# Supplementary material for: Hydrogen and dark oxygen drive microbial productivity in diverse groundwater ecosystems
Source: Nat Commun. 2023 Jun 13;14:3194. doi: 10.1038/s41467-023-38523-4 (PMC10264387; doi:10.1038/s41467-023-38523-4)
Supplement: Supplementary file 4 — Supplementary Dataset 1 [file 41467_2023_38523_MOESM4_ESM.xlsx]

## Sheet: Chem_Phys_Gas_Isotope_Microbiol
BioProject Accession under which all nucleotide sequence datasest are stored at NCBI	BioSample accessions under which contextual data for each sample are stored at NCBI	Name of the bacterial 16S rRNA gene amplicon sequence dataset; variable gene region v3-v4	Name of the archaeal 16S rRNA gene amplicon sequence dataset; variable gene region v6-v9	Name of GOWN monitoring well	Number of GOWN monitoring well	Unique GOWN groundwater sample identifier	Name of NCBO BioSample	Date of groundwater sampling	Volume of water used for centrifugation (and later DNA extraction)	Size of the cell/sediment pellet after centrifugation (NA: not available; NV: not visible)	Color of the cell/sediment pellet after centrifugation	Consistency of the cell/sediment pellet after centrifugation	DNA concentration after extraction of cell/sediment pellet	Number of cells per mL groundwater	Sample ID used in Figure 4 of the study Ruff et al. 2023	Total number of cells counted per sample	Number of squares counted. The microscopy counting grid has 10x10 squares, max. thus is 100	Standard error of total cell counts	Standard deviation of total cell counts	Storage time of sample at 4C before processing	Dissolved methane concentration	Dissolved ethane concentration	Dissolved propane concentration	Dissolved CO2 concentration	Dissolved oxygen concentration in lab	Dissolved oxygen concentration mesaured in field	Dissolved nitrogen concentration	Dryness of methane and ethane	Dryness of all gaseous hydrocarbons	C Isotopic signature of methane free gas (FG)	C Isotopic signature of carbon dioxide free gas (FG)	D Isotopic signature of methane free gas (FG)	C Isotopic signature of methane dissolved gas (DG)	D Isotopic signature of methane dissolved gas (DG)	C Isotopic signature of carbon dioxide dissolved gas (DG)	O isotopic signature of water	D isotopic signature of water	S isotopic signature of sulfate	O isotopic signature of sulfate	C isotopic signature of dissolved inorganic carbon	N isotopic signature of nitrate	O isotopic signature of nitrate	Total alkalinity expressed as calcium carbonate	Bicarbonate concentration (calculated)	Dissolved calcium concentration	Chloride concentration	Fluoride concentration	Water hardness expressed as calcium carbonate	Dissolved iron concentration
NCBI_BioProject_Accession	NCBI_BioSample_Accession	Sequencing_Name_Bac_v3v4	Sequencing_Name_Arc_v6v9	GOWN_Well_Name	GOWN_Well_Number	GOWN_SAMPLE_NO	NCBI_BioSample_Name	Sampling_Date	Bio_Water_volume_used_ml	Bio_Cell_Pellet_Size	Bio_Cell_Pellet_Color	Bio_Cell_Pellet_consistency	Bio_DNA_conc_ng_per_ul	Bio_cells_per_ml	Bio_Sample_ID_in_cell_count_Fig_4_Ruff_et_al_x-axis	Bio_total_cells_counted	Bio_No_Of_squares_counted_per_Grid_100_if_whole_grid	Bio_cell_count_standard_error	Bio_cell_count_sd	Bio_Duration_Storage_before_processing_in_days	Chem_METHANE_ugL	Chem_ETHANE_ugL	Chem_PROPANE_ugL	Chem_CO2_mgL	Chem_O2_mgL	Chem_O2_FIELD_METER_mgL	Chem_N2_mgL	Chem_FG_Dryness_C1C2	Chem_FG_Dryness_C1Ctot	Chem_FG_d13C-CH4_permille	Chem_FG_d13C-CO2_permille	Chem_FG_dD-CH4_permille	Chem_DG_d13C-CH4_permille	Chem_DG_dD-CH4_permille	Chem_DG_d13C-CO2_permille	Chem_d18O-H2O_permille	Chem_dD-H2O_permille	Chem_d34S-SO4_permille	Chem_d18O-SO4_permille	Chem_d13C-DIC_permille	Chem_d15N-NO3_permille	Chem_d18O-NO3_permille	Chem_Alkalinity_CACO3_mgL	Chem_Bicarbonate_HCO3_calc_mgL	Chem_Ca_dis_mgL	Chem_Cl_dis_mgL	Chem_F_dis_mgL	Chem_Hardness_CACO3_mgL	Chem_Fe_dis_mgL
PRJNA861683	SAMN29923103	GW126_BE001_S63	GW126_BE001_S63_Av6	Olds	126	16GWC15082	Olds_126_16GWC15082	2016-01-19	100	NA	NA	NA	0.766	NA	NA	NA	NA	NA	NA	52	41.3374	0	0	21.063	0.71406	0.57	23.31	NA	NA	-54.1	-19	NA	NA	NA	NA	-20.56	-162.48	-11.2	-8.5	-10.64	NA	NA	569	695	35	2.7	0.32	136	0
PRJNA861683	SAMN29923104	GW259_BE002_S38	GW259_BE002_S38_Av6	Three_Hills	259	16GWC15087	Three_Hills_259_16GWC15087	2016-01-22	100	NA	NA	NA	0.394	NA	NA	NA	NA	NA	NA	49	11.6667	0	0	9.6139	0.885413	0.55	13.6876	NA	NA	NA	NA	NA	NA	NA	NA	-18.49	-147.1	3.7	0.4	-14.31	NA	NA	920	1060	6.71	6.6	0.94	20.1	0
PRJNA861683	SAMN29923105	GW110_BE003_S87	GW110_BE003_S87_Av6	McNally	110	16GWC15102	McNally_110_16GWC15102	2016-03-01	80	M	light_brown	NA	1.63	NA	NA	NA	NA	NA	NA	8	2.73663	0	0	12.9102	0.565045	0.62	14.2074	49.2	49.2	-40.7	-24.4	NA	NA	NA	NA	-20.77	-163.25	-7.5	-10.1	-16.71	NA	NA	483	590	67.6	16.8	0.2	306	0
PRJNA861683	SAMN29923106	GW212_BE004_S103	GW212_BE004_S103_Av6	Milk_River	212	16GWC15104	Milk_River_212_16GWC15104	2016-03-02	100	S	dark_brown	NA	1.38	NA	NA	NA	NA	NA	NA	8	512.037	0	0	2.77381	1.00052	0.57	13.074	NA	NA	-68.1	-22.8	NA	NA	NA	NA	-18.56	-149.66	4.2	-2.6	-17	NA	NA	877	939	1.31	91.6	1.47	6.3	0
PRJNA861683	SAMN29923107	GW214_BE005_S79	GW214_BE005_S79_Av6	Warner_North	214	16GWC15100	Warner_North_214_16GWC15100	2016-03-03	100	S	orange_brown	NA	1.1	NA	NA	NA	NA	NA	NA	8	24464.6	66.5	0	42.4376	0.562943	0.27	1.17896	287.527	287.527	-60.2	13.8	NA	NA	NA	NA	-8.63	-92.18	NA	NA	23.69	NA	NA	1690	2060	10.1	1490	0.23	42.5	0
PRJNA861683	SAMN29923108	GW3010_BE006_S5	GW3010_BE006_S5_Av6	Carmangay	3010	16GWC15095	Carmangay_3010_16GWC15095	2016-03-15	100	NV	not_visible	NA	0.0994	NA	NA	NA	NA	NA	NA	8	0.576132	0	0	62.0724	0.625229	0.35	12.9088	NA	NA	-41.7	NA	NA	NA	NA	NA	-16.94	-139.24	-6.4	-6.2	-13.94	NA	NA	610	744	144	10.6	0.21	721	0
PRJNA861683	SAMN29923109	GW969_BE007_S119	GW969_BE007_S119_Av6	Crossfield	969	16GWC15106	Crossfield_969_16GWC15106	2016-03-17	100	NV	not_visible	NA	2.42	NA	NA	NA	NA	NA	NA	6	7341.07	0	0	4.32296	0.58134	0.39	17.1679	NA	NA	NA	NA	NA	NA	NA	NA	-17.66	-138.55	NA	NA	-9.34	NA	NA	683	809	2.22	4.53	3.12	8.2	0
PRJNA861683	SAMN29923110	GW111_BE008_S100	GW111_BE008_S100_Av6	Orton	111	16GWC15098	Orton_111_16GWC15098	2016-03-22	100	M	gray	fluffy	2.54	NA	NA	NA	NA	NA	NA	7	18.4362	0	0	2.56481	0.655978	0.7	14.778	NA	NA	NA	NA	NA	NA	NA	NA	-18.09	-139.54	-7.2	-2.1	-10.38	NA	NA	260	317	7.94	1.61	0.885	33.9	0.136
PRJNA861683	SAMN29923111	GW398_BE009_S157	GW398_BE009_S157_Av6	Pine_Lake	398	16GWC15096	Pine_Lake_398_16GWC15096	2016-03-23	100	L	gray_brown	compact	0.144	NA	NA	NA	NA	NA	NA	6	29.3827	0	0	1.52348	0.590538	0.54	14.5761	NA	NA	NA	NA	NA	NA	NA	NA	-18.02	-142.47	0.4	3.5	-10.7	NA	NA	482	535	1.47	1.71	3.99	4.5	0
PRJNA861683	SAMN29923112	GW985_BE010_S1	GW985_BE010_S1_Av6	Cochrane_Shallow	985	16GWC16010	Cochrane_Shallow_985_16GWC16010	2016-06-06	NA	XS	dark_brown	NA	0.0598	NA	NA	NA	NA	NA	NA	58	1.87243	0.6	0	15.6803	4.19474	0.35	17.9464	NA	NA	NA	NA	NA	NA	NA	-17.6	-17.85	-142.8	-3.5	-5.8	-10.98	NA	NA	336	410	36.4	2.07	0.229	161	0
PRJNA861683	SAMN29923113	GW986_BE011_S23	GW986_BE011_S23_Av6	Cochrane_Deep	986	16GWC16004	Cochrane_Deep_986_16GWC16004	2016-06-06	100	XS	NA	NA	0.34	NA	NA	NA	NA	NA	NA	61	17.284	0	0	3.12214	1.04126	NA	27.1037	NA	NA	NA	NA	NA	-49.1	NA	-16.4	-18.04	-145.55	9.2	7.1	-8.55	NA	NA	529	587	2.65	4.26	3.46	10.2	0
PRJNA861683	SAMN29923114	GW986_BE012_S4	GW986_BE012_S4_Av6	Cochrane_Deep	986	16GWC16003	Cochrane_Deep_986_16GWC16003	2016-06-06	200	XS	NA	NA	0.58	NA	NA	NA	NA	NA	NA	61	17.284	0	0	3.00114	0.632062	NA	26.065	NA	NA	NA	NA	NA	-49.1	NA	-16.5	-18.01	-144.35	8.3	5.5	-8.44	NA	NA	529	587	2.65	4.26	3.46	10.2	0
PRJNA861683	SAMN29923115	GW986_BE013_S54	GW986_BE013_S54_Av6	Cochrane_Deep	986	16GWC16002	Cochrane_Deep_986_16GWC16002	2016-06-06	NA	XS	NA	NA	NA	NA	NA	NA	NA	NA	NA	78	16.5638	0	0	3.15697	1.09356	0.65	26.2877	NA	NA	-47.2	-19	NA	NA	NA	-16.4	-17.94	-144.75	5.7	5.4	-8.55	NA	NA	529	587	2.65	4.26	3.46	10.2	0
PRJNA861683	SAMN29923116	GW3026_BE014_S45	GW3026_BE014_S45_Av6	Rockyford	3026	16GWC16019	Rockyford_3026_16GWC16019	2016-07-07	NA	NV	NA	NA	BD	NA	NA	NA	NA	NA	NA	26	2.73663	0	0	10.6717	3.16504	3.18	18.2605	NA	NA	NA	NA	NA	NA	NA	-18.3	-18.51	-146.76	0.7	-5.7	-11.07	8.6	-4.1	261	319	89.8	16.1	0.294	409	0
PRJNA861683	SAMN29923117	GW128_BE015_S156	GW128_BE015_S156_Av6	Elnora	128	16GWC16021	Elnora_128_16GWC16021	2016-07-08	NA	XS	light_beige	NA	0.184	NA	NA	NA	NA	NA	NA	20	12.963	0	0	12.2832	1.66202	0.33	34.2106	NA	NA	NA	NA	NA	-44	NA	-20.3	-19	-150.72	NA	-9.3	-12.65	NA	NA	699	828	13.5	48.2	0.55	49.9	0
PRJNA861683	SAMN29923118	GW951_BE016_S155	GW951_BE016_S155_Av6	Redlands	951	16GWC16023	Redlands_951_16GWC16023	2016-07-12	NA	XS	brown	NA	0.116	NA	NA	NA	NA	NA	NA	15	67872.1	0	0	3.64096	1.03364	0.25	10.6456	NA	NA	-70.2	-0.6	-321.4	-69.4	-311.4	2.7	-15.98	-132.6	NA	NA	10.73	NA	NA	687	773	2.97	109	1.7	8.7	0
PRJNA861683	SAMN29923119	GW239_BE017_S57	GW239_BE017_S57_Av6	Dewberry	239	16GWE00054	Dewberry_239_16GWE00054	2016-07-26	NA	XS	NA	NA	0.608	NA	NA	NA	NA	NA	NA	21	1273.11	0.6	0.4	3.4613	1.20867	0	25.7509	NA	NA	-52.8	-31.3	NA	-88.4	-377.7	-29.6	-17.79	-148.27	41.6	8.7	-19.5	NA	NA	523	527	8.4	55	0.211	98.4	0
PRJNA861683	SAMN29923120	GW239_BE018_S66	GW239_BE018_S66_Av6	Dewberry	239	16GWE00056	Dewberry_239_16GWE00056	2016-07-28	NA	XS	NA	NA	0.888	NA	NA	NA	NA	NA	NA	10	719.588	1.1	0.4	4.86562	4.38423	NA	37.2656	NA	NA	NA	NA	NA	-102.5	-434.9	-28.3	-17.84	-148.49	42.2	8.7	-19.71	NA	NA	523	527	8.4	55	0.211	98.4	0
PRJNA861683	SAMN29923121	GW239_BE019_S80	GW239_BE019_S80_Av6	Dewberry	239	16GWE00055	Dewberry_239_16GWE00055	2016-07-28	NA	XS	NA	NA	1.18	NA	NA	NA	NA	NA	NA	14	776.193	1.1	0.4	3.86646	1.21918	NA	26.542	NA	NA	NA	NA	NA	-101.2	-428.7	-27.2	-17.58	-146.38	42.3	10.3	-19.43	NA	NA	523	527	8.4	55	0.211	98.4	0
PRJNA861683	SAMN29923122	GW155_BE020_S41	GW155_BE020_S41_Av6	Lloydminster	155	16GWE00060	Lloydminster_155_16GWE00060	2016-07-28	50	NA	NA	NA	0.448	NA	NA	NA	NA	NA	NA	63	13.5391	0	0	0.192498	5.49434	3.03	32.3192	206.75	118.143	-55	-28.2	-359.5	-53.4	NA	NA	-19.58	-155.92	-1.6	3.4	NA	NA	NA	150	0	25.6	77.6	0.112	65.9	0
PRJNA861683	SAMN29923123	GW3104_BE021_S33	GW3104_BE021_S33_Av6	Hamilin	3104	16GWE00061	Hamilin_3104_16GWE00061	2016-08-02	200	XS	NA	NA	0.132	NA	NA	NA	NA	NA	NA	80	37.4486	0	0	15.1303	1.33377	0.74	24.3383	NA	NA	NA	NA	NA	-61.7	NA	-21.3	-19.35	-152.81	4	0	-13.92	34.3	8	241	294	71.3	3.23	0.1	251	0
PRJNA861683	SAMN29923124	GW150_BE023_S67	GW150_BE023_S67_Av6	Wetaskiwin	150	16GWE00069	Wetaskiwin_150_16GWE00069	2016-08-16	380	XXS	dark_brown	NA	1.9	NA	NA	NA	NA	NA	NA	30	29.2387	0	0	6.69893	1.47043	0	35.8493	NA	NA	-42	-22	78.8	-40.4	NA	-21	-20.41	-164.91	-8.6	-1.9	-12.97	NA	NA	632	721	4.21	84.6	0.602	12.4	0.104
PRJNA861683	SAMN29923125	GW333_BE025_S81	GW333_BE025_S81_Av6	Barrhead	333	16GWE00073	Barrhead_333_16GWE00073	2016-08-17	100	XS	brown	sticky	1.18	NA	NA	NA	NA	NA	NA	28	59234.3	126.7	0	10.9064	4.44441	0	17.6546	1009.33	1009.33	-62.3	10.7	-306.1	-61.9	-300.4	13.1	-13.66	-117.8	10.3	NA	22.09	NA	NA	452	552	28.8	1390	0.39	78.4	0
PRJNA861683	SAMN29923126	GW160_BE026_S115	GW160_BE026_S115_Av6	Devon_Botanical_Garden	160	16GWE00077	Devon_Botanical_Garden_160_16GWE00077	2016-08-18	150	M	red_brown	compact_sticky	4.64	NA	NA	NA	NA	NA	NA	27	35173.7	78.8	0	3.91963	2.24704	0	30.9478	912.591	912.591	-73.7	-13.5	-320.9	-73.5	-316.6	-12.7	-17.69	-145.48	NA	NA	-5.12	NA	NA	672	777	2.39	9.61	2.56	6.6	0.059
PRJNA861683	SAMN29923127	GW280_BE027_S6	GW280_BE027_S6_Av6	Hayes_East	280	16GWC16036	Hayes_East_280_16GWC16036	2016-08-24	NA	XXS	NA	NA	0.108	NA	NA	NA	NA	NA	NA	9	4090.53	7.7	0.8	6.43494	1.49041	NA	21.6824	NA	NA	NA	NA	NA	-75.8	-269.9	-27.2	-19.77	-157.47	-3.1	-0.8	-20.93	NA	NA	NA	NA	NA	NA	NA	NA	NA
PRJNA861683	SAMN29923128	GW280_BE028_S21	GW280_BE028_S21_Av6	Hayes_East	280	16GWC16035	Hayes_East_280_16GWC16035	2016-08-24	NA	XXS	NA	NA	0.181	NA	NA	NA	NA	NA	NA	9	3781.15	6.8	0.8	6.24794	8.43652	NA	42.177	NA	NA	NA	NA	NA	-75.8	-283.5	-25.3	-19.59	-155.31	-2.1	-0.4	-21.02	NA	NA	NA	NA	NA	NA	NA	NA	NA
PRJNA861683	SAMN29923129	GW114_BE029_S85	GW114_BE029_S85_Av6	Ross_Creek	114	16GWC16039	Ross_Creek_114_16GWC16039	2016-08-25	200	NA	NA	NA	1.39	NA	NA	NA	NA	NA	NA	NA	4292.33	8.3	1.2	6.3891	3.03758	0.5	27.6388	983.118	903.405	-76.6	-29.3	-291.4	-76	-281.8	-27.9	-19.6	-156.47	-1.8	-0.1	-21.1	NA	NA	574	691	32.8	206	0.21	126	0.118
PRJNA861683	SAMN29923130	GW270_BE030_S89	GW270_BE030_S89_Av6	Duvernay	270	16GWE00094	Duvernay_270_16GWE00094	2016-08-30	100	M	very_dark	coarse	1.77	NA	NA	NA	NA	NA	NA	10	352.16	0	0	0.540828	9.75873	0.17	95.4668	NA	NA	NA	NA	NA	-67.9	-271.1	NA	-19.04	-152.08	2.4	4	-13.96	NA	NA	702	585	1.74	26.9	0.577	16.7	0.15
PRJNA861683	SAMN29923131	GW218_BE031_S22	GW218_BE031_S22_Av6	Cluny_North	218	16GWC16041	Cluny_North_218_16GWC16041	2016-08-31	NA	XS	NA	NA	0.181	NA	NA	NA	NA	NA	NA	7	10585.1	0	0	2.21648	10.7606	0.54	55.6981	NA	NA	-76.7	-14.1	-325.9	-76.1	-332.2	-14.3	-18.9	-154.41	10.3	NA	-6.65	NA	NA	494	558	2.65	8.45	1.29	7.5	0.052
PRJNA861683	SAMN29923132	GW219_BE032_S35	GW219_BE032_S35_Av6	Cluny_South	219	16GWC16044	Cluny_South_219_16GWC16044	2016-09-01	200	XS	NA	NA	0.36	NA	NA	NA	NA	NA	NA	6	6.19342	0.6	0.8	55.5641	7.1766	6.03	20.8195	NA	NA	NA	NA	NA	NA	NA	-21.5	-18.44	-145.09	NA	NA	-13.52	11.9	-2.6	596	727	117	368	0	906	0
PRJNA861683	SAMN29923133	GW121_BE034_S69	GW121_BE034_S69_Av6	Gem_66_7	121	16GWC16046	Gem_66_7_121_16GWC16046	2016-09-07	200	XS	NA	NA	0.932	NA	NA	NA	NA	NA	NA	16	17.8601	0	0	37.4638	1.92851	0.48	27.4935	NA	NA	-60.6	-20.7	-342	-53.1	NA	-20.6	-15.45	-133.86	-4.2	3.2	-12.86	NA	NA	607	741	57.1	12.1	0.15	333	0
PRJNA861683	SAMN29923134	GW222_BE035_S59	GW222_BE035_S59_Av6	Bigstone	222	16GWC16049	Bigstone_222_16GWC16049	2016-09-08	200	XS	NA	NA	0.626	NA	NA	NA	NA	NA	NA	43	6.76955	0	0	40.5163	2.16925	0.48	28.515	NA	NA	-63.7	-16.9	-396	NA	NA	-16.2	-19.42	-156.8	-14.3	-11.1	-8.69	15	-4	480	586	83.2	7.6	0.21	449	0
PRJNA861683	SAMN29923135	GW760_BE037_S30	GW760_BE037_S30_Av6	Canmore_Tourist	760	16GWC16051	Canmore_Tourist_760_16GWC16051	2016-09-16	250	XS	NA	NA	0.284	NA	NA	NA	NA	NA	NA	7	6408.46	0	0	4.48795	1.21025	0.14	24.3101	NA	NA	-39.8	-19.3	-202.3	-39.4	-204.7	-18.6	-20.37	-157.87	19.4	-5.1	-10.48	NA	NA	191	233	42.5	1.3	0.22	197	0.053
PRJNA861683	SAMN29923136	GW298_BE039_S107	GW298_BE039_S107_Av6	Viking	298	16GWE00099	Viking_298_16GWE00099	2016-09-22	NA	NA	NA	NA	0.404	NA	NA	NA	NA	NA	NA	14	11774.7	32.8	2.8	0	1.47017	1.61	20.2623	NA	NA	NA	NA	NA	-62.5	-265.7	NA	-15.24	-125.65	65.2	5.7	-11.89	NA	NA	324	174	2.8	2430	0.33	15.1	0
PRJNA861683	SAMN29923137	GW298_BE040_S159	GW298_BE040_S159_Av6	Viking	298	NA	Viking_298_NA	2016-10-07	100	NA	NA	NA	3.2	NA	NA	NA	NA	NA	NA	NA	NA	NA	NA	NA	NA	NA	NA	NA	NA	NA	NA	NA	NA	NA	NA	NA	NA	NA	NA	NA	NA	NA	NA	NA	NA	NA	NA	NA	NA
PRJNA861683	SAMN29923138	GW338_BE041_S95	GW338_BE041_S95_Av6	Grimshaw_Mercier	338	16GWE00100	Grimshaw_Mercier_338_16GWE00100	2016-09-26	200	XS	rust_colour	NA	2.08	NA	NA	NA	NA	NA	NA	11	4693.31	44	68.5	9.9934	17.2378	1.27	78.6416	NA	NA	NA	NA	NA	-86.7	-428.4	-11.9	-18.56	-152.8	-6.5	-12.3	-8.26	NA	NA	33.7	41.2	48.5	161	0.04	224	0.366
PRJNA861683	SAMN29923139	GW373_BE042_S19	GW373_BE042_S19_Av6	Beaverlodge	373	16GWE00089	Beaverlodge_373_16GWE00089	2016-09-27	200	NA	NA	NA	0.176	NA	NA	NA	NA	NA	NA	NA	26.9342	0	0	24.6104	11.8773	0	61.2079	NA	NA	NA	NA	NA	-56.2	NA	-21.3	-23.18	-182.59	-10.6	-4.5	-11.71	NA	NA	1030	1170	9.02	4.5	0.63	26.1	0
PRJNA861683	SAMN29923140	GW341_BE043_S44	GW341_BE043_S44_Av6	Beaverlodge	341	16GWE00108	Beaverlodge_341_16GWE00108	2016-09-28	200	NA	NA	NA	0.466	NA	NA	NA	NA	NA	NA	NA	31.3992	0	0	45.9502	19.0788	0	90.9201	NA	NA	NA	NA	NA	-62.7	NA	-18.5	-21.63	-171.76	-11.6	-12.5	-10.4	NA	NA	1000	1130	33.3	0	0.47	97.6	0
PRJNA861683	SAMN29923141	GW439_BE045_S26	GW439_BE045_S26_Av6	Ministik	439	16GWE00115	Ministik_439_16GWE00115	2016-10-07	200	XS	NA	NA	0.22	NA	NA	NA	NA	NA	NA	7	4796.87	12.3	0	24.4253	43.2901	NA	173.695	945.125	945.125	-76.9	-28.5	-289.7	-76.4	-289.1	-28.2	-18.39	-148.36	31.9	7	-20.47	NA	NA	1090	1170	NA	18.6	0.442	NA	0.035
PRJNA861683	SAMN29923142	GW439_BE046_S2	GW439_BE046_S2_Av6	Ministik	439	16GWE00098	Ministik_439_16GWE00098	2016-10-07	200	XS	NA	NA	0.0708	NA	NA	NA	NA	NA	NA	7	3432.74	6.8	2	16.4137	26.3337	0.3	102.323	891.198	891.198	-76.9	-28.7	-289.6	-74.7	-294.8	-28.4	-18.52	-148.66	31.9	7.2	-20.83	NA	NA	1090	1170	NA	18.6	0.442	NA	0.035
PRJNA861683	SAMN29923143	GW439_BE047_S20	GW439_BE047_S20_Av6	Ministik	439	16GWE00114	Ministik_439_16GWE00114	2016-10-07	200	NA	NA	NA	0.179	NA	NA	NA	NA	NA	NA	10	3676.01	8.8	0.8	16.8353	19.6899	NA	88.5539	874.534	874.534	-76.9	-28.4	-289	-76.2	-293.4	-28.3	-18.52	-149.17	31.7	6.9	-20.62	NA	NA	1090	1170	NA	18.6	0.442	NA	0.035
PRJNA861683	SAMN29923144	GW220_BE048_S27	GW220_BE048_S27_Av6	Carseland	220	16GWC16070	Carseland_220_16GWC16070	2016-10-12	200	NV	not_visible	NA	0.238	NA	NA	NA	NA	NA	NA	23	55.1646	0	0	12.7947	1.3088	0.38	50.0529	NA	NA	-22.6	-24.9	-116.5	-55	NA	-25	-22.05	-170.92	-3.6	-3.3	-16.66	NA	NA	347	424	32.7	12.9	0.428	153	0
PRJNA861683	SAMN29923145	GW398_BE049_S58	GW398_BE049_S58_Av6	Pine_Lake	398	16GWC16073	Pine_Lake_398_16GWC16073	2016-10-13	200	S	gray	silty	0.62	NA	NA	NA	NA	NA	NA	20	48.107	0	0	1.22832	0.997371	0.38	26.6687	NA	NA	-41.3	-20.5	62.2	-39.5	NA	-18.8	-17.96	-143.5	0.6	2.3	-10.7	NA	NA	391	420	1.73	1.71	4	5.3	0
PRJNA861683	SAMN29923146	GW381sic_BE050_S11	GW381sic_BE050_S11_Av6	Meander_River	381_sic	16GWE00120	Meander_River_381_sic_16GWE00120	2016-10-18	150	M	red	compact	0.142	NA	NA	NA	NA	NA	NA	13	NA	NA	NA	NA	NA	0.18	NA	NA	NA	-22.6	-26.8	63.2	NA	NA	NA	-24.16	-191.98	-2.9	-1.1	-18.97	NA	NA	259	316	124	318	0.57	513	0
PRJNA861683	SAMN29923147	GW387_BE051_S130	GW387_BE051_S130_Av6	Zama_North	387	16GWE00116	Zama_North_387_16GWE00116	2016-10-19	350	L	dark_red	very_compact	15	NA	NA	NA	NA	NA	NA	12	96.5021	2	2	10.9687	12.2686	0	80.661	NA	NA	NA	NA	NA	-45.3	NA	-20.8	-21.01	-166.8	NA	-15.1	-12.12	NA	NA	321	392	245	3.5	0.15	3530	0
PRJNA861683	SAMN29923148	GW117_BE052_S34	GW117_BE052_S34_Av6	Barons	117	16GWC16055	Barons_117_16GWC16055	2016-10-25	150	M	orange	compact	0.358	NA	NA	NA	NA	NA	NA	7	180.041	0	0	108.252	5.81366	0.28	43.7542	19.3333	14.5	-46.5	-20.1	NA	-63.5	NA	-20	-18.14	-148.2	0.5	-16	-12.57	27.7	4.4	870	1060	360	78	0	2880	0
PRJNA861683	SAMN29923149	GW990_BE053_S125	GW990_BE053_S125_Av6	Buck_Deep	990	16GWE00121	Buck_Deep_990_16GWE00121	2016-10-25	200	NV	not_visible	NA	7.98	NA	NA	NA	NA	NA	NA	9	32096.7	317.9	0	0.681993	3.56215	1.07	20.046	NA	NA	NA	NA	NA	-59.8	-285.7	-7.2	-17.01	-136.48	NA	NA	-1.01	NA	NA	315	360	2	248	4.57	6.5	0.095
PRJNA861683	SAMN29923150	GW211_BE054_S116	GW211_BE054_S116_Av6	Smith_Coulee	211	16GWC16075	Smith_Coulee_211_16GWC16075	2016-10-26	150	L	gray_green	compact	4.66	NA	NA	NA	NA	NA	NA	6	28637.8	82.2	6.1	2.01481	0.865177	0.47	25.9284	780.882	778.619	-70.8	-11.5	-299.5	-70.1	-290.4	-5.3	-18.12	-141.96	NA	NA	1.56	NA	NA	728	795	1.53	230	0	5.4	0
PRJNA861683	SAMN29923151	GW989_BE055_S39	GW989_BE055_S39_Av6	Buck_Lake	989	16GWE00125	Buck_Lake_989_16GWE00125	2016-10-26	200	S	black_with_green_top	silty	0.436	NA	NA	NA	NA	NA	NA	8	67.6955	0	0	8.35442	25.0678	0.58	107.731	NA	NA	-58.2	-23.3	-287	-69.1	NA	-22.8	-18.82	-148.78	-11.3	-10.1	-14.85	NA	NA	544	591	12.8	0	0.225	48.6	0
PRJNA861683	SAMN29923152	GW263_BE056_S50	GW263_BE056_S50_Av6	Oldman_Dam	263	16GWC16080	Oldman_Dam_263_16GWC16080	2016-10-27	200	XS	brown	flakes	BD	NA	NA	NA	NA	NA	NA	6	30.535	0	0	26.7664	2.44257	1.85	21.724	NA	NA	NA	NA	NA	-75.4	NA	-20.4	-17.08	-132.65	2.9	-1.6	-12.36	11	-0.2	212	258	69.9	2.37	0.146	249	0
PRJNA861683	SAMN29923153	GW972_BE057_S17	GW972_BE057_S17_Av6	Rosebud	972	16GWC16081	Rosebud_972_16GWC16081	2016-11-09	200	NV	not_visible	NA	0.17	NA	NA	NA	NA	NA	NA	8	58919.1	0	0	8.17292	1.38791	0.22	6.11767	NA	NA	NA	NA	NA	-63.8	-300	8.9	-15.46	-129.19	NA	NA	17.53	NA	NA	712	792	4.48	325	0.83	13.4	0
PRJNA861683	SAMN29923154	GW259_BE058_S111	GW259_BE058_S111_Av6	Three_Hills_RCA	259	16GWC16084	Three_Hills_RCA_259_16GWC16084	2016-11-24	400	XS	dark_brown	compact	3.6	NA	NA	NA	NA	NA	NA	126	18.0041	0	41.4	10.9284	1.69303	0.53	28.6209	NA	NA	NA	NA	NA	NA	NA	-18.7	-18.71	-149.54	3.6	0.6	-16.16	NA	NA	836	978	7.18	6.5	1.01	21.3	0
PRJNA861683	SAMN29923155	GW267_BE059_S43	GW267_BE059_S43_Av6	Metiskow	267	16GWC16092	Metiskow_267_16GWC16092	2016-11-29	400	XS	dark_brown	NA	0.458	193299	12	1018	100	2.22986	12.2134	107	357.202	2	2	32.3103	1.47306	0.64	25.7527	NA	NA	NA	NA	NA	-55.8	-222.4	-22.8	-18.13	-144.85	6.4	4.5	-15.59	NA	NA	299	364	105	70.8	0.122	372	0
PRJNA861683	SAMN29923156	GW265_BE060_S123	GW265_BE060_S123_Av6	Metiskow	265	16GWC16089	Metiskow_265_16GWC16089	2016-11-29	400	XS	dark_brown	NA	7.92	2.58894e+06	63	2663	50	2.09415	11.4702	107	74208.4	0	0	3.0158	0.515374	0.23	7.26458	1037.21	1037.21	-71.7	-28.8	-268.8	-71.7	-269.3	-20.2	-16.571	-133.86	NA	NA	-0.6	NA	NA	360	414	2.88	735	1.01	12.6	0
PRJNA861683	SAMN29923157	GW140_BE061_S75	GW140_BE061_S75_Av6	Wainwright	140	16GWC16086	Wainwright_140_16GWC16086	2016-11-30	400	XS	orange	NA	1.03	106096	17	745	100	0.729144	4.61151	106	27.2222	0	0	9.37374	0.814717	0.27	31.8263	NA	NA	NA	NA	NA	-72.1	NA	-8.5	-19.06	-151.46	13.8	7.6	-12.98	NA	NA	360	439	34.7	0.77	0.132	231	0
PRJNA861683	SAMN29923158	GW787_BE062_S15	GW787_BE062_S15_Av6	Okotoks_N	787	17GWC16094	Okotoks_N_787_17GWC16094	2017-01-25	200	XS	light_orange_brown	NA	0.15	NA	NA	NA	NA	NA	NA	1	97.5103	0	0	6.57885	6.97371	0.44	45.0012	NA	NA	NA	NA	NA	-67.9	NA	-20.9	-18.07	-143.65	-3.5	-8	-11.5	14.6	-2.1	385	457	12.9	30.3	1.32	57.5	0
PRJNA861683	SAMN29923159	GW113_BE063_S53	GW113_BE063_S53_Av6	KEHO_Lake	113	17GWC16096	KEHO_Lake_113_17GWC16096	2017-02-01	200	NA	NA	NA	0.51	NA	NA	NA	NA	NA	NA	0	20.7407	0	0	107.386	0.816031	0.28	36.6562	NA	NA	NA	-18.4	NA	NA	NA	-18.2	-18.258	-148.86	-0.6	-12.6	-10.7	NA	NA	650	793	505	89.5	0.27	2090	0
PRJNA861683	SAMN29923160	GW214_BE064_S	GW214_BE064_S_Av6	Warner	214	17GWC17001	Warner_214_17GWC17001	2017-04-12	NA	NV	not_visible	NA	NA	353257	42	1229	50	0.720566	4.55726	9	NA	NA	NA	NA	NA	0.134	NA	294.981	294.981	-60.8	13.7	-278.6	-60.4	-281.4	14.7	-8.861	-93.4	5	NA	22.5	NA	NA	1640	2010	9.7	1440	0	41.9	0
PRJNA861683	SAMN29923161	GW3004_BE065_S29	GW3004_BE065_S29_Av6	Devon_Botanical	3004	17GWE00002	Devon_Botanical_3004_17GWE00002	2017-04-20	600	NV	not_visible	NA	0.278	290048	13	1020	100	2.19089	9.79796	26	22.7572	0	0	5.21395	10.4594	0.21	51.9943	NA	NA	NA	NA	NA	-22.2	NA	-23.6	-18.136	-145.22	6.2	4.3	-8.1	NA	NA	205	250	58	1.03	0.161	198	0
PRJNA861683	SAMN29923162	GW150_BE066_S55	GW150_BE066_S55_Av6	Wetaskiwin	150	17GWE00005	Wetaskiwin_150_17GWE00005	2017-05-15	600	NA	NA	NA	0.584	55308.1	33	389	100	0.696132	4.40272	3	31.5432	0	0	7.53492	19.154	0.22	93.7009	1016	1016	-42.5	-21.2	78.7	-39.1	NA	-19.7	-20.757	-165.67	-8.8	-0.8	-12.1	NA	NA	664	792	4.23	79.2	0.376	12.4	0
PRJNA861683	SAMN29923163	GW456_BE067_S91	GW456_BE067_S91_Av6	Airdrie	456	17GWC17009	Airdrie_456_17GWC17009	2017-06-06	600	S	black	NA	1.81	480091	45	1319	100	1.13085	7.15215	9	4187.76	0	0	4.81428	1.48568	NA	28.3086	433.665	433.665	-85	-20.9	-250	-83.4	-242.6	-23.4	-18.428	-144.21	-5.4	-0.9	-15.5	NA	NA	605	682	6.17	58.1	3.47	25.6	0
PRJNA861683	SAMN29923164	GW456_BE068_S102	GW456_BE068_S102_Av6	Airdrie	456	17GWC17006	Airdrie_456_17GWC17006	2017-06-06	600	XS	black	grainy	2.66	472038	49	1245	50	2.05205	11.2396	9	4345.47	0	0	4.21296	0.671747	0.237	27.303	444.246	444.246	-84.9	-20.3	-249.3	-83.5	-243.3	-20.1	-18.612	-144.34	-5.3	-1	-15.7	NA	NA	605	682	6.17	58.1	3.47	25.6	0
PRJNA861683	SAMN29923165	GW456_BE069_S83	GW456_BE069_S83_Av6	Airdrie	456	17GWC17008	Airdrie_456_17GWC17008	2017-06-06	600	XS	black	granular	1.31	430806	48	1515	50	1.14084	7.21532	10	4298.52	0	0	5.17728	1.70985	NA	28.8055	457.468	457.468	-85.1	-20.2	-251.4	-83.5	-242.5	-5.9	-18.444	-144.16	-5.3	-1.2	-15.9	NA	NA	605	682	6.17	58.1	3.47	25.6	0
PRJNA861683	SAMN29923166	GW228_BE070_S31	GW228_BE070_S31_Av6	Kirkpatrick	228	17GWC17014	Kirkpatrick_228_17GWC17014	2017-06-13	600	M	red_brown	sticky	0.314	93696.8	35	659	100	1.51741	9.59697	3	52439.9	0	0	2.68581	5.45466	0.025	19.4707	479.494	479.494	-68.9	-25	-270.4	-68.8	-279.9	4.7	-16.62	-135.86	NA	-8.4	1.8	NA	NA	522	570	2.93	324	0.82	9	0
PRJNA861683	SAMN29923167	GW229_BE071_S136	GW229_BE071_S136_Av6	Kirkpatrick	229	17GWC17017	Kirkpatrick_229_17GWC17017	2017-06-13	500	S	dark_brown	fluffy	20.2	829536	NA	1443	50	4.01201	17.9422	14	41.6255	0	0	0.329997	0.788435	0.37	29.2312	NA	NA	NA	NA	NA	-63.1	NA	NA	-19.931	-156.75	1.6	1.4	-8.7	NA	NA	486	399	2.05	3.3	0.54	6.2	0.036
PRJNA861683	SAMN29923168	GW230_BE072_S132	GW230_BE072_S132_Av6	Kirkpatrick	230	17GWC17019	Kirkpatrick_230_17GWC17019	2017-06-13	510	S	red_brown	fluffy	16.3	1.23827e+06	32	2154	50	2.75117	12.3036	14	104.424	8.3	6.5	0.949657	1.04888	0.79	26.9323	NA	NA	NA	NA	NA	-91.8	NA	NA	-20.813	-161.84	12.9	-0.2	-12.5	NA	NA	138	156	17.2	5.04	0.085	147	0.039
PRJNA861683	SAMN29923169	GW945_BE073_S74	GW945_BE073_S74_Av6	Moose_Lake	945	17GWE00044	Moose_Lake_945_17GWE00044	2017-06-14	500	S	light_brown	fluffy	1.02	NA	NA	NA	NA	NA	NA	13	NA	NA	NA	NA	NA	0	NA	NA	NA	NA	NA	NA	-55.8	NA	-23.4	-17.211	-135.21	-0.2	5.6	-15.4	NA	NA	244	297	42.9	0	0.224	173	0
PRJNA861683	SAMN29923170	GW312_BE074_S76	GW312_BE074_S76_Av6	Warburg	312	17GWE00053	Warburg_312_17GWE00053	2017-06-20	400	M	light_brown	silty	1.02	2.76391e+06	66	3639	25	3.12357	17.1085	23	29.2387	0	0	7.08576	9.02259	0	51.1532	NA	NA	NA	NA	NA	-43.8	NA	-21	-18.718	-147.77	3.7	0.9	-12.9	NA	NA	312	366	15.2	0	0.71	62.5	0
PRJNA861683	SAMN29923171	GW991_BE075_S139	GW991_BE075_S139_Av6	Cynthia	991	17GWE00019	Cynthia_991_17GWE00019	2017-06-21	400	M	dark_brown	flocks	28.2	NA	NA	NA	NA	NA	NA	22	18362	0	0	0.969824	2.13955	0	24.2125	NA	NA	-70.3	-29.5	-282.3	-69.8	-281	NA	-17.812	-141.87	6.4	4.2	-11	NA	NA	455	478	0.86	9.36	1.62	3.1	0.044
PRJNA861683	SAMN29923172	GW991_BE076_S140	GW991_BE076_S140_Av6	Cynthia	991	17GWE00063	Cynthia_991_17GWE00063	2017-06-21	400	M	dark_brown	flocks	34.6	1.24261e+06	60	3181	50	3.63365	19.9023	22	20118.2	0	0	0.867158	1.8791	NA	26.1504	NA	NA	-69.7	NA	-279.5	-69.8	-281.4	NA	-17.989	-141.76	6.4	4.4	-11.4	NA	NA	455	478	0.86	9.36	1.62	3.1	0.044
PRJNA861683	SAMN29923173	GW991_BE077_S141	GW991_BE077_S141_Av6	Cynthia	991	17GWE00062	Cynthia_991_17GWE00062	2017-06-21	400	S	dark_brown	flocks	37.6	2.17263e+06	62	2887	25	2.28824	12.5332	23	18067.8	0	0	0.909324	2.13797	NA	22.901	NA	NA	-70.4	NA	-282.7	-69.8	-285.7	NA	-18.018	-141.64	7.3	4.2	-10.9	NA	NA	455	478	0.86	9.36	1.62	3.1	0.044
PRJNA861683	SAMN29923174	GW947_BE078_S77	GW947_BE078_S77_Av6	Kehiwin_Lake	947	17GWE00047	Kehiwin_Lake_947_17GWE00047	2017-07-25	450	NA	black_and_orange_on_top	sticky	1.09	180142	10	1267	100	1.37672	8.70717	10	24.1975	0	0	46.1005	4.62207	0	39.7713	NA	NA	NA	-22.8	NA	-52	NA	-21.8	-17.638	-138.75	-1.6	2.6	-14.3	NA	NA	370	444	76.1	3.44	0.24	337	0.119
PRJNA861683	SAMN29923175	GW3104_BE079_S46	GW3104_BE079_S46_Av6	Hamilin	3104	17GWE00016	Hamilin_3104_17GWE00016	2017-06-26	450	NV	not_visible	NA	BD	132638	7	940	100	0.697063	4.40862	18	0.864198	0	0	23.6608	2.57083	0.87	27.7809	NA	NA	NA	NA	NA	NA	NA	-20.4	-19.524	-152.43	5.8	-0.3	-13.1	26.1	5.9	248	302	71.1	9.72	0.057	252	0
PRJNA861683	SAMN29923176	GW242_BE080_S82	GW242_BE080_S82_Av6	Cushing_Lake	242	17GWE00071	Cushing_Lake_242_17GWE00071	2017-07-26	450	NA	red_brown	granular	1.23	130806	36	920	100	1.0972	6.9393	9	NA	NA	NA	NA	NA	0	NA	NA	NA	-59.5	-29.5	-78.1	-52.9	NA	-29	-17.988	-147.87	7.5	7.4	-20.55	NA	NA	761	879	35.6	9.1	1.15	170	0.094
PRJNA861683	SAMN29923177	GW123_BE081_S105	GW123_BE081_S105_Av6	Sibbald	123	17GWC17038	Sibbald_123_17GWC17038	2017-06-26	400	NA	black	granular	2.94	454249	47	1248	100	1.28911	8.15302	39	10.8025	0	0	20.4946	8.50853	NA	48.5938	NA	NA	NA	NA	NA	-70.7	NA	-21.3	-20.121	-158.61	-2	5.6	-13.35	NA	NA	422	515	40.8	5.5	0.4	311	0
PRJNA861683	SAMN29923178	GW239_BE082_S121	GW239_BE082_S121_Av6	Dewberry	239	17GWE00058	Dewberry_239_17GWE00058	2017-06-27	550	S	red_brown	silty	7.32	418515	44	1483	50	0.906096	5.73065	17	114.506	0	0.4	15.1047	10.8526	0	57.1674	NA	NA	NA	-26.2	NA	-87.7	NA	-30.4	-18.028	-147.24	19.8	7	-21.9	NA	NA	588	673	25.6	52.7	0.206	157	0
PRJNA861683	SAMN29923179	GW984_BE083_S101	GW984_BE083_S101_Av6	Sundre_North	984	17GWC17020	Sundre_North_984_17GWC17020	2017-06-28	450	NA	brown	smooth	2.58	850806	57	1496	50	3.45162	15.4361	19	22.3251	0	0	2.31914	2.33613	0.53	27.7736	NA	NA	NA	-29.5	NA	-76.4	NA	-18.5	-19.372	-151.72	6.5	7.3	-10.9	NA	NA	464	504	1.78	0	3.38	5.9	0.073
PRJNA861683	SAMN29923180	GW983_BE084_S60	GW983_BE084_S60_Av6	Sundre_South	983	17GWC17022	Sundre_South_983_17GWC17022	2017-06-28	450	NA	black_and_orange_on_top	smooth	0.666	28293.9	2	199	100	0.439241	2.778	19	6.19342	0	0	36.4243	2.17608	0.42	26.4533	NA	NA	NA	-30.8	NA	NA	NA	-20.6	-19.191	-148.27	-6.6	-0.4	-13.2	NA	NA	327	385	76.1	0.66	0.118	335	0
PRJNA861683	SAMN29923181	GW144_BE085_S90	GW144_BE085_S90_Av6	Ponoka	144	17GWE00008	Ponoka_144_17GWE00008	2017-06-29	400	NA	gray_brown_and_orange_on_top	smooth	1.8	236872	40	833	50	0.850254	5.37748	18	301.317	0	0	38.4153	2.3795	0	30.82	NA	NA	-50.5	-23.8	-202.5	-49.1	-233.8	-22.8	-19.133	-152.68	-8.2	-1.8	-14.9	NA	NA	501	611	75.3	2.88	0.23	297	0
PRJNA861683	SAMN29923182	GW217_BE086_S16	GW217_BE086_S16_Av6	Okotoks_N	217	17GWC17029	Okotoks_N_217_17GWC17029	2017-06-29	450	NV	not_visible	NA	0.154	217678	39	1531	100	1.23412	7.80528	19	1.44033	0	0	6.51377	2.2883	0.4	28.1619	NA	NA	NA	NA	NA	NA	NA	-20.2	-18.016	-143.39	-2.8	-7.2	-11.4	15.5	-2.6	385	430	16.3	28.9	2.1	68.9	0
PRJNA861683	SAMN29923183	GW104_BE087_S56	GW104_BE087_S56_Av6	Pakowi	104	17GWC17024	Pakowi_104_17GWC17024	2017-07-05	450	NA	black_and_orange_on_top	smooth	0.598	149431	37	1051	100	0.945968	5.98283	13	7.92181	0	0	80.2644	2.05335	0.42	30.5522	94	47	NA	-26.2	NA	-57.2	NA	-25.7	-21.971	-171.02	-4.3	-0.5	-17.7	NA	NA	692	845	129	8.7	0	475	0
PRJNA861683	SAMN29923184	GW286_BE088_S71	GW286_BE088_S71_Av6	Forty_Mile_Coulee	286	17GWC17027	Forty_Mile_Coulee_286_17GWC17027	2017-07-06	400	S	gray	NA	0.961	450143	46	1583	50	2.22281	14.0583	12	48916.2	0	0	3.5108	4.46964	0.27	24.1117	NA	NA	-74	-30.8	-267.5	-73.7	-264.1	-20.1	-16.366	-130.86	NA	NA	-11.5	NA	NA	913	1000	0.71	92.8	3.51	3	0
PRJNA861683	SAMN29923185	GW152_BE089_S143	GW152_BE089_S143_Av6	Rollyview	152	17GWE00066	Rollyview_152_17GWE00066	2017-07-12	450	S	brown	sticky	40.8	7.40759e+06	72	2605	10	2.74809	12.2898	12	34877.6	0	0	6.1196	8.47437	1.49	24.1141	NA	NA	NA	NA	NA	-63.9	-301.2	4.7	-15.818	-130.22	NA	15.3	13.21	NA	NA	621	737	2.33	14.3	2	6.4	0.167
PRJNA861683	SAMN29923186	GW3021_BE090_S47	GW3021_BE090_S47_Av6	Morningside	3021	17GWE00067	Morningside_3021_17GWE00067	2017-07-13	450	NV	not_visible	NA	BD	67109.1	4	472	100	0.700915	4.43298	11	NA	NA	NA	NA	NA	2.71	NA	NA	NA	NA	NA	NA	NA	NA	NA	-18.009	-143.37	4.4	3.2	-12.22	4.6	-5.5	225	275	63.1	1.47	0.065	222	0
PRJNA861683	SAMN29923187	GW123_BE091_S110	GW123_BE091_S110_Av6	Sibbald	123	17GWC17033	Sibbald_123_17GWC17033	2017-07-26	400	L	light_brown	fluffy	3.54	531467	50	1849	50	1.4311	9.0511	16	11.8107	0	0	20.7128	4.35216	0.28	34.8379	434.5	434.5	NA	-22.2	NA	-71.3	NA	-21.2	-20.042	-158.3	-2	5.7	-13.33	NA	NA	422	515	40.8	5.5	0.4	311	0
PRJNA861683	SAMN29923188	GW123_BE092_S117	GW123_BE092_S117_Av6	Sibbald	123	17GWC17039	Sibbald_123_17GWC17039	2017-07-26	400	L	light_brown	fluffy	5	529455	51	1842	50	2.17443	13.7523	16	NA	NA	NA	NA	NA	NA	NA	NA	NA	NA	NA	NA	NA	NA	NA	-19.61	-157.85	-2.2	5.7	-13.16	NA	NA	422	515	40.8	5.5	0.4	311	0
PRJNA861683	SAMN29923189	GW277_BE093_S65	GW277_BE093_S65_Av6	Cavendish	277	17GWC17035	Cavendish_277_17GWC17035	2017-07-27	400	XS	red	fluffy	0.858	207815	21	1446	100	0.79707	5.04111	15	15.4115	0	0	34.6442	2.65282	0.45	31.1744	NA	NA	NA	NA	NA	-86.3	NA	-22.1	-19.883	-158.61	0.9	3.7	-14.37	NA	NA	441	538	70.8	1.91	0.16	388	0
PRJNA861683	SAMN29923190	GW215_BE094_S98	GW215_BE094_S98_Av6	Warner	215	17GWC17043	Warner_215_17GWC17043	2017-08-02	450	XL	black	silty_sticky_on_plastics	2.32	532329	52	1389	50	1.85643	10.1681	13	NA	NA	NA	NA	NA	1.3	NA	NA	NA	-76.4	-29.7	-289.1	NA	NA	NA	-18.889	-150.99	7	2.5	-20.75	NA	NA	864	992	2.72	63.4	0.59	10	0.19
PRJNA861683	SAMN29923191	GW139_BE095_S112	GW139_BE095_S112_Av6	Hardisty_Airport	139	17GWE00038	Hardisty_Airport_139_17GWE00038	2017-08-02	450	L	black_and_orange_on_top	compact	3.6	151191	8	1052	100	0.98267	6.21495	13	30.2469	0.9	1.2	29.6795	10.2384	0	52.2681	NA	NA	NA	NA	NA	-79.6	NA	-20	-19.855	-159.93	-4.2	-6.5	-12.3	NA	NA	322	379	83.1	1.2	0.099	320	0
PRJNA861683	SAMN29923192	GW117_BE096_S94	GW117_BE096_S94_Av6	Barons	117	17GWC17026	Barons_117_17GWC17026	2017-08-03	400	L	light_red_brown	fluffy	2.02	NA	NA	NA	NA	NA	NA	12	3.60082	0.6	0	118.273	4.86176	0.43	37.1467	26.75	NA	-61.7	-20.3	-243.8	NA	NA	NA	-17.653	-145.46	1.7	-15	-12.17	26.5	5.3	NA	NA	NA	NA	NA	NA	NA
PRJNA861683	SAMN29923193	GW142_BE097_S108	GW142_BE097_S108_Av6	Hardisty	142	17GWE00035	Hardisty_142_17GWE00035	2017-08-03	450	XS	brown	flaky	3.3	988816	56	2608	50	3.66058	20.0498	15	2393.25	0	0.4	1.01749	8.50485	0	47.2684	NA	NA	-73.6	-18.2	-281.3	-72.1	-276.8	NA	-18.04	-144.66	25.2	7.5	-9.65	NA	NA	329	361	2.03	3.04	0.761	6.6	0.026
PRJNA861683	SAMN29923194	GW142_BE098_S86	GW142_BE098_S86_Av6	Hardisty	142	17GWE00077	Hardisty_142_17GWE00077	2017-08-03	450	XS	brown	flaky	1.55	1.02142e+06	59	2694	50	3.90532	21.3903	15	NA	NA	NA	NA	NA	NA	NA	NA	NA	NA	NA	NA	-72.1	-276	-17.8	-18.008	-144.34	24.3	7.5	-9.62	NA	NA	329	361	2.03	3.04	0.761	6.6	0.026
PRJNA861683	SAMN29923195	GW142_BE099_S97	GW142_BE099_S97_Av6	Hardisty	142	17GWE00076	Hardisty_142_17GWE00076	2017-08-03	400	S	brown	flaky	2.3	845893	58	1162	50	2.50383	15.8356	15	2593.89	0	0.4	1.24849	3.60262	NA	32.8852	NA	NA	NA	NA	NA	-72.1	-275.7	NA	-17.953	-144.32	23.1	7.5	-10.13	NA	NA	329	361	2.03	3.04	0.761	6.6	0.026
PRJNA861683	SAMN29923196	GW147_BE100_S42	GW147_BE100_S42_Av6	Ferintosh	147	17GWE00041	Ferintosh_147_17GWE00041	2017-08-08	450	M	orange	granular	0.448	26303.3	14	185	100	0.333373	2.10844	9	7.92181	0.3	0	109.476	9.03021	0.28	55.0682	NA	NA	-80.6	-21.4	-407.1	-77.6	NA	-20.3	-18.635	-147.24	-3.7	-6.7	-12.88	NA	NA	520	634	119	0	0.103	472	1.5
PRJNA861683	SAMN29923197	GW332_BE101_S131	GW332_BE101_S131_Av6	Sion_3	332	17GWE00068	Sion_3_332_17GWE00068	2017-08-09	400	L	orange_brown	sticky	15.7	841707	22	2960	50	1.79208	11.3341	8	198.045	0	0.4	23.6846	9.84309	2.65	56.4555	NA	NA	NA	NA	NA	-94	NA	-21.3	-17.953	-143.08	10.3	NA	-13.14	NA	NA	453	537	63.8	1.12	0.146	231	0.024
PRJNA861683	SAMN29923198	GW3026_BE102_S48	GW3026_BE102_S48_Av6	Rockyford	3026	17GWC17045	Rockyford_3026_17GWC17045	2017-08-09	450	NV	not_visible	NA	BD	113033	NA	795	100	0.857985	5.42637	8	1.15226	0	0	20.3095	6.99316	40.2	31.5898	NA	NA	NA	NA	NA	NA	NA	NA	-18.228	-145.77	1.4	-5.9	-11.1	NA	NA	NA	NA	NA	NA	NA	NA	NA
PRJNA861683	SAMN29923199	GW128_BE103_S120	GW128_BE103_S120_Av6	Elnora_6	128	17GWC17046	Elnora_6_128_17GWC17046	2017-08-10	450	M	orange	sticky	7	129384	26	910	100	1.20136	7.59808	8	5.04115	0	0	19.4276	2.53351	4.4	22.6054	NA	NA	NA	NA	NA	NA	NA	NA	-18.916	-149.67	-5.4	-8.3	-11.85	NA	NA	751	916	15.1	52.5	0.64	55.8	0
PRJNA861683	SAMN29923200	GW760_BE104_S18	GW760_BE104_S18_Av6	Canmore	760	17GWC17056	Canmore_760_17GWC17056	2017-08-21	500	S	black	sticky	0.17	61380.4	3	435	100	2.26744	14.3405	122	3451.03	0	0.8	5.20295	11.2733	0.36	54.4487	NA	NA	-39.6	-19.6	-196.9	-38.9	-180.3	-18.3	-20.432	-157.8	16.2	-2	-10.2	7.9	1.8	189	230	44.5	1.82	0.209	207	0
PRJNA861683	SAMN29923201	GW373_BE105_S114	GW373_BE105_S114_Av6	Beaverlodge	373	17GWE00080	Beaverlodge_373_17GWE00080	2017-08-22	500	S	dark_brown	flaky	4.2	266585	41	738	100	2.14326	13.5552	104	24.6296	0	0	27.8151	10.1398	0.4	52.1804	NA	NA	-55.7	-22.5	-113.2	-57.1	NA	-20.9	-23.37	-183.28	-9.9	-4.4	-12.3	NA	NA	1070	1300	7.88	3.8	0.64	23.2	NA
PRJNA861683	SAMN29923202	GW125_BE106_S113	GW125_BE106_S113_Av6	Hand_Hills	125	17GWC17058	Hand_Hills_125_17GWC17058	2017-08-22	500	M	red	silty	4.18	177001	20	490	100	2.32514	14.7055	121	187.963	2.3	3.2	4.12129	26.2998	0.53	103.567	NA	NA	NA	NA	NA	-60.8	NA	-21.1	-18.587	-145.18	10.1	1.9	-12.5	NA	NA	320	385	26.8	2.09	0.214	285	0.088
PRJNA861683	SAMN29923203	GW340_BE107_S118	GW340_BE107_S118_Av6	Fairview	340	17GWE00083	Fairview_340_17GWE00083	2017-08-23	500	L	red_orange	flaky	5.14	138423	28	981	100	0.954065	6.03404	103	26.07	0.6	0.4	27.0231	14.2991	4.85	46.1083	NA	NA	NA	NA	NA	-76.6	NA	-22.7	-19.858	-162.01	-17.5	-16.1	-15.8	4.4	-9	132	161	53.4	0	0.149	242	NA
PRJNA861683	SAMN29923204	GW379_BE108_S122	GW379_BE108_S122_Av6	Grimshaw_Nissan	379	17GWE00086	Grimshaw_Nissan_379_17GWE00086	2017-08-24	550	L	red_brown	sticky	7.58	137577	27	975	100	1.14337	7.2313	65	9.65021	0.3	0.4	32.4497	49.2396	0	175.064	NA	NA	NA	NA	NA	-75.4	NA	-19.9	-16.942	-143.92	NA	-4.3	-12.9	22	-3.6	196	239	72.4	4.79	0.146	311	NA
PRJNA861683	SAMN29923205	GW4016_BE109_S109	GW4016_BE109_S109_Av6	Wetaskiwin	4016	17GWE00096	Wetaskiwin_4016_17GWE00096	2017-08-29	500	M	brown	fluffy	3.46	281396	NA	779	100	0.658268	4.16326	60	58.7654	1.1	0.8	3.90863	4.77923	0.06	31.9906	NA	NA	-63.3	-20.4	-234	-60.7	NA	-19.7	-19.662	-157.98	NA	-1.6	-11.2	NA	NA	709	655	2.78	0	0.78	7.9	NA
PRJNA861683	SAMN29923206	GW223_BE110_S146	GW223_BE110_S146_Av6	Irricana	223	17GWC17059	Irricana_223_17GWC17059	2017-08-30	500	XL	dark_brown	compact_sticky	54.2	3.17518e+06	68	1758	20	1.75848	11.1216	37	486.831	0	0.4	2.8233	2.81866	0.26	51.4464	NA	627.75	-72.7	-25.8	-323.3	-68.1	-265.8	-24.6	-20.517	-161.39	NA	3.4	-16.2	NA	NA	518	580	4.27	44	1.59	15.7	0.032
PRJNA861683	SAMN29923207	GW985_BE111_S62	GW985_BE111_S62_Av6	Cochrane_Shallow	985	17GWC17061	Cochrane_Shallow_985_17GWC17061	2017-08-31	550	S	brown	fluffy	0.728	72950.9	15	517	100	0.582201	3.68216	36	0.864198	0.9	0.4	25.0779	4.44993	0.41	26.576	NA	NA	NA	NA	NA	NA	NA	-19	-17.906	-142.65	NA	-5.2	-10.7	NA	NA	334	407	40.5	1.83	0.177	190	0
PRJNA861683	SAMN29923208	GW378_BE112_S137	GW378_BE112_S137_Av6	Smith	378	17GWE00089	Smith_378_17GWE00089	2017-08-31	500	L	red_orange	compact_sticky	21.2	1.0962e+06	23	1138	50	2.19505	12.0228	36	12084.4	0	0	35.471	7.26675	0	34.3199	NA	NA	-80.5	-21.2	-313.5	-60.8	-312.5	-21.1	-18.4	-147	NA	NA	-13.5	NA	NA	601	734	99.2	15.3	0.244	397	0
PRJNA861683	SAMN29923209	GW212_BE113_S126	GW212_BE113_S126_Av6	Milk_River	212	17GWC17069	Milk_River_212_17GWC17069	2017-09-05	500	M	brown_red	silty	9.18	1.41119e+07	73	586	5	3.29562	11.4164	31	731.111	0	0.4	2.79764	4.14007	6.3	29.5459	NA	20096	-69.5	-24.8	-211.2	-70.6	-225	-24.3	-19	-152	4.7	-0.9	-16.2	NA	NA	864	906	1.45	88.3	1.31	6.9	0
PRJNA861683	SAMN29923210	GW211_BE114_S138	GW211_BE114_S138_Av6	Smith_Coulee	211	17GWC17073	Smith_Coulee_211_17GWC17073	2017-09-06	500	L	brown_red	compact	25.2	2.91691e+06	NA	1615	20	0.959225	6.06667	26	25727.4	0	6.5	2.22014	19.2499	0.5	86.8278	NA	260654	-72.4	-12.2	-291.2	-69.8	-286.7	-6.5	-18.3	-143	NA	NA	1.3	NA	NA	NA	NA	NA	NA	NA	NA	NA
PRJNA861683	SAMN29923211	GW313_BE115_S40	GW313_BE115_S40_Av6	Warburg	313	17GWE00054	Warburg_313_17GWE00054	2017-09-11	550	M	orange	loose	0.442	69564.4	5	493	100	0.771601	4.88004	21	1.58436	0	0	34.6497	8.63784	7.14	22.8748	NA	NA	NA	NA	NA	NA	NA	-23.5	-18.6	-145	-2.1	-5.1	-14.9	2.4	-7.3	343	418	70.7	1.03	0.078	296	0
PRJNA861683	SAMN29923212	GW311_BE116_S133	GW311_BE116_S133_Av6	Warburg	311	17GWE00025	Warburg_311_17GWE00025	2017-09-12	550	M	brown	loose_flaky	16.8	1.87556e+06	61	3323	50	3.62468	16.2101	20	40554.5	0	0	0.648993	5.76714	0	22.8395	NA	NA	-60.3	-16.2	-289.9	-59.5	-287.7	-17	-16.8	-134	NA	NA	-6.7	NA	NA	389	385	0.97	36	3.79	3.2	0.042
PRJNA861683	SAMN29923213	GW3053_BE117_S36	GW3053_BE117_S36_Av6	Hays_East	3053	17GWC17068	Hays_East_3053_17GWC17068	2017-09-12	550	S	dark_brown	loose	0.364	80429.4	16	570	100	0.7123	4.50498	20	3.31276	0	0	28.9169	3.80262	0.44	26.8944	NA	NA	NA	NA	NA	NA	NA	-17.7	-18.3	-148	-0.3	-1.2	-10	NA	NA	265	324	99.5	9.9	0.225	380	0
PRJNA861683	SAMN29923214	GW114_BE118_S106	GW114_BE118_S106_Av6	Ross_Creek	114	17GWC17079	Ross_Creek_114_17GWC17079	2017-09-13	550	M	dark_Brown	loose	3.16	173982	38	1233	100	0.905742	5.72842	19	3665.35	0	0.8	5.35145	8.80157	0.63	47.604	NA	13185.6	-76.9	-30.2	-280.6	-75.7	-278.3	-28.3	-19.8	-156	-1	0.8	-20.2	NA	NA	567	604	30.9	224	0.23	119	0.069
PRJNA861683	SAMN29923215	GW3050_BE119_S10	GW3050_BE119_S10_Av6	Medicine_Hat	3050	17GWC17078	Medicine_Hat_3050_17GWC17078	2017-09-13	450	S	dark_brown	loose	0.136	124454	NA	882	100	0.849547	5.37301	19	4.32099	0	0	12.7635	7.31668	0.45	44.268	NA	NA	NA	NA	NA	NA	NA	-19.1	-17.8	-139	-1.5	-6	-11.3	NA	NA	215	246	88.5	0.94	0.073	295	0
PRJNA861683	SAMN29923216	GW218_BE120_S145	GW218_BE120_S145_Av6	Cluny_North	218	17GWC17082	Cluny_North_218_17GWC17082	2017-09-20	550	S	brown	compact	50	4.16133e+06	69	1728	20	2.70954	14.8408	16	11941.8	0	0	2.09915	13.0412	0.55	67.9308	NA	NA	-76.7	-15.6	-333.3	-76.2	-333.6	-14.6	-18.789	-153.66	NA	NA	-8.05	NA	NA	513	554	2.71	8.09	1.31	7.8	0.065
PRJNA861683	SAMN29923217	GW986_BE121_S147	GW986_BE121_S147_Av6	Cochrane_Deep	986	17GWC17084	Cochrane_Deep_986_17GWC17084	2017-09-21	500	M	dark_brown	loose_silty	71.2	4.54062e+06	64	1257	10	1.4806	9.36411	11	13.5391	0	0	2.51164	4.20525	0.4	30.9691	NA	NA	-49.7	-18.3	8	-51.3	NA	-16.1	-18.2	-145	9.2	6.5	-8.3	NA	NA	533	576	2.74	3.6	3.36	10.5	0
PRJNA861683	SAMN29923218	GW986_BE122_S142	GW986_BE122_S142_Av6	Cochrane_Deep	986	17GWC17062	Cochrane_Deep_986_17GWC17062	2017-09-21	500	M	brown	fluffy	39.6	2.42359e+06	70	2516	50	3.68555	20.1866	11	14.9794	0	0	2.69497	3.68147	NA	35.5986	NA	NA	-49.6	-19.7	19.6	-51.9	NA	-16.2	-18	-145	8.6	6.6	-8.3	NA	NA	533	576	2.74	3.6	3.36	10.5	0
PRJNA861683	SAMN29923219	GW986_BE123_S148	GW986_BE123_S148_Av6	Cochrane_Deep	986	17GWC17085	Cochrane_Deep_986_17GWC17085	2017-09-21	500	M	brown	fluffy	76.8	4.9452e+06	71	1369	10	1.69973	10.75	11	13.107	0	0	2.38148	6.94349	NA	40.9701	NA	NA	-49.6	-18	18.6	-51.3	NA	-16.5	-18.2	-145	7.9	6.8	-8.3	NA	NA	533	576	2.74	3.6	3.36	10.5	0
PRJNA861683	SAMN29923220	GW137_BE124_S96	GW137_BE124_S96_Av6	Stettler_North	137	17GWC17086	Stettler_North_137_17GWC17086	2017-09-27	550	L	brown_red	silty	2.1	92846.6	6	658	100	0.95404	6.03388	9	3.60082	0	0	81.456	1.79684	4.2	26.189	NA	NA	NA	-22.1	NA	NA	NA	-21	-20.452	-162.37	-6.4	-10.9	-13.69	NA	NA	369	450	135	0	0	464	1.02
PRJNA861683	SAMN29923221	GW135_BE125_S128	GW135_BE125_S128_Av6	Stettler_South	135	17GWC17088	Stettler_South_135_17GWC17088	2017-09-28	550	L	black	flaky	12.2	577963	53	1200	100	1.71672	9.40286	8	246.44	0	0	8.19308	6.73666	0.52	30.415	NA	NA	-52.7	-18.5	-329.6	-54.2	-354.6	-19.7	-19.493	-155.75	0.7	2.9	-11.21	NA	NA	680	727	12.9	6.5	0.63	48.9	0.372
PRJNA861683	SAMN29923222	GW259_BE126_S25	GW259_BE126_S25_Av6	Three_Hills	259	17GWC17092	Three_Hills_259_17GWC17092	2017-10-03	550	XS	brown	loose	0.208	28926.4	24	205	100	0.352986	2.23248	3	49.5473	0	0	0.95699	13.4914	0.64	72.3244	NA	NA	NA	NA	NA	-44	NA	NA	-18.926	-147.25	3.4	2.2	-15.3	NA	NA	761	812	7.82	6	0.95	23.2	0
PRJNA861683	SAMN29923223	GW398_BE127_S93	GW398_BE127_S93_Av6	Pine_Lake	398	17GWC17093	Pine_Lake_398_17GWC17093	2017-10-04	500	L	gray	silty_sticky	1.9	NA	NA	NA	NA	NA	NA	2	16.5638	0	0	10.2116	13.2005	7.5	65.1525	NA	NA	-41.2	-16.5	21.8	-29.8	NA	-23.5	-18.323	-143.41	-0.1	2.4	-10.49	NA	NA	352	391	1.76	1.58	3.89	5.5	0
PRJNA861683	SAMN29923224	GW980_BE128_S99	GW980_BE128_S99_Av6	Rocky_Mt._House	980	17GWC17095	Rocky_Mt._House_980_17GWC17095	2017-10-10	500	M	brown	silty	2.44	83815.9	34	594	100	0.754091	4.76929	14	12.6749	0	0	18.6723	3.42365	0.86	36.0539	NA	NA	NA	-22	NA	-72	NA	-20.8	-19.228	-149.9	2.9	-1.1	-12.73	NA	NA	376	441	42.6	1.33	0.102	165	0
PRJNA861683	SAMN29923225	GW982_BE129_S135	GW982_BE129_S135_Av6	Leedale_Deep	982	17GWC17097	Leedale_Deep_982_17GWC17097	2017-10-11	500	L	dark_brown	silty	19.9	844932	55	1497	50	2.0278	9.0686	13	1861.48	20.8	0	0.452829	3.79159	0.48	37.9823	278.173	274.513	-66.6	-17.1	-239.8	-67.1	-251.5	-26.9	-19.153	-152.34	12.3	3.7	-14.16	NA	NA	388	426	1.29	1.72	1.88	3.8	0
PRJNA861683	SAMN29923226	GW3002_BE130_S32	GW3002_BE130_S32_Av6	Leedale_Shallow	3002	17GWC17099	Leedale_Shallow_3002_17GWC17099	2017-10-11	500	NV	not_visible	NA	0.332	158319	9	1122	100	1.06033	6.7061	13	1.15226	0	0	38.0633	8.53219	6.94	27.0909	NA	NA	NA	NA	NA	NA	NA	-22.1	-19.035	-151.57	-3.3	-7.4	-14.41	4.9	-12.3	328	400	83.8	1.59	0.055	350	0
PRJNA861683	SAMN29923227	GW140_BE131_S70	GW140_BE131_S70_Av6	Wainwright	140	17GWC17052	Wainwright_140_17GWC17052	2017-10-17	500	S	brown	fluffy	0.936	122196	18	866	100	0.860493	5.44224	11	22.3251	0	0	7.43409	17.7277	0.61	80.682	NA	NA	-83.3	-21.7	-307.9	-79.1	NA	-20.7	-18.873	-151.13	14.8	8.6	-12.43	NA	NA	385	426	37.5	0.72	0.113	230	0
PRJNA861683	SAMN29923228	GW265_BE132_S134	GW265_BE132_S134_Av6	Metiskow	265	17GWC17047	Metiskow_265_17GWC17047	2017-10-18	500	S	brown	fluffy	17.7	2.32702e+06	65	3221	50	1.56442	9.89428	10	36281	0	0	1.88098	15.8029	0.4	49.8106	NA	NA	-71.3	-12.4	-271	-70.2	-270.3	-8.3	-16.404	-133.27	NA	NA	0.24	NA	NA	385	431	3.54	758	1.01	14.4	0
PRJNA861683	SAMN29923229	GW266_BE133_S127	GW266_BE133_S127_Av6	Metiskow	266	17GWC17050	Metiskow_266_17GWC17050	2017-10-18	500	M	light_brown	silty	12	407103	43	1127	100	1.02588	6.4882	10	26.358	0	0	1.83515	26.3737	0.43	112.381	NA	NA	-72.2	-18.4	-286.5	-73.5	NA	NA	-20.041	-156.82	-7	-2.1	-10.13	NA	NA	583	639	2.38	0	0.28	9	0.041
PRJNA861683	SAMN29923230	GW267_BE134_S68	GW267_BE134_S68_Av6	Metiskow	267	17GWC17049	Metiskow_267_17GWC17049	2017-10-18	500	S	orange	silty	0.926	236491	11	838	50	1.50552	9.52177	10	119.691	0.9	0.8	38.1054	25.247	0.66	105.404	NA	NA	NA	NA	NA	-54.7	NA	-22	-18.418	-143.43	3.1	3.7	-14.56	NA	NA	282	344	117	69.1	0.111	389	0.279
PRJNA861683	SAMN29923231	GW274_BE135_S104	GW274_BE135_S104_Av6	Sounding_Creek	274	17GWC17111	Sounding_Creek_274_17GWC17111	2017-10-24	500	XL	brown	fluffy	2.8	NA	NA	NA	NA	NA	NA	5	56.0288	0.9	0	3.54746	15.0018	0.64	68.9237	NA	NA	NA	NA	NA	NA	NA	NA	-16.607	-133.28	7.3	5.7	-31.6	NA	NA	682	777	4.77	536	0.55	17.3	0
PRJNA861683	SAMN29923232	GW273_BE136_S84	GW273_BE136_S84_Av6	Sounding_Creek	273	17GWC17106	Sounding_Creek_273_17GWC17106	2017-10-25	500	M	dark_brown	fluffy	1.35	140399	29	995	100	0.989812	6.26012	4	12.0988	0	0	14.727	2.20394	0.78	25.9053	NA	NA	NA	NA	NA	NA	NA	NA	-19.365	-154.17	-10.3	0.6	-18.3	NA	NA	586	676	86.6	116	0	287	0
PRJNA861683	SAMN29923233	GW275_BE137_S88	GW275_BE137_S88_Av6	Sounding_Creek	275	17GWC17109	Sounding_Creek_275_17GWC17109	2017-10-25	500	M	dark_brown	fluffy	1.64	115705	25	820	100	0.723241	4.57417	4	28.9506	0	0	6.8071	1.55769	0.77	26.7275	NA	NA	NA	NA	NA	NA	NA	NA	-17.783	-142.1	-5.8	1	-20	NA	NA	387	444	37.1	228	0	122	0
PRJNA861683	SAMN29923234	GW381_BE138_S73	GW381_BE138_S73_Av6	Meander_River	381	17GWE00113	Meander_River_381_17GWE00113	2017-10-25	500	L	bright_orange	compact	0.962	257562	30	1369	100	1.93663	10.6074	23	5.76132	0	0	18.907	1.59868	0	25.6884	NA	NA	NA	NA	NA	NA	NA	NA	-24.214	-191.36	-4.3	-2.6	-18.7	NA	NA	288	345	116	300	0.4	496	0
PRJNA861683	SAMN29923235	GW191_BE139_S124	GW191_BE139_S124_Av6	Rich_Lake	191	17GWE00119	Rich_Lake_191_17GWE00119	2017-10-31	500	XL	orange	compact	7.96	782282	31	1386	50	2.06742	9.24577	17	8.49794	0	0	44.3736	8.86412	0.63	53.7347	NA	NA	NA	NA	NA	NA	NA	NA	-18.712	-148.6	-3	3.3	-20.5	NA	NA	543	662	184	14.4	0.19	755	0
PRJNA861683	SAMN29923236	GW101_BE140_S64	GW101_BE140_S64_Av6	Del_Bonita	101	17GWC17115	Del_Bonita_101_17GWC17115	2017-11-22	500	XS	brown	fluffy	0.846	124172	19	880	100	1.10477	6.98717	12	22.7572	0	0	28.8655	2.00683	0.64	25.7183	NA	NA	NA	NA	NA	NA	NA	NA	-20.035	-155.86	5.6	-6.6	-13.6	40.6	25.9	427	521	70.7	5.89	0.299	351	0
PRJNA861683	SAMN29923237	GW111_BE141_S129	GW111_BE141_S129_Av6	Orton	111	17GWC17113	Orton_111_17GWC17113	2017-11-23	500	S	brown	fluffy	13.4	636843	54	1763	100	1.54728	9.78588	11	11.8107	0	0	2.83064	1.20236	0.71	15.8162	NA	NA	NA	NA	NA	NA	NA	NA	-18.19	-140.9	-7.4	-4.5	-10.5	NA	NA	258	298	7.59	1.57	0.928	33.3	0.078
PRJNA861683	SAMN29923238	GW126_BE142_S28	GW126_BE142_S28_Av6	Olds	126	17GWC17121	Olds_126_17GWC17121	2017-11-28	550	S	brown	fluffy	0.272	NA	NA	NA	NA	NA	NA	6	31.2551	0	0	22.8046	3.96557	0.68	42.6309	NA	1151	NA	NA	NA	NA	NA	NA	-20.631	-162.47	-10.6	-7.3	-10.2	NA	NA	511	613	33.4	5.2	0.41	132	0
PRJNA861683	SAMN29923239	GW291_BE143_S144	GW291_BE143_S144_Av6	Crestomere	291	17GWC17123	Crestomere_291_17GWC17123	2017-11-30	500	L	dark_brown	silty	46.2	2.94472e+06	67	2038	25	1.43535	9.07797	4	25361.6	0	0	0.436329	11.2857	1.09	37.4445	NA	NA	NA	NA	NA	NA	NA	NA	-15.607	-128.28	NA	NA	-2.4	NA	NA	367	357	1.39	54.6	3.11	4.1	0.082
PRJNA861683	SAMN29923240	GW384_BE144_S61	GW384_BE144_S61_Av6	Raven	384	17GWC17100	Raven_384_17GWC17100	2017-12-12	500	L	red	fluffy	0.72	26245.4	1	186	100	2.40845	15.2324	9	60.7819	0	0	27.1936	23.9017	5.55	83.3942	NA	NA	NA	NA	NA	NA	NA	NA	-18.43	-144.38	NA	NA	-13.3	5.5	-7.2	307	375	89.2	1.03	0.085	336	0
[truncated: 47 more columns]
