# Supplementary material for: Hydrogen and dark oxygen drive microbial productivity in diverse groundwater ecosystems
Source: Nat Commun. 2023 Jun 13;14:3194. doi: 10.1038/s41467-023-38523-4 (PMC10264387; doi:10.1038/s41467-023-38523-4)
Supplement: Supplementary file 5 — Supplementary Dataset 2 [file 41467_2023_38523_MOESM5_ESM.xlsx]

## Sheet: Cell_counts
BioProject Accession under which all nucleotide sequence datasest are stored at NCBI	BioSample accessions under which contextual data for each sample are stored at NCBI	Name of the bacterial 16S rRNA gene amplicon sequence dataset; variable gene region v3-v4	Name of the archaeal 16S rRNA gene amplicon sequence dataset; variable gene region v6-v9	Name of GOWN monitoring well	Number of GOWN monitoring well	Unique GOWN groundwater sample identifier	Name of NCBO BioSample	Date of groundwater sampling	Latitude of sampled well	Longitude of sampled well	Total microbial cell counts per mL	Total number of cells counted	Standard error of average cell counts	Standard deviation of average cell counts	Number of cell counting grids counted	Number of grid squares counted. (The microscopy counting grid has 10x10 squares, max. number thus is 100)	Avergage cell counts per grid/counted squares	one cell counting grid occupies roughly one field-of-view under the microscope. To obtain robust cell counts 20-60 grids/fields-of-view are usually counted and averaged
	NCBI_BioSample_Accession	Sequencing_Name_Bac_v3v4	Sequencing_Name_Arc_v6v9	GOWN_Well_Name	GOWN_Well_Number	GOWN_SAMPLE_NO	NCBI_BioSample_Name	Sampling_Date	Phys_Lat	Phys_Lon	cells_p_ml	total_cells_counted	standard_error	sd	number_of_Grids_counted	No_Of_squares_counted_per_Grid_100_if_whole_grid	mean_cells_per_counted_area_of_Grid	Grid_1	Grid_2	Grid_3	Grid_4	Grid_5	Grid_6	Grid_7	Grid_8	Grid_9	Grid_10	Grid_11	Grid_12	Grid_13	Grid_14	Grid_15	Grid_16	Grid_17	Grid_18	Grid_19	Grid_20	Grid_21	Grid_22	Grid_23	Grid_24	Grid_25	Grid_26	Grid_27	Grid_28	Grid_29	Grid_30	Grid_31	Grid_32
PRJNA861683	SAMN29923155	GW267_BE059_S43	GW267_BE059_S43_Av6	Metiskow	267	16GWC16092	Metiskow_267_16GWC16092	2016-11-29	52.4215	-110.607	193299	1018	2.22986	12.2134	30	100	33.9333	19	23	43	40	23	47	28	23	28	36	40	32	40	61	42	50	65	25	34	28	45	16	26	37	29	20	19	22	42	35	NA	NA
PRJNA861683	SAMN29923156	GW265_BE060_S123	GW265_BE060_S123_Av6	Metiskow	265	16GWC16089	Metiskow_265_16GWC16089	2016-11-29	52.4213	-110.607	2.58894e+06	2663	2.09415	11.4702	30	50	88.7667	68	74	99	89	71	92	102	97	80	84	77	88	87	102	77	102	85	104	77	75	95	108	93	108	73	91	87	87	100	91	NA	NA
PRJNA861683	SAMN29923157	GW140_BE061_S75	GW140_BE061_S75_Av6	Wainwright	140	16GWC16086	Wainwright_140_16GWC16086	2016-11-30	52.7258	-110.848	106096	745	0.729144	4.61151	40	100	18.625	22	27	16	13	22	23	16	15	15	12	14	12	19	18	20	22	15	23	29	21	22	20	21	16	18	15	24	18	27	15	26	14
PRJNA861683	SAMN29923160	GW214_BE064_S	GW214_BE064_S_Av6	Warner	214	17GWC17001	Warner_214_17GWC17001	2017-04-12	49.3784	-112.203	353257	1229	0.720566	4.55726	40	50	30.725	29	24	29	32	34	36	35	33	28	35	34	25	35	34	26	30	26	33	28	34	35	34	32	34	27	24	29	32	24	38	32	26
PRJNA861683	SAMN29923161	GW3004_BE065_S29	GW3004_BE065_S29_Av6	Devon_Botanical	3004	17GWE00002	Devon_Botanical_3004_17GWE00002	2017-04-20	53.4067	-113.755	290048	1020	2.19089	9.79796	20	100	51	47	57	40	70	43	73	49	55	50	45	55	46	55	40	61	34	48	59	45	48	NA	NA	NA	NA	NA	NA	NA	NA	NA	NA	NA	NA
PRJNA861683	SAMN29923162	GW150_BE066_S55	GW150_BE066_S55_Av6	Wetaskiwin	150	17GWE00005	Wetaskiwin_150_17GWE00005	2017-05-15	52.9381	-113.366	55308.1	389	0.696132	4.40272	40	100	9.725	6	2	0	5	3	4	9	11	6	4	11	14	13	11	10	10	9	7	20	18	11	10	9	10	13	13	21	8	12	14	9	11
PRJNA861683	SAMN29923163	GW456_BE067_S91	GW456_BE067_S91_Av6	Airdrie	456	17GWC17009	Airdrie_456_17GWC17009	2017-06-06	51.2343	-114	480091	1319	1.13085	7.15215	40	100	32.975	18	41	39	37	42	27	41	30	43	33	27	40	59	34	35	28	27	32	29	36	29	29	27	27	24	35	43	32	35	38	29	30
PRJNA861683	SAMN29923164	GW456_BE068_S102	GW456_BE068_S102_Av6	Airdrie	456	17GWC17006	Airdrie_456_17GWC17006	2017-06-06	51.2343	-114	472038	1245	2.05205	11.2396	30	50	41.5	41	42	64	45	46	42	40	42	56	32	27	56	33	30	45	41	42	35	42	51	44	33	46	41	76	40	29	34	24	26	NA	NA
PRJNA861683	SAMN29923165	GW456_BE069_S83	GW456_BE069_S83_Av6	Airdrie	456	17GWC17008	Airdrie_456_17GWC17008	2017-06-06	51.2343	-114	430806	1515	1.14084	7.21532	40	50	37.875	39	40	36	49	35	50	44	34	28	40	43	42	34	49	38	42	49	39	31	38	36	44	41	57	28	29	34	44	28	32	39	36
PRJNA861683	SAMN29923166	GW228_BE070_S31	GW228_BE070_S31_Av6	Kirkpatrick	228	17GWC17014	Kirkpatrick_228_17GWC17014	2017-06-13	51.9527	-111.443	93696.8	659	1.51741	9.59697	40	100	16.475	23	21	23	18	20	18	18	15	11	7	14	11	21	10	17	12	61	8	14	20	9	13	11	14	13	9	19	10	11	7	42	17
PRJNA861683	SAMN29923167	GW229_BE071_S136	GW229_BE071_S136_Av6	Kirkpatrick	229	17GWC17017	Kirkpatrick_229_17GWC17017	2017-06-13	51.9527	-111.443	829536	1443	4.01201	17.9422	20	50	72.15	83	80	84	100	72	66	77	85	57	78	81	68	82	23	49	55	48	83	84	88	NA	NA	NA	NA	NA	NA	NA	NA	NA	NA	NA	NA
PRJNA861683	SAMN29923168	GW230_BE072_S132	GW230_BE072_S132_Av6	Kirkpatrick	230	17GWC17019	Kirkpatrick_230_17GWC17019	2017-06-13	51.9527	-111.443	1.23827e+06	2154	2.75117	12.3036	20	50	107.7	107	120	93	79	125	122	85	105	121	101	114	120	109	103	119	103	105	103	106	114	NA	NA	NA	NA	NA	NA	NA	NA	NA	NA	NA	NA
PRJNA861683	SAMN29923170	GW312_BE074_S76	GW312_BE074_S76_Av6	Warburg	312	17GWE00053	Warburg_312_17GWE00053	2017-06-20	53.1269	-114.361	2.76391e+06	3639	3.12357	17.1085	30	25	121.3	106	126	127	131	108	135	136	123	103	104	109	118	118	120	111	131	126	134	134	68	132	126	120	104	117	131	158	152	130	101	NA	NA
PRJNA861683	SAMN29923172	GW991_BE076_S140	GW991_BE076_S140_Av6	Cynthia	991	17GWE00063	Cynthia_991_17GWE00063	2017-06-21	53.3629	-115.591	1.24261e+06	3181	3.63365	19.9023	30	50	106.033	90	90	96	93	103	90	114	94	88	109	98	99	95	112	121	126	116	87	115	107	93	92	192	112	88	105	109	115	111	121	NA	NA
PRJNA861683	SAMN29923173	GW991_BE077_S141	GW991_BE077_S141_Av6	Cynthia	991	17GWE00062	Cynthia_991_17GWE00062	2017-06-21	53.3629	-115.591	2.17263e+06	2887	2.28824	12.5332	30	25	96.2333	108	105	88	89	98	84	107	82	89	89	101	115	74	91	87	87	93	92	93	88	91	109	94	92	107	88	106	108	139	93	NA	NA
PRJNA861683	SAMN29923174	GW947_BE078_S77	GW947_BE078_S77_Av6	Kehiwin_Lake	947	17GWE00047	Kehiwin_Lake_947_17GWE00047	2017-07-25	53.9915	-110.884	180142	1267	1.37672	8.70717	40	100	31.675	24	25	35	34	29	32	50	30	21	28	30	30	22	26	30	35	22	36	22	47	33	53	25	34	41	45	39	19	44	18	21	26
PRJNA861683	SAMN29923175	GW3104_BE079_S46	GW3104_BE079_S46_Av6	Hamilin	3104	17GWE00016	Hamilin_3104_17GWE00016	2017-06-26	54.0021	-112.04	132638	940	0.697063	4.40862	40	100	23.5	24	29	23	23	22	24	27	22	24	24	21	27	19	26	18	17	20	30	23	22	23	24	27	16	23	14	26	26	30	23	24	11
PRJNA861683	SAMN29923176	GW242_BE080_S82	GW242_BE080_S82_Av6	Cushing_Lake	242	17GWE00071	Cushing_Lake_242_17GWE00071	2017-07-26	54.061	-110.409	130806	920	1.0972	6.9393	40	100	23	24	17	37	23	26	17	15	20	21	14	23	24	31	26	21	15	27	22	19	17	46	15	21	26	17	37	23	13	27	34	25	14
PRJNA861683	SAMN29923177	GW123_BE081_S105	GW123_BE081_S105_Av6	Sibbald	123	17GWC17038	Sibbald_123_17GWC17038	2017-06-26	51.4146	-110.169	454249	1248	1.28911	8.15302	40	100	31.2	18	25	26	29	34	20	37	32	21	20	33	39	28	32	33	26	29	30	28	28	57	29	36	45	30	31	32	28	28	28	24	43
PRJNA861683	SAMN29923178	GW239_BE082_S121	GW239_BE082_S121_Av6	Dewberry	239	17GWE00058	Dewberry_239_17GWE00058	2017-06-27	53.5881	-110.534	418515	1483	0.906096	5.73065	40	50	37.075	34	42	33	41	41	35	32	36	46	38	41	50	33	33	34	37	40	50	35	38	26	44	30	35	44	28	43	42	33	35	31	35
PRJNA861683	SAMN29923179	GW984_BE083_S101	GW984_BE083_S101_Av6	Sundre_North	984	17GWC17020	Sundre_North_984_17GWC17020	2017-06-28	51.9195	-114.561	850806	1496	3.45162	15.4361	20	50	74.8	43	60	72	75	91	84	73	60	56	62	96	97	60	73	77	82	100	86	64	85	NA	NA	NA	NA	NA	NA	NA	NA	NA	NA	NA	NA
PRJNA861683	SAMN29923180	GW983_BE084_S60	GW983_BE084_S60_Av6	Sundre_South	983	17GWC17022	Sundre_South_983_17GWC17022	2017-06-28	51.9194	-114.561	28293.9	199	0.439241	2.778	40	100	4.975	4	4	9	9	4	3	2	2	3	6	2	7	7	2	5	13	4	0	6	1	5	4	7	6	8	2	6	6	5	5	2	7
PRJNA861683	SAMN29923181	GW144_BE085_S90	GW144_BE085_S90_Av6	Ponoka	144	17GWE00008	Ponoka_144_17GWE00008	2017-06-29	52.6834	-113.596	236872	833	0.850254	5.37748	40	50	20.825	19	25	16	24	17	27	34	9	21	19	30	17	19	20	24	21	19	16	25	18	24	15	20	20	25	22	23	26	16	11	18	16
PRJNA861683	SAMN29923182	GW217_BE086_S16	GW217_BE086_S16_Av6	Okotoks_N	217	17GWC17029	Okotoks_N_217_17GWC17029	2017-06-29	50.6505	-113.977	217678	1531	1.23412	7.80528	40	100	38.275	34	31	46	44	43	33	36	36	54	35	27	29	34	34	51	25	32	40	36	36	43	35	45	57	41	30	48	37	28	44	45	49
PRJNA861683	SAMN29923183	GW104_BE087_S56	GW104_BE087_S56_Av6	Pakowi	104	17GWC17024	Pakowi_104_17GWC17024	2017-07-05	49.4723	-110.969	149431	1051	0.945968	5.98283	40	100	26.275	23	18	16	22	29	19	27	26	28	20	22	29	23	19	26	24	38	28	32	12	26	34	29	33	26	38	22	31	26	31	33	38
PRJNA861683	SAMN29923184	GW286_BE088_S71	GW286_BE088_S71_Av6	Forty_Mile_Coulee	286	17GWC17027	Forty_Mile_Coulee_286_17GWC17027	2017-07-06	49.6829	-111.424	450143	1583	2.22281	14.0583	40	50	39.575	33	25	28	25	34	41	35	35	43	37	43	60	39	37	26	22	45	26	50	31	44	38	38	41	35	54	15	95	23	33	44	41
PRJNA861683	SAMN29923185	GW152_BE089_S143	GW152_BE089_S143_Av6	Rollyview	152	17GWE00066	Rollyview_152_17GWE00066	2017-07-12	53.2232	-113.35	7.40759e+06	2605	2.74809	12.2898	20	10	130.25	127	120	125	151	138	119	109	130	149	125	110	140	134	130	124	151	135	141	118	129	NA	NA	NA	NA	NA	NA	NA	NA	NA	NA	NA	NA
PRJNA861683	SAMN29923186	GW3021_BE090_S47	GW3021_BE090_S47_Av6	Morningside	3021	17GWE00067	Morningside_3021_17GWE00067	2017-07-13	52.5506	-113.646	67109.1	472	0.700915	4.43298	40	100	11.8	8	5	8	18	15	15	9	11	22	23	16	8	15	7	5	14	10	15	10	13	12	9	11	10	6	6	18	6	9	13	15	16
PRJNA861683	SAMN29923187	GW123_BE091_S110	GW123_BE091_S110_Av6	Sibbald	123	17GWC17033	Sibbald_123_17GWC17033	2017-07-26	51.4146	-110.169	531467	1849	1.4311	9.0511	40	50	46.225	51	36	35	61	46	41	47	48	51	51	71	50	40	44	44	42	38	53	39	49	56	40	30	46	44	39	71	37	49	37	43	57
PRJNA861683	SAMN29923188	GW123_BE092_S117	GW123_BE092_S117_Av6	Sibbald	123	17GWC17039	Sibbald_123_17GWC17039	2017-07-26	51.4146	-110.169	529455	1842	2.17443	13.7523	40	50	46.05	41	63	71	48	51	48	61	58	44	45	37	58	61	52	44	45	51	29	22	23	27	40	33	21	69	71	63	46	46	27	30	26
PRJNA861683	SAMN29923189	GW277_BE093_S65	GW277_BE093_S65_Av6	Cavendish	277	17GWC17035	Cavendish_277_17GWC17035	2017-07-27	50.7974	-110.418	207815	1446	0.79707	5.04111	40	100	36.15	37	36	38	42	39	38	31	38	44	29	29	39	35	38	38	45	36	36	38	29	35	36	29	28	38	51	40	37	41	38	31	32
PRJNA861683	SAMN29923190	GW215_BE094_S98	GW215_BE094_S98_Av6	Warner	215	17GWC17043	Warner_215_17GWC17043	2017-08-02	49.3784	-112.203	532329	1389	1.85643	10.1681	30	50	46.3	43	49	32	44	47	68	50	67	55	16	45	48	42	43	35	50	42	53	41	41	41	42	60	36	49	44	50	46	50	60	NA	NA
PRJNA861683	SAMN29923191	GW139_BE095_S112	GW139_BE095_S112_Av6	Hardisty_Airport	139	17GWE00038	Hardisty_Airport_139_17GWE00038	2017-08-02	52.645	-111.378	151191	1052	0.98267	6.21495	40	100	26.3	21	30	19	26	36	32	23	23	34	30	28	28	27	23	26	27	23	29	28	34	39	17	28	20	32	30	31	21	32	32	20	28
PRJNA861683	SAMN29923193	GW142_BE097_S108	GW142_BE097_S108_Av6	Hardisty	142	17GWE00035	Hardisty_142_17GWE00035	2017-08-03	52.6753	-111.322	988816	2608	3.66058	20.0498	30	50	86.9333	63	44	61	92	39	44	78	82	91	93	112	72	101	118	108	94	106	108	94	106	91	76	95	90	99	89	86	90	99	87	NA	NA
PRJNA861683	SAMN29923194	GW142_BE098_S86	GW142_BE098_S86_Av6	Hardisty	142	17GWE00077	Hardisty_142_17GWE00077	2017-08-03	52.6753	-111.322	1.02142e+06	2694	3.90532	21.3903	30	50	89.8	75	47	62	100	119	90	100	75	86	71	134	65	80	99	138	87	87	60	80	96	104	98	91	93	108	90	129	79	78	73	NA	NA
PRJNA861683	SAMN29923195	GW142_BE099_S97	GW142_BE099_S97_Av6	Hardisty	142	17GWE00076	Hardisty_142_17GWE00076	2017-08-03	52.6753	-111.322	845893	1162	2.50383	15.8356	40	50	29.05	78	31	17	24	21	28	20	22	26	78	17	30	37	17	37	21	18	22	16	56	39	14	39	19	27	24	67	19	23	30	22	25
PRJNA861683	SAMN29923196	GW147_BE100_S42	GW147_BE100_S42_Av6	Ferintosh	147	17GWE00041	Ferintosh_147_17GWE00041	2017-08-08	52.7855	-112.955	26303.3	185	0.333373	2.10844	40	100	4.625	12	6	3	1	4	4	5	5	3	5	3	5	2	7	6	4	4	3	6	1	3	5	5	0	2	3	7	4	5	4	4	6
PRJNA861683	SAMN29923197	GW332_BE101_S131	GW332_BE101_S131_Av6	Sion_3	332	17GWE00068	Sion_3_332_17GWE00068	2017-08-09	53.9064	-114.101	841707	2960	1.79208	11.3341	40	50	74	79	70	67	61	70	69	90	80	97	70	64	68	87	80	72	82	66	54	83	83	58	77	64	78	90	74	59	62	57	69	62	70
PRJNA861683	SAMN29923198	GW3026_BE102_S48	GW3026_BE102_S48_Av6	Rockyford	3026	17GWC17045	Rockyford_3026_17GWC17045	2017-08-09	51.1868	-113.243	113033	795	0.857985	5.42637	40	100	19.875	22	28	22	22	29	14	18	12	12	22	21	33	26	27	21	17	23	20	18	19	13	18	17	15	11	18	21	32	11	14	24	26
PRJNA861683	SAMN29923199	GW128_BE103_S120	GW128_BE103_S120_Av6	Elnora_6	128	17GWC17046	Elnora_6_128_17GWC17046	2017-08-10	51.9632	-113.598	129384	910	1.20136	7.59808	40	100	22.75	26	26	25	24	25	19	20	26	37	14	22	28	31	27	5	16	22	21	16	12	27	26	22	27	17	15	9	23	18	30	38	18
PRJNA861683	SAMN29923200	GW760_BE104_S18	GW760_BE104_S18_Av6	Canmore	760	17GWC17056	Canmore_760_17GWC17056	2017-08-21	51.1073	-115.366	61380.4	435	2.26744	14.3405	40	100	10.875	14	11	12	14	15	9	6	13	10	8	12	14	8	13	14	9	9	11	8	13	9	16	9	10	8	7	10	9	15	9	11	12
PRJNA861683	SAMN29923201	GW373_BE105_S114	GW373_BE105_S114_Av6	Beaverlodge	373	17GWE00080	Beaverlodge_373_17GWE00080	2017-08-22	55.1961	-119.398	266585	738	2.14326	13.5552	40	100	18.45	16	17	20	17	13	12	17	16	26	16	15	22	22	23	19	10	17	21	19	16	16	12	14	20	21	22	19	18	19	22	18	11
PRJNA861683	SAMN29923202	GW125_BE106_S113	GW125_BE106_S113_Av6	Hand_Hills	125	17GWC17058	Hand_Hills_125_17GWC17058	2017-08-22	51.5035	-112.208	177001	490	2.32514	14.7055	40	100	12.25	12	9	14	7	15	8	8	8	20	16	17	20	10	8	13	4	5	13	16	12	15	12	12	8	10	24	15	15	15	6	22	12
PRJNA861683	SAMN29923203	GW340_BE107_S118	GW340_BE107_S118_Av6	Fairview	340	17GWE00083	Fairview_340_17GWE00083	2017-08-23	56.1892	-118	138423	981	0.954065	6.03404	40	100	24.525	18	23	21	37	27	31	30	27	24	22	35	22	26	24	27	16	18	31	25	20	18	17	15	20	22	21	24	25	28	26	17	26
PRJNA861683	SAMN29923204	GW379_BE108_S122	GW379_BE108_S122_Av6	Grimshaw_Nissan	379	17GWE00086	Grimshaw_Nissan_379_17GWE00086	2017-08-24	56.2467	-117.637	137577	975	1.14337	7.2313	40	100	24.375	34	21	24	22	38	34	37	25	29	35	26	28	32	15	29	25	14	20	36	7	29	18	32	25	19	27	11	27	23	25	20	21
PRJNA861683	SAMN29923205	GW4016_BE109_S109	GW4016_BE109_S109_Av6	Wetaskiwin	4016	17GWE00096	Wetaskiwin_4016_17GWE00096	2017-08-29	52.9486	-113.359	281396	779	0.658268	4.16326	40	100	19.475	13	26	20	20	15	24	21	25	18	19	21	27	18	20	32	16	19	12	18	17	21	17	17	20	24	24	19	22	22	20	19	19
PRJNA861683	SAMN29923206	GW223_BE110_S146	GW223_BE110_S146_Av6	Irricana	223	17GWC17059	Irricana_223_17GWC17059	2017-08-30	51.332	-113.614	3.17518e+06	1758	1.75848	11.1216	40	20	43.95	34	31	37	40	52	36	38	51	28	53	48	49	36	41	53	10	51	55	64	51	41	36	42	50	48	28	60	61	42	60	57	34
PRJNA861683	SAMN29923207	GW985_BE111_S62	GW985_BE111_S62_Av6	Cochrane_Shallow	985	17GWC17061	Cochrane_Shallow_985_17GWC17061	2017-08-31	51.2896	-114.424	72950.9	517	0.582201	3.68216	40	100	12.925	14	20	12	13	10	11	11	17	14	7	9	13	17	10	16	8	13	15	6	8	14	15	11	13	13	18	20	10	15	14	8	18
PRJNA861683	SAMN29923208	GW378_BE112_S137	GW378_BE112_S137_Av6	Smith	378	17GWE00089	Smith_378_17GWE00089	2017-08-31	55.222	-114.057	1.0962e+06	1138	2.19505	12.0228	30	50	37.9333	42	19	36	32	23	45	49	36	33	45	40	36	38	58	50	19	25	49	21	33	48	57	60	24	41	49	23	46	23	38	NA	NA
PRJNA861683	SAMN29923209	GW212_BE113_S126	GW212_BE113_S126_Av6	Milk_River	212	17GWC17069	Milk_River_212_17GWC17069	2017-09-05	49.1437	-111.891	1.41119e+07	586	3.29562	11.4164	12	5	48.8333	71	61	55	65	47	45	38	38	43	37	43	43	NA	NA	NA	NA	NA	NA	NA	NA	NA	NA	NA	NA	NA	NA	NA	NA	NA	NA	NA	NA
PRJNA861683	SAMN29923210	GW211_BE114_S138	GW211_BE114_S138_Av6	Smith_Coulee	211	17GWC17073	Smith_Coulee_211_17GWC17073	2017-09-06	49.2376	-111.351	2.91691e+06	1615	0.959225	6.06667	40	20	40.375	38	32	44	48	49	40	33	38	33	28	49	40	47	35	34	48	44	47	44	41	34	44	44	38	41	36	41	29	35	40	43	40
PRJNA861683	SAMN29923211	GW313_BE115_S40	GW313_BE115_S40_Av6	Warburg	313	17GWE00054	Warburg_313_17GWE00054	2017-09-11	53.1268	-114.361	69564.4	493	0.771601	4.88004	40	100	12.325	12	11	11	9	15	6	8	16	23	14	12	13	8	18	16	25	14	14	7	6	9	11	20	13	20	6	9	7	12	8	17	20
PRJNA861683	SAMN29923212	GW311_BE116_S133	GW311_BE116_S133_Av6	Warburg	311	17GWE00025	Warburg_311_17GWE00025	2017-09-12	53.127	-114.361	1.87556e+06	3323	3.62468	16.2101	20	50	166.15	129	142	166	161	157	175	149	177	165	178	174	200	163	165	159	195	156	173	172	167	NA	NA	NA	NA	NA	NA	NA	NA	NA	NA	NA	NA
PRJNA861683	SAMN29923213	GW3053_BE117_S36	GW3053_BE117_S36_Av6	Hays_East	3053	17GWC17068	Hays_East_3053_17GWC17068	2017-09-12	49.9924	-111.688	80429.4	570	0.7123	4.50498	40	100	14.25	22	10	21	17	15	12	25	15	14	18	17	22	15	11	8	11	15	21	11	13	13	16	19	10	10	19	18	14	10	5	12	10
PRJNA861683	SAMN29923214	GW114_BE118_S106	GW114_BE118_S106_Av6	Ross_Creek	114	17GWC17079	Ross_Creek_114_17GWC17079	2017-09-13	49.9884	-110.461	173982	1233	0.905742	5.72842	40	100	30.825	47	43	27	22	26	30	37	25	30	29	24	27	26	28	32	31	35	37	36	30	33	32	34	28	31	27	25	33	26	37	37	25
PRJNA861683	SAMN29923215	GW3050_BE119_S10	GW3050_BE119_S10_Av6	Medicine_Hat	3050	17GWC17078	Medicine_Hat_3050_17GWC17078	2017-09-13	50.1984	-110.675	124454	882	0.849547	5.37301	40	100	22.05	27	23	25	22	13	16	22	22	23	28	17	29	9	18	13	31	28	22	22	23	23	22	18	28	19	16	17	24	15	25	24	31
PRJNA861683	SAMN29923216	GW218_BE120_S145	GW218_BE120_S145_Av6	Cluny_North	218	17GWC17082	Cluny_North_218_17GWC17082	2017-09-20	50.8544	-112.843	4.16133e+06	1728	2.70954	14.8408	30	20	57.6	53	55	79	51	53	55	128	55	57	57	53	50	51	58	49	52	69	47	59	52	54	52	47	59	60	59	63	52	51	48	NA	NA
PRJNA861683	SAMN29923217	GW986_BE121_S147	GW986_BE121_S147_Av6	Cochrane_Deep	986	17GWC17084	Cochrane_Deep_986_17GWC17084	2017-09-21	51.2896	-114.424	4.54062e+06	1257	1.4806	9.36411	40	10	31.425	42	42	44	41	35	56	37	27	46	31	30	32	33	46	36	37	17	41	37	37	29	16	30	42	25	20	17	32	23	34	28	22
PRJNA861683	SAMN29923218	GW986_BE122_S142	GW986_BE122_S142_Av6	Cochrane_Deep	986	17GWC17062	Cochrane_Deep_986_17GWC17062	2017-09-21	51.2896	-114.424	2.42359e+06	2516	3.68555	20.1866	30	50	83.8667	58	92	86	77	110	96	95	30	98	76	99	59	83	86	79	102	119	82	74	78	85	111	106	109	55	73	63	63	68	104	NA	NA
PRJNA861683	SAMN29923219	GW986_BE123_S148	GW986_BE123_S148_Av6	Cochrane_Deep	986	17GWC17085	Cochrane_Deep_986_17GWC17085	2017-09-21	51.2896	-114.424	4.9452e+06	1369	1.69973	10.75	40	10	34.225	32	28	33	30	26	46	45	35	47	26	36	20	30	76	30	38	29	36	31	32	21	33	48	38	14	33	20	37	39	48	33	34
PRJNA861683	SAMN29923220	GW137_BE124_S96	GW137_BE124_S96_Av6	Stettler_North	137	17GWC17086	Stettler_North_137_17GWC17086	2017-09-27	52.3322	-112.763	92846.6	658	0.95404	6.03388	40	100	16.45	13	7	19	14	14	21	15	24	13	12	11	9	24	23	18	12	13	13	24	20	25	14	21	19	21	21	22	13	22	12	36	8
PRJNA861683	SAMN29923221	GW135_BE125_S128	GW135_BE125_S128_Av6	Stettler_South	135	17GWC17088	Stettler_South_135_17GWC17088	2017-09-28	52.3175	-112.803	577963	1200	1.71672	9.40286	30	100	40	40	43	51	40	48	61	53	31	51	52	40	36	31	30	28	52	24	35	40	35	28	26	52	32	38	34	40	41	43	45	NA	NA
PRJNA861683	SAMN29923222	GW259_BE126_S25	GW259_BE126_S25_Av6	Three_Hills	259	17GWC17092	Three_Hills_259_17GWC17092	2017-10-03	51.6776	-113.289	28926.4	205	0.352986	2.23248	40	100	5.125	6	2	6	7	7	8	3	7	4	4	5	4	5	3	6	9	5	6	6	2	1	7	2	11	8	4	5	7	6	9	2	3
PRJNA861683	SAMN29923224	GW980_BE128_S99	GW980_BE128_S99_Av6	Rocky_Mt._House	980	17GWC17095	Rocky_Mt._House_980_17GWC17095	2017-10-10	52.2733	-114.925	83815.9	594	0.754091	4.76929	40	100	14.85	16	12	15	19	11	18	11	10	16	12	17	17	11	21	10	12	8	22	23	20	18	18	18	15	11	12	18	10	13	26	21	5
PRJNA861683	SAMN29923225	GW982_BE129_S135	GW982_BE129_S135_Av6	Leedale_Deep	982	17GWC17097	Leedale_Deep_982_17GWC17097	2017-10-11	52.5375	-114.577	844932	1497	2.0278	9.0686	20	50	74.85	79	72	92	70	75	70	64	96	62	73	78	71	63	76	70	65	83	85	77	76	NA	NA	NA	NA	NA	NA	NA	NA	NA	NA	NA	NA
PRJNA861683	SAMN29923226	GW3002_BE130_S32	GW3002_BE130_S32_Av6	Leedale_Shallow	3002	17GWC17099	Leedale_Shallow_3002_17GWC17099	2017-10-11	52.5375	-114.577	158319	1122	1.06033	6.7061	40	100	28.05	33	24	24	22	37	40	23	32	31	36	24	31	18	26	30	29	18	21	31	17	32	32	30	26	19	31	40	23	27	41	21	42
PRJNA861683	SAMN29923227	GW140_BE131_S70	GW140_BE131_S70_Av6	Wainwright	140	17GWC17052	Wainwright_140_17GWC17052	2017-10-17	52.7258	-110.848	122196	866	0.860493	5.44224	40	100	21.65	23	22	24	13	21	23	24	21	18	18	19	20	25	16	22	18	28	28	44	23	19	25	27	15	24	20	23	20	23	22	17	26
PRJNA861683	SAMN29923228	GW265_BE132_S134	GW265_BE132_S134_Av6	Metiskow	265	17GWC17047	Metiskow_265_17GWC17047	2017-10-18	52.4213	-110.607	2.32702e+06	3221	1.56442	9.89428	40	50	80.525	87	68	90	77	78	89	96	100	59	82	87	70	67	77	70	78	78	70	66	90	80	89	78	94	93	78	71	89	97	80	73	83
PRJNA861683	SAMN29923229	GW266_BE133_S127	GW266_BE133_S127_Av6	Metiskow	266	17GWC17050	Metiskow_266_17GWC17050	2017-10-18	52.4215	-110.607	407103	1127	1.02588	6.4882	40	100	28.175	25	35	33	26	29	31	32	18	24	30	27	24	18	24	16	31	26	29	34	26	37	36	31	29	26	27	47	39	23	21	24	24
PRJNA861683	SAMN29923230	GW267_BE134_S68	GW267_BE134_S68_Av6	Metiskow	267	17GWC17049	Metiskow_267_17GWC17049	2017-10-18	52.4215	-110.607	236491	838	1.50552	9.52177	40	50	20.95	24	10	27	32	22	25	21	35	30	31	43	26	49	18	45	18	9	15	20	17	19	18	16	14	18	22	12	15	17	7	14	18
PRJNA861683	SAMN29923232	GW273_BE136_S84	GW273_BE136_S84_Av6	Sounding_Creek	273	17GWC17106	Sounding_Creek_273_17GWC17106	2017-10-25	51.5719	-110.475	140399	995	0.989812	6.26012	40	100	24.875	20	20	28	29	24	23	18	27	36	9	28	22	24	23	27	30	24	30	32	30	34	32	27	33	24	30	26	24	16	10	19	27
PRJNA861683	SAMN29923233	GW275_BE137_S88	GW275_BE137_S88_Av6	Sounding_Creek	275	17GWC17109	Sounding_Creek_275_17GWC17109	2017-10-25	51.572	-110.475	115705	820	0.723241	4.57417	40	100	20.5	15	22	34	23	16	23	26	22	16	22	21	32	20	21	10	28	21	22	17	22	19	21	17	18	21	21	19	22	23	18	21	18
PRJNA861683	SAMN29923234	GW381_BE138_S73	GW381_BE138_S73_Av6	Meander_River	381	17GWE00113	Meander_River_381_17GWE00113	2017-10-25	58.9954	-117.657	257562	1369	1.93663	10.6074	30	100	45.6333	40	49	58	38	43	56	58	78	47	52	44	49	50	43	40	42	36	44	61	46	31	32	47	45	48	58	37	39	28	30	NA	NA
PRJNA861683	SAMN29923235	GW191_BE139_S124	GW191_BE139_S124_Av6	Rich_Lake	191	17GWE00119	Rich_Lake_191_17GWE00119	2017-10-31	54.5585	-111.588	782282	1386	2.06742	9.24577	20	50	69.3	71	54	75	66	75	81	62	64	71	61	66	85	60	67	70	61	75	86	80	56	NA	NA	NA	NA	NA	NA	NA	NA	NA	NA	NA	NA
PRJNA861683	SAMN29923236	GW101_BE140_S64	GW101_BE140_S64_Av6	Del_Bonita	101	17GWC17115	Del_Bonita_101_17GWC17115	2017-11-22	49.0273	-112.854	124172	880	1.10477	6.98717	40	100	22	11	26	22	16	16	17	24	25	26	16	19	34	20	25	22	20	23	29	15	26	23	26	14	22	31	25	26	20	5	20	22	8
PRJNA861683	SAMN29923237	GW111_BE141_S129	GW111_BE141_S129_Av6	Orton	111	17GWC17113	Orton_111_17GWC17113	2017-11-23	49.7279	-113.299	636843	1763	1.54728	9.78588	40	100	44.075	47	66	45	47	25	32	36	44	52	45	38	52	42	32	32	27	29	31	34	44	53	45	61	46	44	44	44	30	35	50	52	54
PRJNA861683	SAMN29923239	GW291_BE143_S144	GW291_BE143_S144_Av6	Crestomere	291	17GWC17123	Crestomere_291_17GWC17123	2017-11-30	52.7452	-113.972	2.94472e+06	2038	1.43535	9.07797	40	25	50.95	46	44	48	47	73	65	63	48	40	61	45	43	54	66	52	56	52	44	48	39	53	46	56	39	50	51	47	45	32	52	48	55
PRJNA861683	SAMN29923240	GW384_BE144_S61	GW384_BE144_S61_Av6	Raven	384	17GWC17100	Raven_384_17GWC17100	2017-12-12	52.0572	-114.684	26245.4	186	2.40845	15.2324	40	100	4.65	4	6	5	4	6	6	3	3	2	3	1	2	4	6	8	10	7	8	3	7	4	6	5	6	5	3	4	4	2	0	4	4
[truncated: 8 more columns]
