# Supplementary material for: Hydrogen and dark oxygen drive microbial productivity in diverse groundwater ecosystems
Source: Nat Commun. 2023 Jun 13;14:3194. doi: 10.1038/s41467-023-38523-4 (PMC10264387; doi:10.1038/s41467-023-38523-4)
Supplement: Supplementary file 8 — Supplementary Dataset 5 [file 41467_2023_38523_MOESM8_ESM.xlsx]

## Sheet: MAG_properties
GOWN well number	Input fasta files (NCBI)	Library ID (NCBI) and GOWN Sample ID	Bioproject Accession (NCBI)	Biosample Accession (NCBI)	Run Accession (NCBI)	MAG ID (Figure 7)	Genome Size (Mbp)	Number of Contigs	GC Content (%)	N50 contig length (kbp)	Abun-dance (%)	Completeness (%)	Contamination (%)	Strain Hetero-geneity	# total features	# proteins	# rRNA	# tRNA	# non-coding RNA	# retro-transposons	# CRISPR repeats	# other repeats	fraction coding	fraction repeats	mean protein length (aa)	fraction of CDS that could be classified	fraction of CDS classified to top taxon	codon usage bias	doubling time (days)	GTDBTK classification
114	C10_concoct.bin.20.fa	19GWC19028	PRJNA700657	PRJNA700657	SRR13727520	NA	3.05287	28	32.34	212.588	2.09772	99.94	0.35	0	2988	2602	3	35	10	15	48	274	0.897747	0.0227743	351.103	0.884906	0.46951	0.568457	4.24921	d__Bacteria;p__Bacteroidota;c__Bacteroidia;o__NS11-12g;f__UBA955;g__;s__
114	C10_concoct.bin.22.fa	19GWC19028	PRJNA700657	PRJNA700657	SRR13727520	MAG-28	2.77682	22	60.34	232.617	0.713225	100	0.02	0	2807	2546	1	45	27	4	0	183	0.891838	0.0171343	324.231	0.962581	0.777073	0.76057	1.45718	d__Bacteria;p__Proteobacteria;c__Gammaproteobacteria;o__Burkholderiales;f__Gallionellaceae;g__Gallionella;s__
114	C10_concoct.bin.23.fa	19GWC19028	PRJNA700657	PRJNA700657	SRR13727520	MAG-27	3.49335	153	61.89	39.583	0.864261	99.76	4.44	18.52	3999	3347	2	45	35	11	0	559	0.887949	0.0288614	308.925	0.962088	0.73689	0.729995	1.72777	d__Bacteria;p__Proteobacteria;c__Gammaproteobacteria;o__Burkholderiales;f__Rhodocyclaceae;g__UBA2250;s__
114	C10_concoct.bin.44.fa	19GWC19028	PRJNA700657	PRJNA700657	SRR13727520	MAG-05	4.6249	181	46.4	43.463	2.71026	100	0.93	11.76	5240	4105	5	43	47	17	130	892	0.831588	0.0482047	312.303	0.948333	0.825759	0.759395	1.46675	d__Bacteria;p__Proteobacteria;c__Gammaproteobacteria;o__Methylococcales;f__Methylomonadaceae;g__Methylicorpusculum;s__
114	C10_concoct.bin.59.fa	19GWC19028	PRJNA700657	PRJNA700657	SRR13727520	NA	3.62315	204	61.51	36.327	0.47828	99.88	1.67	10	4984	3277	0	46	39	8	98	1515	0.869069	0.0417513	320.29	0.941404	0.792733	0.606428	3.43908	d__Bacteria;p__Proteobacteria;c__Gammaproteobacteria;o__Xanthomonadales;f__Xanthomonadaceae;g__GCA-002840015;s__
114	C10_concoct.bin.60_sub.fa	19GWC19028	PRJNA700657	PRJNA700657	SRR13727520	MAG-22	3.47376	285	57.5	19.702	0.243336	99.95	2.34	8.33	3851	3501	3	32	27	3	20	264	0.908569	0.0093003	300.5	0.950042	0.742984	0.846287	0.903924	d__Bacteria;p__Proteobacteria;c__Gammaproteobacteria;o__Burkholderiales;f__Sulfuricellaceae;g__Sulfurimicrobium;s__
114	C10_concoct.bin.63.fa	19GWC19028	PRJNA700657	PRJNA700657	SRR13727520	NA	2.80973	19	62.29	321.415	0.587362	100	0.06	0	2952	2737	0	45	22	3	0	145	0.905266	0.00593474	309.773	0.953281	0.920688	0.615809	3.26397	d__Bacteria;p__Proteobacteria;c__Alphaproteobacteria;o__Sphingomonadales;f__Sphingomonadaceae;g__Erythrobacter;s__Erythrobacter sp002842735
114	C10_concoct.bin.80.fa	19GWC19028	PRJNA700657	PRJNA700657	SRR13727520	MAG-09	2.65206	59	44.01	64.638	2.56761	99.92	0.64	50	2675	2487	0	38	31	1	0	117	0.882567	0.00424501	313.714	0.955008	0.858664	0.679574	2.28809	d__Bacteria;p__Proteobacteria;c__Gammaproteobacteria;o__Burkholderiales;f__Methylophilaceae;g__Methylotenera;s__
114	C10_concoct.bin.86.fa	19GWC19028	PRJNA700657	PRJNA700657	SRR13727520	MAG-10	2.7232	30	43.23	195.775	11.8144	99.98	0.58	0	2881	2600	2	40	29	3	46	160	0.892222	0.00849774	311.499	0.954324	0.844253	0.690424	2.15388	d__Bacteria;p__Proteobacteria;c__Gammaproteobacteria;o__Burkholderiales;f__Methylophilaceae;g__Methylotenera;s__
114	C10_concoct.bin.8_sub.fa	19GWC19028	PRJNA700657	PRJNA700657	SRR13727520	MAG-29	4.43806	81	60.87	169.014	0.436326	100	1.24	0	4554	4364	2	46	53	1	0	88	0.905393	0.00183391	306.919	0.960134	0.702356	0.718956	1.83736	d__Bacteria;p__Proteobacteria;c__Alphaproteobacteria;o__Rhodobacterales;f__Rhodobacteraceae;g__ETT8;s__
114	C10_maxbin.001.fa	19GWC19028	PRJNA700657	PRJNA700657	SRR13727520	MAG-01	4.22541	246	49.05	35.356	38.254	92.79	0.03	0	5627	3833	5	33	107	12	91	1545	0.841627	0.0455073	309.263	0.912267	0.639019	0.881638	0.742344	d__Bacteria;p__Proteobacteria;c__Gammaproteobacteria;o__Methylococcales;f__Methylomonadaceae;g__Methylobacter_A;s__
114	C10_maxbin.010.fa	19GWC19028	PRJNA700657	PRJNA700657	SRR13727520	MAG-20	3.26582	86	63.17	83.989	1.4768	99.99	1.35	16.67	3839	3159	2	45	35	15	28	554	0.871002	0.0362956	300.151	0.962666	0.823077	0.671231	2.39694	d__Bacteria;p__Proteobacteria;c__Gammaproteobacteria;o__Burkholderiales;f__Thiobacillaceae;g__Thiobacillus;s__
114	C10_metabat.bin.14.fa	19GWC19028	PRJNA700657	PRJNA700657	SRR13727520	NA	4.16288	499	66.32	10.607	0.184599	91.12	4.73	75	4565	4302	0	36	40	0	1	186	0.906356	0.00390715	292.348	0.949292	0.468961	0.603924	3.48738	d__Bacteria;p__Proteobacteria;c__Alphaproteobacteria;o__Rhodobacterales;f__Rhodobacteraceae;g__Wagnerdoeblera;s__
114	C10_metabat.bin.20.fa	19GWC19028	PRJNA700657	PRJNA700657	SRR13727520	NA	3.08481	71	35.57	79.478	0.402762	99.94	0.28	0	3387	2703	5	36	87	7	0	548	0.859047	0.0256359	326.797	0.942776	0.911952	0.668151	2.43843	d__Bacteria;p__Bacteroidota;c__Bacteroidia;o__Flavobacteriales;f__Flavobacteriaceae;g__Lutibacter;s__
114	C10_metabat.bin.22.fa	19GWC19028	PRJNA700657	PRJNA700657	SRR13727520	NA	2.9644	65	65.28	80.202	0.411153	99.91	0.17	0	3146	2925	1	42	34	1	0	143	0.906118	0.00431116	306.108	0.962025	0.780817	0.56353	4.36743	d__Bacteria;p__Proteobacteria;c__Alphaproteobacteria;o__Rhodobacterales;f__Rhodobacteraceae;g__Phaeovulum;s__
114	C10_metabat.bin.26.fa	19GWC19028	PRJNA700657	PRJNA700657	SRR13727520	NA	2.49848	23	32.97	174.915	1.32576	99.98	0	0	2602	2198	2	37	20	2	21	321	0.895001	0.0131152	339.118	0.967213	0.607421	0.602765	3.50997	d__Bacteria;p__Bacteroidota;c__Bacteroidia;o__Flavobacteriales;f__Flavobacteriaceae;g__JAGXRT01;s__
114	C10_metabat.bin.32_sub.fa	19GWC19028	PRJNA700657	PRJNA700657	SRR13727520	NA	1.53862	57	23.92	48.194	7.35881	97.16	0.37	0	3477	2376	2	29	11	7	33	1018	0.317325	0.061036	68.4962	0.313069	0.523118	0.522932	5.47582	d__Bacteria;p__Patescibacteria;c__JAEDAM01;o__BD1-5;f__UBA6164;g__UBA6164;s__
114	C10_metabat.bin.33.fa	19GWC19028	PRJNA700657	PRJNA700657	SRR13727520	MAG-14	4.04882	78	65.34	89.359	2.25715	99.58	0.55	16.67	4056	3810	1	40	31	2	0	171	0.918998	0.00612845	325.534	0.978104	0.914933	0.593649	3.69283	d__Bacteria;p__Proteobacteria;c__Gammaproteobacteria;o__Burkholderiales;f__Burkholderiaceae;g__Hydrogenophaga;s__
114	C10_metabat.bin.34.fa	19GWC19028	PRJNA700657	PRJNA700657	SRR13727520	MAG-18	2.98728	116	58.05	35.835	0.293681	99.3	0.37	50	3101	2738	3	43	30	6	1	279	0.872818	0.0198742	317.428	0.971571	0.946233	0.741441	1.62104	d__Bacteria;p__Desulfobacterota;c__Desulfobulbia;o__Desulfobulbales;f__Desulfurivibrionaceae;g__UBA2262;s__UBA2262 sp002841785
114	C10_metabat.bin.9.fa	19GWC19028	PRJNA700657	PRJNA700657	SRR13727520	MAG-31	4.60307	213	42.82	33.377	0.268508	99.9	0.27	0	4603	4104	4	37	33	4	0	420	0.88711	0.00906742	331.663	0.962422	0.949515	0.747166	1.57016	d__Bacteria;p__Bacteroidota;c__Bacteroidia;o__Cytophagales;f__Cyclobacteriaceae;g__Algoriphagus;s__Algoriphagus alkaliphilus
144	C13_metabat.bin.23.fa	19GWC19038	PRJNA700657	PRJNA700657	SRR13727518	NA	4.86526	44	36.33	178.032	0.376726	99.9	0.65	0	4306	4001	3	31	19	9	0	242	0.891834	0.0155299	361.493	0.919339	0.468473	0.754844	1.50442	d__Bacteria;p__Bacteroidota;c__Bacteroidia;o__AKYH767;f__B-17BO;g__JADJDM01;s__
144	C13_concoct.bin.89.fa	19GWC19038	PRJNA700657	PRJNA700657	SRR13727518	MAG-30	3.45778	70	40.89	116.352	12.1769	99.36	0.34	0	3443	3087	3	35	23	11	45	238	0.886597	0.0162194	331.029	0.922173	0.737857	0.646677	2.7483	d__Bacteria;p__Bacteroidota;c__Bacteroidia;o__Chitinophagales;f__Chitinophagaceae;g__Sediminibacterium;s__
144	C13_metabat.bin.6.fa	19GWC19038	PRJNA700657	PRJNA700657	SRR13727518	NA	4.30363	104	37.58	107.261	1.15336	99.84	0.39	50	4295	3473	2	32	28	10	17	732	0.875784	0.0280487	361.748	0.898444	0.620277	0.639761	2.85626	d__Bacteria;p__Bacteroidota;c__Bacteroidia;o__NS11-12g;f__UKL13-3;g__B1;s__
144	C13_metabat.bin.24.fa	19GWC19038	PRJNA700657	PRJNA700657	SRR13727518	NA	3.83032	123	39.66	46.434	0.249219	100	0.71	0	3681	3316	4	46	20	4	31	259	0.908614	0.00957935	349.848	0.945363	0.532958	0.598362	3.59713	d__Bacteria;p__Bacteroidota;c__UBA10030;o__UBA10030;f__UBA8401;g__UBA8401;s__
144	C13_concoct.bin.62_sub.fa	19GWC19038	PRJNA700657	PRJNA700657	SRR13727518	MAG-19	1.67939	266	44.43	8.839	0.156486	92.49	2.4	22.22	1988	1923	2	39	10	1	0	12	0.940502	0.00247768	273.786	0.975684	0.917445	0.847335	0.898664	d__Bacteria;p__Campylobacterota;c__Campylobacteria;o__Campylobacterales;f__Sulfurimonadaceae;g__Sulfuricurvum;s__
144	C13_maxbin.099.fa	19GWC19038	PRJNA700657	PRJNA700657	SRR13727518	NA	7.71472	258	72.01	54.306	0.637536	94.22	4.46	0	9078	6561	8	57	25	10	36	2380	0.867286	0.0374422	339.931	0.769809	0.424805	0.570391	4.20367	d__Bacteria;p__Myxococcota_A;c__UBA796;o__UBA796;f__SXON01;g__CAJBVW01;s__
144	C13_maxbin.100.fa	19GWC19038	PRJNA700657	PRJNA700657	SRR13727518	NA	1.45005	44	46.86	76.713	0.689698	94.65	3.27	0	1777	1516	4	47	16	8	22	163	0.884229	0.0226916	281.921	0.81933	0.400154	0.579895	3.98688	d__Bacteria;p__Patescibacteria;c__Microgenomatia;o__UBA10105;f__UBA927;g__MFJZ01;s__
144	C13_metabat.bin.52.fa	19GWC19038	PRJNA700657	PRJNA700657	SRR13727518	NA	1.07493	80	36.19	19.017	0.197057	95.33	0.58	0	1548	1102	12	45	11	13	0	364	0.763998	0.0850722	248.411	0.752137	0.309091	0.545352	4.83288	d__Bacteria;p__Patescibacteria;c__Paceibacteria;o__UBA6257;f__JACOXY01;g__JACOXY01;s__
144	C13_concoct.bin.109.fa	19GWC19038	PRJNA700657	PRJNA700657	SRR13727518	NA	3.50595	32	67.36	262.12	0.446275	100	1.15	0	3623	3418	0	47	31	4	0	123	0.903638	0.00444102	308.963	0.940217	0.840584	0.58586	3.85658	d__Bacteria;p__Proteobacteria;c__Alphaproteobacteria;o__Caulobacterales;f__Caulobacteraceae;g__Phenylobacterium;s__
144	C13_concoct.bin.123.fa	19GWC19038	PRJNA700657	PRJNA700657	SRR13727518	NA	3.23928	239	45.77	25.048	0.52162	99.99	0.18	50	3573	3101	1	36	32	8	6	387	0.837746	0.0250046	291.701	0.95836	0.945359	0.768326	1.39556	d__Bacteria;p__Proteobacteria;c__Gammaproteobacteria;o__Burkholderiales;f__Nitrosomonadaceae;g__Nitrosomonas;s__Nitrosomonas sp016708955
144	C13_maxbin.026_sub.fa	19GWC19038	PRJNA700657	PRJNA700657	SRR13727518	MAG-02	4.79288	216	49	56.531	19.2304	100	2.59	53.85	5650	4450	4	38	55	19	111	972	0.837481	0.0425636	300.67	0.921267	0.732633	0.794423	1.20673	d__Bacteria;p__Proteobacteria;c__Gammaproteobacteria;o__Methylococcales;f__Methylomonadaceae;g__Methylobacter_A;s__
218	C9_concoct.bin.15.fa	19GWC19026	PRJNA700657	PRJNA700657	SRR13727521	NA	3.11731	126	30.8	42.824	0.892955	99.99	0.02	25	3263	2756	1	35	25	4	26	415	0.890137	0.017049	335.611	0.966276	0.819251	0.568037	4.25916	d__Bacteria;p__Bacteroidota;c__Bacteroidia;o__Flavobacteriales;f__Flavobacteriaceae;g__Lutibacter;s__
218	C9_concoct.bin.28.fa	19GWC19026	PRJNA700657	PRJNA700657	SRR13727521	MAG-23	3.40758	448	61.2462	11.391	0.22156	94.66	3.84	22.73	3740	3575	3	42	41	0	0	78	0.923887	0.00147788	293.54	0.977602	0.860576	0.707466	1.95881	d__Bacteria;p__Proteobacteria;c__Gammaproteobacteria;o__Burkholderiales;f__Burkholderiaceae;g__Rhodoferax;s__
218	C9_concoct.bin.40.fa	19GWC19026	PRJNA700657	PRJNA700657	SRR13727521	MAG-03	4.27983	282	49.0905	30.077	0.47669	98.59	0.11	37.5	5689	3941	2	41	104	10	82	1507	0.847281	0.0392387	306.709	0.911204	0.637584	0.882424	0.739101	d__Bacteria;p__Proteobacteria;c__Gammaproteobacteria;o__Methylococcales;f__Methylomonadaceae;g__Methylobacter_A;s__
218	C9_concoct.bin.42.fa	19GWC19026	PRJNA700657	PRJNA700657	SRR13727521	MAG-06	4.15245	94	46.1851	91.76	7.49276	99.92	1.35	56.25	4347	3845	0	44	51	11	43	351	0.880228	0.0187899	316.87	0.943909	0.505781	0.946565	0.517038	d__Bacteria;p__Proteobacteria;c__Gammaproteobacteria;o__Methylococcales;f__Methylomonadaceae;g__JABFRC01;s__
218	C9_concoct.bin.84.fa	19GWC19026	PRJNA700657	PRJNA700657	SRR13727521	MAG-15	4.80853	186	63.6339	49.42	0.812387	98.83	3.95	17.65	5090	4524	4	52	47	11	98	353	0.883617	0.0164439	313.064	0.966501	0.777281	0.619935	3.1898	d__Bacteria;p__Proteobacteria;c__Gammaproteobacteria;o__Burkholderiales;f__Burkholderiaceae;g__Hydrogenophaga;s__
218	C9_concoct.bin.99.fa	19GWC19026	PRJNA700657	PRJNA700657	SRR13727521	NA	1.58413	84	23.892	48.294	0.530402	97.16	0.37	0	3623	2414	2	31	12	8	17	1138	0.313167	0.0620101	68.5029	0.305815	0.525266	0.521909	5.50711	d__Bacteria;p__Patescibacteria;c__JAEDAM01;o__BD1-5;f__UBA6164;g__UBA6164;s__
218	C9_maxbin.002.fa	19GWC19026	PRJNA700657	PRJNA700657	SRR13727521	MAG-11	2.67509	314	43.3438	19.002	2.47073	93.07	3.43	70	2995	2755	2	36	44	3	0	153	0.893645	0.00658146	289.242	0.949242	0.851467	0.699516	2.04752	d__Bacteria;p__Proteobacteria;c__Gammaproteobacteria;o__Burkholderiales;f__Methylophilaceae;g__Methylotenera;s__
218	C9_maxbin.030.fa	19GWC19026	PRJNA700657	PRJNA700657	SRR13727521	NA	3.79603	135	63.5907	57.338	0.711678	100	0.08	100	4136	3751	3	48	44	2	20	268	0.896513	0.00646676	302.425	0.949558	0.909639	0.561191	4.42471	d__Bacteria;p__Proteobacteria;c__Alphaproteobacteria;o__Parvibaculales;f__Parvibaculaceae;g__Parvibaculum;s__
265	C17_concoct.bin.29.fa	19GWC19045	PRJNA700657	PRJNA700657	SRR13727539	MAG-26	3.66406	58	60.2573	241.046	0.862985	99.96	0.07	0	3790	3561	0	45	22	9	14	139	0.900556	0.0282577	308.873	0.946251	0.442179	0.734813	1.68201	d__Bacteria;p__Proteobacteria;c__Gammaproteobacteria;o__Burkholderiales;f__Rhodocyclaceae;g__UBA2250;s__
265	C17_concoct.bin.30.fa	19GWC19045	PRJNA700657	PRJNA700657	SRR13727539	MAG-32	2.23034	487	32.7438	6.367	0.207116	95.5	0.27	50	2745	2486	6	41	12	2	10	188	0.82483	0.0081436	246.668	0.932024	0.704047	0.513195	5.78106	d__Archaea;p__Methanobacteriota;c__Methanobacteria;o__Methanobacteriales;f__Methanobacteriaceae;g__UBA349;s__
265	C17_concoct.bin.32.fa	19GWC19045	PRJNA700657	PRJNA700657	SRR13727539	MAG-07	4.04068	74	46.1122	120.153	16.3708	99.79	0	28.57	4237	3747	0	40	49	9	42	349	0.884145	0.0153333	317.814	0.942388	0.507331	0.943162	0.526934	d__Bacteria;p__Proteobacteria;c__Gammaproteobacteria;o__Methylococcales;f__Methylomonadaceae;g__JABFRC01;s__
265	C17_concoct.bin.43.fa	19GWC19045	PRJNA700657	PRJNA700657	SRR13727539	MAG-16	4.16158	144	65.7656	51.343	0.405603	95.31	0.75	100	4594	4077	1	44	30	3	15	424	0.897168	0.0104948	305.26	0.976879	0.925296	0.635652	2.92238	d__Bacteria;p__Proteobacteria;c__Gammaproteobacteria;o__Burkholderiales;f__Burkholderiaceae;g__Hydrogenophaga;s__
265	C17_concoct.bin.54.fa	19GWC19045	PRJNA700657	PRJNA700657	SRR13727539	NA	4.40575	92	60.7385	83.697	0.396973	99.86	0	8.33	4507	4094	3	55	76	2	0	276	0.888527	0.0102732	318.729	0.971854	0.969336	0.794531	1.206	d__Bacteria;p__Proteobacteria;c__Gammaproteobacteria;o__Pseudomonadales;f__Pseudomonadaceae;g__Pseudomonas_E;s__
265	C17_concoct.bin.6.fa	19GWC19045	PRJNA700657	PRJNA700657	SRR13727539	MAG-04	4.29258	235	49.0661	39.279	11.4	99.04	0.04	16.67	5701	3911	4	38	101	10	80	1556	0.841942	0.0436758	308.029	0.911199	0.640498	0.881202	0.744149	d__Bacteria;p__Proteobacteria;c__Gammaproteobacteria;o__Methylococcales;f__Methylomonadaceae;g__Methylobacter_A;s__
265	C17_maxbin.006.fa	19GWC19045	PRJNA700657	PRJNA700657	SRR13727539	MAG-12	2.631	53	43.999	83.934	28.0384	99.9	0.26	0	2657	2441	2	38	30	1	0	144	0.884074	0.00687571	317.629	0.957387	0.860649	0.678539	2.30132	d__Bacteria;p__Proteobacteria;c__Gammaproteobacteria;o__Burkholderiales;f__Methylophilaceae;g__Methylotenera;s__
265	C17_maxbin.022.fa	19GWC19045	PRJNA700657	PRJNA700657	SRR13727539	MAG-25	4.82189	146	63.3074	55.763	0.396973	100	1.45	11.11	5413	4637	1	43	44	7	0	680	0.885906	0.0169678	307.076	0.972275	0.888768	0.673638	2.36503	d__Bacteria;p__Proteobacteria;c__Gammaproteobacteria;o__Burkholderiales;f__Burkholderiaceae;g__Polaromonas;s__
265	C17_metabat.bin.16_sub.fa	19GWC19045	PRJNA700657	PRJNA700657	SRR13727539	MAG-21	3.85061	227	62.9706	26.123	0.371083	96.33	0.85	0	5226	3743	0	40	73	8	49	1312	0.872629	0.0378571	299.239	0.915197	0.621706	0.662392	2.51793	d__Bacteria;p__Proteobacteria;c__Gammaproteobacteria;o__Burkholderiales;f__Thiobacillaceae;g__PFJX01;s__
265	C17_metabat.bin.6.fa	19GWC19045	PRJNA700657	PRJNA700657	SRR13727539	NA	2.38157	281	43.7503	10.639	0.233006	91.82	0.7	0	2370	2129	0	28	16	3	0	193	0.891786	0.0108521	332.527	0.938794	0.614216	0.588628	3.79758	d__Bacteria;p__Bacteroidota;c__Bacteroidia;o__Bacteroidales;f__JAAYJT01;g__;s__
972	C3_concoct.bin.16.fa	19GWC19014	PRJNA700657	PRJNA700657	SRR13727540	NA	5.48641	138	40.9452	58.975	1.55106	99.84	0.37	28.57	5676	4683	1	40	43	15	129	764	0.880004	0.0217416	343.659	0.939794	0.720536	0.64682	2.74611	d__Bacteria;p__Bacteroidota;c__Bacteroidia;o__Bacteroidales;f__Prolixibacteraceae;g__UBA6024;s__
972	C3_concoct.bin.48.fa	19GWC19014	PRJNA700657	PRJNA700657	SRR13727540	NA	4.01075	775	66.0719	7.097	0.216068	93.16	3.23	40	4803	4446	0	44	71	2	1	239	0.8834	0.00570168	265.639	0.950449	0.363091	0.553466	4.61931	d__Bacteria;p__Proteobacteria;c__Alphaproteobacteria;o__Rhizobiales;f__Rhizobiaceae;g__Mesorhizobium_A;s__
972	C3_concoct.bin.55.fa	19GWC19014	PRJNA700657	PRJNA700657	SRR13727540	MAG-08	4.12287	277	46.1622	28.896	4.29049	99.6	3.16	70.83	4465	3988	0	42	59	7	42	325	0.883421	0.0141758	304.432	0.941061	0.507536	0.945831	0.519156	d__Bacteria;p__Proteobacteria;c__Gammaproteobacteria;o__Methylococcales;f__Methylomonadaceae;g__JABFRC01;s__
972	C3_concoct.bin.81.fa	19GWC19014	PRJNA700657	PRJNA700657	SRR13727540	NA	3.80622	478	36.4656	12.911	0.277801	97.04	1.46	0	4181	3373	0	34	41	14	5	713	0.888082	0.0268395	334.049	0.892691	0.666992	0.676188	2.33166	d__Bacteria;p__Bacteroidota;c__Bacteroidia;o__NS11-12g;f__UKL13-3;g__B1;s__
972	C3_concoct.bin.89.fa	19GWC19014	PRJNA700657	PRJNA700657	SRR13727540	NA	3.25162	55	35.3099	120.086	3.11755	99.87	0.89	61.54	3593	2862	4	38	84	5	0	599	0.858011	0.0247809	324.939	0.937751	0.904354	0.664425	2.48957	d__Bacteria;p__Bacteroidota;c__Bacteroidia;o__Flavobacteriales;f__Flavobacteriaceae;g__Lutibacter;s__
972	C3_concoct.bin.96.fa	19GWC19014	PRJNA700657	PRJNA700657	SRR13727540	NA	3.36182	40	64.7981	178.947	2.9555	100	0.03	0	3506	3155	0	46	28	1	22	254	0.90999	0.00830919	323.214	0.970579	0.858647	0.655234	2.62036	d__Bacteria;p__Proteobacteria;c__Alphaproteobacteria;o__Sphingomonadales;f__Sphingomonadaceae;g__Novosphingobium;s__
972	C3_maxbin.005.fa	19GWC19014	PRJNA700657	PRJNA700657	SRR13727540	MAG-13	2.42071	76	44.1597	57.332	17.1928	99.96	2.35	57.14	2494	2313	0	36	23	1	0	121	0.882747	0.00608417	307.951	0.970067	0.879618	0.687577	2.18833	d__Bacteria;p__Proteobacteria;c__Gammaproteobacteria;o__Burkholderiales;f__Methylophilaceae;g__Methylotenera;s__
972	C3_maxbin.015.fa	19GWC19014	PRJNA700657	PRJNA700657	SRR13727540	MAG-17	5.26821	145	64.6533	101.157	16.4443	100	4.74	17.65	5743	5100	4	54	35	2	24	523	0.892024	0.00942976	307.148	0.9715	0.819623	0.634707	2.93781	d__Bacteria;p__Proteobacteria;c__Gammaproteobacteria;o__Burkholderiales;f__Burkholderiaceae;g__Hydrogenophaga;s__
972	C3_maxbin.026.fa	19GWC19014	PRJNA700657	PRJNA700657	SRR13727540	MAG-24	3.61543	316	60.913	23.984	4.79979	97.76	2.47	70	3833	3641	2	45	39	4	0	101	0.916121	0.00893476	303.229	0.975852	0.85675	0.720425	1.82238	d__Bacteria;p__Proteobacteria;c__Gammaproteobacteria;o__Burkholderiales;f__Burkholderiaceae;g__Rhodoferax;s__
972	C3_metabat.bin.14.fa	19GWC19014	PRJNA700657	PRJNA700657	SRR13727540	NA	0.844299	9	42.304	208.303	0.578753	100	0.24	0	880	818	3	44	7	0	0	7	0.892404	0.00135971	307.032	0.893349	0.858793	0.639772	2.85608	d__Bacteria;p__Patescibacteria;c__ABY1;o__BM507;f__UBA12465;g__GCA-002841655;s__
972	C3_metabat.bin.2.fa	19GWC19014	PRJNA700657	PRJNA700657	SRR13727540	NA	2.9663	450	65.0181	9.831	0.270085	99.01	2.58	75	3410	3216	0	39	43	0	0	112	0.906754	0.00260156	278.783	0.952395	0.767908	0.568931	4.238	d__Bacteria;p__Proteobacteria;c__Alphaproteobacteria;o__Rhodobacterales;f__Rhodobacteraceae;g__Phaeovulum;s__
972	C3_metabat.bin.20.fa	19GWC19014	PRJNA700657	PRJNA700657	SRR13727540	NA	3.76554	110	60.5362	53.757	0.532452	96.67	2.16	100	3664	3294	0	42	16	9	76	226	0.888333	0.0168544	338.5	0.885442	0.756739	0.617642	3.2308	d__Bacteria;p__Verrucomicrobiota;c__Verrucomicrobiae;o__Verrucomicrobiales;f__Akkermansiaceae;g__Luteolibacter;s__

## Sheet: MAG_annotation
GOWN ID		114	114	114	114	114	114	114	114	114	114	114	114	114	114	114	114	114	114	114	114	144	144	144	144	144	144	144	144	144	144	144	218	218	218	218	218	218	218	218	265	265	265	265	265	265	265	265	265
MAG ID (Figure 7)		NA	MAG-28	MAG-27	MAG-05	NA	MAG-22	NA	MAG-09	MAG-10	MAG-29	MAG-01	MAG-20	NA	NA	NA	NA	NA	MAG-14	MAG-18	MAG-31	NA	MAG-30	NA	NA	MAG-19	NA	NA	NA	NA	NA	MAG-02	NA	MAG-23	MAG-03	MAG-06	MAG-15	NA	MAG-11	NA	MAG-26	MAG-32	MAG-07	MAG-16	NA	MAG-04	MAG-12	MAG-25	MAG-21
input fasta file		C10_concoct.bin.20.fa	C10_concoct.bin.22.fa	C10_concoct.bin.23.fa	C10_concoct.bin.44.fa	C10_concoct.bin.59.fa	C10_concoct.bin.60_sub.fa	C10_concoct.bin.63.fa	C10_concoct.bin.80.fa	C10_concoct.bin.86.fa	C10_concoct.bin.8_sub.fa	C10_maxbin.001.fa	C10_maxbin.010.fa	C10_metabat.bin.14.fa	C10_metabat.bin.20.fa	C10_metabat.bin.22.fa	C10_metabat.bin.26.fa	C10_metabat.bin.32_sub.fa	C10_metabat.bin.33.fa	C10_metabat.bin.34.fa	C10_metabat.bin.9.fa	C13_metabat.bin.23.fa	C13_concoct.bin.89.fa	C13_metabat.bin.6.fa	C13_metabat.bin.24.fa	C13_concoct.bin.62_sub.fa	C13_maxbin.099.fa	C13_maxbin.100.fa	C13_metabat.bin.52.fa	C13_concoct.bin.109.fa	C13_concoct.bin.123.fa	C13_maxbin.026_sub.fa	C9_concoct.bin.15.fa	C9_concoct.bin.28.fa	C9_concoct.bin.40.fa	C9_concoct.bin.42.fa	C9_concoct.bin.84.fa	C9_concoct.bin.99.fa	C9_maxbin.002.fa	C9_maxbin.030.fa	C17_concoct.bin.29.fa	C17_concoct.bin.30.fa	C17_concoct.bin.32.fa	C17_concoct.bin.43.fa	C17_concoct.bin.54.fa	C17_concoct.bin.6.fa	C17_maxbin.006.fa	C17_maxbin.022.fa	C17_metabat.bin.16_sub.fa
genome size (nt)		3052873	2776822	3493354	4624897	3623148	3473759	2809728	2652057	2723195	4438056	4225408	3265819	4162876	3084814	2964399	2498480	1538616	4048819	2987284	4603072	4865257	3457778	4303629	3830321	1679393	7714721	1450050	1074934	3505949	3239281	4792876	3117310	3407576	4279834	4152445	4808530	1584130	2675091	3796026	3664058	2230340	4040678	4161578	4405754	4292581	2631000	4821886	3850608
fraction GC		0.320395	0.586513	0.61719	0.465385	0.611593	0.571771	0.629828	0.443898	0.436463	0.604614	0.488042	0.633877	0.66042	0.353065	0.65585	0.331762	0.239896	0.650468	0.583509	0.423259	0.357041	0.405545	0.377649	0.397818	0.448759	0.720551	0.45324	0.356803	0.669722	0.456266	0.490993	0.313798	0.611494	0.489164	0.456352	0.635111	0.243358	0.430883	0.640426	0.611224	0.328979	0.455381	0.658036	0.60244	0.491028	0.432349	0.629942	0.630429
classification (top taxon)	kingdom	Bacteria	Bacteria	Bacteria	Bacteria	Bacteria	Bacteria	Bacteria	Bacteria	Bacteria	Bacteria	Bacteria	Bacteria	Bacteria	Bacteria	Bacteria	Bacteria	Bacteria	Bacteria	Bacteria	Bacteria	Bacteria	Bacteria	Bacteria	Bacteria	Bacteria	Bacteria	Bacteria	Bacteria	Bacteria	Bacteria	Bacteria	Bacteria	Bacteria	Bacteria	Bacteria	Bacteria	Bacteria	Bacteria	Bacteria	Bacteria	Archaea	Bacteria	Bacteria	Bacteria	Bacteria	Bacteria	Bacteria	Bacteria
	phylum	Bacteroidota	Proteobacteria	Proteobacteria	Proteobacteria	Proteobacteria	Proteobacteria	Proteobacteria	Proteobacteria	Proteobacteria	Proteobacteria	Proteobacteria	Proteobacteria	Proteobacteria	Bacteroidota	Proteobacteria	Bacteroidota	Patescibacteria	Proteobacteria	Desulfobacterota	Bacteroidota	Bacteroidota	Bacteroidota	Bacteroidota	Bacteroidota	Campylobacterota	Myxococcota_A	Patescibacteria	Patescibacteria	Proteobacteria	Proteobacteria	Proteobacteria	Bacteroidota	Proteobacteria	Proteobacteria	Proteobacteria	Proteobacteria	Patescibacteria	Proteobacteria	Proteobacteria	Proteobacteria	Methanobacteriota	Proteobacteria	Proteobacteria	Proteobacteria	Proteobacteria	Proteobacteria	Proteobacteria	Proteobacteria
	class	Bacteroidia	Gammaproteobacteria	Gammaproteobacteria	Gammaproteobacteria	Gammaproteobacteria	Gammaproteobacteria	Alphaproteobacteria	Gammaproteobacteria	Gammaproteobacteria	Alphaproteobacteria	Gammaproteobacteria	Gammaproteobacteria	Alphaproteobacteria	Bacteroidia	Alphaproteobacteria	Bacteroidia	JAEDAM01	Gammaproteobacteria	Desulfobulbia	Bacteroidia	Bacteroidia	Bacteroidia	Bacteroidia	UBA10030	Campylobacteria	UBA796	Microgenomatia	Paceibacteria	Alphaproteobacteria	Gammaproteobacteria	Gammaproteobacteria	Bacteroidia	Gammaproteobacteria	Gammaproteobacteria	Gammaproteobacteria	Gammaproteobacteria	JAEDAM01	Gammaproteobacteria	Alphaproteobacteria	Gammaproteobacteria	Methanobacteria	Gammaproteobacteria	Gammaproteobacteria	Gammaproteobacteria	Gammaproteobacteria	Gammaproteobacteria	Gammaproteobacteria	Gammaproteobacteria
	order	NS11-12g	Burkholderiales	Burkholderiales	Methylococcales	Xanthomonadales	Burkholderiales	Sphingomonadales	Burkholderiales	Burkholderiales	Rhodobacterales	Methylococcales	Burkholderiales	Rhodobacterales	Flavobacteriales	Rhodobacterales	Flavobacteriales	BD1-5	Burkholderiales	Desulfobulbales	Cytophagales	AKYH767	Chitinophagales	NS11-12g	UBA10030	Campylobacterales	UBA796	UBA10105	UBA6257	Caulobacterales	Burkholderiales	Methylococcales	Flavobacteriales	Burkholderiales	Methylococcales	Methylococcales	Burkholderiales	BD1-5	Burkholderiales	Parvibaculales	Burkholderiales	Methanobacteriales	Methylococcales	Burkholderiales	Pseudomonadales	Methylococcales	Burkholderiales	Burkholderiales	Burkholderiales
	family	UBA955	Gallionellaceae	Rhodocyclaceae	Methylomonadaceae	Xanthomonadaceae	Sulfuricellaceae	Sphingomonadaceae	Methylophilaceae	Methylophilaceae	Rhodobacteraceae	Methylomonadaceae	Thiobacillaceae	Rhodobacteraceae	Flavobacteriaceae	Rhodobacteraceae	Flavobacteriaceae	UBA6164	Burkholderiaceae	Desulfurivibrionaceae	Cyclobacteriaceae	B-17BO	Chitinophagaceae	UKL13-3	UBA8401	Sulfurimonadaceae	SXON01	UBA927	JACOXY01	Caulobacteraceae	Nitrosomonadaceae	Methylomonadaceae	Flavobacteriaceae	Burkholderiaceae	Methylomonadaceae	Methylomonadaceae	Burkholderiaceae	UBA6164	Methylophilaceae	Parvibaculaceae	Rhodocyclaceae	Methanobacteriaceae	Methylomonadaceae	Burkholderiaceae	Pseudomonadaceae	Methylomonadaceae	Methylophilaceae	Burkholderiaceae	Thiobacillaceae
	genus	JABMMZ01	Gallionella	UBA2250	Methylicorpusculum	GCA-002840015	Sulfurimicrobium	Erythrobacter	Methylotenera	Methylotenera	ETT8	Methylobacter_A	Thiobacillus	Wagnerdoeblera	Lutibacter	Phaeovulum	JAGXRT01	GN02-872	Hydrogenophaga	UBA2262	Algoriphagus	JADJDM01	Sediminibacterium	B1	UBA8401	Sulfuricurvum	SXON01	MFJZ01	JACOXY01	Phenylobacterium	Nitrosomonas	Methylobacter_A	Lutibacter	Rhodoferax	Methylobacter_A	JABFRC01	Hydrogenophaga	GN02-872	Methylotenera	Parvibaculum	UBA2250	UBA349	JABFRC01	Hydrogenophaga	Pseudomonas_E	Methylobacter_A	Methylotenera	Polaromonas	PFJX01
	species	JABMMZ01	Gallionella	UBA2250	Methylicorpusculum	GCA-002840015	Sulfurimicrobium	Erythrobacter	Methylotenera	Methylotenera	ETT8	Methylobacter_A	Thiobacillus	Wagnerdoeblera	Lutibacter	Phaeovulum	JAGXRT01	GN02-872	Hydrogenophaga	UBA2262	Algoriphagus	JADJDM01	Sediminibacterium	B1	UBA8401	Sulfuricurvum	SXON01	MFJZ01	JACOXY01	Phenylobacterium	Nitrosomonas	Methylobacter_A	Lutibacter	Rhodoferax	Methylobacter_A	JABFRC01	Hydrogenophaga	GN02-872	Methylotenera	Parvibaculum	UBA2250	UBA349	JABFRC01	Hydrogenophaga	Pseudomonas_E	Methylobacter_A	Methylotenera	Polaromonas	PFJX01
ATP synthase	vacuolar ATPase V1, subunit A				g0004.c0018.01789							g0013.c0110.04711																							g0521.c0126.04583	g0522.c0002.00668						g0142.c0074.01097	g0143.c0000.00093			g0148.c0106.04823			g0152.c0054.02591
	vacuolar ATPase V1, subunit B				g0004.c0018.01783							g0013.c0110.04717																							g0521.c0126.04589	g0522.c0002.00662							g0143.c0000.00087			g0148.c0106.04829			g0152.c0054.02588
	vacuolar or A0/A1 ATPase, subunit C																																									g0142.c0074.01095							g0152.c0054.02599
	vacuolar ATP synthase, subunit D				g0004.c0018.01784							g0013.c0110.04716																							g0521.c0126.04588	g0522.c0002.00663						g0142.c0150.01645	g0143.c0000.00088			g0148.c0106.04828			g0152.c0054.02585
	vacuolar ATP synthase, proteolipid
	vacuolar ATP synthase, subunit F																																									g0142.c0074.01096
	vacuolar ATP synthase, subunit G
	vacuolar or A0/A1 ATPase, subunit H
	ATP synthase, subunit F0 A	g0001.c0006.02004	g0002.c0001.00867	g0003.c0064.03083	g0004.c0012.01333, g0004.c0098.04563	g0005.c0014.01469	g0006.c0027.01140	g0007.c0001.00597	g0009.c0033.02326	g0010.c0002.01206	g0011.c0004.01319, g0011.c0025.03749	g0013.c0000.00088, g0013.c0048.03168	g0014.c0016.02209	g0016.c0237.03181	g0017.c0020.02391	g0018.c0002.00392	g0019.c0011.02087			g0023.c0000.00081	g0024.c0128.03941	g0081.c0000.00312	g0075.c0004.01062	g0087.c0011.01635	g0082.c0008.01013	g0074.c0242.01930	g0078.c0067.05539	g0079.c0002.00748		g0070.c0000.00233	g0071.c0015.00856	g0077.c0000.00221, g0077.c0007.01146	g0518.c0016.01290	g0519.c0285.03215	g0521.c0000.00112, g0521.c0075.03571, g0521.c0266.05650	g0522.c0000.00116, g0522.c0012.01923	g0524.c0008.00880, g0524.c0010.01113		g0527.c0007.00513	g0530.c0008.01082	g0141.c0001.00770		g0143.c0032.03707	g0146.c0062.03693	g0147.c0002.00478, g0147.c0008.01421	g0148.c0000.00112, g0148.c0051.03518	g0150.c0001.00327	g0151.c0019.02330
	ATP synthase, subunit F0 B	g0001.c0006.02006	g0002.c0001.00869	g0003.c0064.03085	g0004.c0012.01335	g0005.c0014.01467	g0006.c0027.01138		g0009.c0033.02323	g0010.c0002.01208		g0013.c0000.00090	g0014.c0016.02211							g0023.c0023.01398											g0071.c0015.00858	g0077.c0000.00223		g0519.c0285.03218	g0521.c0000.00114	g0522.c0000.00114, g0522.c0012.01921	g0524.c0008.00882		g0527.c0007.00511		g0141.c0001.00768		g0143.c0032.03705	g0146.c0062.03695	g0147.c0008.01423	g0148.c0000.00114	g0150.c0001.00324	g0151.c0019.02328
	ATP synthase, subunit F0 B'	g0001.c0006.02006	g0002.c0001.00869	g0003.c0064.03085	g0004.c0012.01335	g0005.c0014.01467	g0006.c0027.01138	g0007.c0001.00600	g0009.c0033.02323	g0010.c0002.01208	g0011.c0004.01316, g0011.c0004.01317, g0011.c0025.03747	g0013.c0000.00090, g0013.c0034.02587	g0014.c0016.02211	g0016.c0237.03179	g0017.c0020.02389	g0018.c0002.00394, g0018.c0002.00395	g0019.c0011.02085			g0023.c0023.01398, g0023.c0023.01399	g0024.c0128.03943	g0081.c0000.00310	g0075.c0004.01060	g0087.c0011.01637	g0082.c0008.01015	g0074.c0057.00861, g0074.c0057.00862	g0078.c0023.02975, g0078.c0023.02976	g0079.c0002.00750		g0070.c0000.00230	g0071.c0015.00858	g0077.c0000.00223, g0077.c0007.01139	g0518.c0016.01288	g0519.c0285.03218	g0521.c0000.00114, g0521.c0032.02168	g0522.c0000.00114, g0522.c0012.01921	g0524.c0008.00882, g0524.c0010.01111		g0527.c0007.00511	g0530.c0008.01084, g0530.c0008.01085	g0141.c0001.00768		g0143.c0032.03705	g0146.c0062.03695	g0147.c0002.00476, g0147.c0008.01423	g0148.c0000.00114, g0148.c0038.03031	g0150.c0001.00324	g0151.c0019.02328
	ATP synthase, subunit F0 C		g0002.c0001.00868	g0003.c0064.03084	g0004.c0012.01334, g0004.c0098.04562	g0005.c0014.01468	g0006.c0027.01139		g0009.c0033.02325	g0010.c0002.01207	g0011.c0025.03748	g0013.c0000.00089, g0013.c0034.02588	g0014.c0016.02210							g0023.c0000.00082											g0071.c0015.00857	g0077.c0000.00222, g0077.c0007.01145		g0519.c0285.03217	g0521.c0000.00113, g0521.c0032.02167	g0522.c0000.00115, g0522.c0012.01922	g0524.c0008.00881, g0524.c0010.01112		g0527.c0007.00512		g0141.c0001.00769		g0143.c0032.03706	g0146.c0062.03694	g0147.c0002.00477, g0147.c0008.01422	g0148.c0000.00113, g0148.c0038.03030	g0150.c0001.00326	g0151.c0013.01799, g0151.c0019.02329
	ATP synthase, subunit F1 alpha	g0001.c0006.02008	g0002.c0001.00871	g0003.c0064.03088	g0004.c0012.01337, g0004.c0098.04560	g0005.c0014.01465	g0006.c0027.01136	g0007.c0000.00285	g0009.c0033.02321	g0010.c0002.01210	g0011.c0004.01442, g0011.c0025.03746	g0013.c0000.00092, g0013.c0034.02586	g0014.c0016.02213	g0016.c0176.02657	g0017.c0020.02387	g0018.c0018.01944	g0019.c0011.02083			g0023.c0023.01396	g0024.c0128.03945	g0081.c0000.00307	g0075.c0004.01058	g0087.c0011.01639	g0082.c0008.01017	g0074.c0216.01858	g0078.c0023.02978	g0079.c0002.00752		g0070.c0009.02595	g0071.c0015.00860	g0077.c0000.00225, g0077.c0007.01138	g0518.c0016.01286	g0519.c0290.03236	g0521.c0000.00116, g0521.c0032.02169	g0522.c0000.00112, g0522.c0012.01920	g0524.c0008.00884, g0524.c0010.01110		g0527.c0007.00509	g0530.c0047.03113	g0141.c0001.00766		g0143.c0032.03703		g0147.c0002.00475, g0147.c0008.01425	g0148.c0000.00116, g0148.c0038.03032	g0150.c0001.00322	g0151.c0019.02326
	ATP synthase, subunit F1 beta	g0001.c0002.01106	g0002.c0001.00873	g0003.c0064.03090	g0004.c0012.01339, g0004.c0098.04566	g0005.c0014.01460	g0006.c0027.01134	g0007.c0000.00283	g0009.c0033.02319	g0010.c0002.01212	g0011.c0004.01440, g0011.c0025.03753	g0013.c0000.00094, g0013.c0098.04511	g0014.c0016.02215, g0014.c0037.03217	g0016.c0176.02659	g0017.c0014.02088	g0018.c0018.01942	g0019.c0011.02142				g0024.c0000.00056	g0081.c0001.00865	g0075.c0007.01569	g0087.c0036.03196		g0074.c0130.01453	g0078.c0185.08569	g0079.c0002.00755		g0070.c0009.02593	g0071.c0015.00862	g0077.c0000.00227, g0077.c0007.01149	g0518.c0014.01149	g0519.c0290.03238	g0521.c0000.00118, g0521.c0102.04191	g0522.c0000.00110, g0522.c0012.01927	g0524.c0008.00886, g0524.c0010.01117		g0527.c0007.00507	g0530.c0047.03111	g0141.c0001.00764		g0143.c0032.03701		g0147.c0002.00482, g0147.c0008.01427	g0148.c0000.00118, g0148.c0094.04634	g0150.c0001.00320	g0151.c0019.02324
	ATP synthase, F1 subunit gamma	g0001.c0006.02009	g0002.c0001.00872	g0003.c0064.03089	g0004.c0012.01338, g0004.c0098.04559	g0005.c0014.01462	g0006.c0027.01135	g0007.c0000.00284	g0009.c0033.02320	g0010.c0002.01211	g0011.c0004.01441, g0011.c0025.03745	g0013.c0000.00093, g0013.c0034.02585	g0014.c0016.02214	g0016.c0176.02658	g0017.c0020.02386	g0018.c0018.01943	g0019.c0011.02081			g0023.c0023.01395	g0024.c0128.03946	g0081.c0000.00306	g0075.c0002.00783	g0087.c0011.01640	g0082.c0008.01020	g0074.c0130.01452	g0078.c0185.08568	g0079.c0002.00754		g0070.c0009.02594	g0071.c0015.00861	g0077.c0000.00226, g0077.c0007.01137	g0518.c0016.01285	g0519.c0290.03237	g0521.c0000.00117, g0521.c0032.02170	g0522.c0000.00111, g0522.c0012.01919	g0524.c0008.00885, g0524.c0010.01109		g0527.c0007.00508	g0530.c0047.03112	g0141.c0001.00765		g0143.c0032.03702	g0146.c0133.04571	g0147.c0002.00474, g0147.c0008.01426	g0148.c0000.00117, g0148.c0038.03033	g0150.c0001.00321	g0151.c0019.02325
	ATP synthase, F1 subunit delta	g0001.c0006.02007	g0002.c0001.00870	g0003.c0064.03087	g0004.c0012.01336	g0005.c0014.01466	g0006.c0027.01137	g0007.c0000.00286	g0009.c0033.02322	g0010.c0002.01209	g0011.c0004.01443	g0013.c0000.00091	g0014.c0016.02212	g0016.c0176.02656	g0017.c0020.02388	g0018.c0018.01945	g0019.c0011.02084			g0023.c0023.01397	g0024.c0128.03944	g0081.c0000.00309	g0075.c0004.01059	g0087.c0011.01638	g0082.c0008.01016		g0078.c0023.02977			g0070.c0009.02596	g0071.c0015.00859	g0077.c0000.00224	g0518.c0016.01287	g0519.c0285.03219	g0521.c0000.00115	g0522.c0000.00113	g0524.c0008.00883		g0527.c0007.00510	g0530.c0047.03114	g0141.c0001.00767		g0143.c0032.03704	g0146.c0062.03696	g0147.c0008.01424	g0148.c0000.00115	g0150.c0001.00323	g0151.c0019.02327
	ATP synthase, F1 subunit epsilon		g0002.c0001.00874	g0003.c0064.03091	g0004.c0012.01340	g0005.c0014.01457	g0006.c0027.01133		g0009.c0033.02318	g0010.c0002.01213	g0011.c0004.01439, g0011.c0025.03752	g0013.c0000.00095	g0014.c0016.02216						g0022.c0046.03544						g0082.c0075.03265	g0074.c0130.01454		g0079.c0002.00757			g0071.c0015.00863	g0077.c0000.00228, g0077.c0007.01148		g0519.c0154.02371	g0521.c0000.00119	g0522.c0000.00109	g0524.c0008.00887		g0527.c0007.00506	g0530.c0047.03110	g0141.c0001.00763		g0143.c0032.03700	g0146.c0104.04365	g0147.c0008.01428	g0148.c0000.00119	g0150.c0001.00319	g0151.c0019.02323
	alternate ATP synthase, subunit F0 A				g0004.c0098.04563						g0011.c0025.03749	g0013.c0048.03168																				g0077.c0007.01146			g0521.c0075.03571	g0522.c0012.01923	g0524.c0010.01113								g0147.c0002.00478	g0148.c0051.03518
	alternate ATP synthase, subunit F0 B				g0004.c0098.04561							g0013.c0034.02587																							g0521.c0032.02168	g0522.c0012.01921	g0524.c0010.01111								g0147.c0002.00476	g0148.c0038.03031
	alternate ATP synthase, subunit F0 C				g0004.c0098.04562						g0011.c0025.03748	g0013.c0034.02588			g0017.c0020.02390						g0024.c0128.03942	g0081.c0000.00311					g0078.c0067.05538	g0079.c0002.00749				g0077.c0007.01145	g0518.c0016.01289		g0521.c0032.02167	g0522.c0012.01922	g0524.c0010.01112								g0147.c0002.00477	g0148.c0038.03030
	alternate ATP synthase, subunit F1 alpha				g0004.c0098.04560							g0013.c0034.02586																				g0077.c0007.01138			g0521.c0032.02169	g0522.c0012.01920	g0524.c0010.01110								g0147.c0002.00475	g0148.c0038.03032
	alternate ATP synthase, subunit F1 beta				g0004.c0098.04566						g0011.c0025.03753	g0013.c0098.04511	g0014.c0037.03217																			g0077.c0007.01149			g0521.c0102.04191	g0522.c0012.01927	g0524.c0010.01117								g0147.c0002.00482	g0148.c0094.04634
	alternate ATP synthase, subunit F1 gamma											g0013.c0034.02585																							g0521.c0032.02170	g0522.c0012.01919	g0524.c0010.01109								g0147.c0002.00474	g0148.c0038.03033
	alternate ATP synthase, subunit F1 epsilon				g0004.c0098.04565						g0011.c0025.03752	g0013.c0098.04512																							g0521.c0102.04192	g0522.c0012.01926	g0524.c0010.01116								g0147.c0002.00481	g0148.c0094.04635
	archaeal ATP synthase, subunit A																																									g0142.c0074.01097
	archaeal ATP synthase, subunit B																																																g0152.c0054.02588
	archaeal ATP synthase, subunit F0 C				g0004.c0098.04562						g0011.c0025.03748	g0013.c0034.02588			g0017.c0020.02390						g0024.c0128.03942	g0081.c0000.00311					g0078.c0067.05538	g0079.c0002.00749				g0077.c0007.01145	g0518.c0016.01289		g0521.c0032.02167	g0522.c0012.01922	g0524.c0010.01112								g0147.c0002.00477	g0148.c0038.03030
	proton/sodium translocating pyrophosphatase	g0001.c0010.02489	g0002.c0000.00291	g0003.c0044.02581	g0004.c0049.03330	g0005.c0001.00224	g0006.c0126.02946	g0007.c0000.00445	g0009.c0009.01234	g0010.c0000.00310		g0013.c0012.01308, g0013.c0160.05212	g0014.c0013.01886, g0014.c0027.02825		g0017.c0021.02472		g0019.c0007.01607		g0022.c0005.00830			g0081.c0000.00433	g0075.c0000.00048	g0087.c0039.03330	g0082.c0066.03064				g0085.c0028.00956	g0070.c0006.02060	g0071.c0025.01220	g0077.c0036.03234, g0077.c0045.03701	g0518.c0046.02316		g0521.c0005.00616, g0521.c0051.02861		g0524.c0035.02608		g0527.c0021.00957	g0530.c0007.00961	g0141.c0000.00060			g0146.c0003.00579		g0148.c0007.00843, g0148.c0019.01963	g0150.c0002.00441	g0151.c0010.01499	g0152.c0112.04097
Assimilation, CO2 via 3-Hydroxypropionate Bi-Cycle	malyl-CoA/(S)-citramalyl-CoA lyase (mcl, ec:4.1.3.24, 4.1.3.25)			g0003.c0025.01921	g0004.c0073.04052			g0007.c0006.02167		g0010.c0011.02459	g0011.c0000.00029	g0013.c0006.00730		g0016.c0006.00239		g0018.c0011.01479			g0022.c0034.03119												g0071.c0032.01440	g0077.c0030.02936		g0519.c0099.01780	g0521.c0035.02284	g0522.c0057.04128	g0524.c0033.02519		g0527.c0026.01108	g0530.c0005.00712, g0530.c0030.02519	g0141.c0007.02446		g0143.c0015.02556	g0146.c0070.03863		g0148.c0005.00639	g0150.c0033.02465	g0151.c0016.02077	g0152.c0079.03352
Assimilation, CO2 via Acetyl-CoA (Wood-Ljungdahl) Pathway	acetyl-CoA decarbonylase/synthase complex subunit alpha (cdhA, ec:2.1.1.245)																																									g0142.c0076.01113
	acetyl-CoA decarbonylase/synthase complex subunit epsilon (cdhB, ec:2.1.1.245)																																									g0142.c0076.01114
	acetyl-CoA decarbonylase/synthase complex subunit beta (cdhC, ec:2.1.1.245)																			g0023.c0009.00759																						g0142.c0142.01596
	acetyl-CoA decarbonylase/synthase complex subunit delta (cdhD, acsD, ec:2.1.1.245)																			g0023.c0009.00756																						g0142.c0142.01594
	acetyl-CoA decarbonylase/synthase complex subunit gamma (cdhE, ec:2.1.1.245)																			g0023.c0009.00761																						g0142.c0142.01593
	formate--tetrahydrofolate ligase	g0001.c0001.00908			g0004.c0007.00904					g0010.c0010.02376	g0011.c0002.00787	g0013.c0007.00890		g0016.c0040.00936	g0017.c0013.02029	g0018.c0002.00415	g0019.c0001.00416			g0023.c0009.00750	g0024.c0009.00671			g0087.c0052.03699			g0078.c0046.04448					g0077.c0030.02912, g0077.c0194.05610	g0518.c0021.01499		g0521.c0004.00528	g0522.c0011.01892			g0527.c0012.00688				g0143.c0014.02504			g0148.c0007.00886
	methylenetetrahydrofolate reductase (metF)		g0002.c0005.01725	g0003.c0023.01843	g0004.c0024.02210		g0006.c0108.02755	g0007.c0007.02294	g0009.c0027.02136	g0010.c0007.02097	g0011.c0004.01391	g0013.c0002.00343	g0014.c0000.00137			g0018.c0001.00330			g0022.c0004.00796											g0070.c0008.02465	g0071.c0018.00969	g0077.c0077.04744			g0521.c0145.04818	g0522.c0010.01762			g0527.c0051.01605	g0530.c0037.02787	g0141.c0009.02673		g0143.c0012.02269		g0147.c0033.03343	g0148.c0001.00246	g0150.c0005.00878		g0152.c0006.00546
	bifunctional methylenetetrahydrofolate dehydrogenase/methenyltetrahydrofolate cyclohydrolase (FolD)	g0001.c0000.00181	g0002.c0004.01670	g0003.c0001.00204	g0004.c0068.03906	g0005.c0003.00482	g0006.c0013.00643	g0007.c0008.02517	g0009.c0046.02584	g0010.c0015.02636	g0011.c0002.00785			g0016.c0040.00937	g0017.c0017.02236	g0018.c0002.00417	g0019.c0017.02505		g0022.c0008.01284	g0023.c0009.00752	g0024.c0017.01066	g0081.c0025.04014	g0075.c0001.00505	g0087.c0058.03855	g0082.c0004.00723		g0078.c0162.08217	g0079.c0005.01189	g0085.c0030.01007	g0070.c0004.01742	g0071.c0018.00967		g0518.c0059.02584	g0519.c0018.00475			g0524.c0059.03549, g0524.c0087.04219		g0527.c0164.02581	g0530.c0026.02336	g0141.c0000.00360			g0146.c0026.02233, g0146.c0105.04382	g0147.c0051.04020		g0150.c0018.01991	g0151.c0007.01251	g0152.c0015.01074
Assimilation, CO2 via Dicarboxylate-hydroxybutyrate Cycle	K14465; succinate semialdehyde reductase (NADPH)
Assimilation, CO2 via Reductive Citrate (TCA, Arnon-Buchanan) Cycle	pyruvate ferredoxin oxidoreductase alpha subunit (porA, ec:1.2.7.1)	g0001.c0002.01115	g0002.c0006.02025	g0003.c0001.00221, g0003.c0073.03244, g0003.c0087.03504	g0004.c0014.01499, g0004.c0015.01606	g0005.c0009.01107	g0006.c0006.00344, g0006.c0071.02195					g0013.c0010.01198, g0013.c0020.01886, g0013.c0049.03194	g0014.c0000.00186		g0017.c0002.00790, g0017.c0011.01857, g0017.c0025.02628	g0018.c0008.01119, g0018.c0016.01839	g0019.c0005.01192, g0019.c0006.01366, g0019.c0008.01752, g0019.c0015.02384			g0023.c0003.00372, g0023.c0003.00401, g0023.c0031.01676	g0024.c0021.01251		g0075.c0003.00988, g0075.c0020.02720	g0087.c0005.00889, g0087.c0034.03148	g0082.c0000.00082, g0082.c0001.00372, g0082.c0013.01346, g0082.c0019.01578	g0074.c0004.00128, g0074.c0065.00951	g0078.c0008.01629	g0079.c0000.00174				g0077.c0018.02186, g0077.c0047.03773	g0518.c0026.01689, g0518.c0031.01883, g0518.c0070.02773	g0519.c0005.00183, g0519.c0054.01166	g0521.c0023.01700, g0521.c0120.04504	g0522.c0009.01603					g0141.c0000.00353, g0141.c0009.02628	g0142.c0026.00555, g0142.c0095.01282, g0142.c0193.01871, g0142.c0404.02580	g0143.c0009.01914			g0148.c0013.01518, g0148.c0026.02433		g0151.c0067.04502	g0152.c0024.01523
	pyruvate ferredoxin oxidoreductase beta subunit (porB, ec:1.2.7.1)		g0002.c0006.02026	g0003.c0073.03246, g0003.c0085.03488	g0004.c0014.01499, g0004.c0015.01606		g0006.c0006.00346, g0006.c0071.02195					g0013.c0010.01198, g0013.c0020.01887, g0013.c0049.03194	g0014.c0000.00186		g0017.c0002.00791, g0017.c0011.01857, g0017.c0025.02627	g0018.c0008.01118	g0019.c0005.01192, g0019.c0006.01367, g0019.c0008.01751, g0019.c0015.02383			g0023.c0003.00372, g0023.c0031.01676			g0075.c0003.00988	g0087.c0005.00889, g0087.c0034.03149	g0082.c0000.00082, g0082.c0001.00371, g0082.c0013.01345	g0074.c0050.00795, g0074.c0065.00952	g0078.c0008.01628					g0077.c0018.02186, g0077.c0047.03773	g0518.c0026.01688, g0518.c0031.01884, g0518.c0070.02773	g0519.c0005.00184	g0521.c0023.01700, g0521.c0120.04504	g0522.c0009.01603					g0141.c0000.00354	g0142.c0026.00556, g0142.c0095.01281	g0143.c0009.01914			g0148.c0013.01518, g0148.c0026.02433			g0152.c0031.01776
	pyruvate ferredoxin oxidoreductase delta subunit (porD, ec:1.2.7.1)																									g0074.c0065.00950																g0142.c0095.01283
	pyruvate ferredoxin oxidoreductase gamma subunit (porG, ec:1.2.7.1)		g0002.c0006.02024	g0003.c0001.00203, g0003.c0073.03243										g0016.c0234.03156	g0017.c0025.02626, g0017.c0027.02692	g0018.c0008.01120	g0019.c0001.00488, g0019.c0008.01750		g0022.c0002.00432		g0024.c0036.01884				g0082.c0013.01344	g0074.c0050.00796, g0074.c0065.00949							g0518.c0026.01687, g0518.c0030.01857	g0519.c0005.00182							g0141.c0000.00352, g0141.c0000.00359	g0142.c0068.01040, g0142.c0095.01284, g0142.c0183.01818						g0151.c0001.00268, g0151.c0031.03059	g0152.c0031.01776
	2-oxoacid:acceptor oxidoreductase, alpha subunit (por/kor/oorA)	g0001.c0002.01115		g0003.c0001.00221		g0005.c0009.01107						g0013.c0020.01886			g0017.c0002.00790, g0017.c0025.02628	g0018.c0016.01839	g0019.c0006.01366, g0019.c0008.01752, g0019.c0015.02384			g0023.c0003.00401			g0075.c0020.02720	g0087.c0034.03148	g0082.c0001.00372, g0082.c0013.01346, g0082.c0019.01578	g0074.c0004.00128	g0078.c0008.01629	g0079.c0000.00174					g0518.c0026.01689, g0518.c0031.01883	g0519.c0054.01166								g0142.c0026.00555, g0142.c0193.01871, g0142.c0404.02580						g0151.c0067.04502
	2-oxoacid:acceptor oxidoreductase, beta subunit (por/kor/oorB)			g0003.c0001.00220											g0017.c0025.02627	g0018.c0016.01838	g0019.c0008.01751			g0023.c0003.00402			g0075.c0004.01201	g0087.c0034.03149	g0082.c0013.01345	g0074.c0004.00129, g0074.c0050.00795		g0079.c0000.00171					g0518.c0026.01688									g0142.c0183.01817, g0142.c0193.01870
	2-oxoacid:acceptor oxidoreductase, gamma subunit (por/kor/oorC)		g0002.c0006.02024	g0003.c0073.03243											g0017.c0025.02626	g0018.c0008.01120	g0019.c0008.01750								g0082.c0013.01344	g0074.c0050.00796, g0074.c0065.00949							g0518.c0026.01687	g0519.c0005.00182							g0141.c0000.00352	g0142.c0095.01284, g0142.c0183.01818
	2-oxoacid:acceptor oxidoreductase, delta subunit (por/kor/oorD)						g0006.c0006.00343																			g0074.c0065.00950																g0142.c0095.01283
	ATP-citrate lyase alpha-subunit (aclA, ec:2.3.3.8)																									g0074.c0032.00591
	ATP-citrate lyase beta-subunit (aclB, ec:2.3.3.8)	g0001.c0000.00517	g0002.c0008.02264	g0003.c0003.00546	g0004.c0014.01516, g0004.c0073.04051	g0005.c0060.03438	g0006.c0016.00780	g0007.c0009.02557	g0009.c0007.01081	g0010.c0000.00639	g0011.c0004.01398	g0013.c0037.02748	g0014.c0017.02256	g0016.c0032.00785	g0017.c0008.01635	g0018.c0002.00374	g0019.c0005.01289		g0022.c0062.03917		g0024.c0037.01902	g0081.c0001.00721	g0075.c0008.01673	g0087.c0047.03571	g0082.c0003.00580	g0074.c0032.00592				g0070.c0003.01275	g0071.c0037.01575	g0077.c0000.00284	g0518.c0010.00950	g0519.c0063.01313	g0521.c0037.02365	g0522.c0027.03136	g0524.c0020.01786		g0527.c0002.00250	g0530.c0111.04065	g0141.c0008.02596		g0143.c0022.03196		g0147.c0057.04181	g0148.c0040.03112	g0150.c0010.01453	g0151.c0031.03086	g0152.c0096.03779
Assimilation, CO2 via Reductive Pentose Phosphate Cycle (Calvin cycle)	phosphoribulokinase (prkB, ec:2.7.1.19)		g0002.c0001.00749	g0003.c0020.01685			g0006.c0022.00995				g0011.c0021.03524		g0014.c0001.00215			g0018.c0040.02828			g0022.c0002.00534												g0071.c0093.02706						g0524.c0093.04313				g0141.c0000.00324			g0146.c0052.03419				g0151.c0108.05227	g0152.c0060.02795, g0152.c0209.05146
	ribulose-bisphosphate carboxylase (RuBisCO) large subunit (rbcL, ec:4.1.1.39)		g0002.c0001.00830	g0003.c0012.01235			g0006.c0065.02058, g0006.c0082.02388				g0011.c0021.03529		g0014.c0006.01066, g0014.c0038.03271			g0018.c0011.01491			g0022.c0019.02310												g0071.c0031.01407, g0071.c0062.02184			g0519.c0107.01868, g0519.c0167.02474			g0524.c0017.01569				g0141.c0000.00328, g0141.c0002.00982			g0146.c0010.01173, g0146.c0010.01179				g0151.c0108.05222	g0152.c0001.00184, g0152.c0015.01106
	ribulose-bisphosphate carboxylase (RuBisCO) small subunit (rbcS, ec:4.1.1.39)			g0003.c0012.01228			g0006.c0082.02387				g0011.c0021.03530		g0014.c0006.01068						g0022.c0019.02309												g0071.c0031.01406, g0071.c0062.02183			g0519.c0107.01869			g0524.c0017.01570				g0141.c0002.00983			g0146.c0010.01174					g0152.c0001.00185
Assimilation, Formaldehyde via Ribulose Monophosphate pathway	3-hexulose-6-phosphate synthase (hxlA, ec:4.1.2.43, 5.3.1.27)				g0004.c0000.00020, g0004.c0002.00374, g0004.c0094.04498				g0009.c0001.00454, g0009.c0014.01560	g0010.c0001.01017, g0010.c0009.02261											g0024.c0078.03130		g0075.c0005.01244									g0077.c0043.03572			g0521.c0047.02738	g0522.c0001.00561			g0527.c0001.00152, g0527.c0023.01018				g0143.c0023.03277			g0148.c0012.01402	g0150.c0002.00526, g0150.c0017.01937
	6-phospho 3-hexuloisomerase (hxlB)				g0004.c0000.00019, g0004.c0002.00373, g0004.c0094.04498				g0009.c0014.01561	g0010.c0001.01018																						g0077.c0043.03573			g0521.c0047.02739	g0522.c0001.00560			g0527.c0001.00153			g0142.c0003.00133, g0142.c0163.01720	g0143.c0023.03276			g0148.c0012.01403	g0150.c0002.00525
	Formaldehyde-activating enzyme and bifunctional enzymes (fae/hps, ec:4.2.1.147, 4.1.2.43)
Assimilation, Formaldehyde via Serine pathway	glycine hydroxymethyltransferase (glyA, SHMT, ec:2.1.2.1)	g0001.c0007.02152	g0002.c0010.02513		g0004.c0007.00906	g0005.c0031.02441	g0006.c0120.02871	g0007.c0005.02085	g0009.c0023.01967	g0010.c0012.02504	g0011.c0002.00932, g0011.c0004.01283	g0013.c0033.02574	g0014.c0012.01859	g0016.c0020.00552	g0017.c0000.00135	g0018.c0006.00959	g0019.c0006.01387		g0022.c0028.02831	g0023.c0075.02687	g0024.c0008.00628	g0081.c0017.03355	g0075.c0001.00521	g0087.c0012.01841	g0082.c0023.01782	g0074.c0243.01932	g0078.c0005.01137	g0079.c0000.00004, g0079.c0014.01535		g0070.c0006.02068	g0071.c0006.00432	g0077.c0030.02914	g0518.c0015.01225	g0519.c0313.03334	g0521.c0031.02116	g0522.c0011.01888	g0524.c0046.03107		g0527.c0189.02684	g0530.c0007.00953, g0530.c0120.04101	g0141.c0012.02989	g0142.c0004.00142	g0143.c0014.02500	g0146.c0006.00828	g0147.c0000.00140, g0147.c0037.03534, g0147.c0070.04390	g0148.c0036.02961	g0150.c0008.01291	g0151.c0011.01655	g0152.c0178.04902
	malate-CoA ligase subunit alpha (mtkB, ec:6.2.1.9)	g0001.c0006.01992	g0002.c0008.02265	g0003.c0003.00547, g0003.c0008.00958	g0004.c0014.01517, g0004.c0073.04050	g0005.c0060.03439	g0006.c0016.00777	g0007.c0002.01301	g0009.c0007.01082	g0010.c0000.00640	g0011.c0004.01401	g0013.c0006.00728, g0013.c0037.02747	g0014.c0017.02255	g0016.c0032.00784	g0017.c0004.01087	g0018.c0002.00373	g0019.c0010.01977		g0022.c0062.03916		g0024.c0031.01673	g0081.c0007.02164	g0075.c0009.01842	g0087.c0001.00277	g0082.c0010.01138	g0074.c0225.01888	g0078.c0003.00767			g0070.c0003.01276	g0071.c0032.01438, g0071.c0037.01576	g0077.c0000.00285, g0077.c0030.02934	g0518.c0001.00211	g0519.c0063.01314	g0521.c0035.02282, g0521.c0037.02366	g0522.c0027.03137, g0522.c0057.04130	g0524.c0020.01785		g0527.c0002.00251	g0530.c0111.04066	g0141.c0008.02597	g0142.c0024.00519	g0143.c0015.02554, g0143.c0022.03197	g0146.c0090.04196	g0147.c0057.04180	g0148.c0005.00637, g0148.c0040.03113	g0150.c0010.01452	g0151.c0031.03087	g0152.c0096.03781
	malate-CoA ligase subunit beta (mtkA, ec:6.2.1.9)	g0001.c0000.00517	g0002.c0008.02264	g0003.c0003.00546	g0004.c0014.01516, g0004.c0073.04051	g0005.c0060.03438	g0006.c0016.00780	g0007.c0009.02557	g0009.c0007.01081	g0010.c0000.00639	g0011.c0004.01398	g0013.c0006.00729, g0013.c0037.02748	g0014.c0017.02256	g0016.c0032.00785	g0017.c0008.01635	g0018.c0002.00374	g0019.c0005.01289		g0022.c0062.03917		g0024.c0037.01902	g0081.c0001.00721	g0075.c0008.01673	g0087.c0047.03571	g0082.c0003.00580		g0078.c0003.00766			g0070.c0003.01275	g0071.c0003.00230, g0071.c0032.01439, g0071.c0037.01575	g0077.c0000.00284, g0077.c0030.02935	g0518.c0010.00950	g0519.c0063.01313	g0521.c0035.02283, g0521.c0037.02365	g0522.c0027.03136, g0522.c0057.04129	g0524.c0020.01786		g0527.c0002.00250	g0530.c0111.04065	g0141.c0008.02596	g0142.c0183.01819	g0143.c0015.02555, g0143.c0022.03196		g0147.c0057.04181	g0148.c0005.00638, g0148.c0040.03112	g0150.c0010.01453	g0151.c0031.03086	g0152.c0096.03779
Assimilation, Nitrogen Fixation, N2 -> Ammonia	nitrogenase molybdenum-iron protein alpha chain (nifD)		g0002.c0003.01382	g0003.c0026.01951	g0004.c0041.03002		g0006.c0270.03822					g0013.c0005.00649	g0014.c0051.03581													g0074.c0116.01368						g0077.c0071.04615			g0521.c0003.00427	g0522.c0036.03597					g0141.c0003.01205		g0143.c0036.03895	g0146.c0029.02381		g0148.c0004.00548
	alternate nitrogenase molybdenum-iron protein alpha chain, V-Fe, Fe-Fe (nifD)
	nitrogenase molybdenum-iron protein beta chain (nifK)		g0002.c0003.01381	g0003.c0026.01952	g0004.c0041.03001		g0006.c0137.03076					g0013.c0005.00648	g0014.c0051.03582													g0074.c0116.01369						g0077.c0071.04611			g0521.c0003.00426	g0522.c0036.03596	g0524.c0047.03159				g0141.c0003.01206	g0142.c0098.01303	g0143.c0036.03894	g0146.c0029.02380		g0148.c0004.00549
	nitrogenase component I, alpha chain		g0002.c0003.01382	g0003.c0026.01951	g0004.c0041.03002		g0006.c0270.03822					g0013.c0005.00649	g0014.c0051.03581													g0074.c0116.01368						g0077.c0071.04615			g0521.c0003.00427	g0522.c0036.03597					g0141.c0003.01205		g0143.c0036.03895	g0146.c0029.02381		g0148.c0004.00548
	nitrogenase cofactor biosynthesis protein (nifB)		g0002.c0003.01324	g0003.c0105.03721	g0004.c0060.03681		g0006.c0257.03787					g0013.c0088.04342	g0014.c0068.03780							g0023.c0044.02044												g0077.c0022.02446			g0521.c0109.04310	g0522.c0012.01994	g0524.c0122.04697				g0141.c0003.01187		g0143.c0017.02775	g0146.c0067.03812		g0148.c0086.04510
	nitrogenase molybdenum-cofactor biosynthesis protein (nifE, nifN)		g0002.c0003.01364, g0002.c0003.01366	g0003.c0026.01960, g0003.c0026.01967	g0004.c0045.03153, g0004.c0045.03154		g0006.c0068.02137, g0006.c0068.02139					g0013.c0005.00630, g0013.c0005.00631	g0014.c0044.03453, g0014.c0044.03458							g0023.c0044.02047						g0074.c0203.01819, g0074.c0234.01912						g0077.c0071.04583, g0077.c0071.04584			g0521.c0003.00409, g0521.c0003.00410	g0522.c0036.03585, g0522.c0036.03586	g0524.c0047.03149, g0524.c0047.03150				g0141.c0003.01237, g0141.c0003.01245	g0142.c0098.01302	g0143.c0036.03883, g0143.c0036.03884	g0146.c0029.02370, g0146.c0029.02372		g0148.c0004.00567, g0148.c0004.00568
	nitrogenase reductase, iron protein (nifH)		g0002.c0003.01383	g0003.c0026.01949	g0004.c0041.03003							g0013.c0005.00650	g0014.c0051.03580							g0023.c0094.02945						g0074.c0213.01849						g0077.c0090.04946			g0521.c0003.00428	g0522.c0036.03598					g0141.c0003.01204	g0142.c0028.00590, g0142.c0268.02191	g0143.c0036.03896	g0146.c0029.02382		g0148.c0004.00547
	nitrogenase stabilizing/protective protein (nifW)		g0002.c0003.01314	g0003.c0083.03454	g0004.c0045.03147		g0006.c0169.03342					g0013.c0051.03280	g0014.c0002.00407													g0074.c0247.01941						g0077.c0022.02404			g0521.c0007.00824	g0522.c0012.01962	g0524.c0118.04656				g0141.c0006.02235		g0143.c0017.02743	g0146.c0002.00469		g0148.c0009.01134
Assimilation, Sulfate Reduction, Sulfate -> H2S	sulfate adenylyltransferase subunit 1 (cysN, ec:2.7.7.4)		g0002.c0000.00412, g0002.c0001.00498		g0004.c0031.02585, g0004.c0099.04586	g0005.c0013.01373		g0007.c0004.01789	g0009.c0021.01878	g0010.c0010.02366		g0013.c0081.04168, g0013.c0106.04665	g0014.c0002.00465		g0017.c0012.01941				g0022.c0016.02126		g0024.c0024.01402		g0075.c0024.02913							g0070.c0010.02899	g0071.c0009.00555, g0071.c0066.02270	g0077.c0047.03791	g0518.c0000.00031	g0519.c0091.01672	g0521.c0018.01484, g0521.c0161.04985	g0522.c0038.03647, g0522.c0048.03956			g0527.c0012.00698	g0530.c0005.00747			g0143.c0015.02603, g0143.c0028.03524	g0146.c0047.03224	g0147.c0020.02606	g0148.c0082.04408, g0148.c0102.04779	g0150.c0007.01141	g0151.c0010.01539
	sulfate adenylyltransferase subunit 2 (cysD, ec:2.7.7.4)		g0002.c0000.00413		g0004.c0031.02586, g0004.c0099.04587	g0005.c0013.01374	g0006.c0139.03097	g0007.c0004.01790	g0009.c0021.01877	g0010.c0010.02367		g0013.c0081.04165, g0013.c0106.04662	g0014.c0002.00464		g0017.c0012.01940				g0022.c0016.02125		g0024.c0024.01404		g0075.c0024.02914							g0070.c0010.02898, g0070.c0014.03224	g0071.c0009.00554, g0071.c0066.02269	g0077.c0047.03794	g0518.c0000.00030		g0521.c0018.01487, g0521.c0161.04982	g0522.c0038.03645, g0522.c0048.03958			g0527.c0012.00697	g0530.c0005.00748			g0143.c0015.02600, g0143.c0028.03526	g0146.c0047.03221	g0147.c0001.00272, g0147.c0020.02607	g0148.c0082.04411, g0148.c0102.04776	g0150.c0007.01140	g0151.c0010.01540
	sulfite reductase (NADPH) flavoprotein alpha-component (cysJ, ec:1.8.1.2)				g0004.c0054.03479																		g0075.c0024.02912													g0522.c0004.00971							g0143.c0004.01205		g0147.c0005.01098, g0147.c0022.02775, g0147.c0022.02779
	sulfite reductase (NADPH) hemoprotein beta-component (cysI, ec:1.8.1.2)
	phosphoadenosine phosphosulfate reductase (cysH, ec:1.8.4.8, 1.8.4.10)		g0002.c0000.00414				g0006.c0139.03096	g0007.c0002.01182			g0011.c0012.02694		g0014.c0002.00461	g0016.c0098.01803		g0018.c0010.01310			g0022.c0016.02124		g0024.c0024.01406		g0075.c0024.02915							g0070.c0004.01736	g0071.c0080.02532			g0519.c0203.02749						g0530.c0000.00151				g0146.c0047.03220				g0151.c0010.01541
	sulfite reductase (ferredoxin) (sir, ec:1.8.7.1)
	adenylylsulfate kinase (cysC, ec:2.7.1.25)		g0002.c0001.00498		g0004.c0008.01017		g0006.c0035.01354					g0013.c0005.00593, g0013.c0011.01208	g0014.c0014.01997														g0078.c0012.02068	g0079.c0012.01502				g0077.c0004.00896, g0077.c0005.01007			g0521.c0003.00370, g0521.c0063.03247	g0522.c0018.02507					g0141.c0003.01185		g0143.c0002.00695		g0147.c0004.00861	g0148.c0004.00607, g0148.c0014.01559			g0152.c0029.01699
	bifunctional bifunctional sulfate adenylyltransferase/adenylylsulfate kinase (CysN+CysC, ec:2.7.7.4,2.7.1.25)		g0002.c0001.00498		g0004.c0099.04586	g0005.c0013.01373	g0006.c0008.00420, g0006.c0035.01354	g0007.c0004.01789			g0011.c0010.02440	g0013.c0081.04168, g0013.c0106.04665	g0014.c0014.01997	g0016.c0332.03811		g0018.c0017.01871											g0078.c0006.01309			g0070.c0010.02899	g0071.c0009.00555	g0077.c0047.03791			g0521.c0018.01484, g0521.c0161.04985	g0522.c0038.03647, g0522.c0048.03956				g0530.c0005.00747			g0143.c0015.02603, g0143.c0028.03524	g0146.c0047.03224	g0147.c0020.02606	g0148.c0082.04408, g0148.c0102.04779		g0151.c0010.01539	g0152.c0029.01699
	PAPSS; 3'-phosphoadenosine 5'-phosphosulfate synthase (ec:2.7.7.4, 2.7.1.25)		g0002.c0002.01156	g0003.c0035.02282			g0006.c0008.00420, g0006.c0016.00787				g0011.c0010.02440		g0014.c0003.00604	g0016.c0332.03811, g0016.c0458.04426		g0018.c0017.01871				g0023.c0013.01014							g0078.c0006.01309														g0141.c0000.00373								g0152.c0059.02757
Assimilation, Sulfite Reduction, Sulfite -> H2S	anaerobic sulfite reductase subunit A (asrA)												g0014.c0011.01673							g0023.c0003.00387, g0023.c0009.00774
	anaerobic sulfite reductase subunit B (asrB)												g0014.c0011.01674							g0023.c0003.00386, g0023.c0009.00773
	anaerobic sulfite reductase subunit C (asrC)
Assimilation, Urea, Cyanate, Nitrile Hydrolysis	urease subunit alpha (ureC, ec:3.5.1.5)				g0004.c0010.01168		g0006.c0020.00909		g0009.c0030.02239		g0011.c0013.02857			g0016.c0145.02351																				g0519.c0386.03593		g0522.c0014.02136	g0524.c0113.04599				g0141.c0006.02241		g0143.c0046.04130	g0146.c0046.03204	g0147.c0010.01709			g0151.c0009.01401
	urease subunit beta (ureB, ec:3.5.1.5)				g0004.c0010.01166		g0006.c0020.00906		g0009.c0030.02237		g0011.c0013.02854			g0016.c0145.02347																				g0519.c0409.03649		g0522.c0014.02134	g0524.c0113.04601				g0141.c0006.02243		g0143.c0046.04128	g0146.c0046.03202	g0147.c0010.01707			g0151.c0009.01404
	urease subunit gamma (ureA, ec:3.5.1.5)				g0004.c0010.01165		g0006.c0020.00904		g0009.c0030.02236		g0011.c0013.02852			g0016.c0145.02345																				g0519.c0409.03647		g0522.c0014.02133	g0524.c0113.04603				g0141.c0006.02244		g0143.c0046.04127	g0146.c0046.03199	g0147.c0010.01702			g0151.c0009.01406
	urease accessory protein (UreE, ec:3.5.1.5)				g0004.c0010.01172		g0006.c0020.00912		g0009.c0030.02240		g0011.c0013.02859			g0016.c0145.02352																				g0519.c0386.03594		g0522.c0014.02143	g0524.c0034.02599				g0141.c0006.02240		g0143.c0020.03082	g0146.c0046.03205	g0147.c0021.02693			g0151.c0009.01400
	urea ABC transporter, urea binding protein (urtA)		g0002.c0000.00161		g0004.c0010.01156		g0006.c0163.03292		g0009.c0030.02230		g0011.c0013.02862	g0013.c0012.01277		g0016.c0299.03614					g0022.c0002.00440													g0077.c0012.01639		g0519.c0079.01528	g0521.c0005.00583	g0522.c0031.03319	g0524.c0061.03596				g0141.c0000.00391, g0141.c0003.01481		g0143.c0030.03578	g0146.c0046.03195	g0147.c0010.01693, g0147.c0022.02761	g0148.c0019.01931		g0151.c0009.01422
	urea ABC transporter, permease protein (urtB)			g0003.c0012.01281	g0004.c0010.01157		g0006.c0020.00899		g0009.c0030.02231		g0011.c0013.02863, g0011.c0031.03988			g0016.c0095.01765, g0016.c0211.02963, g0016.c0262.03364					g0022.c0002.00439, g0022.c0015.01999, g0022.c0068.03988															g0519.c0020.00523, g0519.c0079.01529		g0522.c0014.02127	g0524.c0012.01253, g0524.c0021.01860, g0524.c0061.03597, g0524.c0064.03690				g0141.c0000.00392		g0143.c0046.04121	g0146.c0000.00184, g0146.c0046.03194, g0146.c0073.03913	g0147.c0010.01694, g0147.c0022.02762			g0151.c0005.00923, g0151.c0006.01142, g0151.c0009.01369, g0151.c0009.01425, g0151.c0039.03468, g0151.c0064.04410
	urea ABC transporter, permease protein (urtC)				g0004.c0010.01158		g0006.c0020.00900		g0009.c0030.02232		g0011.c0013.02864			g0016.c0082.01582, g0016.c0118.02061, g0016.c0126.02123, g0016.c0211.02964					g0022.c0002.00438															g0519.c0079.01530		g0522.c0014.02128	g0524.c0061.03598				g0141.c0000.00393		g0143.c0046.04122	g0146.c0046.03193	g0147.c0010.01695, g0147.c0022.02763			g0151.c0009.01368, g0151.c0009.01426
	urea ABC transporter, ATP-binding protein (urtD)			g0003.c0012.01280, g0003.c0014.01356	g0004.c0010.01159		g0006.c0020.00901		g0009.c0030.02233		g0011.c0013.02865, g0011.c0031.03986			g0016.c0082.01583, g0016.c0118.02062, g0016.c0211.02965, g0016.c0262.03366, g0016.c0313.03694					g0022.c0002.00437, g0022.c0015.01997, g0022.c0016.02086															g0519.c0020.00521, g0519.c0033.00792, g0519.c0079.01531		g0522.c0014.02129	g0524.c0012.01251, g0524.c0061.03599, g0524.c0064.03692, g0524.c0069.03849				g0141.c0000.00394, g0141.c0002.00832		g0143.c0046.04123	g0146.c0000.00186, g0146.c0010.01231, g0146.c0046.03192	g0147.c0010.01696, g0147.c0022.02764			g0151.c0001.00466, g0151.c0002.00516, g0151.c0009.01367, g0151.c0009.01427, g0151.c0043.03653, g0151.c0064.04407, g0151.c0081.04816
	urea ABC transporter, ATP-binding protein (urtE)			g0003.c0022.01797	g0004.c0010.01160		g0006.c0020.00902		g0009.c0030.02234		g0011.c0013.02866			g0016.c0082.01584, g0016.c0217.03017					g0022.c0002.00436, g0022.c0026.02700															g0519.c0079.01532, g0519.c0184.02614		g0522.c0014.02130	g0524.c0061.03600, g0524.c0065.03716				g0141.c0000.00395		g0143.c0046.04124	g0146.c0016.01604, g0146.c0046.03190, g0146.c0073.03916	g0147.c0010.01699, g0147.c0022.02765			g0151.c0004.00799, g0151.c0006.01147, g0151.c0009.01366, g0151.c0009.01432, g0151.c0020.02408
	cynS; cyanate lyase (ec:4.2.1.104)				g0004.c0109.04742														g0022.c0014.01904																		g0524.c0041.02896							g0146.c0004.00626				g0151.c0019.02365
	nthA; nitrile hydratase subunit alpha (ec:4.2.1.84)
	nthB; nitrile hydratase subunit beta (ec:4.2.1.84)
Assimilatory nitrate reduction, nitrate -> ammonia	nirA; ferredoxin-nitrite reductase (ec:1.7.7.1)		g0002.c0000.00415				g0006.c0139.03095	g0007.c0002.01184	g0009.c0021.01874	g0010.c0010.02371	g0011.c0012.02693	g0013.c0000.00052	g0014.c0002.00460	g0016.c0098.01804	g0017.c0012.01944	g0018.c0010.01309			g0022.c0016.02122		g0024.c0024.01398									g0070.c0004.01734	g0071.c0066.02266			g0519.c0203.02751	g0521.c0000.00075				g0527.c0012.00693					g0146.c0047.03218	g0147.c0043.03765	g0148.c0000.00075	g0150.c0007.01137	g0151.c0010.01543
	nirB; nitrite reductase (NADH) large subunit (ec:1.7.1.15)			g0003.c0021.01738	g0004.c0059.03647					g0010.c0001.00996	g0011.c0005.01632	g0013.c0039.02832	g0014.c0019.02390		g0017.c0012.01962				g0022.c0023.02519		g0024.c0114.03727									g0070.c0004.01556		g0077.c0008.01271, g0077.c0173.05567		g0519.c0442.03727	g0521.c0084.03790	g0522.c0032.03419	g0524.c0032.02516		g0527.c0001.00131	g0530.c0015.01625			g0143.c0002.00766	g0146.c0056.03539	g0147.c0005.01096	g0148.c0041.03150			g0152.c0019.01307
	nirD; nitrite reductase (NADH) small subunit (ec:1.7.1.15)			g0003.c0021.01739, g0003.c0080.03398	g0004.c0001.00229, g0004.c0020.02003, g0004.c0059.03646, g0004.c0109.04745	g0005.c0013.01366	g0006.c0237.03715		g0009.c0000.00170	g0010.c0001.00995, g0010.c0001.01064	g0011.c0005.01633, g0011.c0021.03510, g0011.c0022.03589	g0013.c0039.02833, g0013.c0062.03648	g0014.c0019.02389		g0017.c0012.01963				g0022.c0023.02518, g0022.c0036.03180	g0023.c0050.02203	g0024.c0047.02269, g0024.c0055.02503, g0024.c0079.03143, g0024.c0114.03728	g0081.c0001.00746, g0081.c0026.04049		g0087.c0000.00152	g0082.c0016.01458, g0082.c0017.01496		g0078.c0070.05658	g0079.c0000.00180		g0070.c0003.01304, g0070.c0004.01557		g0077.c0008.01270, g0077.c0010.01537		g0519.c0005.00189, g0519.c0134.02172, g0519.c0376.03556	g0521.c0060.03166, g0521.c0084.03791	g0522.c0010.01810, g0522.c0012.01954, g0522.c0032.03420	g0524.c0002.00404, g0524.c0021.01834, g0524.c0061.03620		g0527.c0001.00130, g0527.c0016.00809	g0530.c0015.01624, g0530.c0026.02300	g0141.c0002.01060	g0142.c0284.02248	g0143.c0002.00767, g0143.c0012.02318, g0143.c0017.02735	g0146.c0012.01334, g0146.c0013.01433, g0146.c0018.01736, g0146.c0056.03541	g0147.c0005.01095, g0147.c0021.02700	g0148.c0041.03151, g0148.c0062.03870	g0150.c0000.00093	g0151.c0002.00512, g0151.c0006.01131, g0151.c0006.01146, g0151.c0016.02143, g0151.c0029.02943, g0151.c0123.05349	g0152.c0002.00261, g0152.c0019.01308
	nasB; assimilatory nitrate reductase electron transfer subunit			g0003.c0084.03463	g0004.c0034.02726, g0004.c0080.04238		g0006.c0067.02101, g0006.c0196.03525	g0007.c0009.02593			g0011.c0000.00259	g0013.c0018.01732, g0013.c0039.02824, g0013.c0043.02999	g0014.c0021.02520, g0014.c0040.03340	g0016.c0222.03052, g0016.c0224.03071		g0018.c0000.00161			g0022.c0010.01486, g0022.c0014.01913, g0022.c0021.02442	g0023.c0013.01006, g0023.c0032.01699						g0074.c0000.00030	g0078.c0066.05488		g0085.c0029.00982	g0070.c0009.02613	g0071.c0046.01842	g0077.c0008.01261, g0077.c0020.02271, g0077.c0054.04051, g0077.c0212.05644		g0519.c0078.01510, g0519.c0220.02866	g0521.c0010.01047, g0521.c0044.02647, g0521.c0084.03781	g0522.c0027.03172, g0522.c0032.03422	g0524.c0006.00742, g0524.c0012.01257, g0524.c0029.02305, g0524.c0032.02516, g0524.c0041.02885, g0524.c0114.04618			g0530.c0039.02847			g0143.c0002.00769, g0143.c0022.03229	g0146.c0001.00209, g0146.c0004.00636, g0146.c0080.04050	g0147.c0013.02039	g0148.c0015.01586, g0148.c0041.03142, g0148.c0046.03342		g0151.c0002.00631, g0151.c0029.02989	g0152.c0019.01287
	narB; ferredoxin-nitrate reductase (ec:1.7.7.2)														g0017.c0012.01950						g0024.c0114.03733						g0078.c0015.02264
	nasA; assimilatory nitrate reductase catalytic subunit			g0003.c0021.01740	g0004.c0080.04237		g0006.c0196.03524			g0010.c0001.00994	g0011.c0005.01634	g0013.c0039.02820	g0014.c0019.02394						g0022.c0023.02517, g0022.c0036.03181	g0023.c0015.01096	g0024.c0079.03141					g0074.c0019.00419				g0070.c0004.01558		g0077.c0008.01260	g0518.c0047.02334	g0519.c0005.00188	g0521.c0084.03795	g0522.c0053.04065	g0524.c0002.00403		g0527.c0001.00129	g0530.c0015.01623			g0143.c0002.00771		g0147.c0005.01098	g0148.c0041.03138
	NR; nitrate reductase (NAD(P)H) (ec:1.7.1.1,1.7.1.2,1.7.1.3)
	NIT-6; nitrite reductase (NAD(P)H) (ec:1.7.1.4)			g0003.c0021.01738	g0004.c0059.03647					g0010.c0001.00996	g0011.c0005.01632	g0013.c0039.02832	g0014.c0019.02390		g0017.c0012.01962				g0022.c0023.02519		g0024.c0114.03727									g0070.c0004.01556		g0077.c0008.01271			g0521.c0084.03790	g0522.c0032.03419			g0527.c0001.00131	g0530.c0015.01625			g0143.c0002.00766	g0146.c0056.03539	g0147.c0005.01096	g0148.c0041.03150			g0152.c0019.01307
Crispr-Cas systems, CAS-I	DEDDh (cd06127) DEDDh 3'-5' exonuclease domain family											g0013.c0001.00170, g0013.c0020.01889, g0013.c0026.02278, g0013.c0033.02547		g0016.c0023.00622																					g0521.c0017.01473, g0521.c0021.01648, g0521.c0031.02089, g0521.c0040.02501											g0148.c0003.00430, g0148.c0021.02082, g0148.c0029.02620, g0148.c0036.02933
	PD-DExK (COG4804) Predicted nuclease of restriction endonuclease-like (RecB) superfamily, DUF1016 family
	PrimPol (COG4951) Uncharacterized protein
	RT (pfam00078) Reverse transcriptase (RNA-dependent DNA polymerase)											g0013.c0001.00153, g0013.c0071.03900, g0013.c0170.05278, g0013.c0206.05490, g0013.c0228.05575																							g0521.c0017.01455, g0521.c0071.03478, g0521.c0146.04830, g0521.c0167.05054											g0148.c0003.00447, g0148.c0073.04182, g0148.c0130.05118, g0148.c0162.05384
	WYL (COG2378) Predicted DNA-binding transcriptional regulator YafY, contains an HTH and WYL domains											g0013.c0056.03446		g0016.c0278.03465																					g0521.c0022.01669											g0148.c0055.03628
	cas1 (cd09634) CRISPR/Cas system-associated protein Cas1											g0013.c0039.02840, g0013.c0182.05355																							g0521.c0093.03967, g0521.c0219.05420											g0148.c0041.03157, g0148.c0173.05445
	cas2 (cd09638) CRISPR/Cas system-associated protein Cas2											g0013.c0182.05356																							g0521.c0219.05421							g0142.c0376.02521				g0148.c0173.05446
	cas3 (cd09639) CRISPR/Cas system-associated protein Cas3											g0013.c0026.02274, g0013.c0053.03348																							g0521.c0018.01494, g0521.c0021.01644							g0142.c0031.00637				g0148.c0029.02616, g0148.c0052.03528
	cas3HD (cd09641) CRISPR/Cas system-associated protein Cas3''											g0013.c0000.00120, g0013.c0034.02591																							g0521.c0000.00144, g0521.c0032.02165											g0148.c0000.00144, g0148.c0038.03029
	cas4 (cd09637) CRISPR/Cas system-associated protein Cas4											g0013.c0182.05354																							g0521.c0219.05419							g0142.c0035.00691				g0148.c0173.05444
	cas6 (cd09652) Class 1 CRISPR-associated endoribonuclease Cas6
	casR (cd09655) CRISPR/Cas system-associated transcriptional regulator CasRa																																									g0142.c0066.01015, g0142.c0212.01963
	csx15 (cd09766) CRISPR/Cas system-associated protein Csx15
	csx16 (cd09695) CRISPR/Cas system-associated protein Csx16
	csx18 (cls000006)
	csx20 (cls000023)
	csx3 (cd09681) CRISPR/Cas system-associated protein Csx3
Crispr-Cas systems, CAS-I-A	cas5a (mkCas0161)
	cas8a1 (cd09698) CRISPR/Cas system-associated protein Csa8a2
	cas8a2 (cd09666) CRISPR/Cas system-associated protein Csa8a2
	cas8a3 (cls000290)
	cas8a4 (cls000706)
	cas8a5 (cls000809)
	cas8a6 (cls000881)
	cas8a7 (cls000157)
	cas8a8 (mkCas0180)
	csa3 (cls000179)
	csa5gr11 (cd09653) CRISPR/Cas system-associated protein Csa5
Crispr-Cas systems, CAS-I-B	cas11b (mkCas0150)
	cas7b (cd09717) CRISPR/Cas system-associated RAMP superfamily protein Cas7
	cas8b1 (cd09672) CRISPR/Cas system-associated protein Cas8a1
	cas8b10 (mkCas0151)
	cas8b2 (cd09665) CRISPR/Cas system-associated protein Cas8a1
	cas8b3 (cd09713) CRISPR/Cas system-associated protein Cas8c
	cas8b4 (cd09715) CRISPR/Cas system-associated protein Cas8c
	cas8b5 (mkCas0131)
	cas8b6 (mkCas0111)
	cas8b7 (mkCas0158)
	cas8b8 (cls000685)
	cas8b9 (mkCas0203)
Crispr-Cas systems, CAS-I-C	cas7 (cd09640) CRISPR/Cas system-associated RAMP superfamily protein Cas7
	cas8c (cd09642) CRISPR/Cas system-associated protein Cas8c
Crispr-Cas systems, CAS-I-D	cas10d (cd09712) CRISPR/Cas system-associated protein Cas10d
	cas11d (mkCas0094)
	csc1gr5 (cd09711) CRISPR/Cas system-associated protein Csc1
	csc2gr7 (cd09709) CRISPR/Cas system-associated protein Csc2
Crispr-Cas systems, CAS-I-E	cas5 (cd09645) CRISPR/Cas system-associated RAMP superfamily protein Cas5											g0013.c0165.05241																							g0521.c0200.05305											g0148.c0158.05356
	cas6e (cd09664) CRISPR/Cas system-associated RAMP superfamily protein Cas6e											g0013.c0165.05242, g0013.c0234.05595, g0013.c0235.05598																							g0521.c0135.04688, g0521.c0178.05157, g0521.c0200.05306											g0148.c0158.05357, g0148.c0224.05669, g0148.c0225.05672
	cas8e (cd09669) CRISPR/Cas system-associated protein Cse1											g0013.c0158.05202																							g0521.c0192.05263											g0148.c0149.05310
	cse2gr11 (cd09670) CRISPR/Cas system-associated protein Cse2											g0013.c0165.05238																							g0521.c0200.05302											g0148.c0158.05353
Crispr-Cas systems, CAS-I-F	cas3f (cd09673) CRISPR/Cas system-associated protein Cas3/Cas2											g0013.c0039.02841																							g0521.c0093.03968											g0148.c0041.03158
	cas5f (cd09676) CRISPR/Cas system-associated RAMP superfamily protein Csy2											g0013.c0039.02843																							g0521.c0093.03970											g0148.c0041.03160
	cas6f (cd09674) CRISPR/Cas system-associated RAMP superfamily protein Cas6f											g0013.c0039.02845																							g0521.c0093.03972											g0148.c0041.03162
	cas7f (cd09677) CRISPR/Cas system-associated RAMP superfamily protein Csy3											g0013.c0039.02844																							g0521.c0093.03971											g0148.c0041.03161
	cas8f (cd09675) CRISPR/Cas system-associated protein Csy1											g0013.c0039.02842																							g0521.c0093.03969											g0148.c0041.03159
Crispr-Cas systems, CAS-I-U	cas5u (cd09667) CRISPR/Cas system-associated protein Csb2
	cas8u1 (cd09767) CRISPR/Cas system-associated protein Csx17
	cas8u2 (cd09765) CRISPR/Cas system-associated protein Csx14
	csb1gr7 (pfam09617) CRISPR-associated protein GSU0053 (Cas_GSU0053)
	csb2gr5 (cls000315)
	csb3 (cd09764) CRISPR/Cas system-associated RAMP superfamily protein Csb3
Crispr-Cas systems, CAS-II	cas1 (cd09634) CRISPR/Cas system-associated protein Cas1											g0013.c0039.02840, g0013.c0182.05355																							g0521.c0093.03967, g0521.c0219.05420											g0148.c0041.03157, g0148.c0173.05445
	cas2 (cd09638) CRISPR/Cas system-associated protein Cas2											g0013.c0182.05356																							g0521.c0219.05421							g0142.c0376.02521				g0148.c0173.05446
	cas4 (cd09637) CRISPR/Cas system-associated protein Cas4											g0013.c0182.05354																							g0521.c0219.05419							g0142.c0035.00691				g0148.c0173.05444
Crispr-Cas systems, CAS-II-A	cas9 (cd09643) CRISPR/Cas system-associated protein Cas9
	csn2 (cd09644) CRISPR/Cas system-associated protein Csn2
Crispr-Cas systems, CAS-II-B	cas9 (cd09643) CRISPR/Cas system-associated protein Cas9
Crispr-Cas systems, CAS-II-C	cas9 (cd09643) CRISPR/Cas system-associated protein Cas9
Crispr-Cas systems, CAS-III	PD-DExK (COG4804) Predicted nuclease of restriction endonuclease-like (RecB) superfamily, DUF1016 family
	PrimPol (COG4951) Uncharacterized protein
	RT (pfam00078) Reverse transcriptase (RNA-dependent DNA polymerase)											g0013.c0001.00153, g0013.c0071.03900, g0013.c0170.05278, g0013.c0206.05490, g0013.c0228.05575																							g0521.c0017.01455, g0521.c0071.03478, g0521.c0146.04830, g0521.c0167.05054											g0148.c0003.00447, g0148.c0073.04182, g0148.c0130.05118, g0148.c0162.05384
	WYL (COG2378) Predicted DNA-binding transcriptional regulator YafY, contains an HTH and WYL domains											g0013.c0056.03446		g0016.c0278.03465																					g0521.c0022.01669											g0148.c0055.03628
	cas1 (cd09634) CRISPR/Cas system-associated protein Cas1											g0013.c0039.02840, g0013.c0182.05355																							g0521.c0093.03967, g0521.c0219.05420											g0148.c0041.03157, g0148.c0173.05445
	cas10 (cd09679) CRISPR/Cas system-associated protein Cas10
	cas2 (cd09638) CRISPR/Cas system-associated protein Cas2											g0013.c0182.05356																							g0521.c0219.05421							g0142.c0376.02521				g0148.c0173.05446
	cas6 (cd09652) Class 1 CRISPR-associated endoribonuclease Cas6
	csx1 (cd09660) CRISPR/Cas system-associated protein Csx1
	csx15 (cd09766) CRISPR/Cas system-associated protein Csx15
	csx16 (cd09695) CRISPR/Cas system-associated protein Csx16
	csx18 (cls000006)
	csx20 (cls000023)
	csx3 (cd09681) CRISPR/Cas system-associated protein Csx3
Crispr-Cas systems, CAS-III-A	csm2gr11 (cd09647) CRISPR/Cas system-associated protein Csm2																																									g0142.c0302.02311
	csm3gr7 (cd09683) CRISPR/Cas system-associated RAMP superfamily protein Csm3																																									g0142.c0302.02312
	csm4gr5 (cd09663) CRISPR/Cas system-associated RAMP superfamily protein Csm4
	csm5gr7 (cd09662) CRISPR/Cas system-associated RAMP superfamily protein Csm5																																									g0142.c0360.02483
	csm6 (cd09694) CRISPR/Cas system-associated protein Csm6
	csx21 (mkCas0076)
	csx22 (mkCas0064)
Crispr-Cas systems, CAS-III-B	cmr3gr5 (cd09656) CRISPR/Cas system-associated RAMP superfamily protein Cmr3
	cmr4gr7 (cd09682) CRISPR/Cas system-associated RAMP superfamily protein Cmr4
	cmr5gr11 (cd09654) CRISPR/Cas system-associated protein Cmr5
	cmr6gr7 (cd09661) CRISPR/Cas system-associated RAMP superfamily protein Cmr6
	cmr7 (mkCas0152)
	cmr8gr7 (mkCas0143)
Crispr-Cas systems, CAS-III-C	cmr1gr7 (cd09657) CRISPR/Cas system-associated RAMP superfamily protein Cmr1
Crispr-Cas systems, CAS-III-D	csm3gr7 (cd09683) CRISPR/Cas system-associated RAMP superfamily protein Csm3																																									g0142.c0302.02312
	csx10gr5 (cd09700) CRISPR/Cas system-associated RAMP superfamily protein Csx10
	csx19 (cls000059)
	csx23 (mkCas0160)
	csx24 (mkCas0135)
	csx25 (mkCas0197)
	csx26 (mkCas0156)
Crispr-Cas systems, CAS-IV-A	DinG (cd09708) CRISPR/Cas system-associated DinG family helicase Csf4
	csf1gr8 (cd09705) CRISPR/Cas system-associated protein Csf1
	csf2gr7 (cd09706) CRISPR/Cas system-associated RAMP superfamily protein Csf2
	csf3gr5 (cd09707) CRISPR/Cas system-associated RAMP superfamily protein Csf3
	csf4gr11 (mkCas0072)
	csf5gr6 (mkCas0159)
Crispr-Cas systems, CAS-V	cas1 (cd09634) CRISPR/Cas system-associated protein Cas1											g0013.c0039.02840, g0013.c0182.05355																							g0521.c0093.03967, g0521.c0219.05420											g0148.c0041.03157, g0148.c0173.05445
	cas4 (cd09637) CRISPR/Cas system-associated protein Cas4											g0013.c0182.05354																							g0521.c0219.05419							g0142.c0035.00691				g0148.c0173.05444
Crispr-Cas systems, CAS-V-A	cpf1 (mkCas0192)
Crispr-Cas systems, CAS-V-B	c2c1 (c2c1)
Crispr-Cas systems, CAS-VI-A	c2c2 (c2c2)
Crispr-Cas systems, CAS-VI-C	c2c3 (c2c3)
Crispr-Cas systems, undefined	cas9_archaeal
	casX
	casY
Light, Photosystem I	photosystem I, P700 chlorophyll a A1 (psaA)
	photosystem I, P700 chlorophyll a A2 (PsaB)
	photosystem I, subunit VII (PsaC)
	photosystem I, subunit II (PsaD)
	photosystem I, subunit IV (PsaE)
	photosystem I, subunit III (PsaF)
	plant photosystem I reaction center subunit V (PsaG)
	photosystem I, subunit VIII (PsaI)
	photosystem I, subunit IX (PsaJ)
	photosystem I, subunit X; (PsaK)
	photosystem I, subunit XI; (PsaL)
	photosystem I, subunit XII; (PsaM)
	plant photosystem I subunit (PsaO)
Light, Photosystem II	photosystem II, subunit D1 (PsbA)
	photosystem II, 47 kDa subunit (PsbB)
	photosystem II, 44 kDa subunit (PsbC)
	photosystem II, subunit D2 (PsbD)
	photosystem II, subunit V (PsbE)
	photosystem II, subunit VI (PsbF)
	photosystem II, subunit H (PsbH)
	photosystem II, subunit I (PsbI)
	photosystem II, subunit J (PsbJ)
	photosystem II, subunit K (PsbK)
	photosystem II, subunit L (PsbL)
	photosystem II, subunit M (PsbM)
	photosystem II, subunit N (PsbN)
	photosystem II, subunit Q (PsbQ)
	photosystem II, subunit T (PsbT)
	photosystem II, cytochrome c550 subunit (PsbV)
	photosystem II, subunit W (PsbW)
	photosystem II, subunit X (PsbX)
	photosystem II, subunit Y (PsbY)
	photosystem II, subunit Z (PsbZ)
	photosystem II subunit Psb27
Light, Proton Pumps	Bacteriorhodopsin and similar	g0001.c0004.01543																			g0024.c0037.01910																					g0142.c0115.01430
Metabolism, Citric Acid/Krebs/TCA cycle	citrate synthase	g0001.c0000.00633	g0002.c0003.01278	g0003.c0025.01912	g0004.c0001.00188	g0005.c0007.00881	g0006.c0081.02364	g0007.c0001.00802	g0009.c0034.02381	g0010.c0002.01113	g0011.c0014.02931	g0013.c0000.00029, g0013.c0048.03157	g0014.c0004.00852	g0016.c0107.01917	g0017.c0015.02166	g0018.c0019.02018	g0019.c0003.00944		g0022.c0034.03127	g0023.c0083.02806	g0024.c0054.02483	g0081.c0001.00702	g0075.c0017.02488	g0087.c0015.02096	g0082.c0000.00025, g0082.c0011.01210	g0074.c0050.00803				g0070.c0000.00050, g0070.c0009.02664, g0070.c0009.02665	g0071.c0083.02583	g0077.c0056.04127	g0518.c0069.02766		g0521.c0000.00052, g0521.c0075.03560	g0522.c0003.00835, g0522.c0045.03894	g0524.c0033.02527		g0527.c0005.00414	g0530.c0001.00300, g0530.c0088.03891, g0530.c0088.03892	g0141.c0007.02454		g0143.c0005.01305, g0143.c0007.01578	g0146.c0013.01391	g0147.c0024.02886, g0147.c0057.04191	g0148.c0000.00052, g0148.c0051.03506	g0150.c0025.02296	g0151.c0016.02089	g0152.c0004.00435, g0152.c0004.00456
	aconitase	g0001.c0003.01314	g0002.c0004.01475	g0003.c0025.01923	g0004.c0032.02627	g0005.c0023.01984	g0006.c0003.00199	g0007.c0004.01945	g0009.c0056.02672	g0010.c0011.02445	g0011.c0003.01111	g0013.c0013.01350	g0014.c0003.00636	g0016.c0375.04053	g0017.c0000.00121	g0018.c0010.01346	g0019.c0013.02270		g0022.c0034.03111, g0022.c0034.03118			g0081.c0002.01197	g0075.c0024.02934	g0087.c0015.02135	g0082.c0003.00651	g0074.c0030.00570	g0078.c0000.00272, g0078.c0006.01255			g0070.c0012.03041	g0071.c0014.00788	g0077.c0014.01899, g0077.c0037.03292	g0518.c0002.00268	g0519.c0099.01779	g0521.c0006.00688	g0522.c0004.01015	g0524.c0009.00980, g0524.c0033.02518		g0527.c0049.01576	g0530.c0024.02161	g0141.c0007.02444		g0143.c0004.01163	g0146.c0070.03864, g0146.c0070.03870		g0148.c0016.01675		g0151.c0016.02075	g0152.c0032.01814
	isocitrate dehydrogenase	g0001.c0001.00760, g0001.c0001.00914, g0001.c0005.01792	g0002.c0000.00473	g0003.c0016.01472, g0003.c0016.01473, g0003.c0050.02765	g0004.c0013.01426, g0004.c0032.02626	g0005.c0004.00641, g0005.c0068.03648, g0005.c0111.04445	g0006.c0003.00206	g0007.c0001.00569	g0009.c0012.01406	g0010.c0000.00795	g0011.c0001.00446	g0013.c0013.01352, g0013.c0106.04656	g0014.c0024.02682		g0017.c0001.00373	g0018.c0020.02089	g0019.c0001.00571		g0022.c0013.01844, g0022.c0015.02026, g0022.c0015.02028	g0023.c0010.00846	g0024.c0020.01209, g0024.c0052.02423, g0024.c0103.03588, g0024.c0105.03606	g0081.c0021.03770	g0075.c0005.01362, g0075.c0030.03114	g0087.c0038.03286	g0082.c0003.00618, g0082.c0019.01602	g0074.c0179.01722	g0078.c0003.00765, g0078.c0039.03994, g0078.c0127.07540, g0078.c0127.07541			g0070.c0001.00569, g0070.c0014.03225	g0071.c0006.00426	g0077.c0014.01895, g0077.c0063.04352	g0518.c0013.01101	g0519.c0075.01470, g0519.c0187.02637	g0521.c0006.00690, g0521.c0199.05297	g0522.c0040.03704, g0522.c0057.04134	g0524.c0005.00628, g0524.c0005.00630, g0524.c0026.02128, g0524.c0042.02949		g0527.c0027.01133	g0530.c0014.01551	g0141.c0005.01957, g0141.c0005.01958, g0141.c0005.01959	g0142.c0004.00150, g0142.c0007.00211	g0143.c0015.02550, g0143.c0015.02551	g0146.c0042.03035, g0146.c0042.03037	g0147.c0029.03127, g0147.c0029.03128, g0147.c0054.04105	g0148.c0016.01677, g0148.c0102.04770	g0150.c0006.01065	g0151.c0049.03921, g0151.c0049.03929, g0151.c0092.05018	g0152.c0002.00248
	2-oxoglutarate dehydrogenase, dehydrogenase (E1) component	g0001.c0012.02718	g0002.c0003.01277	g0003.c0025.01911	g0004.c0021.02038	g0005.c0002.00411	g0006.c0081.02363	g0007.c0002.01300			g0011.c0004.01403	g0013.c0001.00189	g0014.c0004.00853	g0016.c0032.00782	g0017.c0019.02348	g0018.c0002.00371	g0019.c0000.00023		g0022.c0008.01297		g0024.c0053.02443	g0081.c0002.01165	g0075.c0017.02526		g0082.c0034.02220		g0078.c0003.00836			g0070.c0003.01277	g0071.c0083.02584	g0077.c0014.01830	g0518.c0025.01665		g0521.c0013.01223	g0522.c0008.01557	g0524.c0024.02005, g0524.c0032.02471			g0530.c0047.03124	g0141.c0007.02455		g0143.c0011.02166	g0146.c0043.03055	g0147.c0057.04185	g0148.c0003.00411		g0151.c0007.01201
	pyruvate/2-oxoglutarate dehydrogenase, dihydrolipoamide acyltransferase (E2) component	g0001.c0004.01633, g0001.c0005.01709, g0001.c0009.02375	g0002.c0003.01276	g0003.c0013.01341, g0003.c0046.02636, g0003.c0115.03823	g0004.c0001.00186, g0004.c0021.02037	g0005.c0002.00412, g0005.c0029.02297, g0005.c0060.03454	g0006.c0081.02362	g0007.c0001.00863, g0007.c0002.01299	g0009.c0039.02488	g0010.c0011.02479	g0011.c0004.01404, g0011.c0014.02888, g0011.c0020.03491	g0013.c0001.00190, g0013.c0032.02501	g0014.c0004.00854	g0016.c0032.00781, g0016.c0344.03884	g0017.c0019.02349, g0017.c0027.02676, g0017.c0069.03383	g0018.c0002.00370, g0018.c0060.03120	g0019.c0000.00024, g0019.c0001.00506		g0022.c0008.01298		g0024.c0014.00950, g0024.c0053.02444, g0024.c0185.04486	g0081.c0001.00673, g0081.c0002.01163, g0081.c0008.02252	g0075.c0000.00131, g0075.c0017.02527, g0075.c0030.03115	g0087.c0020.02485, g0087.c0052.03706, g0087.c0067.04021	g0082.c0049.02662, g0082.c0049.02668	g0074.c0000.00004	g0078.c0002.00579, g0078.c0009.01646, g0078.c0040.04024, g0078.c0044.04290, g0078.c0098.06761			g0070.c0000.00071, g0070.c0003.01278	g0071.c0018.00965, g0071.c0083.02585	g0077.c0005.01031, g0077.c0014.01829	g0518.c0025.01666, g0518.c0032.01919, g0518.c0104.03152	g0519.c0056.01200, g0519.c0068.01382, g0519.c0173.02529	g0521.c0013.01224, g0521.c0036.02325	g0522.c0001.00351, g0522.c0008.01558	g0524.c0024.02006, g0524.c0032.02470		g0527.c0109.02254	g0530.c0045.03053, g0530.c0047.03123	g0141.c0000.00345, g0141.c0007.02456		g0143.c0003.00992, g0143.c0011.02167	g0146.c0008.01031, g0146.c0043.03056	g0147.c0045.03832, g0147.c0057.04184	g0148.c0003.00410, g0148.c0033.02799	g0150.c0034.02488	g0151.c0007.01200, g0151.c0024.02675	g0152.c0065.02955, g0152.c0075.03224, g0152.c0143.04525
	pyruvate/2-oxoglutarate dehydrogenase, dihydrolipoamide dehydrogenase (E3) component	g0001.c0005.01826	g0002.c0002.01050, g0002.c0006.01994	g0003.c0013.01340, g0003.c0025.01908, g0003.c0039.02447, g0003.c0042.02531, g0003.c0046.02637, g0003.c0084.03463	g0004.c0001.00185, g0004.c0021.02036, g0004.c0027.02397, g0004.c0100.04598, g0004.c0127.04980	g0005.c0002.00413, g0005.c0021.01917, g0005.c0029.02295, g0005.c0039.02755, g0005.c0052.03249, g0005.c0066.03594, g0005.c0118.04545	g0006.c0061.01970	g0007.c0000.00120, g0007.c0001.00646, g0007.c0001.00861, g0007.c0002.01297, g0007.c0006.02196	g0009.c0004.00797, g0009.c0039.02486	g0010.c0000.00425, g0010.c0011.02474	g0011.c0001.00545, g0011.c0004.01406, g0011.c0007.01926, g0011.c0010.02458	g0013.c0001.00191, g0013.c0032.02502, g0013.c0046.03082, g0013.c0089.04359	g0014.c0019.02430, g0014.c0021.02520	g0016.c0032.00778, g0016.c0141.02280, g0016.c0181.02709, g0016.c0215.03000, g0016.c0326.03777, g0016.c0466.04457	g0017.c0000.00281, g0017.c0012.01946	g0018.c0002.00369, g0018.c0009.01215, g0018.c0013.01642, g0018.c0021.02123, g0018.c0043.02892	g0019.c0005.01238		g0022.c0008.01289, g0022.c0008.01299, g0022.c0011.01637, g0022.c0016.02128, g0022.c0027.02789	g0023.c0002.00285, g0023.c0020.01285	g0024.c0053.02447, g0024.c0083.03227, g0024.c0126.03920	g0081.c0001.00857, g0081.c0003.01298, g0081.c0010.02617, g0081.c0024.03979	g0075.c0029.03079	g0087.c0052.03710, g0087.c0054.03756	g0082.c0049.02674	g0074.c0064.00939	g0078.c0002.00578, g0078.c0098.06744, g0078.c0113.07168			g0070.c0000.00072, g0070.c0001.00586, g0070.c0003.01279, g0070.c0004.01763, g0070.c0006.02133	g0071.c0013.00749, g0071.c0033.01485, g0071.c0034.01510, g0071.c0044.01779	g0077.c0005.01029, g0077.c0005.01046, g0077.c0012.01679, g0077.c0014.01828, g0077.c0033.03093, g0077.c0061.04285	g0518.c0010.00920, g0518.c0071.02785	g0519.c0012.00340, g0519.c0040.00920, g0519.c0062.01297, g0519.c0068.01381, g0519.c0185.02625	g0521.c0000.00010, g0521.c0013.01225, g0521.c0036.02324, g0521.c0048.02800	g0522.c0000.00053, g0522.c0001.00352, g0522.c0008.01559, g0522.c0018.02485, g0522.c0044.03850	g0524.c0023.01962, g0524.c0024.02008, g0524.c0034.02561		g0527.c0000.00035, g0527.c0006.00452, g0527.c0235.02826	g0530.c0022.02077, g0530.c0045.03054, g0530.c0047.03122, g0530.c0080.03791	g0141.c0000.00344, g0141.c0002.00886, g0141.c0002.01009, g0141.c0007.02457	g0142.c0087.01213	g0143.c0002.00717, g0143.c0003.00991, g0143.c0011.02168, g0143.c0021.03132, g0143.c0041.04026	g0146.c0002.00376, g0146.c0015.01567, g0146.c0017.01679, g0146.c0035.02702, g0146.c0043.03057	g0147.c0005.01070, g0147.c0009.01629, g0147.c0014.02140, g0147.c0057.04183, g0147.c0066.04353	g0148.c0000.00011, g0148.c0003.00409, g0148.c0033.02798, g0148.c0049.03426	g0150.c0003.00678, g0150.c0034.02486	g0151.c0007.01199, g0151.c0007.01244, g0151.c0008.01362, g0151.c0025.02743, g0151.c0073.04664	g0152.c0143.04522
	succinyl-CoA synthetase, alpha subunit (SucD)	g0001.c0006.01992	g0002.c0008.02265	g0003.c0003.00547	g0004.c0014.01517, g0004.c0073.04050	g0005.c0060.03439	g0006.c0016.00777	g0007.c0002.01301	g0009.c0007.01082	g0010.c0000.00640	g0011.c0004.01401	g0013.c0006.00728, g0013.c0037.02747	g0014.c0017.02255	g0016.c0032.00784	g0017.c0004.01087	g0018.c0002.00373	g0019.c0010.01977		g0022.c0062.03916		g0024.c0031.01673	g0081.c0007.02164	g0075.c0009.01842	g0087.c0001.00277	g0082.c0010.01138	g0074.c0032.00591, g0074.c0225.01888	g0078.c0003.00767			g0070.c0003.01276	g0071.c0032.01438, g0071.c0037.01576	g0077.c0000.00285, g0077.c0030.02934	g0518.c0001.00211	g0519.c0063.01314	g0521.c0035.02282, g0521.c0037.02366	g0522.c0027.03137, g0522.c0057.04130	g0524.c0020.01785		g0527.c0002.00251	g0530.c0111.04066	g0141.c0008.02597	g0142.c0024.00519, g0142.c0274.02213	g0143.c0015.02554, g0143.c0022.03197	g0146.c0090.04196	g0147.c0057.04180	g0148.c0005.00637, g0148.c0040.03113	g0150.c0010.01452	g0151.c0031.03087	g0152.c0096.03781
	succinyl-CoA synthetase, beta subunit (SucC)	g0001.c0000.00517	g0002.c0008.02264	g0003.c0003.00546	g0004.c0014.01516, g0004.c0073.04051	g0005.c0060.03438	g0006.c0016.00780	g0007.c0009.02557	g0009.c0007.01081	g0010.c0000.00639	g0011.c0004.01398	g0013.c0006.00729, g0013.c0037.02748	g0014.c0017.02256	g0016.c0032.00785	g0017.c0008.01635	g0018.c0002.00374	g0019.c0005.01289		g0022.c0062.03917		g0024.c0037.01902	g0081.c0001.00721	g0075.c0008.01673	g0087.c0047.03571	g0082.c0003.00580	g0074.c0032.00592	g0078.c0003.00766			g0070.c0003.01275	g0071.c0003.00230, g0071.c0032.01439, g0071.c0037.01575	g0077.c0000.00284, g0077.c0030.02935	g0518.c0010.00950	g0519.c0063.01313	g0521.c0035.02283, g0521.c0037.02365	g0522.c0027.03136, g0522.c0057.04129	g0524.c0020.01786		g0527.c0002.00250	g0530.c0111.04065	g0141.c0008.02596	g0142.c0183.01819	g0143.c0015.02555, g0143.c0022.03196		g0147.c0057.04181	g0148.c0005.00638, g0148.c0040.03112	g0150.c0010.01453	g0151.c0031.03086	g0152.c0096.03779
	succinate dehydrogenase (respiratory complex II), flavoprotein subunit (SdhA)	g0001.c0006.01972	g0002.c0002.01159, g0002.c0003.01281	g0003.c0025.01916, g0003.c0041.02481, g0003.c0043.02545	g0004.c0021.02064	g0005.c0000.00049, g0005.c0006.00800	g0006.c0016.00789, g0006.c0081.02368	g0007.c0001.00704			g0011.c0004.01291, g0011.c0037.04145	g0013.c0032.02523	g0014.c0003.00602, g0014.c0004.00848		g0017.c0014.02099	g0018.c0002.00384	g0019.c0000.00251		g0022.c0034.03124	g0023.c0022.01385	g0024.c0068.02899, g0024.c0070.02942	g0081.c0018.03467	g0075.c0000.00153	g0087.c0009.01461	g0082.c0003.00636	g0074.c0101.01264, g0074.c0113.01349	g0078.c0003.00762			g0070.c0009.02615	g0071.c0053.01996	g0077.c0002.00601	g0518.c0019.01423	g0519.c0099.01785	g0521.c0036.02303	g0522.c0000.00221	g0524.c0033.02524			g0530.c0024.02199	g0141.c0000.00371, g0141.c0007.02451	g0142.c0210.01951	g0143.c0007.01671	g0146.c0013.01389	g0147.c0019.02570, g0147.c0057.04188	g0148.c0033.02776	g0150.c0033.02472	g0151.c0016.02085	g0152.c0000.00009, g0152.c0004.00452, g0152.c0107.04010
	succinate dehydrogenase (respiratory complex II), Fe-S protein subunit (SdhB)	g0001.c0006.01965	g0002.c0003.01280	g0003.c0025.01915, g0003.c0043.02544	g0004.c0021.02065, g0004.c0069.03940	g0005.c0000.00050, g0005.c0006.00802	g0006.c0005.00292, g0006.c0081.02366	g0007.c0001.00757	g0009.c0011.01359	g0010.c0008.02196, g0010.c0011.02451	g0011.c0004.01288, g0011.c0010.02419	g0013.c0016.01589, g0013.c0032.02525, g0013.c0173.05294	g0014.c0004.00850, g0014.c0010.01564, g0014.c0035.03169	g0016.c0163.02535	g0017.c0014.02098	g0018.c0002.00387, g0018.c0002.00444	g0019.c0000.00252		g0022.c0001.00263, g0022.c0014.01942, g0022.c0034.03125	g0023.c0005.00551	g0024.c0068.02898, g0024.c0070.02943	g0081.c0018.03465	g0075.c0000.00156	g0087.c0009.01462	g0082.c0003.00637, g0082.c0004.00713, g0082.c0028.02001	g0074.c0072.01015, g0074.c0113.01351, g0074.c0171.01688	g0078.c0003.00761			g0070.c0009.02614	g0071.c0046.01832, g0071.c0065.02260, g0071.c0083.02581	g0077.c0002.00604, g0077.c0054.04035, g0077.c0090.04951	g0518.c0019.01425		g0521.c0087.03847	g0522.c0023.02869, g0522.c0041.03764	g0524.c0033.02525, g0524.c0038.02770		g0527.c0053.01629, g0527.c0257.02886	g0530.c0024.02200	g0141.c0007.02452	g0142.c0021.00481, g0142.c0172.01766	g0143.c0000.00244, g0143.c0001.00287	g0146.c0004.00660, g0146.c0011.01297, g0146.c0013.01390, g0146.c0033.02576	g0147.c0057.04187	g0148.c0011.01342, g0148.c0024.02279, g0148.c0033.02773	g0150.c0015.01795, g0150.c0033.02473	g0151.c0016.02086, g0151.c0017.02235, g0151.c0065.04450	g0152.c0000.00012, g0152.c0004.00454, g0152.c0040.02101, g0152.c0054.02604
	succinate dehydrogenase (respiratory complex II), cytochrome b subunit (SdhC)	g0001.c0006.01973	g0002.c0003.01283	g0003.c0025.01918	g0004.c0021.02062	g0005.c0006.00798	g0006.c0081.02372	g0007.c0001.00702		g0010.c0011.02454	g0011.c0004.01293	g0013.c0032.02521	g0014.c0004.00846		g0017.c0014.02100	g0018.c0002.00382	g0019.c0000.00250		g0022.c0034.03122		g0024.c0068.02900	g0081.c0018.03468	g0075.c0000.00152	g0087.c0009.01460	g0082.c0003.00635		g0078.c0003.00763			g0070.c0009.02617	g0071.c0053.01998	g0077.c0002.00599	g0518.c0019.01422	g0519.c0099.01783	g0521.c0036.02305	g0522.c0000.00219	g0524.c0033.02522		g0527.c0026.01113	g0530.c0024.02197	g0141.c0007.02449		g0143.c0007.01673	g0146.c0070.03859	g0147.c0057.04190	g0148.c0033.02778	g0150.c0033.02470	g0151.c0016.02083, g0151.c0065.04449	g0152.c0004.00450
	succinate dehydrogenase (respiratory complex II), hydrophobic anchor subunit (SdhD)		g0002.c0003.01282	g0003.c0025.01917	g0004.c0021.02063	g0005.c0006.00799	g0006.c0081.02371	g0007.c0001.00703		g0010.c0011.02453	g0011.c0004.01292	g0013.c0032.02522	g0014.c0004.00847			g0018.c0002.00383			g0022.c0034.03123											g0070.c0009.02616	g0071.c0053.01997	g0077.c0002.00600		g0519.c0099.01784	g0521.c0036.02304	g0522.c0000.00220	g0524.c0033.02523		g0527.c0026.01114	g0530.c0024.02198	g0141.c0007.02450		g0143.c0007.01672	g0146.c0070.03858	g0147.c0057.04189	g0148.c0033.02777	g0150.c0033.02471	g0151.c0016.02084	g0152.c0004.00451
	fumarate hydratase	g0001.c0006.01917	g0002.c0004.01477	g0003.c0019.01670		g0005.c0075.03809		g0007.c0015.02898			g0011.c0014.02977				g0017.c0002.00708	g0018.c0008.01189	g0019.c0000.00112		g0022.c0039.03299		g0024.c0047.02259	g0081.c0000.00179	g0075.c0011.02051	g0087.c0004.00827			g0078.c0070.05664, g0078.c0077.05962			g0070.c0001.00597	g0071.c0096.02751	g0077.c0037.03291	g0518.c0018.01379			g0522.c0058.04153	g0524.c0030.02373			g0530.c0004.00656	g0141.c0004.01793	g0142.c0186.01834	g0143.c0002.00631	g0146.c0020.01890	g0147.c0001.00282			g0151.c0021.02523
	malate dehydrogenase	g0001.c0002.01155	g0002.c0003.01285	g0003.c0025.01920	g0004.c0007.00909	g0005.c0005.00690		g0007.c0002.01303			g0011.c0004.01301	g0013.c0119.04826		g0016.c0032.00788	g0017.c0013.02015	g0018.c0002.00375	g0019.c0001.00417		g0022.c0034.03120	g0023.c0001.00174	g0024.c0007.00569, g0024.c0105.03606	g0081.c0001.00847	g0075.c0002.00788, g0075.c0030.03114	g0087.c0038.03302	g0082.c0001.00335	g0074.c0179.01721	g0078.c0072.05794			g0070.c0003.01270	g0071.c0020.01036	g0077.c0030.02918	g0518.c0021.01494	g0519.c0099.01781	g0521.c0094.04017	g0522.c0011.01885	g0524.c0033.02520			g0530.c0024.02213	g0141.c0007.02447	g0142.c0004.00150, g0142.c0007.00211, g0142.c0007.00215, g0142.c0321.02373	g0143.c0014.02497	g0146.c0070.03861		g0148.c0035.02872		g0151.c0016.02079
Metabolism, Fatty Acids	holo-acyl-carrier-protein synthase (acpS)		g0002.c0004.01491	g0003.c0028.02065			g0006.c0161.03281	g0007.c0000.00468	g0009.c0002.00490	g0010.c0000.00620	g0011.c0000.00313		g0014.c0012.01815			g0018.c0004.00743			g0022.c0072.04025						g0082.c0039.02403, g0082.c0052.02759	g0074.c0084.01125				g0070.c0005.01850	g0071.c0044.01781			g0519.c0152.02350			g0524.c0033.02542		g0527.c0002.00231	g0530.c0007.00904	g0141.c0003.01381			g0146.c0013.01409			g0150.c0028.02366	g0151.c0016.02116	g0152.c0050.02438
	beta-hydroxyacyl-(acyl-carrier-protein) dehydratase (FabA)		g0002.c0000.00010	g0003.c0009.01063	g0004.c0001.00264, g0004.c0008.00958	g0005.c0018.01709, g0005.c0032.02475, g0005.c0032.02476	g0006.c0050.01737, g0006.c0064.02032	g0007.c0006.02215	g0009.c0000.00086, g0009.c0000.00138	g0010.c0004.01578, g0010.c0012.02524	g0011.c0001.00564, g0011.c0008.02193	g0013.c0028.02368, g0013.c0098.04521	g0014.c0017.02265	g0016.c0014.00421, g0016.c0470.04474		g0018.c0006.00927, g0018.c0015.01723			g0022.c0008.01274	g0023.c0038.01865						g0074.c0120.01396	g0078.c0001.00375, g0078.c0022.02860, g0078.c0030.03445, g0078.c0100.06814, g0078.c0135.07727			g0070.c0000.00046, g0070.c0003.01520	g0071.c0027.01275	g0077.c0058.04195, g0077.c0076.04733		g0519.c0037.00858	g0521.c0025.01811, g0521.c0102.04201	g0522.c0033.03434, g0522.c0034.03499, g0522.c0037.03629	g0524.c0059.03539		g0527.c0000.00082, g0527.c0046.01522	g0530.c0001.00296, g0530.c0028.02392	g0141.c0005.02062		g0143.c0019.02916, g0143.c0034.03801, g0143.c0035.03812	g0146.c0036.02754	g0147.c0041.03693, g0147.c0083.04482	g0148.c0031.02714, g0148.c0094.04644	g0150.c0000.00126, g0150.c0000.00177	g0151.c0048.03883	g0152.c0016.01163, g0152.c0086.03534
	malonyl CoA-acyl carrier protein transacylase (FabD)	g0001.c0003.01245	g0002.c0012.02612	g0003.c0080.03406	g0004.c0030.02524	g0005.c0084.04007	g0006.c0017.00806	g0007.c0001.00637	g0009.c0000.00100	g0010.c0004.01592	g0011.c0003.01100	g0013.c0034.02610	g0014.c0009.01468	g0016.c0097.01798		g0018.c0000.00053, g0018.c0002.00494	g0019.c0014.02338				g0024.c0012.00820	g0081.c0017.03283	g0075.c0007.01616	g0087.c0006.01099	g0082.c0097.03515	g0074.c0110.01330	g0078.c0022.02865, g0078.c0100.06816			g0070.c0006.02108	g0071.c0005.00388	g0077.c0016.02007, g0077.c0016.02020, g0077.c0045.03689	g0518.c0000.00069	g0519.c0035.00834, g0519.c0159.02415	g0521.c0032.02146	g0522.c0002.00695	g0524.c0033.02558, g0524.c0068.03819		g0527.c0000.00068	g0530.c0013.01469	g0141.c0003.01361		g0143.c0000.00120	g0146.c0013.01424		g0148.c0038.03010	g0150.c0000.00164	g0151.c0016.02136	g0152.c0002.00232
	beta-ketoacyl-acyl-carrier-protein synthase II (FabF)	g0001.c0000.00206	g0002.c0006.01953	g0003.c0080.03410	g0004.c0008.00959, g0004.c0030.02521	g0005.c0013.01378, g0005.c0084.04010	g0006.c0017.00809, g0006.c0064.02038	g0007.c0006.02259	g0009.c0000.00103, g0009.c0000.00139	g0010.c0004.01595, g0010.c0004.01679, g0010.c0012.02525	g0011.c0003.01194, g0011.c0008.02195, g0011.c0035.04089	g0013.c0034.02607, g0013.c0098.04522	g0014.c0004.00889, g0014.c0009.01471	g0016.c0014.00422, g0016.c0014.00428, g0016.c0265.03382	g0017.c0045.03149	g0018.c0006.00928, g0018.c0016.01851	g0019.c0000.00204			g0023.c0056.02333, g0023.c0075.02689	g0024.c0049.02330	g0081.c0022.03864	g0075.c0001.00578	g0087.c0026.02805	g0082.c0001.00264, g0082.c0097.03519	g0074.c0010.00260, g0074.c0066.00963	g0078.c0001.00374, g0078.c0005.01139, g0078.c0022.02861			g0070.c0006.02105	g0071.c0005.00385	g0077.c0045.03684, g0077.c0046.03754, g0077.c0058.04194	g0518.c0006.00667	g0519.c0035.00831	g0521.c0032.02149, g0521.c0102.04202	g0522.c0002.00692, g0522.c0034.03498, g0522.c0037.03628	g0524.c0033.02555		g0527.c0000.00065, g0527.c0003.00285, g0527.c0046.01523	g0530.c0013.01466	g0141.c0003.01364		g0143.c0000.00117, g0143.c0019.02917, g0143.c0035.03813	g0146.c0006.00869, g0146.c0006.00879, g0146.c0013.01421	g0147.c0014.02173	g0148.c0038.03013, g0148.c0094.04645	g0150.c0000.00125, g0150.c0000.00161	g0151.c0016.02133	g0152.c0002.00235, g0152.c0002.00280
	3-oxoacyl-acyl-carrier-protein synthase III (FabH)	g0001.c0005.01775, g0001.c0009.02393	g0002.c0012.02613	g0003.c0080.03405	g0004.c0030.02525	g0005.c0032.02474, g0005.c0048.03078, g0005.c0084.04006	g0006.c0017.00805	g0007.c0000.00308, g0007.c0006.02200	g0009.c0000.00098	g0010.c0004.01590	g0011.c0001.00519	g0013.c0034.02611	g0014.c0009.01467	g0016.c0351.03917	g0017.c0005.01166, g0017.c0009.01679, g0017.c0034.02911	g0018.c0036.02717, g0018.c0041.02844	g0019.c0001.00453, g0019.c0008.01681, g0019.c0012.02228			g0023.c0042.01998, g0023.c0075.02696	g0024.c0048.02306, g0024.c0207.04586	g0081.c0002.00993, g0081.c0002.01007	g0075.c0004.01191, g0075.c0006.01454, g0075.c0007.01620	g0087.c0022.02604	g0082.c0097.03514	g0074.c0095.01217	g0078.c0002.00677, g0078.c0023.02939, g0078.c0035.03769, g0078.c0115.07226, g0078.c0135.07731, g0078.c0151.08025	g0079.c0001.00648		g0070.c0006.02055, g0070.c0007.02234	g0071.c0005.00389	g0077.c0045.03690	g0518.c0003.00361, g0518.c0008.00790, g0518.c0009.00855	g0519.c0035.00835	g0521.c0032.02145	g0522.c0002.00696	g0524.c0033.02559		g0527.c0000.00070	g0530.c0007.00968, g0530.c0008.01031	g0141.c0003.01360	g0142.c0052.00881	g0143.c0000.00121	g0146.c0013.01425	g0147.c0017.02413, g0147.c0032.03280	g0148.c0038.03009	g0150.c0000.00165	g0151.c0016.02137	g0152.c0002.00231
	enoyl-acyl-carrier-protein reductase (FabI)	g0001.c0000.00430, g0001.c0001.00688		g0003.c0008.00919	g0004.c0000.00028, g0004.c0011.01272	g0005.c0003.00508, g0005.c0032.02473	g0006.c0019.00894	g0007.c0003.01426, g0007.c0003.01575	g0009.c0003.00699	g0010.c0001.01041	g0011.c0007.01940, g0011.c0008.02196		g0014.c0008.01435	g0016.c0002.00135, g0016.c0014.00423	g0017.c0001.00323, g0017.c0044.03119	g0018.c0006.00929, g0018.c0019.02032	g0019.c0005.01185, g0019.c0010.01999		g0022.c0003.00663	g0023.c0011.00887	g0024.c0007.00559	g0081.c0004.01580, g0081.c0020.03638	g0075.c0001.00519	g0087.c0016.02233	g0082.c0017.01503, g0082.c0055.02824	g0074.c0119.01388, g0074.c0137.01498	g0078.c0023.02957, g0078.c0232.08997			g0070.c0000.00212, g0070.c0001.00782, g0070.c0003.01518, g0070.c0009.02631	g0071.c0000.00072	g0077.c0028.02792	g0518.c0022.01556, g0518.c0045.02291	g0519.c0416.03666	g0521.c0047.02730	g0522.c0001.00359, g0522.c0024.02978	g0524.c0002.00300, g0524.c0014.01350, g0524.c0058.03517		g0527.c0200.02723	g0530.c0008.01014, g0530.c0028.02394, g0530.c0118.04093	g0141.c0003.01486, g0141.c0016.03279		g0143.c0003.00984	g0146.c0028.02313	g0147.c0051.04010	g0148.c0012.01394	g0150.c0007.01201	g0151.c0058.04219
	beta-hydroxyacyl-(acyl-carrier-protein) dehydratase (FabZ)		g0002.c0000.00010	g0003.c0009.01063	g0004.c0001.00264	g0005.c0018.01709, g0005.c0032.02476	g0006.c0050.01737	g0007.c0006.02215	g0009.c0000.00086	g0010.c0004.01578	g0011.c0001.00564	g0013.c0028.02368	g0014.c0017.02265	g0016.c0470.04474	g0017.c0039.03035	g0018.c0015.01723	g0019.c0010.01973		g0022.c0008.01274	g0023.c0038.01865					g0082.c0030.02058	g0074.c0120.01396	g0078.c0001.00375, g0078.c0022.02860, g0078.c0030.03445, g0078.c0100.06814			g0070.c0000.00046	g0071.c0027.01275	g0077.c0076.04733		g0519.c0037.00858	g0521.c0025.01811	g0522.c0033.03434	g0524.c0059.03539		g0527.c0000.00082	g0530.c0001.00296	g0141.c0005.02062		g0143.c0034.03801	g0146.c0006.00876, g0146.c0036.02754	g0147.c0083.04482	g0148.c0031.02714	g0150.c0000.00177	g0151.c0048.03883	g0152.c0086.03534
	acetyl-CoA C-acyltransferase (FadA)																															g0077.c0018.02176				g0522.c0018.02486							g0143.c0002.00716		g0147.c0014.02114
	fatty oxidation complex, alpha subunit (FadB)	g0001.c0000.00009, g0001.c0008.02209		g0003.c0005.00748, g0003.c0130.03909	g0004.c0040.02957	g0005.c0003.00540, g0005.c0042.02866		g0007.c0003.01401			g0011.c0000.00332, g0011.c0004.01357, g0011.c0017.03240			g0016.c0012.00367, g0016.c0025.00649, g0016.c0033.00794, g0016.c0048.01069, g0016.c0081.01577, g0016.c0125.02114, g0016.c0196.02845	g0017.c0001.00408, g0017.c0008.01619	g0018.c0004.00762, g0018.c0006.00972	g0019.c0000.00133, g0019.c0001.00543		g0022.c0011.01596, g0022.c0011.01632, g0022.c0015.01974, g0022.c0015.02010, g0022.c0016.02084		g0024.c0013.00913, g0024.c0016.01046, g0024.c0039.01991	g0081.c0001.00766, g0081.c0011.02676, g0081.c0012.02833	g0075.c0007.01595, g0075.c0010.01968, g0075.c0015.02378	g0087.c0000.00016, g0087.c0008.01335, g0087.c0009.01408, g0087.c0010.01549, g0087.c0029.02932	g0082.c0004.00727, g0082.c0026.01881, g0082.c0043.02503		g0078.c0006.01295, g0078.c0006.01298, g0078.c0157.08132			g0070.c0002.01115, g0070.c0002.01179, g0070.c0007.02308	g0071.c0041.01692	g0077.c0018.02177	g0518.c0013.01131, g0518.c0056.02538	g0519.c0196.02704, g0519.c0228.02912, g0519.c0368.03532		g0522.c0018.02487	g0524.c0001.00148, g0524.c0014.01373, g0524.c0021.01864, g0524.c0023.01958, g0524.c0024.02042, g0524.c0040.02837, g0524.c0042.02923, g0524.c0047.03133, g0524.c0050.03251, g0524.c0071.03882, g0524.c0076.04006, g0524.c0077.04018, g0524.c0111.04582, g0524.c0159.05009			g0530.c0006.00807, g0530.c0009.01128, g0530.c0048.03132			g0143.c0002.00715	g0146.c0010.01235, g0146.c0016.01598, g0146.c0017.01682, g0146.c0042.03016, g0146.c0044.03103, g0146.c0068.03833, g0146.c0073.03922	g0147.c0003.00758, g0147.c0014.02113, g0147.c0019.02530			g0151.c0004.00837, g0151.c0006.01075, g0151.c0049.03901, g0151.c0061.04310, g0151.c0081.04818, g0151.c0124.05356
	3-oxoacyl-acyl-carrier protein reductase (FabG)	g0001.c0003.01293, g0001.c0007.02059, g0001.c0014.02864	g0002.c0005.01731, g0002.c0012.02611	g0003.c0001.00283, g0003.c0001.00284, g0003.c0004.00661, g0003.c0012.01270, g0003.c0045.02618, g0003.c0060.02981, g0003.c0080.03408	g0004.c0024.02222, g0004.c0030.02523, g0004.c0059.03645	g0005.c0001.00198, g0005.c0004.00582, g0005.c0008.00994, g0005.c0039.02760, g0005.c0042.02873, g0005.c0084.04008, g0005.c0147.04779	g0006.c0017.00807, g0006.c0064.02042, g0006.c0135.03050	g0007.c0000.00275, g0007.c0001.00638, g0007.c0001.00692, g0007.c0001.00701, g0007.c0001.00708, g0007.c0002.01101, g0007.c0003.01523, g0007.c0004.01846, g0007.c0006.02245, g0007.c0007.02322, g0007.c0007.02369, g0007.c0011.02728	g0009.c0000.00101	g0010.c0004.01593, g0010.c0004.01676, g0010.c0009.02281	g0011.c0000.00149, g0011.c0000.00243, g0011.c0001.00470, g0011.c0003.01012, g0011.c0003.01013, g0011.c0003.01068, g0011.c0003.01101, g0011.c0004.01229, g0011.c0006.01664, g0011.c0006.01666, g0011.c0006.01667, g0011.c0009.02311, g0011.c0024.03698, g0011.c0025.03739, g0011.c0026.03797, g0011.c0031.03990	g0013.c0002.00328, g0013.c0034.02609, g0013.c0068.03805	g0014.c0004.00880, g0014.c0009.01469, g0014.c0033.03089	g0016.c0008.00291, g0016.c0009.00303, g0016.c0013.00391, g0016.c0013.00404, g0016.c0030.00758, g0016.c0033.00795, g0016.c0033.00799, g0016.c0035.00842, g0016.c0040.00940, g0016.c0049.01092, g0016.c0050.01099, g0016.c0050.01104, g0016.c0056.01195, g0016.c0059.01245, g0016.c0095.01757, g0016.c0097.01784, g0016.c0105.01895, g0016.c0125.02117, g0016.c0131.02182, g0016.c0131.02183, g0016.c0147.02370, …	g0017.c0000.00151, g0017.c0000.00228, g0017.c0001.00601, g0017.c0002.00630, g0017.c0011.01850	g0018.c0001.00272, g0018.c0002.00495, g0018.c0003.00580, g0018.c0005.00798, g0018.c0005.00799, g0018.c0010.01288, g0018.c0011.01462, g0018.c0019.01991, g0018.c0048.02982	g0019.c0010.01980		g0022.c0003.00578, g0022.c0006.01003, g0022.c0009.01409, g0022.c0011.01560, g0022.c0012.01671, g0022.c0015.01973, g0022.c0016.02080, g0022.c0022.02477, g0022.c0052.03714, g0022.c0053.03740, g0022.c0054.03766	g0023.c0011.00887, g0023.c0039.01906, g0023.c0056.02330, g0023.c0075.02692	g0024.c0009.00676, g0024.c0013.00897, g0024.c0015.00983, g0024.c0021.01274, g0024.c0046.02218, g0024.c0051.02406, g0024.c0063.02759, g0024.c0078.03128, g0024.c0085.03265, g0024.c0113.03708, g0024.c0113.03722, g0024.c0126.03921, g0024.c0140.04076, g0024.c0148.04160	g0081.c0003.01379, g0081.c0014.03012, g0081.c0025.04021	g0075.c0000.00077, g0075.c0000.00408, g0075.c0002.00849, g0075.c0003.01001, g0075.c0005.01246, g0075.c0006.01501, g0075.c0018.02594	g0087.c0004.00808, g0087.c0010.01545, g0087.c0014.02003, g0087.c0029.02938, g0087.c0086.04204	g0082.c0043.02512, g0082.c0049.02681, g0082.c0059.02933, g0082.c0097.03517	g0074.c0010.00258, g0074.c0034.00614, g0074.c0137.01498	g0078.c0001.00345, g0078.c0001.00347, g0078.c0001.00354, g0078.c0011.01941, g0078.c0021.02757, g0078.c0021.02793, g0078.c0023.02957, g0078.c0035.03767, g0078.c0055.05005, g0078.c0056.05081, g0078.c0057.05124, g0078.c0082.06176, g0078.c0086.06346, g0078.c0087.06406, g0078.c0100.06817, g0078.c0120.07384	g0079.c0000.00323, g0079.c0003.00950, g0079.c0007.01274		g0070.c0000.00257, g0070.c0000.00303, g0070.c0001.00563, g0070.c0001.00631, g0070.c0001.00696, g0070.c0002.01070, g0070.c0002.01134, g0070.c0002.01178, g0070.c0003.01482, g0070.c0004.01684, g0070.c0006.02006, g0070.c0006.02107, g0070.c0013.03142	g0071.c0003.00262, g0071.c0004.00300, g0071.c0005.00387	g0077.c0003.00818, g0077.c0045.03688, g0077.c0046.03752, g0077.c0077.04757	g0518.c0002.00259, g0518.c0015.01211, g0518.c0070.02777	g0519.c0008.00247, g0519.c0014.00399, g0519.c0035.00833, g0519.c0040.00928, g0519.c0071.01416, g0519.c0095.01729, g0519.c0096.01747, g0519.c0109.01882, g0519.c0131.02132, g0519.c0135.02178, g0519.c0155.02376, g0519.c0260.03093	g0521.c0002.00274, g0521.c0032.02147, g0521.c0068.03405	g0522.c0002.00694, g0522.c0010.01750, g0522.c0037.03630, g0522.c0042.03776, g0522.c0044.03856	g0524.c0012.01212, g0524.c0012.01256, g0524.c0014.01359, g0524.c0014.01376, g0524.c0019.01719, g0524.c0024.02041, g0524.c0030.02367, g0524.c0033.02557, g0524.c0036.02649, g0524.c0044.03020, g0524.c0050.03250, g0524.c0063.03666, g0524.c0073.03943		g0527.c0000.00067, g0527.c0003.00282, g0527.c0004.00369	g0530.c0003.00558, g0530.c0003.00560, g0530.c0003.00567, g0530.c0005.00728, g0530.c0006.00858, g0530.c0006.00866, g0530.c0011.01319, g0530.c0013.01468, g0530.c0014.01512, g0530.c0014.01515, g0530.c0015.01576, g0530.c0016.01682, g0530.c0018.01823, g0530.c0029.02432, g0530.c0039.02844, g0530.c0043.02990, g0530.c0051.03216, g0530.c0059.03426, g0530.c0067.03592, g0530.c0067.03596, g0530.c0072.03669, …	g0141.c0001.00803, g0141.c0003.01362, g0141.c0005.01986, g0141.c0007.02306		g0143.c0000.00119, g0143.c0012.02257, g0143.c0019.02915, g0143.c0038.03945, g0143.c0041.04032	g0146.c0000.00082, g0146.c0001.00239, g0146.c0006.00866, g0146.c0007.00952, g0146.c0008.01015, g0146.c0011.01258, g0146.c0013.01423, g0146.c0030.02458, g0146.c0035.02676, g0146.c0041.02992, g0146.c0044.03104, g0146.c0052.03398, g0146.c0054.03484, g0146.c0097.04291, g0146.c0099.04307	g0147.c0000.00239, g0147.c0002.00456, g0147.c0006.01144, g0147.c0008.01495, g0147.c0014.02171, g0147.c0023.02821, g0147.c0026.02981, g0147.c0028.03087, g0147.c0031.03240, g0147.c0032.03291, g0147.c0049.03966, g0147.c0050.04000	g0148.c0001.00232, g0148.c0011.01330, g0148.c0038.03011	g0150.c0000.00163	g0151.c0002.00539, g0151.c0002.00547, g0151.c0002.00575, g0151.c0002.00591, g0151.c0002.00602, g0151.c0002.00614, g0151.c0002.00620, g0151.c0002.00624, g0151.c0002.00638, g0151.c0004.00810, g0151.c0004.00843, g0151.c0004.00875, g0151.c0006.01103, g0151.c0006.01109, g0151.c0006.01135, g0151.c0010.01494, g0151.c0013.01866, g0151.c0014.01960, g0151.c0016.02135, g0151.c0033.03157, g0151.c0033.03181, …	g0152.c0002.00233, g0152.c0005.00467, g0152.c0016.01164
	enoyl-acyl-carrier-protein reductase (FabL)					g0005.c0032.02473														g0023.c0011.00887					g0082.c0055.02824	g0074.c0137.01498	g0078.c0023.02957, g0078.c0232.08997
	enoyl-acyl-carrier-protein reductase (FabV)																					g0081.c0006.01983	g0075.c0003.00934
Metabolism, Glycolysis	hexokinase/glucokinase		g0002.c0006.01973	g0003.c0007.00887	g0004.c0016.01681	g0005.c0020.01863	g0006.c0000.00022	g0007.c0002.01071			g0011.c0001.00492	g0013.c0091.04399	g0014.c0002.00493	g0016.c0015.00455		g0018.c0010.01368			g0022.c0001.00290, g0022.c0006.00984	g0023.c0000.00111							g0078.c0022.02828			g0070.c0012.03090	g0071.c0034.01500	g0077.c0117.05321			g0521.c0101.04183	g0522.c0040.03725	g0524.c0086.04202		g0527.c0000.00043	g0530.c0022.02072	g0141.c0012.02980		g0143.c0015.02527	g0146.c0016.01651		g0148.c0088.04542			g0152.c0015.01073
	glucose-6-phosphate-isomerase	g0001.c0000.00361	g0002.c0006.02075	g0003.c0007.00893	g0004.c0024.02198	g0005.c0000.00085	g0006.c0198.03532	g0007.c0001.00643	g0009.c0002.00569	g0010.c0001.01067	g0011.c0003.01172	g0013.c0009.01029	g0014.c0002.00494	g0016.c0479.04501	g0017.c0006.01350	g0018.c0012.01530	g0019.c0000.00257		g0022.c0037.03228	g0023.c0045.02077	g0024.c0040.02005	g0081.c0005.01906	g0075.c0000.00022	g0087.c0062.03931	g0082.c0056.02863	g0074.c0030.00572	g0078.c0032.03571	g0079.c0002.00831			g0071.c0034.01508	g0077.c0062.04329	g0518.c0019.01434	g0519.c0001.00068	g0521.c0055.02990	g0522.c0010.01777	g0524.c0029.02350		g0527.c0016.00806	g0530.c0022.02089	g0141.c0012.02975		g0143.c0012.02285	g0146.c0015.01574	g0147.c0021.02674	g0148.c0008.00984	g0150.c0002.00472	g0151.c0000.00158	g0152.c0095.03762
	phosphofructokinase	g0001.c0001.00705	g0002.c0004.01668	g0003.c0044.02580, g0003.c0053.02823	g0004.c0005.00681, g0004.c0102.04638	g0005.c0001.00216	g0006.c0010.00551, g0006.c0126.02948				g0011.c0010.02383	g0013.c0014.01421	g0014.c0027.02820		g0017.c0004.01037, g0017.c0004.01114, g0017.c0005.01158	g0018.c0001.00311	g0019.c0008.01700		g0022.c0058.03855	g0023.c0061.02443	g0024.c0050.02363, g0024.c0111.03690, g0024.c0179.04424	g0081.c0002.01275	g0075.c0004.01124, g0075.c0026.02983	g0087.c0009.01451, g0087.c0029.02936	g0082.c0004.00728, g0082.c0022.01733	g0074.c0021.00452	g0078.c0002.00604, g0078.c0010.01848, g0078.c0011.01942, g0078.c0025.03089				g0071.c0025.01221	g0077.c0050.03911, g0077.c0085.04880	g0518.c0009.00864, g0518.c0032.01923, g0518.c0033.01967, g0518.c0033.01968, g0518.c0070.02774	g0519.c0161.02429, g0519.c0247.03019	g0521.c0011.01069	g0522.c0036.03548	g0524.c0011.01190, g0524.c0027.02183			g0530.c0083.03834	g0141.c0000.00061, g0141.c0004.01802, g0141.c0006.02246		g0143.c0036.03848	g0146.c0007.00914, g0146.c0021.01954		g0148.c0017.01744		g0151.c0017.02181	g0152.c0090.03647, g0152.c0112.04094
	fructose-bisphosphate aldolase	g0001.c0008.02159	g0002.c0000.00123, g0002.c0001.00839	g0003.c0020.01680	g0004.c0002.00368, g0004.c0017.01748	g0005.c0007.00884	g0006.c0054.01819, g0006.c0141.03118		g0009.c0004.00795	g0010.c0000.00430	g0011.c0021.03528	g0013.c0000.00012	g0014.c0014.02071, g0014.c0027.02806	g0016.c0129.02155	g0017.c0001.00459	g0018.c0011.01492, g0018.c0046.02944	g0019.c0001.00347		g0022.c0002.00531, g0022.c0004.00723		g0024.c0064.02771		g0075.c0010.01898	g0087.c0008.01371		g0074.c0039.00678	g0078.c0074.05857		g0085.c0002.00107	g0070.c0002.01160	g0071.c0021.01059, g0071.c0030.01391	g0077.c0073.04658	g0518.c0027.01754	g0519.c0166.02472, g0519.c0418.03673	g0521.c0000.00034	g0522.c0013.02098	g0524.c0025.02075, g0524.c0037.02745		g0527.c0006.00447	g0530.c0034.02682	g0141.c0000.00319	g0142.c0017.00402	g0143.c0016.02688	g0146.c0011.01272, g0146.c0102.04342	g0147.c0033.03330	g0148.c0000.00035	g0150.c0003.00676	g0151.c0003.00720, g0151.c0024.02661	g0152.c0009.00741, g0152.c0157.04701
	triosephosphate isomerase	g0001.c0012.02736	g0002.c0009.02441	g0003.c0000.00070, g0003.c0002.00341	g0004.c0034.02709	g0005.c0019.01818	g0006.c0177.03401	g0007.c0001.00814	g0009.c0004.00794, g0009.c0024.02001	g0010.c0000.00429, g0010.c0005.01867, g0010.c0006.01947	g0011.c0012.02687	g0013.c0022.02057		g0016.c0129.02156	g0017.c0004.01112, g0017.c0013.01980	g0018.c0018.01981	g0019.c0008.01706, g0019.c0014.02362		g0022.c0023.02530	g0023.c0045.02060	g0024.c0011.00801, g0024.c0111.03689	g0081.c0001.00583	g0075.c0000.00113, g0075.c0003.00939	g0087.c0017.02297	g0082.c0003.00585, g0082.c0010.01143	g0074.c0119.01387	g0078.c0083.06223	g0079.c0008.01354	g0085.c0003.00170	g0070.c0000.00061	g0071.c0024.01193	g0077.c0004.00878	g0518.c0032.01925, g0518.c0064.02675	g0519.c0085.01602, g0519.c0232.02933	g0521.c0012.01183	g0522.c0050.03990, g0522.c0056.04113	g0524.c0029.02349, g0524.c0032.02504		g0527.c0006.00448, g0527.c0064.01791, g0527.c0089.02049	g0530.c0001.00314	g0141.c0003.01305	g0142.c0027.00574	g0143.c0040.03993	g0146.c0001.00339, g0146.c0015.01572	g0147.c0052.04042	g0148.c0022.02155	g0150.c0003.00675, g0150.c0008.01241	g0151.c0034.03235	g0152.c0013.01012
	glyceraldehyde-3-phosphate dehydrogenase	g0001.c0011.02611	g0002.c0001.00842	g0003.c0020.01683	g0004.c0017.01704, g0004.c0043.03052	g0005.c0000.00103	g0006.c0104.02697	g0007.c0005.02019	g0009.c0009.01227	g0010.c0000.00302	g0011.c0000.00347, g0011.c0001.00534, g0011.c0001.00535, g0011.c0007.01906, g0011.c0021.03526	g0013.c0003.00357	g0014.c0014.02075	g0016.c0198.02861, g0016.c0325.03774, g0016.c0415.04236	g0017.c0001.00364, g0017.c0004.01113, g0017.c0005.01159		g0019.c0001.00592, g0019.c0008.01701		g0022.c0005.00873, g0022.c0058.03860	g0023.c0003.00373, g0023.c0045.02064, g0023.c0046.02097	g0024.c0020.01207, g0024.c0073.03000	g0081.c0003.01458, g0081.c0003.01468		g0087.c0072.04103	g0082.c0004.00715	g0074.c0030.00573, g0074.c0119.01385	g0078.c0025.03082, g0078.c0083.06225	g0079.c0001.00546	g0085.c0002.00127	g0070.c0002.01157, g0070.c0015.03281	g0071.c0021.01062	g0077.c0001.00494	g0518.c0009.00863, g0518.c0032.01924, g0518.c0079.02890	g0519.c0012.00343	g0521.c0001.00152	g0522.c0013.02095	g0524.c0015.01433, g0524.c0180.05076		g0527.c0302.02976	g0530.c0034.02684	g0141.c0000.00322	g0142.c0011.00286	g0143.c0016.02685	g0146.c0021.01960, g0146.c0052.03422	g0147.c0000.00121, g0147.c0006.01169, g0147.c0014.02130, g0147.c0033.03333	g0148.c0002.00260	g0150.c0002.00448	g0151.c0063.04382	g0152.c0009.00736
	phosphoglycerate kinase	g0001.c0012.02716	g0002.c0001.00841	g0003.c0020.01682	g0004.c0035.02761	g0005.c0035.02594	g0006.c0104.02696	g0007.c0005.02020	g0009.c0009.01228	g0010.c0000.00304	g0011.c0020.03485, g0011.c0021.03527	g0013.c0084.04236	g0014.c0014.02074	g0016.c0300.03626	g0017.c0026.02661	g0018.c0011.01493, g0018.c0046.02942	g0019.c0002.00729		g0022.c0033.03066	g0023.c0045.02062	g0024.c0012.00826	g0081.c0002.01231		g0087.c0008.01296	g0082.c0004.00716	g0074.c0119.01386	g0078.c0083.06224		g0085.c0026.00894	g0070.c0002.01159	g0071.c0021.01061	g0077.c0001.00372	g0518.c0005.00569		g0521.c0090.03906	g0522.c0001.00383	g0524.c0054.03404, g0524.c0179.05074		g0527.c0021.00950	g0530.c0034.02683	g0141.c0000.00321	g0142.c0027.00573, g0142.c0107.01369	g0143.c0003.00959	g0146.c0102.04341	g0147.c0033.03332	g0148.c0084.04454	g0150.c0002.00447	g0151.c0003.00724, g0151.c0024.02659	g0152.c0009.00738
	phosphoglycerate mutase	g0001.c0011.02629	g0002.c0005.01839	g0003.c0038.02390	g0004.c0004.00557	g0005.c0037.02663	g0006.c0021.00939	g0007.c0009.02546	g0009.c0043.02544	g0010.c0000.00757	g0011.c0000.00212	g0013.c0000.00046	g0014.c0018.02315, g0014.c0031.02960	g0016.c0340.03858	g0017.c0024.02587	g0018.c0001.00219	g0019.c0007.01646		g0022.c0012.01743	g0023.c0012.00930, g0023.c0060.02420	g0024.c0027.01526	g0081.c0008.02318	g0075.c0004.01087	g0087.c0004.00791	g0082.c0017.01499	g0074.c0010.00257	g0078.c0072.05799	g0079.c0002.00839	g0085.c0017.00687	g0070.c0011.02910	g0071.c0000.00062, g0071.c0075.02446	g0077.c0089.04934	g0518.c0003.00409	g0519.c0003.00117	g0521.c0000.00069	g0522.c0000.00259	g0524.c0000.00015		g0527.c0017.00846, g0527.c0193.02699	g0530.c0046.03092, g0530.c0121.04104	g0141.c0012.03002, g0141.c0016.03286	g0142.c0476.02731	g0143.c0007.01634	g0146.c0041.02965	g0147.c0027.03032	g0148.c0000.00069	g0150.c0038.02552	g0151.c0000.00008	g0152.c0009.00758
	phosphopyruvate hydratase/enolase	g0001.c0011.02536	g0002.c0008.02345	g0003.c0028.02055	g0004.c0052.03430	g0005.c0082.03970	g0006.c0047.01665	g0007.c0005.02100	g0009.c0023.01958	g0010.c0012.02513	g0011.c0001.00652	g0013.c0012.01256	g0014.c0005.00956	g0016.c0233.03150	g0017.c0015.02165	g0018.c0030.02559	g0019.c0003.00943		g0022.c0049.03651	g0023.c0038.01862	g0024.c0007.00581	g0081.c0001.00704	g0075.c0020.02712	g0087.c0007.01201	g0082.c0006.00842		g0078.c0013.02150	g0079.c0002.00836		g0070.c0000.00065	g0071.c0042.01727	g0077.c0037.03268	g0518.c0069.02765	g0519.c0342.03445	g0521.c0083.03771	g0522.c0017.02460	g0524.c0060.03587		g0527.c0092.02093	g0530.c0045.03049	g0141.c0003.01393	g0142.c0000.00037	g0143.c0018.02836	g0146.c0025.02160	g0147.c0042.03715	g0148.c0019.01907	g0150.c0008.01300	g0151.c0030.03015	g0152.c0033.01844
	pyruvate kinase	g0001.c0002.01185	g0002.c0000.00317, g0002.c0001.00840, g0002.c0002.01098	g0003.c0000.00075, g0003.c0020.01681	g0004.c0043.03053, g0004.c0113.04831	g0005.c0007.00886	g0006.c0255.03779	g0007.c0008.02492	g0009.c0009.01229	g0010.c0000.00305, g0010.c0024.02859	g0011.c0000.00020	g0013.c0003.00358, g0013.c0070.03857	g0014.c0013.01945, g0014.c0014.02072	g0016.c0006.00246	g0017.c0045.03152	g0018.c0005.00776	g0019.c0000.00201		g0022.c0004.00725	g0023.c0023.01404	g0024.c0049.02327, g0024.c0074.03034	g0081.c0002.01158	g0075.c0026.02982	g0087.c0026.02802	g0082.c0036.02285	g0074.c0039.00683	g0078.c0063.05382			g0070.c0012.03087	g0071.c0021.01060, g0071.c0035.01518	g0077.c0001.00495, g0077.c0085.04878	g0518.c0006.00664	g0519.c0244.02999	g0521.c0001.00153, g0521.c0143.04787	g0522.c0002.00641, g0522.c0013.02096	g0524.c0002.00346, g0524.c0025.02073		g0527.c0021.00951, g0527.c0131.02407	g0530.c0017.01740	g0141.c0000.00320, g0141.c0006.02123		g0143.c0000.00065, g0143.c0016.02686	g0146.c0004.00651, g0146.c0011.01270	g0147.c0047.03909, g0147.c0048.03945	g0148.c0002.00261, g0148.c0072.04136	g0150.c0002.00446, g0150.c0019.02024	g0151.c0003.00722	g0152.c0009.00740
Metabolism, Hydrocarbons	AlkB alkane hydrolase					g0005.c0019.01775
	AlmA_GroupI flavin-binding alkane monooxygenase
	AlmA_GroupIII flavin-binding alkane monooxygenase
	CYP153 alkane oxidizing cytochrome P450							g0007.c0009.02589																						g0070.c0006.02182, g0070.c0008.02443, g0070.c0014.03193, g0070.c0020.03507										g0530.c0002.00419, g0530.c0003.00544, g0530.c0003.00551, g0530.c0003.00562, g0530.c0009.01130, g0530.c0040.02906
	LadA_alpha long-chain alkane hydrolase																																												g0147.c0019.02581
	LadA_beta long-chain alkane hydrolase
	LadB long-chain alkane hydrolase
	pBmoA membrane-bound alkane monooxygenase subunit A
	pBmoB membrane-bound alkane monooxygenase subunit B
	pBmoC membrane-bound alkane monooxygenase subunit C
	PrmA propane 2-monooxygenase large subunit
	PrmC propane 2-monooxygenase small subunit
	sBmoX soluble alkane monooxygenase subunit A
	sBmoY soluble alkane monooxygenase subunit B
	DmpO phenol/toluene 2-monooxygenase (NADH dependent)
	DszC dibenzothiophene monooxygenase
	MAH_alpha benzene/toluene/naphtalene dioxygenase subunit alpha
	MAH_beta benzene/toluene/naphtalene dioxygenase subunit beta
	NdoB benzene/toluene/naphtalene dioxygenase subunit alpha
	non_NdoB_type similar to benzene/toluene/naphtalene dioxygenase subunit alpha										g0011.c0005.01625																																		g0147.c0061.04258
	NdoC benzene/toluene/naphtalene dioxygenase subunit beta
	TmoA_BmoA toluene monooxygenase subunit A
	TmoB_BmoB toluene monooxygenase subunit B
	TmoE toluene monooxygenase system protein E
	TomA1 phenol/toluene monooxygenase/hydroxylase (NADH dependent)
	TomA3 phenol/toluene monooxygenase/hydroxylase (NADH dependent)																																				g0524.c0070.03871							g0146.c0038.02835
	TomA4 phenol/toluene monooxygenase/hydroxylase (NADH dependent)																																				g0524.c0070.03872							g0146.c0038.02836
	ahyA molybdopterin-family alkane C2 methylene hydroxylase
	AssA alkylsuccinate synthase
	AbcA_1 benzene carboxylase
	BssA benzylsuccinate synthase
	CmdA molybdopterin-family ethylbenzene dehydrogenase subunit alpha
	EbdA molybdopterin-family ethylbenzene dehydrogenase subunit alpha
	K27540 naphtalene carboxylase
	NmsA naphtylmethyl succinate synthase
	DESC molybdopterin-family alkane C2 methylene hydroxylase
	undefined hydrocarbon degradation gene sBmoZ
Metabolism, Inositol Phosphate Biosynthesis	phosphoinositide phospholipase C (EC 3.1.4.11)																										g0078.c0002.00613			g0070.c0001.00605
	inositol polyphosphate 5-phosphatase clathrin binding domain
	inositol-1-monophosphatase (SuhB)	g0001.c0011.02632	g0002.c0008.02305	g0003.c0000.00112	g0004.c0076.04148	g0005.c0002.00325	g0006.c0030.01223	g0007.c0005.02027	g0009.c0002.00528	g0010.c0000.00598	g0011.c0004.01394	g0013.c0055.03418	g0014.c0004.00826	g0016.c0081.01579		g0018.c0001.00326			g0022.c0003.00587, g0022.c0036.03196		g0024.c0008.00623		g0075.c0003.00914							g0070.c0002.01167	g0071.c0029.01353	g0077.c0028.02822		g0519.c0091.01677	g0521.c0119.04495	g0522.c0001.00420	g0524.c0002.00387		g0527.c0002.00209	g0530.c0034.02678	g0141.c0006.02182		g0143.c0003.00922	g0146.c0063.03702	g0147.c0002.00591	g0148.c0053.03560	g0150.c0011.01524	g0151.c0037.03364	g0152.c0096.03777
	Myo-inositol-1-phosphate synthase																						g0075.c0013.02236																			g0142.c0232.02043
	inositol-3-phosphate synthase																						g0075.c0013.02236
	inositol 2-dehydrogenase (IolG EC:1.1.1.181, EC:1.1.369)				g0004.c0022.02112				g0009.c0009.01224	g0010.c0000.00300	g0011.c0003.01212, g0011.c0008.02185, g0011.c0013.02797, g0011.c0019.03418, g0011.c0022.03587, g0011.c0035.04090, g0011.c0037.04130, g0011.c0037.04146			g0016.c0053.01148, g0016.c0427.04293	g0017.c0008.01621	g0018.c0017.01883					g0024.c0044.02162, g0024.c0085.03259, g0024.c0106.03629, g0024.c0123.03882, g0024.c0125.03903, g0024.c0206.04582		g0075.c0000.00409, g0075.c0013.02207		g0082.c0110.03625							g0077.c0055.04069	g0518.c0056.02536	g0519.c0139.02210, g0519.c0176.02547		g0522.c0022.02808, g0522.c0053.04047	g0524.c0063.03664, g0524.c0138.04827		g0527.c0166.02588		g0141.c0015.03237	g0142.c0281.02237	g0143.c0002.00789, g0143.c0026.03424	g0146.c0001.00220			g0150.c0002.00451	g0151.c0002.00527, g0151.c0017.02224
	triosephosphate isomerase																																									g0142.c0027.00574
	fructose-1,6-bisphosphate aldolase (IolJ, EC:4.1.2.29)										g0011.c0013.02793
	phospholipase C, phosphocholine-specific
Metabolism, Iron Storage	bacterioferritin (cytochrome b1)			g0003.c0045.02614	g0004.c0017.01751, g0004.c0019.01845, g0004.c0021.02050	g0005.c0021.01919, g0005.c0055.03323	g0006.c0000.00025, g0006.c0082.02378, g0006.c0082.02396	g0007.c0000.00059	g0009.c0011.01355	g0010.c0001.00970, g0010.c0003.01551		g0013.c0003.00395, g0013.c0065.03728, g0013.c0088.04330			g0017.c0034.02896				g0022.c0019.02275, g0022.c0058.03854								g0078.c0065.05454, g0078.c0108.07053			g0070.c0002.01161	g0071.c0016.00886, g0071.c0020.01016, g0071.c0034.01515, g0071.c0222.03537	g0077.c0023.02521			g0521.c0001.00190, g0521.c0062.03222, g0521.c0109.04323	g0522.c0011.01874, g0522.c0058.04154	g0524.c0037.02715, g0524.c0081.04095		g0527.c0127.02384, g0527.c0225.02799	g0530.c0000.00169	g0141.c0002.00989, g0141.c0006.02200		g0143.c0002.00630, g0143.c0014.02486	g0146.c0021.01944	g0147.c0004.00840, g0147.c0053.04087	g0148.c0002.00298, g0148.c0071.04123, g0148.c0086.04498	g0150.c0015.01791	g0151.c0014.01909
	bacterioferritin	g0001.c0007.02149, g0001.c0009.02358	g0002.c0001.00672	g0003.c0045.02614, g0003.c0097.03635	g0004.c0017.01751, g0004.c0019.01845, g0004.c0021.02050	g0005.c0021.01919, g0005.c0035.02622, g0005.c0055.03323	g0006.c0000.00025, g0006.c0030.01239, g0006.c0082.02378, g0006.c0082.02396	g0007.c0000.00059, g0007.c0007.02327	g0009.c0011.01355, g0009.c0014.01514, g0009.c0045.02580	g0010.c0001.00970, g0010.c0001.00982, g0010.c0003.01551	g0011.c0013.02777, g0011.c0013.02831	g0013.c0003.00395, g0013.c0065.03728, g0013.c0088.04330			g0017.c0001.00329, g0017.c0034.02896		g0019.c0005.01179, g0019.c0008.01687		g0022.c0004.00746, g0022.c0010.01426, g0022.c0019.02275, g0022.c0058.03854	g0023.c0004.00472	g0024.c0034.01804, g0024.c0046.02242, g0024.c0046.02243, g0024.c0136.04034	g0081.c0002.00943, g0081.c0007.02167		g0087.c0010.01536	g0082.c0001.00443		g0078.c0002.00681, g0078.c0065.05454, g0078.c0108.07053			g0070.c0002.01161, g0070.c0002.01182	g0071.c0016.00886, g0071.c0020.01016, g0071.c0034.01515, g0071.c0222.03537	g0077.c0023.02521	g0518.c0010.00967, g0518.c0045.02297		g0521.c0001.00190, g0521.c0062.03222, g0521.c0109.04323	g0522.c0011.01874, g0522.c0058.04154	g0524.c0037.02715, g0524.c0081.04095		g0527.c0001.00117, g0527.c0127.02384, g0527.c0225.02799	g0530.c0000.00169, g0530.c0125.04117	g0141.c0001.00504, g0141.c0002.00989, g0141.c0006.02200	g0142.c0109.01387	g0143.c0002.00630, g0143.c0014.02486	g0146.c0007.00909, g0146.c0021.01944	g0147.c0004.00840, g0147.c0012.01929, g0147.c0053.04087	g0148.c0002.00298, g0148.c0071.04123, g0148.c0086.04498	g0150.c0001.00380, g0150.c0002.00572, g0150.c0015.01791	g0151.c0014.01909, g0151.c0022.02564
	bacterioferritin associated ferredoxin			g0003.c0045.02616	g0004.c0019.01844, g0004.c0021.02051							g0013.c0088.04331															g0078.c0065.05455			g0070.c0002.01162	g0071.c0238.03571	g0077.c0029.02854			g0521.c0109.04322									g0146.c0021.01943	g0147.c0004.00842	g0148.c0086.04499		g0151.c0014.01913
	ferritin-like protein			g0003.c0000.00139	g0004.c0100.04596								g0014.c0022.02566																											g0530.c0055.03310								g0151.c0007.01208
Metabolism, Isoprenoid Biosynthesis, Squalene, Hopane	Glycerol-3-phosphate dehydrogenase (GlpA, EC:1.1.1.8)		g0002.c0002.01037					g0007.c0007.02288			g0011.c0009.02345		g0014.c0012.01852	g0016.c0010.00321	g0017.c0028.02740	g0018.c0033.02634			g0022.c0013.01827		g0024.c0000.00066	g0081.c0002.01002	g0075.c0007.01566		g0082.c0031.02098		g0078.c0016.02393				g0071.c0005.00376	g0077.c0018.02168	g0518.c0027.01727	g0519.c0003.00129						g0530.c0006.00881				g0146.c0012.01316	g0147.c0004.00824, g0147.c0010.01778, g0147.c0014.02099			g0151.c0022.02550
	Glycerol-3-phosphate dehydrogenase (GpsA, EC:1.1.1.8)	g0001.c0010.02485	g0002.c0005.01849, g0002.c0009.02411	g0003.c0038.02397	g0004.c0004.00561	g0005.c0035.02598	g0006.c0021.00948	g0007.c0000.00211	g0009.c0043.02549	g0010.c0000.00762	g0011.c0038.04154	g0013.c0000.00041	g0014.c0049.03549	g0016.c0071.01432	g0017.c0026.02673	g0018.c0000.00021	g0019.c0002.00659		g0022.c0012.01747	g0023.c0103.03033	g0024.c0032.01700	g0081.c0000.00080	g0075.c0004.01108		g0082.c0003.00598	g0074.c0019.00424	g0078.c0090.06489			g0070.c0003.01306	g0071.c0000.00067, g0071.c0104.02839	g0077.c0089.04938	g0518.c0005.00524	g0519.c0189.02652	g0521.c0000.00064	g0522.c0000.00263	g0524.c0000.00011		g0527.c0017.00841	g0530.c0026.02303	g0141.c0012.03009	g0142.c0151.01651	g0143.c0007.01630	g0146.c0041.02971	g0147.c0041.03695	g0148.c0000.00064	g0150.c0038.02557	g0151.c0000.00004	g0152.c0092.03668
	Dihydroxyacetone kinase (DAK1, EC:2.7.1.29)										g0011.c0026.03806, g0011.c0026.03809																				g0071.c0070.02355
	Glycerol dehydrogenase or related enzyme, iron-containing ADH family (GldA, EC:1.1.1.6)																																									g0142.c0209.01943
	3-hydroxy-3-methylglutaryl CoA synthase (PksG, EC:2.3.3.10)													g0016.c0050.01103														g0079.c0001.00648				g0077.c0016.02005								g0530.c0005.00742		g0142.c0052.00881
	Hydroxymethylglutaryl-CoA reductase (HMG1, EC:1.1.1.34)	g0001.c0003.01303									g0011.c0007.01886				g0017.c0010.01758		g0019.c0009.01884					g0081.c0018.03478					g0078.c0046.04486	g0079.c0001.00646					g0518.c0050.02407									g0142.c0024.00520
	Mevalonate kinase (ERG12, EC:2.7.1.36)	g0001.c0015.02931																				g0081.c0001.00651	g0075.c0000.00107		g0082.c0051.02732		g0078.c0046.04487	g0079.c0001.00653, g0079.c0001.00654					g0518.c0050.02399			g0522.c0000.00166						g0142.c0000.00040	g0143.c0037.03912
	Phosphomevalonate kinase (ERG8, EC:2.7.4.2)
	Mevalonate pyrophosphate decarboxylase (MVD1, EC:4.1.1.33)	g0001.c0003.01306													g0017.c0010.01744		g0019.c0009.01889										g0078.c0046.04489	g0079.c0001.00655					g0518.c0050.02401
	Isopentenyldiphosphate isomerase (Idi, EC:5.3.3.2)										g0011.c0012.02756			g0016.c0392.04135	g0017.c0008.01574	g0018.c0000.00077	g0019.c0000.00003					g0081.c0002.01091	g0075.c0004.01125	g0087.c0043.03473				g0079.c0001.00504					g0518.c0010.00978												g0147.c0049.03970
	FMN-dependent dehydrogenase, includes L-lactate dehydrogenase and type II isopentenyl diphosphate isomerase (LldD, EC:1.1.2.3)	g0001.c0003.01302						g0007.c0000.00199, g0007.c0005.02061		g0010.c0000.00150	g0011.c0002.00954			g0016.c0078.01540, g0016.c0222.03050		g0018.c0005.00865			g0022.c0012.01651						g0082.c0056.02856					g0070.c0001.00644				g0519.c0003.00132			g0524.c0027.02176		g0527.c0087.02034	g0530.c0061.03497		g0142.c0000.00042, g0142.c0035.00682, g0142.c0297.02292		g0146.c0007.00921	g0147.c0035.03429			g0151.c0005.01046
	1-deoxy-D-xylulose 5-phosphate reductoisomerase (Dxr, EC:1.1.1.267)		g0002.c0000.00015	g0003.c0009.01058	g0004.c0064.03804	g0005.c0018.01713	g0006.c0050.01742	g0007.c0006.02210	g0009.c0000.00081	g0010.c0004.01573	g0011.c0001.00569	g0013.c0001.00194	g0014.c0017.02270			g0018.c0015.01728			g0022.c0008.01269	g0023.c0021.01337	g0024.c0001.00152	g0081.c0000.00431	g0075.c0012.02092	g0087.c0016.02192	g0082.c0034.02232	g0074.c0094.01208				g0070.c0000.00041	g0071.c0027.01271	g0077.c0026.02699		g0519.c0037.00863	g0521.c0013.01228	g0522.c0016.02359	g0524.c0059.03534		g0527.c0000.00087	g0530.c0001.00291	g0141.c0005.02057		g0143.c0004.01092	g0146.c0036.02749	g0147.c0018.02516	g0148.c0003.00406	g0150.c0000.00182	g0151.c0048.03878	g0152.c0086.03539
	Geranylgeranyl pyrophosphate synthase (IspA, EC:2.5.1.1)	g0001.c0000.00357, g0001.c0012.02717	g0002.c0001.00507, g0002.c0009.02426	g0003.c0004.00616, g0003.c0010.01102	g0004.c0005.00689, g0004.c0067.03875	g0005.c0000.00035, g0005.c0012.01323	g0006.c0010.00522, g0006.c0158.03256	g0007.c0005.02073, g0007.c0006.02185	g0009.c0006.01030, g0009.c0012.01414	g0010.c0000.00704, g0010.c0000.00806	g0011.c0000.00155, g0011.c0006.01710, g0011.c0020.03466	g0013.c0003.00453, g0013.c0013.01364	g0014.c0003.00593, g0014.c0003.00617	g0016.c0187.02770, g0016.c0370.04023	g0017.c0001.00534, g0017.c0009.01670	g0018.c0000.00112, g0018.c0011.01456	g0019.c0014.02341, g0019.c0015.02414		g0022.c0002.00467, g0022.c0009.01334, g0022.c0025.02665	g0023.c0014.01024, g0023.c0030.01639	g0024.c0032.01703, g0024.c0050.02347	g0081.c0001.00840, g0081.c0012.02770	g0075.c0000.00140, g0075.c0023.02880	g0087.c0027.02845, g0087.c0048.03613	g0082.c0023.01784, g0082.c0056.02859	g0074.c0103.01282	g0078.c0014.02220, g0078.c0103.06901	g0079.c0001.00642		g0070.c0001.00658, g0070.c0008.02440	g0071.c0028.01314, g0071.c0057.02081	g0077.c0012.01697, g0077.c0035.03196	g0518.c0000.00065, g0518.c0003.00371	g0519.c0009.00271, g0519.c0325.03383	g0521.c0001.00247, g0521.c0006.00700	g0522.c0041.03769, g0522.c0052.04025	g0524.c0000.00051, g0524.c0004.00513		g0527.c0027.01124, g0527.c0107.02241	g0530.c0008.01052, g0530.c0061.03474	g0141.c0008.02469, g0141.c0010.02803	g0142.c0000.00044	g0143.c0001.00292, g0143.c0003.01043	g0146.c0003.00488, g0146.c0005.00785	g0147.c0037.03522	g0148.c0002.00355, g0148.c0016.01687	g0150.c0006.01074, g0150.c0012.01568	g0151.c0000.00062, g0151.c0098.05113	g0152.c0103.03929, g0152.c0174.04860
	2-C-methyl-D-erythritol 4-phosphate cytidylyltransferase (IspD, EC:2.7.7.60)		g0002.c0000.00170	g0003.c0047.02655	g0004.c0052.03433	g0005.c0082.03972	g0006.c0012.00615		g0009.c0014.01507	g0010.c0001.00975		g0013.c0012.01252	g0014.c0026.02748						g0022.c0008.01244		g0024.c0093.03413	g0081.c0000.00422	g0075.c0000.00410	g0087.c0005.00917	g0082.c0003.00596						g0071.c0125.03064			g0519.c0018.00482	g0521.c0083.03775	g0522.c0017.02457	g0524.c0019.01697		g0527.c0123.02352		g0141.c0000.00004		g0143.c0018.02839	g0146.c0036.02724	g0147.c0042.03717	g0148.c0019.01903	g0150.c0002.00579	g0151.c0015.02046	g0152.c0088.03590
	4-diphosphocytidyl-2C-methyl-D-erythritol kinase (IspE, EC:2.7.1.148)		g0002.c0000.00462	g0003.c0013.01334	g0004.c0072.04037	g0005.c0119.04560	g0006.c0024.01060	g0007.c0001.00732	g0009.c0031.02260	g0010.c0000.00477	g0011.c0000.00156	g0013.c0100.04548	g0014.c0001.00381	g0016.c0057.01220		g0018.c0011.01455			g0022.c0027.02764	g0023.c0065.02519	g0024.c0142.04099	g0081.c0000.00010	g0075.c0000.00272	g0087.c0050.03653	g0082.c0034.02237					g0070.c0007.02243	g0071.c0068.02302	g0077.c0002.00561, g0077.c0043.03600		g0519.c0293.03250	g0521.c0107.04281	g0522.c0013.02049	g0524.c0043.02987			g0530.c0008.01053	g0141.c0004.01626		g0143.c0016.02638	g0146.c0002.00400	g0147.c0025.02914	g0148.c0008.00959	g0150.c0016.01865	g0151.c0082.04841	g0152.c0021.01358
	2C-methyl-D-erythritol 2,4-cyclodiphosphate synthase (IspF, EC:4.6.1.12)		g0002.c0000.00169	g0003.c0047.02654	g0004.c0052.03434		g0006.c0012.00614	g0007.c0001.00842	g0009.c0014.01508	g0010.c0001.00976		g0013.c0012.01251	g0014.c0026.02749			g0018.c0017.01911			g0022.c0008.01245		g0024.c0025.01446	g0081.c0002.01207	g0075.c0011.02070	g0087.c0004.00824	g0082.c0104.03577	g0074.c0054.00838				g0070.c0000.00079	g0071.c0125.03063	g0077.c0012.01630		g0519.c0018.00481	g0521.c0083.03776	g0522.c0017.02456	g0524.c0019.01696		g0527.c0123.02353		g0141.c0000.00003		g0143.c0018.02840	g0146.c0036.02725	g0147.c0042.03721	g0148.c0019.01902	g0150.c0002.00578	g0151.c0015.02045	g0152.c0059.02751
	4-hydroxy-3-methylbut-2-enyl diphosphate synthase (IspG/GcpE, EC:1.17.4.3)		g0002.c0000.00177	g0003.c0018.01612	g0004.c0050.03371	g0005.c0003.00477	g0006.c0041.01502	g0007.c0004.01952	g0009.c0015.01587	g0010.c0003.01455	g0011.c0003.01123	g0013.c0004.00519	g0014.c0012.01784	g0016.c0235.03165		g0018.c0021.02136			g0022.c0059.03861	g0023.c0033.01729					g0082.c0004.00718	g0074.c0007.00207				g0070.c0001.00740	g0071.c0008.00532	g0077.c0010.01514		g0519.c0098.01764	g0521.c0023.01729	g0522.c0023.02906	g0524.c0024.02020		g0527.c0014.00773	g0530.c0012.01343	g0141.c0002.01035		g0143.c0000.00206	g0146.c0043.03070	g0147.c0002.00576	g0148.c0025.02383	g0150.c0013.01643	g0151.c0007.01185	g0152.c0001.00132
	4-Hydroxy-3-methylbut-2-enyl diphosphate reductase (IspH, EC:1.17.1.2)		g0002.c0006.02008	g0003.c0004.00631	g0004.c0035.02745	g0005.c0097.04235	g0006.c0018.00823	g0007.c0002.01117	g0009.c0001.00334	g0010.c0000.00045	g0011.c0000.00303	g0013.c0014.01438	g0014.c0043.03441	g0016.c0036.00859		g0018.c0004.00734			g0022.c0020.02344	g0023.c0060.02433	g0024.c0027.01510	g0081.c0001.00897	g0075.c0010.01959		g0082.c0067.03086	g0074.c0098.01241				g0070.c0000.00219	g0071.c0006.00438	g0077.c0050.03900		g0519.c0023.00594	g0521.c0011.01084	g0522.c0007.01358	g0524.c0014.01381		g0527.c0068.01843	g0530.c0008.01094	g0141.c0010.02790		g0143.c0006.01402	g0146.c0002.00458	g0147.c0037.03508	g0148.c0017.01765	g0150.c0014.01718	g0151.c0107.05215
	phytoene/squalene synthetase	g0001.c0002.00995	g0002.c0003.01246, g0002.c0003.01249	g0003.c0008.00927, g0003.c0008.00928	g0004.c0022.02101		g0006.c0077.02308	g0007.c0007.02335	g0009.c0000.00040, g0009.c0000.00041	g0010.c0014.02609, g0010.c0014.02610	g0011.c0001.00496, g0011.c0012.02750	g0013.c0026.02262	g0014.c0008.01423, g0014.c0008.01424	g0016.c0138.02252, g0016.c0281.03484					g0022.c0007.01113, g0022.c0007.01134, g0022.c0025.02652		g0024.c0027.01508				g0082.c0070.03155, g0082.c0070.03156						g0071.c0130.03105	g0077.c0038.03347		g0519.c0214.02822, g0519.c0214.02823	g0521.c0021.01631	g0522.c0008.01564	g0524.c0007.00781, g0524.c0007.00784		g0527.c0000.00103, g0527.c0000.00104	g0530.c0068.03601	g0141.c0007.02394, g0141.c0007.02395	g0142.c0034.00675	g0143.c0011.02173	g0146.c0020.01860, g0146.c0020.01867		g0148.c0029.02603	g0150.c0000.00220, g0150.c0000.00221	g0151.c0011.01597, g0151.c0011.01598	g0152.c0072.03144, g0152.c0072.03145
	hopanoid-associated sugar epimerase (hpnA)																														g0071.c0004.00333, g0071.c0130.03104
	hopene-associated glycosyltransferase (hpnB)																														g0071.c0017.00915
	squalene synthase (hpnC)		g0002.c0003.01246	g0003.c0008.00927					g0009.c0000.00041	g0010.c0014.02609	g0011.c0012.02750		g0014.c0008.01424	g0016.c0281.03484					g0022.c0025.02652						g0082.c0070.03155									g0519.c0214.02823			g0524.c0007.00784		g0527.c0000.00103		g0141.c0007.02395			g0146.c0020.01867			g0150.c0000.00220	g0151.c0011.01597	g0152.c0072.03145
	squalene synthase (hpnD)		g0002.c0003.01249	g0003.c0008.00927, g0003.c0008.00928			g0006.c0077.02308	g0007.c0007.02335	g0009.c0000.00040	g0010.c0014.02610			g0014.c0008.01423	g0016.c0281.03484					g0022.c0007.01113, g0022.c0007.01134, g0022.c0025.02652						g0082.c0070.03155, g0082.c0070.03156									g0519.c0214.02822			g0524.c0007.00781, g0524.c0007.00784		g0527.c0000.00104	g0530.c0068.03601	g0141.c0007.02394, g0141.c0007.02395			g0146.c0020.01860, g0146.c0020.01867			g0150.c0000.00221	g0151.c0011.01597, g0151.c0011.01598	g0152.c0072.03144, g0152.c0072.03145
	squalene-associated FAD-dependent desaturase (hpnE)		g0002.c0003.01250	g0003.c0008.00929			g0006.c0077.02307		g0009.c0000.00039	g0010.c0014.02611			g0014.c0008.01422						g0022.c0007.01112						g0082.c0070.03157									g0519.c0214.02821			g0524.c0007.00780		g0527.c0000.00105		g0141.c0007.02393			g0146.c0020.01859			g0150.c0000.00222	g0151.c0011.01600
	hopanoid biosynthesis associated radical SAM protein (hpnH)				g0004.c0022.02103							g0013.c0026.02261																			g0071.c0017.00914	g0077.c0038.03346			g0521.c0021.01630	g0522.c0008.01563							g0143.c0011.02172			g0148.c0029.02602
	hopanoid biosynthesis associated radical SAM protein (hpnJ)																										g0078.c0002.00598
	hopanoid biosynthesis associated protein (hpnK)
	squalene/hopane cyclase				g0004.c0003.00516, g0004.c0022.02100							g0013.c0026.02263																			g0071.c0004.00331	g0077.c0020.02294, g0077.c0038.03348			g0521.c0021.01632	g0522.c0004.00975, g0522.c0008.01565							g0143.c0004.01201, g0143.c0011.02174			g0148.c0029.02604
	phytoene desaturase	g0001.c0002.00996, g0001.c0003.01232						g0007.c0000.00160, g0007.c0007.02337			g0011.c0012.02751, g0011.c0020.03467	g0013.c0034.02622, g0013.c0034.02626		g0016.c0093.01741, g0016.c0187.02769					g0022.c0007.01133, g0022.c0025.02679		g0024.c0011.00805, g0024.c0027.01507											g0077.c0153.05499			g0521.c0032.02130, g0521.c0032.02134	g0522.c0048.03962, g0522.c0048.03964						g0142.c0034.00674	g0143.c0028.03530, g0143.c0028.03532			g0148.c0038.02994, g0148.c0038.02998
	oxidosqualene cyclase				g0004.c0003.00516																															g0522.c0004.00975							g0143.c0004.01201
	squalene epoxidase				g0004.c0003.00517																															g0522.c0004.00976							g0143.c0004.01200
Metabolism, Magnetosome Biogenesis	magnetosome biogenesis gene MamB	g0001.c0000.00389	g0002.c0001.00818, g0002.c0003.01418	g0003.c0012.01259	g0004.c0013.01476	g0005.c0002.00396	g0006.c0023.01006, g0006.c0072.02208		g0009.c0016.01622			g0013.c0001.00179			g0017.c0003.00865					g0023.c0014.01055	g0024.c0051.02384	g0081.c0013.02958	g0075.c0001.00689	g0087.c0053.03722	g0082.c0050.02700							g0077.c0015.01961	g0518.c0034.02000	g0519.c0082.01573	g0521.c0013.01212	g0522.c0005.01062	g0524.c0022.01898				g0141.c0004.01835, g0141.c0025.03599	g0142.c0170.01757	g0143.c0013.02419			g0148.c0003.00422	g0150.c0019.02067	g0151.c0000.00242
	magnetosome biogenesis gene MamC
	magnetosome biogenesis gene MamM	g0001.c0000.00389	g0002.c0001.00818	g0003.c0012.01259	g0004.c0013.01476		g0006.c0023.01006		g0009.c0016.01622		g0011.c0010.02406	g0013.c0001.00179			g0017.c0003.00865	g0018.c0008.01140					g0024.c0051.02384	g0081.c0013.02958			g0082.c0050.02700		g0078.c0029.03314			g0070.c0009.02666		g0077.c0015.01961	g0518.c0034.02000	g0519.c0082.01573	g0521.c0013.01212	g0522.c0005.01062				g0530.c0072.03673	g0141.c0004.01835	g0142.c0088.01223	g0143.c0013.02419	g0146.c0016.01629		g0148.c0003.00422	g0150.c0019.02067
	magnetochrome
Metabolism, Pentose Phosphate pathway	glucose-6-phosphate dehydrogenase		g0002.c0006.01972	g0003.c0037.02366	g0004.c0001.00191, g0004.c0065.03843	g0005.c0020.01862, g0005.c0021.01903	g0006.c0014.00672	g0007.c0002.01067	g0009.c0000.00150	g0010.c0013.02581	g0011.c0003.01170	g0013.c0000.00020, g0013.c0008.00933	g0014.c0002.00544, g0014.c0009.01535	g0016.c0091.01707		g0018.c0012.01532			g0022.c0037.03224	g0023.c0096.02971	g0024.c0154.04214									g0070.c0003.01392	g0071.c0038.01626	g0077.c0000.00110, g0077.c0056.04130		g0519.c0001.00066	g0521.c0000.00042, g0521.c0122.04532	g0522.c0019.02625, g0522.c0045.03891	g0524.c0103.04485		g0527.c0055.01669		g0141.c0016.03250		g0143.c0007.01575, g0143.c0029.03569	g0146.c0015.01579	g0147.c0008.01512	g0148.c0000.00043, g0148.c0006.00766	g0150.c0000.00114	g0151.c0000.00160	g0152.c0005.00473
	6-phosphogluconolactonase		g0002.c0006.01974	g0003.c0037.02369	g0004.c0065.03844	g0005.c0020.01864	g0006.c0025.01085	g0007.c0007.02328	g0009.c0000.00151, g0009.c0006.00956	g0010.c0013.02579	g0011.c0003.01171	g0013.c0008.00932	g0014.c0002.00543	g0016.c0015.00464, g0016.c0091.01706	g0017.c0026.02669	g0018.c0012.01531			g0022.c0037.03225	g0023.c0057.02353	g0024.c0040.02000, g0024.c0076.03076, g0024.c0137.04041, g0024.c0154.04213		g0075.c0004.01122, g0075.c0008.01753, g0075.c0027.03014		g0082.c0018.01557, g0082.c0052.02760, g0082.c0070.03150					g0070.c0012.03088	g0071.c0058.02109	g0077.c0000.00109	g0518.c0005.00520		g0521.c0122.04533	g0522.c0019.02626	g0524.c0029.02356		g0527.c0055.01671		g0141.c0016.03252		g0143.c0029.03570	g0146.c0015.01577	g0147.c0007.01290	g0148.c0006.00765	g0150.c0000.00113, g0150.c0013.01663		g0152.c0014.01053
	6-phosphogluconate dehydrogenase		g0002.c0006.01975	g0003.c0037.02368	g0004.c0065.03842	g0005.c0021.01916	g0006.c0014.00673		g0009.c0001.00358	g0010.c0015.02638	g0011.c0018.03357	g0013.c0008.00935	g0014.c0002.00545								g0024.c0203.04573				g0082.c0018.01548					g0070.c0015.03284	g0071.c0038.01627	g0077.c0000.00111		g0519.c0224.02889	g0521.c0122.04530	g0522.c0019.02624			g0527.c0164.02578		g0141.c0016.03251		g0143.c0029.03568			g0148.c0006.00768	g0150.c0014.01741	g0151.c0074.04669	g0152.c0011.00851
	ribose-5-phosphate isomerase	g0001.c0014.02862	g0002.c0001.00680	g0003.c0046.02638	g0004.c0022.02110, g0004.c0032.02617	g0005.c0055.03322	g0006.c0004.00240	g0007.c0005.02086	g0009.c0014.01521, g0009.c0035.02411	g0010.c0001.00988, g0010.c0007.02082	g0011.c0007.01925, g0011.c0026.03801	g0013.c0000.00085	g0014.c0018.02349	g0016.c0181.02707	g0017.c0003.00968	g0018.c0013.01641	g0019.c0002.00665		g0022.c0005.00889	g0023.c0075.02688	g0024.c0008.00630	g0081.c0000.00513	g0075.c0014.02265	g0087.c0017.02267	g0082.c0023.01780	g0074.c0173.01696	g0078.c0005.01138		g0085.c0002.00122	g0070.c0000.00423, g0070.c0004.01762	g0071.c0006.00447	g0077.c0003.00745, g0077.c0054.04028	g0518.c0005.00539	g0519.c0018.00491	g0521.c0000.00109	g0522.c0018.02504, g0522.c0027.03124			g0527.c0001.00123	g0530.c0080.03792	g0141.c0000.00342	g0142.c0209.01945	g0143.c0002.00697, g0143.c0022.03184	g0146.c0082.04074	g0147.c0003.00732	g0148.c0000.00109	g0150.c0002.00565, g0150.c0005.00920	g0151.c0015.02024	g0152.c0180.04924
	ribulose-5-phosphate 3-epimerase	g0001.c0008.02218	g0002.c0007.02117	g0003.c0039.02419	g0004.c0032.02628	g0005.c0018.01747	g0006.c0040.01472	g0007.c0009.02571	g0009.c0001.00280	g0010.c0000.00089	g0011.c0006.01671, g0011.c0006.01714, g0011.c0021.03532, g0011.c0023.03638	g0013.c0008.00973	g0014.c0036.03194	g0016.c0129.02157	g0017.c0001.00483	g0018.c0011.01490	g0019.c0001.00340		g0022.c0038.03285	g0023.c0010.00808	g0024.c0070.02938, g0024.c0152.04196	g0081.c0004.01572	g0075.c0000.00351	g0087.c0030.02981	g0082.c0028.01973	g0074.c0010.00264	g0078.c0025.03053	g0079.c0004.01101	g0085.c0002.00120	g0070.c0003.01489	g0071.c0037.01583	g0077.c0057.04154	g0518.c0027.01732	g0519.c0167.02479	g0521.c0024.01770	g0522.c0039.03679	g0524.c0053.03347, g0524.c0093.04315		g0527.c0010.00633	g0530.c0074.03710	g0141.c0000.00295		g0143.c0025.03368	g0146.c0031.02482, g0146.c0052.03416	g0147.c0030.03177	g0148.c0006.00808	g0150.c0018.01968	g0151.c0070.04591, g0151.c0108.05225
	transketolase		g0002.c0001.00843	g0003.c0020.01684	g0004.c0000.00018, g0004.c0002.00372, g0004.c0047.03251	g0005.c0021.01909, g0005.c0085.04024	g0006.c0104.02698	g0007.c0005.02018	g0009.c0009.01226	g0010.c0000.00301	g0011.c0003.01148, g0011.c0021.03525		g0014.c0014.02076	g0016.c0261.03360		g0018.c0010.01341, g0018.c0040.02829			g0022.c0002.00533, g0022.c0058.03859	g0023.c0063.02491					g0082.c0004.00673	g0074.c0011.00274	g0078.c0073.05816		g0085.c0029.00993	g0070.c0002.01155, g0070.c0015.03286	g0071.c0021.01063	g0077.c0043.03574		g0519.c0012.00344, g0519.c0303.03292	g0521.c0047.02740	g0522.c0001.00559, g0522.c0015.02275	g0524.c0011.01194, g0524.c0093.04311		g0527.c0166.02589	g0530.c0034.02685	g0141.c0000.00323		g0143.c0023.03275, g0143.c0024.03332	g0146.c0021.01958, g0146.c0052.03420	g0147.c0033.03334	g0148.c0012.01404	g0150.c0002.00449	g0151.c0108.05228	g0152.c0009.00735
	transaldolase	g0001.c0014.02857	g0002.c0002.00945	g0003.c0076.03331	g0004.c0000.00015, g0004.c0002.00369, g0004.c0077.04174	g0005.c0021.01905		g0007.c0000.00293	g0009.c0014.01558	g0010.c0001.01016	g0011.c0002.00821		g0014.c0021.02506	g0016.c0444.04370	g0017.c0000.00032	g0018.c0005.00853	g0019.c0005.01215		g0022.c0009.01413	g0023.c0052.02252	g0024.c0026.01471	g0081.c0001.00706, g0081.c0020.03640	g0075.c0000.00182	g0087.c0006.01067, g0087.c0054.03746	g0082.c0045.02566	g0074.c0059.00890	g0078.c0093.06568			g0070.c0003.01284, g0070.c0015.03285	g0071.c0023.01145	g0077.c0043.03577	g0518.c0035.02040	g0519.c0001.00067	g0521.c0047.02743	g0522.c0001.00557	g0524.c0000.00129		g0527.c0001.00151	g0530.c0047.03117	g0141.c0002.00840		g0143.c0023.03273	g0146.c0024.02088	g0147.c0019.02561	g0148.c0012.01407	g0150.c0002.00528	g0151.c0000.00159, g0151.c0074.04671
Metabolism, Pyruvate	pyruvate dehydrogenase, dehydrogenase (E1) component		g0002.c0007.02150	g0003.c0046.02635	g0004.c0001.00187	g0005.c0030.02379	g0006.c0061.01974		g0009.c0039.02489	g0010.c0011.02480		g0013.c0032.02500				g0018.c0032.02615			g0022.c0008.01287												g0071.c0018.00966	g0077.c0005.01032		g0519.c0036.00844	g0521.c0036.02326	g0522.c0001.00350	g0524.c0059.03552		g0527.c0109.02255		g0141.c0000.00346		g0143.c0003.00993	g0146.c0010.01193	g0147.c0045.03831	g0148.c0033.02800	g0150.c0034.02489	g0151.c0007.01248, g0151.c0065.04455	g0152.c0143.04530
	pyruvate/2-oxoglutarate dehydrogenase, dihydrolipoamide acyltransferase (E2) component	g0001.c0004.01633, g0001.c0005.01709, g0001.c0009.02375	g0002.c0003.01276	g0003.c0013.01341, g0003.c0046.02636, g0003.c0115.03823	g0004.c0001.00186, g0004.c0021.02037	g0005.c0002.00412, g0005.c0029.02297, g0005.c0060.03454	g0006.c0081.02362	g0007.c0001.00863, g0007.c0002.01299	g0009.c0039.02488	g0010.c0011.02479	g0011.c0004.01404, g0011.c0014.02888, g0011.c0020.03491	g0013.c0001.00190, g0013.c0032.02501	g0014.c0004.00854	g0016.c0032.00781, g0016.c0344.03884	g0017.c0019.02349, g0017.c0027.02676, g0017.c0069.03383	g0018.c0002.00370, g0018.c0060.03120	g0019.c0000.00024, g0019.c0001.00506		g0022.c0008.01298		g0024.c0014.00950, g0024.c0053.02444, g0024.c0185.04486	g0081.c0001.00673, g0081.c0002.01163, g0081.c0008.02252	g0075.c0000.00131, g0075.c0017.02527, g0075.c0030.03115	g0087.c0020.02485, g0087.c0052.03706, g0087.c0067.04021	g0082.c0049.02662, g0082.c0049.02668	g0074.c0000.00004	g0078.c0002.00579, g0078.c0009.01646, g0078.c0040.04024, g0078.c0044.04290, g0078.c0098.06761			g0070.c0000.00071, g0070.c0003.01278	g0071.c0018.00965, g0071.c0083.02585	g0077.c0005.01031, g0077.c0014.01829	g0518.c0025.01666, g0518.c0032.01919, g0518.c0104.03152	g0519.c0056.01200, g0519.c0068.01382, g0519.c0173.02529	g0521.c0013.01224, g0521.c0036.02325	g0522.c0001.00351, g0522.c0008.01558	g0524.c0024.02006, g0524.c0032.02470		g0527.c0109.02254	g0530.c0045.03053, g0530.c0047.03123	g0141.c0000.00345, g0141.c0007.02456		g0143.c0003.00992, g0143.c0011.02167	g0146.c0008.01031, g0146.c0043.03056	g0147.c0045.03832, g0147.c0057.04184	g0148.c0003.00410, g0148.c0033.02799	g0150.c0034.02488	g0151.c0007.01200, g0151.c0024.02675	g0152.c0065.02955, g0152.c0075.03224, g0152.c0143.04525
	pyruvate/2-oxoglutarate dehydrogenase, dihydrolipoamide dehydrogenase (E3) component	g0001.c0005.01826	g0002.c0002.01050, g0002.c0006.01994	g0003.c0013.01340, g0003.c0025.01908, g0003.c0039.02447, g0003.c0042.02531, g0003.c0046.02637, g0003.c0084.03463	g0004.c0001.00185, g0004.c0021.02036, g0004.c0027.02397, g0004.c0100.04598, g0004.c0127.04980	g0005.c0002.00413, g0005.c0021.01917, g0005.c0029.02295, g0005.c0039.02755, g0005.c0052.03249, g0005.c0066.03594, g0005.c0118.04545	g0006.c0061.01970	g0007.c0000.00120, g0007.c0001.00646, g0007.c0001.00861, g0007.c0002.01297, g0007.c0006.02196	g0009.c0004.00797, g0009.c0039.02486	g0010.c0000.00425, g0010.c0011.02474	g0011.c0001.00545, g0011.c0004.01406, g0011.c0007.01926, g0011.c0010.02458	g0013.c0001.00191, g0013.c0032.02502, g0013.c0046.03082, g0013.c0089.04359	g0014.c0019.02430, g0014.c0021.02520	g0016.c0032.00778, g0016.c0141.02280, g0016.c0181.02709, g0016.c0215.03000, g0016.c0326.03777, g0016.c0466.04457	g0017.c0000.00281, g0017.c0012.01946	g0018.c0002.00369, g0018.c0009.01215, g0018.c0013.01642, g0018.c0021.02123, g0018.c0043.02892	g0019.c0005.01238		g0022.c0008.01289, g0022.c0008.01299, g0022.c0011.01637, g0022.c0016.02128, g0022.c0027.02789	g0023.c0002.00285, g0023.c0020.01285	g0024.c0053.02447, g0024.c0083.03227, g0024.c0126.03920	g0081.c0001.00857, g0081.c0003.01298, g0081.c0010.02617, g0081.c0024.03979	g0075.c0029.03079	g0087.c0052.03710, g0087.c0054.03756	g0082.c0049.02674	g0074.c0064.00939	g0078.c0002.00578, g0078.c0098.06744, g0078.c0113.07168			g0070.c0000.00072, g0070.c0001.00586, g0070.c0003.01279, g0070.c0004.01763, g0070.c0006.02133	g0071.c0013.00749, g0071.c0033.01485, g0071.c0034.01510, g0071.c0044.01779	g0077.c0005.01029, g0077.c0005.01046, g0077.c0012.01679, g0077.c0014.01828, g0077.c0033.03093, g0077.c0061.04285	g0518.c0010.00920, g0518.c0071.02785	g0519.c0012.00340, g0519.c0040.00920, g0519.c0062.01297, g0519.c0068.01381, g0519.c0185.02625	g0521.c0000.00010, g0521.c0013.01225, g0521.c0036.02324, g0521.c0048.02800	g0522.c0000.00053, g0522.c0001.00352, g0522.c0008.01559, g0522.c0018.02485, g0522.c0044.03850	g0524.c0023.01962, g0524.c0024.02008, g0524.c0034.02561		g0527.c0000.00035, g0527.c0006.00452, g0527.c0235.02826	g0530.c0022.02077, g0530.c0045.03054, g0530.c0047.03122, g0530.c0080.03791	g0141.c0000.00344, g0141.c0002.00886, g0141.c0002.01009, g0141.c0007.02457	g0142.c0087.01213	g0143.c0002.00717, g0143.c0003.00991, g0143.c0011.02168, g0143.c0021.03132, g0143.c0041.04026	g0146.c0002.00376, g0146.c0015.01567, g0146.c0017.01679, g0146.c0035.02702, g0146.c0043.03057	g0147.c0005.01070, g0147.c0009.01629, g0147.c0014.02140, g0147.c0057.04183, g0147.c0066.04353	g0148.c0000.00011, g0148.c0003.00409, g0148.c0033.02798, g0148.c0049.03426	g0150.c0003.00678, g0150.c0034.02486	g0151.c0007.01199, g0151.c0007.01244, g0151.c0008.01362, g0151.c0025.02743, g0151.c0073.04664	g0152.c0143.04522
	pyrovate/oxoglutarate:ferredoxin oxidoreductase, subunit alpha (PorA)	g0001.c0002.01115	g0002.c0006.02025	g0003.c0001.00201, g0003.c0001.00221, g0003.c0073.03244, g0003.c0087.03504	g0004.c0014.01499, g0004.c0015.01606	g0005.c0009.01107	g0006.c0006.00344, g0006.c0071.02195					g0013.c0010.01198, g0013.c0020.01886, g0013.c0049.03194	g0014.c0000.00186		g0017.c0002.00790, g0017.c0011.01857, g0017.c0025.02628, g0017.c0027.02693	g0018.c0008.01119, g0018.c0016.01839	g0019.c0001.00492, g0019.c0005.01192, g0019.c0006.01366, g0019.c0008.01752, g0019.c0015.02384			g0023.c0003.00372, g0023.c0003.00401, g0023.c0031.01676	g0024.c0021.01251		g0075.c0003.00988, g0075.c0020.02720	g0087.c0005.00889, g0087.c0034.03148	g0082.c0000.00082, g0082.c0001.00372, g0082.c0013.01346, g0082.c0019.01578	g0074.c0004.00128, g0074.c0065.00951	g0078.c0008.01629	g0079.c0000.00174				g0077.c0018.02186, g0077.c0047.03773	g0518.c0026.01689, g0518.c0030.01858, g0518.c0031.01883, g0518.c0070.02773	g0519.c0005.00183, g0519.c0054.01166	g0521.c0023.01700, g0521.c0120.04504	g0522.c0009.01603					g0141.c0000.00353, g0141.c0000.00358, g0141.c0009.02628	g0142.c0021.00482, g0142.c0026.00555, g0142.c0095.01282, g0142.c0193.01871, g0142.c0404.02580	g0143.c0009.01914			g0148.c0013.01518, g0148.c0026.02433		g0151.c0067.04502	g0152.c0024.01523
	pyrovate/oxoglutarate:ferredoxin oxidoreductase, subunit beta (PorB)		g0002.c0006.02026	g0003.c0001.00220, g0003.c0073.03246, g0003.c0085.03488	g0004.c0014.01499, g0004.c0015.01606		g0006.c0006.00346, g0006.c0071.02195					g0013.c0010.01198, g0013.c0020.01887, g0013.c0049.03194	g0014.c0000.00186		g0017.c0002.00791, g0017.c0011.01857, g0017.c0025.02627	g0018.c0008.01118, g0018.c0016.01838	g0019.c0005.01192, g0019.c0006.01367, g0019.c0008.01751, g0019.c0015.02383			g0023.c0003.00372, g0023.c0003.00402, g0023.c0031.01676			g0075.c0003.00988, g0075.c0004.01201	g0087.c0005.00889, g0087.c0034.03149	g0082.c0000.00082, g0082.c0001.00371, g0082.c0013.01345	g0074.c0004.00129, g0074.c0050.00795, g0074.c0065.00952	g0078.c0008.01628	g0079.c0000.00171				g0077.c0018.02186, g0077.c0047.03773	g0518.c0026.01688, g0518.c0031.01884, g0518.c0070.02773	g0519.c0005.00184	g0521.c0023.01700, g0521.c0120.04504	g0522.c0009.01603					g0141.c0000.00354	g0142.c0026.00556, g0142.c0095.01281, g0142.c0193.01870	g0143.c0009.01914			g0148.c0013.01518, g0148.c0026.02433			g0152.c0031.01776
	pyrovate/oxoglutarate:ferredoxin oxidoreductase, subunit gamma (PorG)		g0002.c0006.02024	g0003.c0001.00203, g0003.c0073.03243										g0016.c0234.03156	g0017.c0025.02626, g0017.c0027.02692	g0018.c0008.01120	g0019.c0001.00488, g0019.c0008.01750		g0022.c0002.00432		g0024.c0036.01884				g0082.c0013.01344	g0074.c0050.00796, g0074.c0065.00949							g0518.c0026.01687, g0518.c0030.01857	g0519.c0005.00182							g0141.c0000.00352, g0141.c0000.00359	g0142.c0068.01040, g0142.c0095.01284, g0142.c0183.01818						g0151.c0001.00268, g0151.c0031.03059	g0152.c0031.01776
	pyrovate/oxoglutarate:ferredoxin oxidoreductase, subunit delta (PorD)						g0006.c0006.00343																			g0074.c0065.00950																g0142.c0095.01283
	lactate dehydrogenase	g0001.c0002.01155, g0001.c0010.02422, g0001.c0010.02522		g0003.c0061.03011	g0004.c0035.02741, g0004.c0073.04057		g0006.c0131.03007	g0007.c0001.00767, g0007.c0002.01303	g0009.c0032.02282		g0011.c0002.00862, g0011.c0002.00954, g0011.c0004.01301, g0011.c0010.02404, g0011.c0011.02517, g0011.c0017.03289, g0011.c0018.03358, g0011.c0024.03708, g0011.c0028.03901	g0013.c0006.00732		g0016.c0032.00788, g0016.c0070.01418, g0016.c0078.01540, g0016.c0222.03050	g0017.c0013.02015	g0018.c0002.00375, g0018.c0005.00865, g0018.c0008.01138, g0018.c0036.02716	g0019.c0001.00417		g0022.c0003.00573, g0022.c0012.01651, g0022.c0015.02012, g0022.c0041.03374, g0022.c0053.03749	g0023.c0001.00174	g0024.c0007.00536, g0024.c0007.00569, g0024.c0067.02861, g0024.c0125.03904	g0081.c0001.00847	g0075.c0001.00564, g0075.c0002.00788, g0075.c0017.02532	g0087.c0003.00652, g0087.c0038.03302	g0082.c0001.00335, g0082.c0002.00468	g0074.c0154.01598, g0074.c0179.01721	g0078.c0010.01847, g0078.c0025.03088	g0079.c0000.00199, g0079.c0008.01318, g0079.c0008.01319	g0085.c0003.00145, g0085.c0029.00994	g0070.c0001.00561, g0070.c0003.01522, g0070.c0008.02468	g0071.c0013.00769	g0077.c0003.00826, g0077.c0019.02237, g0077.c0030.02939	g0518.c0021.01494	g0519.c0003.00132, g0519.c0100.01794, g0519.c0135.02179, g0519.c0146.02280, g0519.c0155.02377, g0519.c0322.03369	g0521.c0035.02286	g0522.c0057.04126	g0524.c0005.00675, g0524.c0007.00838, g0524.c0027.02176, g0524.c0046.03083			g0530.c0000.00120, g0530.c0024.02213, g0530.c0028.02384, g0530.c0030.02518, g0530.c0061.03497		g0142.c0007.00215, g0142.c0097.01297, g0142.c0321.02373	g0143.c0015.02558	g0146.c0000.00070, g0146.c0007.00921, g0146.c0042.03018	g0147.c0035.03429, g0147.c0048.03925	g0148.c0005.00641	g0150.c0045.02632	g0151.c0004.00852, g0151.c0005.01046, g0151.c0014.01947, g0151.c0049.03905, g0151.c0069.04554, g0151.c0080.04809
	pyruvate formate lyase
Metabolism, Tetraether Biosynthesis	NAD(P)-dependent glycerol-1-phosphate dehydrogenase																																									g0142.c0209.01943
	putative phosphoglycerol geranylgeranyltransferase
	geranylgeranylglycerol-phosphate geranylgeranyltransferase														g0017.c0000.00143		g0019.c0006.01394				g0024.c0031.01684		g0075.c0010.01936	g0087.c0009.01479	g0082.c0048.02638								g0518.c0015.01218									g0142.c0009.00254, g0142.c0110.01396
	CDP-2,3-bis-(O-geranylgeranyl)-sn-glycerol synthase				g0004.c0006.00838															g0023.c0058.02384												g0077.c0016.02025										g0142.c0171.01762
	archaetidylserine synthase	g0001.c0007.02090	g0002.c0004.01524	g0003.c0004.00602	g0004.c0076.04154	g0005.c0007.00951	g0006.c0096.02611	g0007.c0006.02202	g0009.c0016.01645	g0010.c0000.00348	g0011.c0008.02187	g0013.c0013.01410	g0014.c0031.02951	g0016.c0221.03043		g0018.c0008.01094			g0022.c0040.03365	g0023.c0086.02856	g0024.c0056.02554		g0075.c0034.03193	g0087.c0048.03609	g0082.c0010.01133		g0078.c0018.02581				g0071.c0026.01243	g0077.c0028.02827, g0077.c0058.04208	g0518.c0001.00183	g0519.c0032.00764	g0521.c0006.00745	g0522.c0001.00416, g0522.c0002.00624	g0524.c0035.02624		g0527.c0039.01381	g0530.c0052.03242		g0142.c0064.00993	g0143.c0000.00050, g0143.c0003.00926	g0146.c0040.02903	g0147.c0021.02724	g0148.c0016.01733	g0150.c0022.02171	g0151.c0010.01525	g0152.c0001.00151
Respiration, Aerobic Formaldehyde and Formate Oxidation => CO2	formate dehydrogenase, alpha subunit (fdhA, ec:1.17.98.3,1.8.98.6)		g0002.c0000.00295	g0003.c0021.01740, g0003.c0036.02330	g0004.c0009.01049, g0004.c0059.03638, g0004.c0080.04237	g0005.c0005.00668	g0006.c0112.02799, g0006.c0196.03524		g0009.c0005.00939	g0010.c0000.00253	g0011.c0004.01232, g0011.c0005.01634	g0013.c0016.01614, g0013.c0039.02820	g0014.c0019.02394	g0016.c0004.00179, g0016.c0080.01561, g0016.c0323.03754	g0017.c0012.01950, g0017.c0023.02519	g0018.c0004.00679	g0019.c0019.02565, g0019.c0020.02578		g0022.c0004.00783, g0022.c0020.02331, g0022.c0023.02517, g0022.c0036.03181, g0022.c0048.03615	g0023.c0009.00766, g0023.c0009.00776, g0023.c0015.01096	g0024.c0079.03141, g0024.c0114.03733			g0087.c0046.03555, g0087.c0046.03561		g0074.c0001.00062, g0074.c0019.00419, g0074.c0053.00830	g0078.c0008.01585			g0070.c0004.01558		g0077.c0008.01251, g0077.c0008.01260	g0518.c0047.02334, g0518.c0053.02468	g0519.c0005.00188, g0519.c0023.00579	g0521.c0043.02610, g0521.c0084.03795	g0522.c0002.00582, g0522.c0032.03424, g0522.c0053.04065	g0524.c0002.00403, g0524.c0014.01394, g0524.c0049.03225		g0527.c0097.02147	g0530.c0015.01623	g0141.c0003.01269	g0142.c0056.00913	g0143.c0000.00009, g0143.c0002.00771	g0146.c0000.00055, g0146.c0002.00442	g0147.c0003.00752, g0147.c0005.01098	g0148.c0024.02304, g0148.c0041.03138	g0150.c0004.00729	g0151.c0027.02861, g0151.c0027.02867, g0151.c0027.02868	g0152.c0016.01140
	formate dehydrogenase, beta subunit (fdhB, ec:1.17.98.3,1.8.98.6)																			g0023.c0019.01264, g0023.c0072.02641					g0082.c0054.02804																g0141.c0005.02045
	formate dehydrogenase accessory protein (fdhE)
	fdhA; glutathione-independent formaldehyde dehydrogenase (ec:1.2.1.46)																																												g0147.c0039.03591
	frmA, ADH5, adhC; S-(hydroxymethyl)glutathione dehydrogenase / alcohol dehydrogenase (ec:1.1.1.284,1.1.1.1)		g0002.c0002.00937	g0003.c0060.02982, g0003.c0110.03788		g0005.c0002.00391, g0005.c0032.02468, g0005.c0050.03120, g0005.c0065.03578		g0007.c0007.02363, g0007.c0011.02722			g0011.c0001.00408, g0011.c0004.01278, g0011.c0005.01577, g0011.c0005.01614, g0011.c0009.02249, g0011.c0018.03348, g0011.c0028.03902		g0014.c0021.02507	g0016.c0014.00416, g0016.c0033.00802, g0016.c0046.01026, g0016.c0054.01163, g0016.c0067.01386, g0016.c0094.01754, g0016.c0102.01863, g0016.c0338.03845, g0016.c0359.03960		g0018.c0001.00192, g0018.c0037.02764	g0019.c0002.00768		g0022.c0003.00576, g0022.c0035.03158		g0024.c0070.02937, g0024.c0078.03129, g0024.c0115.03737, g0024.c0117.03772		g0075.c0000.00268, g0075.c0005.01245	g0087.c0010.01552	g0082.c0031.02134		g0078.c0000.00015, g0078.c0018.02575, g0078.c0031.03532, g0078.c0033.03608, g0078.c0033.03615, g0078.c0074.05868, g0078.c0116.07249, g0078.c0144.07898			g0070.c0001.00730, g0070.c0003.01505, g0070.c0004.01674, g0070.c0006.02173, g0070.c0015.03289, g0070.c0026.03603	g0071.c0037.01601, g0071.c0039.01653, g0071.c0043.01759	g0077.c0057.04166		g0519.c0041.00944, g0519.c0053.01135		g0522.c0000.00093	g0524.c0012.01213, g0524.c0026.02138, g0524.c0061.03617			g0530.c0002.00395, g0530.c0003.00523, g0530.c0004.00665, g0530.c0005.00764, g0530.c0006.00826, g0530.c0013.01454, g0530.c0023.02117, g0530.c0033.02639, g0530.c0082.03819	g0141.c0003.01414		g0143.c0021.03172	g0146.c0011.01265, g0146.c0046.03169, g0146.c0073.03921	g0147.c0003.00671, g0147.c0016.02281, g0147.c0042.03719			g0151.c0001.00342, g0151.c0097.05096, g0151.c0112.05264
	frmB, ESD, fghA; S-formylglutathione hydrolase (ec:3.1.2.12)					g0005.c0032.02469					g0011.c0000.00125		g0014.c0021.02510	g0016.c0177.02667	g0017.c0010.01759	g0018.c0001.00267					g0024.c0085.03255		g0075.c0020.02717	g0087.c0034.03132	g0082.c0023.01766		g0078.c0074.05867			g0070.c0004.01675	g0071.c0037.01600		g0518.c0004.00448, g0518.c0024.01623, g0518.c0024.01624	g0519.c0000.00015			g0524.c0061.03618			g0530.c0004.00666				g0146.c0111.04432	g0147.c0042.03720			g0151.c0049.03939, g0151.c0112.05266
	E1.1.1.306; S-(hydroxymethyl)mycothiol dehydrogenase (EC:1.1.1.306) (ec:1.1.1.306)
	fdoG, fdhF, fdwA; formate dehydrogenase major subunit (ec:1.17.1.9)		g0002.c0000.00295	g0003.c0002.00437, g0003.c0036.02330, g0003.c0074.03275	g0004.c0009.01049, g0004.c0059.03638	g0005.c0005.00668, g0005.c0032.02465, g0005.c0077.03857	g0006.c0112.02799, g0006.c0129.02978		g0009.c0005.00939, g0009.c0016.01656	g0010.c0000.00253	g0011.c0004.01232	g0013.c0016.01614		g0016.c0004.00179, g0016.c0041.00951, g0016.c0046.01025, g0016.c0080.01561, g0016.c0323.03754	g0017.c0001.00337, g0017.c0019.02362, g0017.c0023.02519	g0018.c0004.00679, g0018.c0032.02611	g0019.c0005.01171, g0019.c0019.02565, g0019.c0020.02578		g0022.c0004.00783, g0022.c0011.01610, g0022.c0048.03615	g0023.c0004.00482, g0023.c0009.00766, g0023.c0009.00776, g0023.c0037.01838, g0023.c0082.02790				g0087.c0046.03555, g0087.c0046.03561		g0074.c0001.00062, g0074.c0053.00830, g0074.c0204.01820	g0078.c0008.01585, g0078.c0029.03326, g0078.c0057.05112, g0078.c0217.08904			g0070.c0001.00633		g0077.c0008.01251	g0518.c0011.00992, g0518.c0011.01008, g0518.c0052.02453, g0518.c0053.02468	g0519.c0023.00579, g0519.c0088.01645, g0519.c0117.01978, g0519.c0188.02643	g0521.c0043.02610	g0522.c0002.00582	g0524.c0014.01394, g0524.c0049.03225, g0524.c0071.03896		g0527.c0097.02147		g0141.c0003.01269, g0141.c0005.01975, g0141.c0007.02355	g0142.c0056.00913	g0143.c0000.00009	g0146.c0000.00055, g0146.c0002.00442, g0146.c0017.01709	g0147.c0003.00752, g0147.c0004.00838	g0148.c0024.02304	g0150.c0004.00729, g0150.c0022.02160	g0151.c0027.02861, g0151.c0086.04919	g0152.c0016.01140
	fdwB; formate dehydrogenase beta subunit (ec:1.17.1.9)		g0002.c0006.02019	g0003.c0044.02585	g0004.c0008.00971, g0004.c0009.01048, g0004.c0044.03093		g0006.c0071.02193			g0010.c0001.00951		g0013.c0002.00265			g0017.c0017.02256		g0019.c0000.00328		g0022.c0004.00782												g0071.c0011.00671	g0077.c0009.01412	g0518.c0039.02142	g0519.c0175.02540	g0521.c0002.00335	g0522.c0018.02543	g0524.c0049.03224, g0524.c0148.04895				g0141.c0005.02030		g0143.c0002.00654	g0146.c0000.00056, g0146.c0076.03977		g0148.c0001.00170		g0151.c0027.02860	g0152.c0106.03991
	fdoH, fdsB; formate dehydrogenase iron-sulfur subunit		g0002.c0009.02449	g0003.c0000.00060	g0004.c0059.03637	g0005.c0019.01807		g0007.c0001.00780	g0009.c0005.00938, g0009.c0024.02009	g0010.c0000.00252, g0010.c0005.01844	g0011.c0003.01047, g0011.c0004.01233	g0013.c0016.01612	g0014.c0004.00785	g0016.c0062.01289, g0016.c0323.03756	g0017.c0023.02517	g0018.c0004.00678, g0018.c0012.01557	g0019.c0020.02580		g0022.c0020.02332, g0022.c0023.02538, g0022.c0048.03616	g0023.c0019.01264, g0023.c0072.02641	g0024.c0079.03142	g0081.c0000.00329	g0075.c0001.00652	g0087.c0005.00978, g0087.c0046.03556, g0087.c0046.03562	g0082.c0009.01070, g0082.c0025.01861, g0082.c0025.01867, g0082.c0054.02804		g0078.c0013.02093			g0070.c0000.00013	g0071.c0024.01185	g0077.c0005.00973, g0077.c0008.01254	g0518.c0053.02469, g0518.c0068.02743	g0519.c0023.00580, g0519.c0094.01714	g0521.c0043.02608	g0522.c0002.00581	g0524.c0014.01393, g0524.c0032.02496		g0527.c0089.02057, g0527.c0097.02148	g0530.c0001.00260	g0141.c0003.01313, g0141.c0005.02045	g0142.c0025.00544	g0143.c0000.00008	g0146.c0001.00331, g0146.c0002.00443	g0147.c0044.03816	g0148.c0024.02302	g0150.c0004.00730, g0150.c0008.01249	g0151.c0027.02869, g0151.c0034.03227	g0152.c0013.01004
	fdsD; formate dehydrogenase subunit delta (ec:1.17.1.9)				g0004.c0059.03640				g0009.c0005.00941	g0010.c0000.00255	g0011.c0004.01230	g0013.c0016.01616				g0018.c0004.00681																g0077.c0008.01249			g0521.c0043.02612	g0522.c0002.00584			g0527.c0097.02145				g0143.c0000.00011			g0148.c0024.02306	g0150.c0004.00727
	fdoI, fdsG; formate dehydrogenase subunit gamma		g0002.c0003.01222, g0002.c0009.02448	g0003.c0000.00061, g0003.c0010.01142, g0003.c0017.01543	g0004.c0059.03636, g0004.c0075.04122, g0004.c0077.04182	g0005.c0019.01808	g0006.c0084.02415, g0006.c0084.02418, g0006.c0177.03408, g0006.c0179.03418	g0007.c0001.00776	g0009.c0005.00937, g0009.c0024.02008	g0010.c0000.00251, g0010.c0002.01165, g0010.c0005.01845	g0011.c0003.01045, g0011.c0004.01234	g0013.c0001.00135, g0013.c0016.01611	g0014.c0004.00784, g0014.c0004.00909	g0016.c0062.01291, g0016.c0491.04536	g0017.c0024.02595	g0018.c0004.00677, g0018.c0012.01560	g0019.c0000.00324, g0019.c0004.01099		g0022.c0020.02334, g0022.c0023.02537, g0022.c0048.03618			g0081.c0000.00328	g0075.c0001.00653	g0087.c0005.00979, g0087.c0046.03563	g0082.c0009.01071, g0082.c0016.01460, g0082.c0016.01461, g0082.c0025.01851, g0082.c0025.01868	g0074.c0000.00022	g0078.c0013.02094			g0070.c0000.00011	g0071.c0024.01186	g0077.c0005.00974, g0077.c0008.01255, g0077.c0015.01991, g0077.c0055.04094	g0518.c0003.00421, g0518.c0068.02745	g0519.c0023.00582, g0519.c0094.01713, g0519.c0306.03302, g0519.c0365.03525	g0521.c0017.01439, g0521.c0043.02607	g0522.c0002.00580	g0524.c0014.01391, g0524.c0032.02497, g0524.c0185.05088		g0527.c0089.02056, g0527.c0097.02149, g0527.c0149.02506	g0530.c0001.00259	g0141.c0003.01312, g0141.c0052.03780	g0142.c0003.00136	g0143.c0000.00007	g0146.c0001.00332, g0146.c0002.00445, g0146.c0057.03550	g0147.c0044.03815	g0148.c0003.00464, g0148.c0024.02301	g0150.c0004.00731, g0150.c0008.01248	g0151.c0027.02871, g0151.c0034.03228	g0152.c0013.01005, g0152.c0052.02531
Respiration, Aerobic Methane oxidation, Methane -> Formaldehyde	xoxF5; methanol dehydrogenase (cytochrome c) subunit 1 (ec:1.1.2.7)				g0004.c0009.01108, g0004.c0063.03795			g0007.c0008.02509	g0009.c0005.00924, g0009.c0006.00964	g0010.c0000.00005, g0010.c0000.00206, g0010.c0002.01232, g0010.c0002.01258, g0010.c0021.02829		g0013.c0040.02896, g0013.c0090.04376							g0022.c0010.01515											g0070.c0002.01063		g0077.c0018.02149, g0077.c0042.03561			g0521.c0086.03825, g0521.c0108.04294	g0522.c0001.00404, g0522.c0006.01322	g0524.c0006.00715		g0527.c0007.00488, g0527.c0032.01250, g0527.c0042.01460, g0527.c0086.02016	g0530.c0019.01920			g0143.c0001.00410, g0143.c0003.00938	g0146.c0033.02596		g0148.c0010.01209, g0148.c0089.04552	g0150.c0004.00744, g0150.c0013.01671
	mdh2, mxaI; methanol dehydrogenase (cytochrome c) subunit 2 (ec:1.1.2.7)				g0004.c0009.01105					g0010.c0002.01235		g0013.c0040.02893																				g0077.c0042.03558			g0521.c0086.03822	g0522.c0001.00401			g0527.c0007.00485				g0143.c0003.00941			g0148.c0010.01206
	MOX; alcohol oxidase (ec:1.1.3.13)													g0016.c0008.00287, g0016.c0015.00446					g0022.c0011.01631																		g0524.c0131.04779							g0146.c0017.01683, g0146.c0081.04061	g0147.c0017.02364
	mdh; methanol dehydrogenase (EC:1.1.1.244) (ec:1.1.1.244)				g0004.c0061.03734	g0005.c0013.01402	g0006.c0088.02475				g0011.c0009.02337, g0011.c0011.02595, g0011.c0018.03335		g0014.c0061.03720	g0016.c0030.00742	g0017.c0068.03381	g0018.c0006.00903	g0019.c0000.00269		g0022.c0047.03581	g0023.c0001.00184, g0023.c0081.02778			g0075.c0002.00867, g0075.c0003.00931	g0087.c0006.01064	g0082.c0013.01325	g0074.c0081.01101				g0070.c0007.02263	g0071.c0106.02865		g0518.c0004.00453	g0519.c0158.02406			g0524.c0036.02673			g0530.c0000.00135, g0530.c0008.01063	g0141.c0000.00250	g0142.c0069.01045		g0146.c0000.00168	g0147.c0003.00756, g0147.c0034.03390			g0151.c0052.04019	g0152.c0051.02490
Respiration, Alternative Oxidase	alternative oxidase (quinol dependent)			g0003.c0000.00138																										g0070.c0007.02212				g0519.c0034.00808			g0524.c0026.02143				g0141.c0002.00917							g0151.c0008.01308
Respiration, Anaerobic, Chlorite and related	rdh, pceA ; Tetrachloroethene reductive dehalogenase catalytic subunit PceA (ec:1.21.99.5)																		g0022.c0035.03163
	cld; chlorite dismutase (ec:1.13.11.49)
	dehII; 2-haloacid dehalogenase (ec:3.8.1.2)	g0001.c0004.01452	g0002.c0000.00030, g0002.c0002.00912, g0002.c0003.01303, g0002.c0007.02115, g0002.c0007.02119	g0003.c0001.00223, g0003.c0007.00899, g0003.c0012.01234, g0003.c0026.01985, g0003.c0033.02237, g0003.c0039.02423, g0003.c0080.03397	g0004.c0001.00271, g0004.c0007.00865, g0004.c0063.03776, g0004.c0102.04637	g0005.c0007.00918, g0005.c0008.00987, g0005.c0008.01027, g0005.c0043.02915, g0005.c0046.03011	g0006.c0012.00626, g0006.c0040.01474, g0006.c0042.01544, g0006.c0045.01602, g0006.c0077.02301, g0006.c0121.02879	g0007.c0000.00102, g0007.c0000.00276, g0007.c0002.01227, g0007.c0003.01593, g0007.c0004.01700, g0007.c0016.02934	g0009.c0000.00169, g0009.c0001.00279, g0009.c0009.01216, g0009.c0019.01767, g0009.c0038.02475	g0010.c0000.00090, g0010.c0000.00293, g0010.c0000.00525, g0010.c0001.01063, g0010.c0003.01405, g0010.c0017.02744	g0011.c0000.00127, g0011.c0000.00214, g0011.c0000.00240, g0011.c0000.00257, g0011.c0003.01001, g0011.c0006.01656, g0011.c0006.01713, g0011.c0006.01729, g0011.c0007.01995, g0011.c0016.03172, g0011.c0021.03533, g0011.c0021.03534, g0011.c0040.04203, g0011.c0043.04263	g0013.c0000.00014, g0013.c0008.01000, g0013.c0014.01466, g0013.c0022.02072	g0014.c0006.01172, g0014.c0006.01179, g0014.c0012.01835, g0014.c0015.02161, g0014.c0020.02441, g0014.c0024.02657, g0014.c0036.03195	g0016.c0016.00474, g0016.c0025.00646, g0016.c0082.01586, g0016.c0129.02158, g0016.c0177.02670, g0016.c0180.02705, g0016.c0197.02853, g0016.c0374.04049, g0016.c0386.04112, g0016.c0443.04367	g0017.c0002.00703, g0017.c0003.00827, g0017.c0005.01149, g0017.c0013.02036	g0018.c0001.00269, g0018.c0002.00462, g0018.c0006.00931, g0018.c0007.01027, g0018.c0011.01419, g0018.c0011.01488, g0018.c0011.01489, g0018.c0016.01806, g0018.c0033.02649	g0019.c0003.00873, g0019.c0003.00886, g0019.c0004.01021		g0022.c0002.00532, g0022.c0002.00536, g0022.c0004.00756, g0022.c0007.01109, g0022.c0014.01875, g0022.c0021.02417, g0022.c0027.02793, g0022.c0038.03286	g0023.c0027.01568, g0023.c0049.02175, g0023.c0063.02481, g0023.c0110.03079	g0024.c0045.02186, g0024.c0120.03824, g0024.c0129.03965, g0024.c0170.04364, g0024.c0201.04567	g0081.c0000.00129, g0081.c0000.00453, g0081.c0001.00825, g0081.c0003.01409, g0081.c0003.01434	g0075.c0002.00740, g0075.c0003.01052, g0075.c0006.01442, g0075.c0006.01488, g0075.c0023.02883	g0087.c0089.04224	g0082.c0002.00479, g0082.c0039.02402, g0082.c0046.02610, g0082.c0110.03623	g0074.c0046.00758	g0078.c0000.00060, g0078.c0004.01020, g0078.c0007.01412, g0078.c0008.01550, g0078.c0085.06312, g0078.c0158.08144	g0079.c0000.00201, g0079.c0002.00763, g0079.c0004.01062, g0079.c0004.01078, g0079.c0014.01547	g0085.c0021.00778	g0070.c0001.00701, g0070.c0002.01069, g0070.c0004.01760	g0071.c0002.00194, g0071.c0010.00647, g0071.c0016.00899, g0071.c0029.01337, g0071.c0036.01554, g0071.c0037.01582, g0071.c0058.02110	g0077.c0000.00011, g0077.c0002.00560, g0077.c0003.00823, g0077.c0011.01580, g0077.c0067.04490, g0077.c0073.04656, g0077.c0087.04911	g0518.c0004.00492, g0518.c0009.00872, g0518.c0018.01374, g0518.c0020.01463	g0519.c0001.00069, g0519.c0040.00914, g0519.c0137.02197, g0519.c0167.02478, g0519.c0197.02716, g0519.c0279.03185, g0519.c0303.03291, g0519.c0376.03557	g0521.c0000.00036, g0521.c0011.01111, g0521.c0012.01198, g0521.c0024.01743	g0522.c0027.03150, g0522.c0028.03213, g0522.c0054.04075, g0522.c0057.04120, g0522.c0058.04147	g0524.c0002.00295, g0524.c0007.00771, g0524.c0010.01076, g0524.c0042.02959, g0524.c0048.03164, g0524.c0053.03346, g0524.c0055.03421, g0524.c0061.03619, g0524.c0093.04310, g0524.c0093.04316, g0524.c0173.05059		g0527.c0010.00634, g0527.c0016.00810, g0527.c0018.00888, g0527.c0047.01546, g0527.c0221.02787	g0530.c0000.00164, g0530.c0002.00414, g0530.c0022.02087, g0530.c0030.02513, g0530.c0080.03796	g0141.c0000.00296, g0141.c0000.00329, g0141.c0002.00999, g0141.c0003.01353, g0141.c0004.01573, g0141.c0004.01595	g0142.c0030.00619, g0142.c0210.01950	g0143.c0002.00637, g0143.c0006.01535, g0143.c0015.02564, g0143.c0022.03208, g0143.c0025.03348	g0146.c0001.00259, g0146.c0002.00359, g0146.c0013.01434, g0146.c0020.01852, g0146.c0031.02481, g0146.c0035.02678, g0146.c0052.03415, g0146.c0052.03421, g0146.c0091.04218	g0147.c0001.00320, g0147.c0001.00382, g0147.c0003.00746, g0147.c0004.00913, g0147.c0014.02163, g0147.c0030.03178	g0148.c0000.00037, g0148.c0006.00834, g0148.c0017.01792, g0148.c0022.02140	g0150.c0000.00094, g0150.c0002.00459, g0150.c0004.00781, g0150.c0016.01831, g0150.c0018.01969	g0151.c0011.01602, g0151.c0016.02144, g0151.c0025.02763, g0151.c0028.02897, g0151.c0041.03541, g0151.c0076.04717, g0151.c0108.05224, g0151.c0110.05251	g0152.c0002.00264, g0152.c0016.01123, g0152.c0041.02165, g0152.c0090.03643
Respiration, Anaerobic, Denitrification, Nitrite -> N2	nitrite reductase (NO-forming) / hydroxylamine reductase (nirS, ec:1.7.2.1, 1.7.99.1)		g0002.c0000.00400			g0005.c0018.01755	g0006.c0089.02501					g0013.c0028.02355, g0013.c0028.02361	g0014.c0001.00336, g0014.c0001.00347	g0016.c0191.02805, g0016.c0208.02938																		g0077.c0008.01328, g0077.c0008.01333			g0521.c0025.01798, g0521.c0025.01804	g0522.c0030.03292					g0141.c0021.03506, g0141.c0021.03525		g0143.c0008.01810	g0146.c0085.04128, g0146.c0085.04136		g0148.c0031.02701, g0148.c0031.02707			g0152.c0018.01230, g0152.c0018.01240
	nitrite reductase (NO-forming) (nirK, ec:1.7.2.1)										g0011.c0007.01876, g0011.c0015.03096								g0022.c0006.01019								g0078.c0015.02260				g0071.c0082.02566	g0077.c0088.04924				g0522.c0054.04076	g0524.c0009.01034, g0524.c0066.03755						g0143.c0025.03349	g0146.c0009.01157				g0151.c0013.01832
	nitrous-oxide reductase (nosZ, ec:1.7.2.4)			g0003.c0014.01408			g0006.c0006.00336		g0009.c0000.00263		g0011.c0015.03055		g0014.c0004.00879	g0016.c0259.03342	g0017.c0035.02943	g0018.c0031.02575	g0019.c0003.00954				g0024.c0187.04498	g0081.c0006.02019	g0075.c0012.02153	g0087.c0045.03537	g0082.c0001.00345		g0078.c0030.03408, g0078.c0147.07944						g0518.c0003.00395	g0519.c0314.03337							g0141.c0005.01887			g0146.c0077.03980				g0151.c0007.01236	g0152.c0045.02275
Respiration, Anaerobic, Dissimilatory Nitrite Reduction, Nitrite -> NH3	otr; octaheme c-type cytochrome, tetrathionate reductase (ec:1.7.2.2)			g0003.c0010.01143, g0003.c0015.01434		g0005.c0000.00136	g0006.c0002.00169, g0006.c0187.03473								g0017.c0026.02658	g0018.c0016.01845	g0019.c0001.00438			g0023.c0008.00691, g0023.c0015.01093, g0023.c0038.01880				g0087.c0018.02374	g0082.c0000.00077, g0082.c0038.02364		g0078.c0077.05979						g0518.c0005.00572	g0519.c0027.00679, g0519.c0415.03663			g0524.c0072.03919, g0524.c0139.04841				g0141.c0001.00656, g0141.c0010.02747			g0146.c0022.01962					g0152.c0022.01436, g0152.c0060.02791
	cytochrome c nitrite reductase large/C552 subunit (nrfA)			g0003.c0010.01143											g0017.c0026.02658		g0019.c0001.00438			g0023.c0008.00691, g0023.c0015.01093					g0082.c0000.00077		g0078.c0077.05979						g0518.c0005.00572	g0519.c0121.02022							g0141.c0010.02747								g0152.c0022.01436
	cytochrome c nitrite reductase pentaheme subunit (NrfB)
	cytochrome c nitrite reductase Fe-S protein (NrfC)												g0014.c0000.00181			g0018.c0025.02321				g0023.c0033.01741																					g0141.c0007.02356							g0151.c0086.04920
	cytochrome c nitrite reductase small subunit (nrfH)														g0017.c0026.02659		g0019.c0001.00439			g0023.c0015.01092					g0082.c0000.00078, g0082.c0016.01459		g0078.c0077.05978						g0518.c0005.00571								g0141.c0009.02619
	NrfD; protein NrfD		g0002.c0002.01116	g0003.c0002.00436, g0003.c0029.02092			g0006.c0001.00103						g0014.c0000.00182		g0017.c0001.00339, g0017.c0002.00672, g0017.c0053.03247	g0018.c0025.02320, g0018.c0032.02612	g0019.c0002.00707, g0019.c0005.01169, g0019.c0010.02055, g0019.c0010.02059, g0019.c0019.02569			g0023.c0033.01739, g0023.c0077.02724			g0075.c0016.02425	g0087.c0036.03209, g0087.c0057.03826, g0087.c0061.03908, g0087.c0061.03918	g0082.c0054.02803		g0078.c0015.02266						g0518.c0030.01877, g0518.c0047.02330, g0518.c0052.02451, g0518.c0092.03038	g0519.c0050.01094, g0519.c0117.01977, g0519.c0190.02656							g0141.c0000.00086, g0141.c0005.01971, g0141.c0007.02357			g0146.c0018.01749				g0151.c0029.02958	g0152.c0014.01046
Respiration, Anaerobic, Dissimilatory Sulfate Reduction, Sulfate -> H2S	sulfate adenylyltransferase (sat, ec:2.7.7.4)		g0002.c0002.01156	g0003.c0035.02282			g0006.c0008.00420, g0006.c0016.00787				g0011.c0010.02440		g0014.c0003.00604	g0016.c0332.03811, g0016.c0458.04426		g0018.c0017.01871				g0023.c0013.01014						g0074.c0054.00836	g0078.c0006.01309														g0141.c0000.00373								g0152.c0059.02757
	aprA; adenylylsulfate reductase, subunit A (ec:1.8.99.2)		g0002.c0002.01159	g0003.c0041.02481			g0006.c0016.00789						g0014.c0003.00602							g0023.c0022.01385																					g0141.c0000.00371								g0152.c0107.04010
	aprB; adenylylsulfate reductase, subunit B (ec:1.8.99.2)		g0002.c0002.01158	g0003.c0035.02281, g0003.c0041.02480			g0006.c0016.00788						g0014.c0003.00603							g0023.c0022.01384																					g0141.c0000.00372								g0152.c0107.04009
	dsrA; dissimilatory sulfite reductase alpha subunit (ec:1.8.99.5)		g0002.c0002.01127	g0003.c0029.02081			g0006.c0001.00114						g0014.c0000.00171			g0018.c0025.02332				g0023.c0013.01000														g0519.c0015.00422							g0141.c0000.00075			g0146.c0018.01760				g0151.c0029.02969	g0152.c0014.01035
	dsrB; dissimilatory sulfite reductase beta subunit (ec:1.8.99.5)		g0002.c0002.01126	g0003.c0029.02082			g0006.c0001.00113						g0014.c0000.00172			g0018.c0025.02330				g0023.c0013.00999														g0519.c0015.00423							g0141.c0000.00076			g0146.c0018.01759				g0151.c0029.02968	g0152.c0014.01036
Respiration, Anaerobic, Dissimilatory Sulfur Reduction, Sulfur -> H2S	sulfur reductase molybdopterin subunit (sreA)
	sulfur reductase FeS subunit (sreB)															g0018.c0032.02613	g0019.c0010.02054, g0019.c0019.02568								g0082.c0102.03560		g0078.c0015.02267						g0518.c0011.00991, g0518.c0047.02331	g0519.c0190.02657
	sulfur reductase membrane anchor (sreC)
Respiration, Anaerobic, Nitrate Reduction, Nitrate -> Nitrite	nitrate reductase alpha subunit (NarG)						g0006.c0215.03622	g0007.c0012.02775	g0009.c0000.00219, g0009.c0001.00382	g0010.c0003.01443			g0014.c0004.00800						g0022.c0033.03054							g0074.c0023.00477				g0070.c0011.02962		g0077.c0088.04918		g0519.c0017.00472			g0524.c0054.03372		g0527.c0040.01418					g0146.c0066.03774			g0150.c0032.02444	g0151.c0023.02620	g0152.c0083.03450
	nitrate reductase gamma subunit (narI, narV, ec:1.7.5.1)			g0003.c0029.02087			g0006.c0001.00108	g0007.c0012.02778	g0009.c0000.00216, g0009.c0001.00385	g0010.c0003.01446	g0011.c0015.03078		g0014.c0000.00177, g0014.c0004.00797	g0016.c0112.01989		g0018.c0025.02325			g0022.c0033.03051	g0023.c0008.00736										g0070.c0011.02959				g0519.c0177.02560			g0524.c0025.02054				g0141.c0000.00081			g0146.c0018.01754, g0146.c0087.04156			g0150.c0017.01890	g0151.c0023.02617	g0152.c0014.01041, g0152.c0083.03447
	periplasmic nitrate reductase (NapA)		g0002.c0000.00295	g0003.c0036.02330		g0005.c0005.00668	g0006.c0112.02799			g0010.c0001.00994				g0016.c0004.00179			g0019.c0019.02565			g0023.c0015.01096						g0074.c0053.00830	g0078.c0015.02264						g0518.c0047.02334						g0527.c0001.00129		g0141.c0003.01269								g0152.c0016.01140
	periplasmic nitrate reductase (NapB)		g0002.c0000.00294	g0003.c0036.02327		g0005.c0005.00669	g0006.c0112.02796							g0016.c0004.00180												g0074.c0053.00833															g0141.c0003.01266
Respiration, Anaerobic, Selenium Reduction	pcrB; DMSO reductase family type II enzyme, molybdopterin subunit / Perchlorate reductase subunit alpha (EC:1.97.1.-)																									g0074.c0023.00477
	clrb, serB; selenate/chlorate reductase subunit beta (EC:1.97.1.9,1.97.1.1)																									g0074.c0023.00478
	serC, clrC; selenate/chlorate reductase subunit gamma (EC:1.97.1.9,1.97.1.1)
	ygfK; putative selenate reductase (ec:1.97.1.9)
	xdhD; putative selenate reductase molybdopterin-binding subunit
	ygfM; putative selenate reductase FAD-binding subunit			g0003.c0102.03689		g0005.c0054.03294					g0011.c0000.00373, g0011.c0001.00396, g0011.c0005.01517, g0011.c0043.04250			g0016.c0053.01160, g0016.c0113.02002, g0016.c0116.02038, g0016.c0143.02325, g0016.c0193.02821, g0016.c0286.03510		g0018.c0025.02356			g0022.c0000.00084, g0022.c0003.00556, g0022.c0035.03177			g0081.c0009.02429		g0087.c0041.03423	g0082.c0002.00512		g0078.c0045.04364							g0519.c0166.02465, g0519.c0315.03340			g0524.c0003.00473, g0524.c0017.01549			g0530.c0029.02439				g0146.c0019.01834, g0146.c0027.02293	g0147.c0058.04223			g0151.c0044.03686, g0151.c0116.05308
Respiration, Anaerobic, Thiosulfate reduction, Thiosulfate -> H2S	thiosulfate reductase / polysulfide reductase chain A (phsA, psrA, ec:1.8.5.5)			g0003.c0074.03275											g0017.c0001.00337	g0018.c0032.02611	g0019.c0004.01044, g0019.c0005.01171			g0023.c0004.00482, g0023.c0037.01838, g0023.c0082.02790													g0518.c0011.00992, g0518.c0052.02453	g0519.c0134.02165, g0519.c0188.02643, g0519.c0221.02872							g0141.c0007.02355							g0151.c0086.04919
	thiosulfate reductase electron transport protein (phsB, psrB)	g0001.c0000.00487	g0002.c0002.01117, g0002.c0002.01154	g0003.c0002.00435, g0003.c0029.02091, g0003.c0074.03274, g0003.c0094.03610		g0005.c0088.04097	g0006.c0001.00104, g0006.c0224.03662		g0009.c0017.01693	g0010.c0002.01188	g0011.c0007.02020		g0014.c0000.00181, g0014.c0017.02306		g0017.c0001.00338, g0017.c0002.00671, g0017.c0016.02192, g0017.c0019.02365, g0017.c0053.03246, g0017.c0053.03252	g0018.c0025.02321, g0018.c0032.02613	g0019.c0002.00708, g0019.c0004.01043, g0019.c0005.01170, g0019.c0010.02054, g0019.c0010.02058, g0019.c0012.02187, g0019.c0019.02568		g0022.c0020.02332, g0022.c0048.03616	g0023.c0004.00481, g0023.c0008.00733, g0023.c0033.01741, g0023.c0037.01840, g0023.c0082.02789	g0024.c0030.01620	g0081.c0002.00981	g0075.c0016.02424, g0075.c0028.03055	g0087.c0014.02049, g0087.c0036.03210, g0087.c0057.03827, g0087.c0061.03909, g0087.c0061.03917	g0082.c0054.02804, g0082.c0102.03560	g0074.c0019.00418, g0074.c0198.01799	g0078.c0015.02267, g0078.c0057.05112						g0518.c0007.00717, g0518.c0011.00991, g0518.c0011.01007, g0518.c0030.01872, g0518.c0030.01876, g0518.c0047.02331, g0518.c0052.02452, g0518.c0092.03037	g0519.c0023.00580, g0519.c0050.01093, g0519.c0117.01976, g0519.c0134.02166, g0519.c0169.02494, g0519.c0188.02644, g0519.c0190.02657			g0524.c0014.01393		g0527.c0044.01480		g0141.c0000.00085, g0141.c0005.01972, g0141.c0005.01974, g0141.c0007.02356, g0141.c0010.02834	g0142.c0041.00763		g0146.c0002.00443, g0146.c0018.01741, g0146.c0018.01750			g0150.c0000.00044	g0151.c0027.02869, g0151.c0029.02949, g0151.c0029.02959, g0151.c0086.04920	g0152.c0014.01045
	thiosulfate reductase cytochrome b subunit (phsC)			g0003.c0015.01433, g0003.c0049.02743, g0003.c0086.03499		g0005.c0000.00137	g0006.c0002.00170									g0018.c0005.00870, g0018.c0016.01846				g0023.c0051.02215					g0082.c0038.02363									g0519.c0027.00678, g0519.c0090.01668, g0519.c0309.03314			g0524.c0072.03920, g0524.c0139.04840				g0141.c0001.00657			g0146.c0022.01963					g0152.c0060.02792
Respiration, Anammox, Ammonia + Nitrite -> N2	hzsB; Hydrazine synthase subunit beta (EC:1.7.2.7) (ec:1.7.2.7)																																g0518.c0011.01017
	hzsG; Hydrazine synthase subunit gamma (EC:1.7.2.7) (ec:1.7.2.7)
	hzsA; hydrazine synthase subunit A (ec:1.7.2.7)
	hdh, HzoA ; Hydrazine dehydrogenase, hydroxylamine oxidoreductase (ec:1.7.2.8)												g0014.c0019.02404
Respiration, Arsenate Oxidation	aoxA; arsenite oxidase small subunit (ec:1.20.2.1,1.20.9.1)					g0005.c0089.04112	g0006.c0072.02205	g0007.c0004.01784			g0011.c0006.01697			g0016.c0370.04028					g0022.c0016.02108		g0024.c0079.03143, g0024.c0122.03872	g0081.c0001.00746															g0524.c0013.01300			g0530.c0018.01804	g0141.c0001.00659			g0146.c0042.02998	g0147.c0016.02305
	ARSC2, arsC; arsenate reductase (ec:1.20.4.4)	g0001.c0001.00869	g0002.c0000.00087, g0002.c0000.00391	g0003.c0001.00252, g0003.c0051.02797, g0003.c0139.03956	g0004.c0018.01796, g0004.c0055.03534, g0004.c0055.03538	g0005.c0118.04543	g0006.c0000.00040, g0006.c0000.00046, g0006.c0016.00776	g0007.c0001.00689	g0009.c0022.01893	g0010.c0026.02870	g0011.c0002.00671, g0011.c0007.01905	g0013.c0013.01340, g0013.c0015.01544	g0014.c0008.01328	g0016.c0036.00854	g0017.c0018.02326	g0018.c0002.00491, g0018.c0016.01823	g0019.c0004.01032, g0019.c0006.01463		g0022.c0005.00876	g0023.c0043.02019	g0024.c0066.02817, g0024.c0123.03879	g0081.c0017.03310, g0081.c0023.03940	g0075.c0014.02330	g0087.c0009.01481	g0082.c0000.00043		g0078.c0033.03628, g0078.c0040.04067, g0078.c0121.07393			g0070.c0010.02831	g0071.c0000.00077, g0071.c0055.02044	g0077.c0050.03921		g0519.c0016.00434, g0519.c0048.01044, g0519.c0070.01402	g0521.c0006.00677, g0521.c0034.02257	g0522.c0003.00860, g0522.c0033.03449	g0524.c0011.01129, g0524.c0015.01435			g0530.c0024.02204, g0530.c0054.03288, g0530.c0056.03360	g0141.c0003.01346, g0141.c0007.02362	g0142.c0018.00416	g0143.c0005.01330, g0143.c0034.03786	g0146.c0093.04245	g0147.c0000.00124, g0147.c0014.02155	g0148.c0016.01664, g0148.c0018.01866	g0150.c0009.01360	g0151.c0015.01995	g0152.c0011.00894, g0152.c0077.03286
	aoxB; arsenite oxidase large subunit (ec:1.20.2.1,1.20.9.1)
Respiration, Carbon Monoxide Oxidation CO<=>CO2	aerobic carbon-monoxide dehydrogenase small subunit (coxS, ec:1.2.5.3)			g0003.c0102.03690	g0004.c0002.00347		g0006.c0142.03122	g0007.c0000.00016			g0011.c0001.00394, g0011.c0009.02349, g0011.c0043.04251	g0013.c0116.04789		g0016.c0053.01161, g0016.c0084.01612, g0016.c0106.01907, g0016.c0113.02003, g0016.c0116.02039, g0016.c0143.02327, g0016.c0193.02821, g0016.c0195.02838, g0016.c0463.04443	g0017.c0002.00775, g0017.c0003.00961	g0018.c0025.02356	g0019.c0013.02292		g0022.c0000.00085, g0022.c0003.00555, g0022.c0019.02330		g0024.c0074.03025, g0024.c0080.03169, g0024.c0122.03864		g0075.c0002.00733		g0082.c0002.00512		g0078.c0032.03583, g0078.c0045.04363, g0078.c0062.05348, g0078.c0167.08293, g0078.c0178.08477			g0070.c0001.00796, g0070.c0002.01013, g0070.c0009.02557			g0518.c0005.00548, g0518.c0091.03023	g0519.c0166.02464	g0521.c0129.04622	g0522.c0042.03796, g0522.c0042.03802	g0524.c0001.00211, g0524.c0003.00472			g0530.c0029.02441, g0530.c0039.02851			g0143.c0044.04099, g0143.c0044.04105	g0146.c0019.01835, g0146.c0027.02292	g0147.c0065.04334	g0148.c0111.04903		g0151.c0024.02716, g0151.c0039.03504, g0151.c0044.03684, g0151.c0095.05066
	aerobic carbon-monoxide dehydrogenase subunit G (coxG)										g0011.c0001.00393, g0011.c0043.04257			g0016.c0096.01780, g0016.c0116.02037					g0022.c0000.00083															g0519.c0074.01457						g0530.c0029.02442				g0146.c0019.01833, g0146.c0027.02289				g0151.c0044.03694, g0151.c0116.05307
	aerobic carbon-monoxide or xanthine dehydrogenase, FAD-binding subunit (coxM, ec:1.2.5.3)			g0003.c0102.03689		g0005.c0054.03294					g0011.c0000.00373, g0011.c0001.00396, g0011.c0005.01517, g0011.c0043.04250			g0016.c0053.01160, g0016.c0113.02002, g0016.c0116.02038, g0016.c0143.02325, g0016.c0286.03510		g0018.c0025.02356			g0022.c0000.00084, g0022.c0003.00556, g0022.c0035.03177			g0081.c0009.02429		g0087.c0010.01543, g0087.c0041.03423			g0078.c0032.03581, g0078.c0045.04364, g0078.c0178.08476			g0070.c0001.00795				g0519.c0166.02465			g0524.c0003.00473			g0530.c0029.02439				g0146.c0019.01834, g0146.c0027.02293				g0151.c0044.03686, g0151.c0116.05308
	coxL, cutL; aerobic carbon-monoxide dehydrogenase large subunit (ec:1.2.5.3)			g0003.c0102.03691		g0005.c0054.03295					g0011.c0000.00372, g0011.c0001.00395, g0011.c0005.01516, g0011.c0014.02929, g0011.c0043.04252			g0016.c0051.01123, g0016.c0087.01646, g0016.c0116.02040, g0016.c0143.02326, g0016.c0186.02763, g0016.c0286.03509, g0016.c0322.03750		g0018.c0025.02355			g0022.c0000.00086, g0022.c0003.00554, g0022.c0035.03176			g0081.c0009.02430		g0087.c0010.01544	g0082.c0002.00503, g0082.c0002.00513		g0078.c0032.03582, g0078.c0045.04361, g0078.c0178.08477			g0070.c0001.00794				g0519.c0074.01459, g0519.c0315.03339			g0524.c0003.00471, g0524.c0017.01548			g0530.c0029.02440, g0530.c0042.02968				g0146.c0019.01836, g0146.c0027.02291, g0146.c0058.03582	g0147.c0058.04222			g0151.c0001.00279, g0151.c0039.03503, g0151.c0041.03565, g0151.c0044.03685
Respiration, Complex I	NADH:ubiquinone oxidoreductase subunit 3 (NuoA)		g0002.c0009.02444	g0003.c0000.00065		g0005.c0019.01814	g0006.c0177.03404	g0007.c0001.00771	g0009.c0024.02004	g0010.c0005.01849	g0011.c0003.01040		g0014.c0004.00780	g0016.c0062.01296	g0017.c0002.00792	g0018.c0012.01564	g0019.c0015.02382		g0022.c0023.02533	g0023.c0071.02625		g0081.c0000.00323	g0075.c0001.00659, g0075.c0002.00763	g0087.c0000.00083, g0087.c0005.00983	g0082.c0009.01075, g0082.c0027.01948	g0074.c0002.00080	g0078.c0013.02098			g0070.c0000.00006	g0071.c0024.01190	g0077.c0005.00978	g0518.c0031.01885				g0524.c0032.02501		g0527.c0089.02052	g0530.c0001.00255	g0141.c0003.01308			g0146.c0001.00336	g0147.c0044.03812		g0150.c0008.01244	g0151.c0034.03232	g0152.c0013.01009
	NADH:ubiquinone oxidoreductase 20 kD subunit (NuoB)		g0002.c0009.02445	g0003.c0000.00064		g0005.c0019.01813	g0006.c0177.03405	g0007.c0001.00772	g0009.c0024.02005	g0010.c0005.01848	g0011.c0003.01041		g0014.c0004.00781	g0016.c0062.01295	g0017.c0002.00793	g0018.c0012.01563	g0019.c0015.02381		g0022.c0023.02534	g0023.c0071.02626		g0081.c0000.00324	g0075.c0001.00658, g0075.c0002.00762	g0087.c0000.00084, g0087.c0005.00982	g0082.c0009.01074, g0082.c0027.01947	g0074.c0002.00081	g0078.c0013.02097			g0070.c0000.00007	g0071.c0024.01189	g0077.c0005.00977	g0518.c0031.01886	g0519.c0094.01710			g0524.c0032.02500		g0527.c0089.02053	g0530.c0001.00256	g0141.c0003.01309	g0142.c0099.01310, g0142.c0178.01794		g0146.c0001.00335	g0147.c0044.03813		g0150.c0008.01245	g0151.c0034.03231	g0152.c0013.01008, g0152.c0162.04749
	NADH:ubiquinone oxidoreductase 27 kD subunit (NuoC)		g0002.c0009.02446	g0003.c0000.00063		g0005.c0019.01812	g0006.c0177.03406	g0007.c0001.00773	g0009.c0024.02006	g0010.c0005.01847	g0011.c0003.01042		g0014.c0004.00782	g0016.c0062.01294	g0017.c0002.00794	g0018.c0012.01562			g0022.c0023.02535	g0023.c0029.01598		g0081.c0000.00325	g0075.c0001.00657	g0087.c0005.00981	g0082.c0009.01073, g0082.c0027.01945	g0074.c0002.00082	g0078.c0013.02096			g0070.c0000.00008	g0071.c0024.01188		g0518.c0031.01887	g0519.c0094.01711			g0524.c0032.02499		g0527.c0089.02054	g0530.c0001.00257	g0141.c0003.01310			g0146.c0001.00334			g0150.c0008.01246	g0151.c0034.03230	g0152.c0013.01007, g0152.c0162.04747
	NADH:ubiquinone oxidoreductase 49 kD subunit (NuoD)		g0002.c0009.02447	g0003.c0000.00062		g0005.c0019.01811, g0005.c0035.02605	g0006.c0177.03407	g0007.c0001.00774	g0009.c0024.02007	g0010.c0005.01846	g0011.c0003.01044		g0014.c0004.00783, g0014.c0006.01078	g0016.c0062.01293	g0017.c0002.00795	g0018.c0003.00533, g0018.c0012.01561	g0019.c0015.02379		g0022.c0023.02536	g0023.c0029.01599		g0081.c0000.00326	g0075.c0001.00656, g0075.c0002.00760	g0087.c0000.00086, g0087.c0005.00980, g0087.c0014.02069	g0082.c0009.01072, g0082.c0027.01944	g0074.c0002.00083	g0078.c0013.02095			g0070.c0000.00009	g0071.c0024.01187	g0077.c0003.00719, g0077.c0005.00975	g0518.c0031.01888	g0519.c0024.00598, g0519.c0094.01712			g0524.c0032.02498		g0527.c0089.02055	g0530.c0001.00258	g0141.c0003.01311	g0142.c0099.01309, g0142.c0178.01795		g0146.c0001.00333	g0147.c0044.03814		g0150.c0008.01247	g0151.c0034.03229	g0152.c0013.01006, g0152.c0162.04746
	NADH:ubiquinone oxidoreductase 24 kD subunit (NuoE)		g0002.c0009.02448	g0003.c0000.00061	g0004.c0059.03636	g0005.c0019.01808	g0006.c0177.03408	g0007.c0001.00776	g0009.c0005.00937, g0009.c0024.02008	g0010.c0000.00251, g0010.c0005.01845	g0011.c0003.01045, g0011.c0004.01234	g0013.c0016.01611	g0014.c0004.00784	g0016.c0062.01291, g0016.c0491.04536		g0018.c0004.00677, g0018.c0012.01560			g0022.c0023.02537			g0081.c0000.00328	g0075.c0001.00653	g0087.c0005.00979, g0087.c0046.03563	g0082.c0009.01071, g0082.c0025.01868		g0078.c0013.02094			g0070.c0000.00011	g0071.c0024.01186	g0077.c0005.00974, g0077.c0008.01255	g0518.c0068.02745	g0519.c0094.01713	g0521.c0043.02607	g0522.c0002.00580	g0524.c0032.02497		g0527.c0089.02056, g0527.c0097.02149	g0530.c0001.00259	g0141.c0003.01312	g0142.c0003.00136	g0143.c0000.00007	g0146.c0001.00332	g0147.c0044.03815	g0148.c0024.02301	g0150.c0004.00731, g0150.c0008.01248	g0151.c0034.03228	g0152.c0013.01005
	NADH:ubiquinone oxidoreductase, NADH-binding 51 kD subunit (NuoF)		g0002.c0006.02019, g0002.c0009.02449	g0003.c0000.00060, g0003.c0044.02585	g0004.c0008.00971, g0004.c0009.01048, g0004.c0044.03093, g0004.c0059.03637	g0005.c0019.01807	g0006.c0018.00864, g0006.c0071.02193	g0007.c0001.00780	g0009.c0005.00938, g0009.c0024.02009	g0010.c0000.00252, g0010.c0001.00951, g0010.c0005.01844	g0011.c0003.01047, g0011.c0004.01233	g0013.c0002.00265, g0013.c0016.01612	g0014.c0004.00785	g0016.c0062.01289, g0016.c0323.03756	g0017.c0017.02256, g0017.c0023.02517	g0018.c0004.00678, g0018.c0012.01557	g0019.c0000.00328, g0019.c0020.02580		g0022.c0004.00782, g0022.c0023.02538			g0081.c0000.00329	g0075.c0001.00652	g0087.c0005.00978, g0087.c0046.03556, g0087.c0046.03562	g0082.c0009.01070, g0082.c0025.01861, g0082.c0025.01867		g0078.c0013.02093			g0070.c0000.00013	g0071.c0011.00671, g0071.c0024.01185	g0077.c0005.00973, g0077.c0008.01254, g0077.c0009.01412	g0518.c0039.02142, g0518.c0053.02469, g0518.c0068.02743	g0519.c0094.01714, g0519.c0175.02540	g0521.c0002.00335, g0521.c0043.02608	g0522.c0002.00581, g0522.c0018.02543	g0524.c0032.02496, g0524.c0049.03224, g0524.c0148.04895		g0527.c0089.02057, g0527.c0097.02148	g0530.c0001.00260	g0141.c0003.01313, g0141.c0005.02030	g0142.c0025.00544	g0143.c0000.00008, g0143.c0002.00654	g0146.c0000.00056, g0146.c0001.00331, g0146.c0076.03977	g0147.c0044.03816	g0148.c0001.00170, g0148.c0024.02302	g0150.c0004.00730, g0150.c0008.01249	g0151.c0027.02860, g0151.c0034.03227	g0152.c0013.01004, g0152.c0106.03991
	NADH dehydrogenase/NADH:ubiquinone oxidoreductase 75 kD subunit (NuoG)		g0002.c0009.02450	g0003.c0000.00059		g0005.c0019.01804	g0006.c0018.00863	g0007.c0001.00783	g0009.c0024.02010	g0010.c0005.01843	g0011.c0003.01050		g0014.c0004.00786	g0016.c0062.01287		g0018.c0012.01556			g0022.c0023.02539						g0082.c0079.03308	g0074.c0002.00086, g0074.c0002.00087				g0070.c0000.00014	g0071.c0024.01184	g0077.c0005.00972		g0519.c0094.01715			g0524.c0032.02495			g0530.c0001.00261	g0141.c0003.01314			g0146.c0001.00330	g0147.c0044.03817		g0150.c0008.01250	g0151.c0034.03226	g0152.c0013.01003
	NADH:ubiquinone oxidoreductase subunit 1 (NuoH)		g0002.c0009.02451	g0003.c0000.00058		g0005.c0019.01803	g0006.c0018.00862	g0007.c0001.00785	g0009.c0024.02011	g0010.c0005.01842	g0011.c0003.01052		g0014.c0004.00787	g0016.c0062.01285	g0017.c0002.00796	g0018.c0003.00530, g0018.c0012.01554	g0019.c0015.02378		g0022.c0023.02540	g0023.c0029.01600		g0081.c0000.00332	g0075.c0001.00649, g0075.c0002.00759	g0087.c0000.00087, g0087.c0005.00974	g0082.c0027.01943, g0082.c0079.03307	g0074.c0002.00088	g0078.c0013.02091			g0070.c0000.00015	g0071.c0024.01183	g0077.c0005.00971	g0518.c0031.01889	g0519.c0094.01716			g0524.c0032.02494		g0527.c0033.01254	g0530.c0001.00262	g0141.c0003.01315	g0142.c0099.01314, g0142.c0178.01796		g0146.c0001.00329	g0147.c0044.03818		g0150.c0008.01251	g0151.c0034.03225	g0152.c0013.01002
	NADH:ubiquinone oxidoreductase 23 kD subunit (NuoI)/Formate hydrogen lyase subunit 6		g0002.c0009.02452	g0003.c0000.00057		g0005.c0019.01802	g0006.c0018.00861	g0007.c0001.00787	g0009.c0024.02012	g0010.c0005.01841	g0011.c0003.01053		g0014.c0004.00788	g0016.c0062.01284	g0017.c0002.00797	g0018.c0012.01553	g0019.c0015.02377		g0022.c0023.02541	g0023.c0029.01601		g0081.c0000.00333	g0075.c0001.00648, g0075.c0002.00758	g0087.c0000.00088, g0087.c0005.00973	g0082.c0027.01942, g0082.c0079.03306	g0074.c0002.00089	g0078.c0013.02090			g0070.c0000.00016	g0071.c0024.01182	g0077.c0005.00968	g0518.c0031.01890	g0519.c0094.01717			g0524.c0032.02493		g0527.c0033.01255	g0530.c0001.00263	g0141.c0003.01316	g0142.c0125.01495		g0146.c0001.00328	g0147.c0036.03494		g0150.c0008.01252	g0151.c0034.03222	g0152.c0013.01001
	NADH:ubiquinone oxidoreductase subunit 6 (NuoJ)		g0002.c0009.02453	g0003.c0000.00056		g0005.c0019.01801	g0006.c0018.00860	g0007.c0001.00788	g0009.c0024.02013	g0010.c0005.01840	g0011.c0003.01055		g0014.c0004.00789	g0016.c0062.01281	g0017.c0002.00798	g0018.c0012.01551	g0019.c0015.02376		g0022.c0023.02542	g0023.c0029.01602		g0081.c0000.00334	g0075.c0001.00647, g0075.c0002.00757	g0087.c0000.00089, g0087.c0005.00972	g0082.c0027.01941, g0082.c0041.02456	g0074.c0002.00090	g0078.c0013.02089			g0070.c0000.00017	g0071.c0024.01181	g0077.c0005.00965	g0518.c0031.01891	g0519.c0094.01718			g0524.c0032.02492		g0527.c0033.01256	g0530.c0001.00264	g0141.c0003.01317			g0146.c0001.00327	g0147.c0036.03493		g0150.c0008.01253	g0151.c0034.03221	g0152.c0013.01000
	NADH:ubiquinone oxidoreductase subunit 11 or 4L (NuoK)		g0002.c0009.02454	g0003.c0000.00055		g0005.c0019.01800	g0006.c0018.00859	g0007.c0001.00789	g0009.c0024.02014	g0010.c0005.01839	g0011.c0003.01056		g0014.c0004.00790	g0016.c0062.01280	g0017.c0002.00799	g0018.c0012.01549	g0019.c0015.02375		g0022.c0023.02543	g0023.c0029.01603		g0081.c0000.00335	g0075.c0001.00646, g0075.c0002.00756	g0087.c0000.00090, g0087.c0005.00971	g0082.c0027.01940, g0082.c0041.02455	g0074.c0002.00091	g0078.c0013.02088			g0070.c0000.00018	g0071.c0024.01180	g0077.c0005.00964	g0518.c0031.01893	g0519.c0094.01719			g0524.c0032.02491		g0527.c0033.01257	g0530.c0001.00265	g0141.c0003.01318			g0146.c0001.00326	g0147.c0036.03492		g0150.c0008.01254	g0151.c0034.03220	g0152.c0013.00999
	NADH:ubiquinone oxidoreductase subunit 5 (NuoL)/Multisubunit Na+/H+ antiporter		g0002.c0009.02455	g0003.c0000.00054, g0003.c0022.01767, g0003.c0022.01776	g0004.c0009.01116	g0005.c0019.01795	g0006.c0018.00858, g0006.c0062.01990	g0007.c0001.00790	g0009.c0004.00739, g0009.c0024.02015	g0010.c0005.01838	g0011.c0003.01057		g0014.c0004.00791, g0014.c0007.01236	g0016.c0062.01279	g0017.c0002.00800	g0018.c0012.01548	g0019.c0015.02374		g0022.c0023.02544, g0022.c0053.03735	g0023.c0029.01604, g0023.c0029.01606		g0081.c0000.00336	g0075.c0001.00644, g0075.c0002.00755	g0087.c0000.00091, g0087.c0005.00970, g0087.c0014.02064	g0082.c0027.01939, g0082.c0041.02454	g0074.c0002.00092	g0078.c0013.02087				g0071.c0024.01179, g0071.c0053.01986	g0077.c0003.00720, g0077.c0005.00963	g0518.c0031.01894	g0519.c0094.01720, g0519.c0126.02083			g0524.c0032.02490		g0527.c0033.01258	g0530.c0001.00266, g0530.c0029.02443, g0530.c0029.02445	g0141.c0001.00425, g0141.c0003.01319, g0141.c0005.02073			g0146.c0001.00325	g0147.c0001.00274, g0147.c0036.03491		g0150.c0008.01255, g0150.c0009.01349	g0151.c0034.03219	g0152.c0013.00996, g0152.c0074.03196
	NADH:ubiquinone oxidoreductase subunit 4 (NuoM)		g0002.c0009.02456	g0003.c0000.00053, g0003.c0015.01443, g0003.c0015.01444, g0003.c0015.01447		g0005.c0019.01794	g0006.c0018.00857, g0006.c0038.01432, g0006.c0038.01435, g0006.c0038.01436	g0007.c0001.00791	g0009.c0024.02016	g0010.c0005.01837	g0011.c0003.01058	g0013.c0030.02416, g0013.c0030.02417, g0013.c0030.02421	g0014.c0004.00792		g0017.c0002.00801	g0018.c0012.01547	g0019.c0015.02373		g0022.c0023.02545	g0023.c0029.01608		g0081.c0000.00337	g0075.c0001.00643, g0075.c0002.00754	g0087.c0000.00092, g0087.c0005.00969, g0087.c0014.02065	g0082.c0027.01938, g0082.c0041.02453	g0074.c0002.00093	g0078.c0013.02086			g0070.c0000.00022	g0071.c0006.00457, g0071.c0006.00460, g0071.c0006.00461, g0071.c0024.01178, g0071.c0050.01931, g0071.c0050.01932, g0071.c0050.01935	g0077.c0000.00131, g0077.c0000.00134, g0077.c0000.00135, g0077.c0005.00962	g0518.c0031.01898		g0521.c0028.01928, g0521.c0028.01929, g0521.c0028.01933	g0522.c0004.00924, g0522.c0004.00927, g0522.c0051.04006	g0524.c0032.02489		g0527.c0033.01259	g0530.c0001.00267	g0141.c0000.00255, g0141.c0000.00256, g0141.c0000.00259, g0141.c0003.01320		g0143.c0031.03654, g0143.c0031.03655, g0143.c0031.03658	g0146.c0001.00324	g0147.c0036.03490	g0148.c0032.02739, g0148.c0032.02740, g0148.c0032.02744	g0150.c0008.01256	g0151.c0034.03218	g0152.c0013.00994, g0152.c0043.02229, g0152.c0043.02230, g0152.c0043.02234
	NADH:ubiquinone oxidoreductase subunit 2 (NuoN)		g0002.c0009.02457	g0003.c0000.00052, g0003.c0022.01777		g0005.c0019.01793	g0006.c0018.00856	g0007.c0001.00792	g0009.c0024.02017	g0010.c0005.01836	g0011.c0003.01059		g0014.c0004.00793		g0017.c0002.00802	g0018.c0012.01546	g0019.c0015.02372		g0022.c0023.02546	g0023.c0029.01610		g0081.c0000.00339	g0075.c0001.00642, g0075.c0002.00753	g0087.c0000.00093, g0087.c0005.00968	g0082.c0027.01937, g0082.c0041.02452	g0074.c0002.00094	g0078.c0013.02085			g0070.c0000.00023	g0071.c0024.01177	g0077.c0005.00961	g0518.c0031.01900	g0519.c0126.02084, g0519.c0160.02420			g0524.c0032.02488		g0527.c0033.01260	g0530.c0001.00268	g0141.c0003.01321			g0146.c0001.00323	g0147.c0036.03489		g0150.c0008.01257	g0151.c0034.03217	g0152.c0013.00993
Respiration, Complex I, Na(+)-translocating	NADH:ubiquinone oxidoreductase, Na(+)-translocating, subunit A (NqrA)	g0001.c0000.00326			g0004.c0067.03884							g0013.c0020.01897			g0017.c0006.01285	g0018.c0052.03029	g0019.c0002.00796				g0024.c0025.01434											g0077.c0013.01752	g0518.c0061.02624		g0521.c0040.02493	g0522.c0009.01632							g0143.c0009.01885		g0147.c0014.02132	g0148.c0021.02074
	NADH:ubiquinone oxidoreductase, Na(+)-translocating, subunit B (NqrB)	g0001.c0000.00327			g0004.c0067.03885							g0013.c0020.01896			g0017.c0006.01286	g0018.c0052.03030	g0019.c0002.00797				g0024.c0025.01433											g0077.c0013.01753	g0518.c0061.02625		g0521.c0040.02494	g0522.c0009.01631							g0143.c0009.01886		g0147.c0014.02133	g0148.c0021.02075
	NADH:ubiquinone oxidoreductase, Na(+)-translocating, subunit C (NqrC)	g0001.c0000.00328			g0004.c0067.03886							g0013.c0020.01895			g0017.c0006.01287	g0018.c0052.03031	g0019.c0002.00798			g0023.c0036.01817	g0024.c0025.01432											g0077.c0013.01754	g0518.c0061.02626		g0521.c0040.02495	g0522.c0009.01630							g0143.c0009.01887		g0147.c0014.02134	g0148.c0021.02076
	NADH:ubiquinone oxidoreductase, Na(+)-translocating, subunit D (NqrD)	g0001.c0000.00329			g0004.c0067.03887							g0013.c0020.01894			g0017.c0006.01288	g0018.c0052.03032	g0019.c0002.00799			g0023.c0036.01816	g0024.c0021.01247, g0024.c0025.01431											g0077.c0013.01755	g0518.c0061.02627		g0521.c0040.02496	g0522.c0009.01629							g0143.c0009.01888		g0147.c0014.02135	g0148.c0021.02077
	NADH:ubiquinone oxidoreductase, Na(+)-translocating, subunit E (NqrE)	g0001.c0000.00330			g0004.c0067.03888							g0013.c0020.01893			g0017.c0006.01289	g0018.c0052.03033	g0019.c0002.00800				g0024.c0025.01430											g0077.c0013.01756	g0518.c0061.02629		g0521.c0040.02497	g0522.c0009.01628							g0143.c0009.01889		g0147.c0014.02136	g0148.c0021.02078
	NADH:ubiquinone oxidoreductase, Na(+)-translocating, subunit F (NqrF)	g0001.c0000.00331			g0004.c0067.03889							g0013.c0020.01892			g0017.c0006.01290	g0018.c0052.03034	g0019.c0002.00801				g0024.c0002.00175											g0077.c0013.01757	g0518.c0061.02630		g0521.c0040.02498	g0522.c0009.01627							g0143.c0009.01890		g0147.c0014.02137	g0148.c0021.02079
Respiration, Complex III	cytochrome b6/f complex, cytochrome f subunit (petA)
	cytochrome b6/f complex, cytochrome b6 subunit (petB)																								g0082.c0001.00343, g0082.c0016.01457, g0082.c0048.02654
	Fe-S protein subunit		g0002.c0011.02557	g0003.c0018.01579	g0004.c0104.04663	g0005.c0089.04112	g0006.c0072.02205	g0007.c0004.01784	g0009.c0001.00467	g0010.c0009.02248	g0011.c0006.01697	g0013.c0027.02306	g0014.c0054.03636	g0016.c0370.04028		g0018.c0009.01277			g0022.c0009.01353, g0022.c0016.02108		g0024.c0079.03143	g0081.c0001.00746			g0082.c0001.00342, g0082.c0016.01458	g0074.c0146.01556				g0070.c0000.00269	g0071.c0117.02995	g0077.c0012.01715		g0519.c0049.01066	g0521.c0027.01890	g0522.c0021.02721	g0524.c0000.00069, g0524.c0013.01300, g0524.c0017.01601, g0524.c0072.03921		g0527.c0023.01005	g0530.c0018.01804	g0141.c0001.00659, g0141.c0002.01063		g0143.c0001.00363	g0146.c0005.00765, g0146.c0022.01964, g0146.c0042.02998	g0147.c0016.02305	g0148.c0030.02647	g0150.c0017.01951	g0151.c0000.00085, g0151.c0102.05153	g0152.c0047.02366
	cytochrome b6/f complex subunit IV (petD)
	Plastocyanin (PetE)										g0011.c0007.01874, g0011.c0015.03094		g0014.c0001.00339																		g0071.c0079.02519
	cytochrome b6/f complex, Rieske Fe-S protein subunit (petF)																										g0078.c0003.00815							g0519.c0093.01705										g0146.c0000.00009				g0151.c0035.03289
	cytochrome b6/f complex, subunit V (petG)
	cytochrome b6/f complex, cytochrome c553 (petJ)				g0004.c0001.00220
	cytochrome b6/f complex, subunit VI (petL)
	cytochrome b6/f complex, subunit (petM)
	cytochrome b6/f complex, subunit VIII (petN)
Respiration, Complex IV, Heme/Copper Oxidase Oxygen Reductases (including nitric oxide reductase and dismutase)	subunit I (ccoN, cyoB, qoxB)	g0001.c0000.00555, g0001.c0011.02541	g0002.c0002.00999	g0003.c0004.00664, g0003.c0007.00853	g0004.c0008.01000, g0004.c0127.04983	g0005.c0033.02517, g0005.c0039.02780	g0006.c0037.01412, g0006.c0040.01487	g0007.c0000.00473, g0007.c0002.01082	g0009.c0006.00994, g0009.c0006.01003, g0009.c0010.01291, g0009.c0017.01665, g0009.c0025.02047	g0010.c0000.00380, g0010.c0000.00685	g0011.c0000.00230, g0011.c0007.01868, g0011.c0015.03058, g0011.c0015.03089, g0011.c0015.03099, g0011.c0016.03179	g0013.c0004.00495	g0014.c0001.00360, g0014.c0002.00445, g0014.c0007.01317	g0016.c0030.00750, g0016.c0052.01131, g0016.c0054.01176, g0016.c0229.03114, g0016.c0306.03655	g0017.c0016.02186, g0017.c0031.02816	g0018.c0003.00569, g0018.c0007.01041, g0018.c0058.03098	g0019.c0006.01471, g0019.c0009.01847		g0022.c0009.01315, g0022.c0010.01469, g0022.c0039.03320		g0024.c0069.02917, g0024.c0119.03810	g0081.c0002.00988, g0081.c0009.02402	g0075.c0001.00624, g0075.c0014.02310, g0075.c0028.03061	g0087.c0004.00720, g0087.c0045.03528, g0087.c0053.03730	g0082.c0055.02831		g0078.c0002.00701, g0078.c0003.00821, g0078.c0010.01864, g0078.c0015.02280, g0078.c0015.02305			g0070.c0002.00930, g0070.c0004.01601, g0070.c0006.02144	g0071.c0003.00244, g0071.c0064.02218	g0077.c0010.01475, g0077.c0082.04824	g0518.c0007.00723, g0518.c0009.00824	g0519.c0017.00467, g0519.c0076.01487	g0521.c0056.03019	g0522.c0007.01390, g0522.c0014.02180	g0524.c0027.02230, g0524.c0030.02389		g0527.c0035.01309, g0527.c0041.01427	g0530.c0036.02745, g0530.c0043.03005, g0530.c0049.03164	g0141.c0010.02765, g0141.c0054.03785		g0143.c0006.01434, g0143.c0020.03045	g0146.c0049.03297, g0146.c0050.03346	g0147.c0005.01015	g0148.c0025.02359	g0150.c0012.01595, g0150.c0012.01604, g0150.c0020.02083	g0151.c0001.00300, g0151.c0034.03247, g0151.c0069.04569	g0152.c0064.02926, g0152.c0069.03063
	subunit II (ccoO, cyoB, coxB)	g0001.c0011.02540	g0002.c0002.00998	g0003.c0004.00665	g0004.c0008.00999, g0004.c0127.04984	g0005.c0033.02516, g0005.c0039.02781	g0006.c0040.01486, g0006.c0172.03368	g0007.c0002.01081	g0009.c0006.01004, g0009.c0010.01290, g0009.c0017.01666	g0010.c0000.00684	g0011.c0000.00231, g0011.c0015.03059, g0011.c0015.03100		g0014.c0001.00361, g0014.c0002.00446	g0016.c0030.00751, g0016.c0052.01130, g0016.c0054.01175, g0016.c0137.02240, g0016.c0229.03113	g0017.c0016.02187	g0018.c0003.00570, g0018.c0058.03097	g0019.c0009.01848		g0022.c0009.01314, g0022.c0010.01470, g0022.c0039.03321		g0024.c0119.03809	g0081.c0002.00987	g0075.c0028.03060	g0087.c0053.03729	g0082.c0060.02941		g0078.c0002.00700, g0078.c0003.00820, g0078.c0010.01863			g0070.c0004.01600, g0070.c0006.02143		g0077.c0010.01474, g0077.c0082.04823	g0518.c0007.00722	g0519.c0076.01488, g0519.c0209.02787		g0522.c0014.02179	g0524.c0030.02390		g0527.c0035.01310	g0530.c0036.02744, g0530.c0043.03004	g0141.c0010.02764		g0143.c0020.03046	g0146.c0049.03296, g0146.c0050.03345	g0147.c0005.01016, g0147.c0038.03570		g0150.c0012.01594, g0150.c0020.02082	g0151.c0001.00301	g0152.c0064.02927, g0152.c0069.03062
	subunit III (ccoQ, cyoC, qoxC)	g0001.c0000.00553, g0001.c0011.02544, g0001.c0011.02545	g0002.c0002.00996	g0003.c0004.00667		g0005.c0033.02514	g0006.c0037.01413, g0006.c0040.01484, g0006.c0053.01789, g0006.c0172.03366	g0007.c0002.01079	g0009.c0006.01006, g0009.c0010.01288, g0009.c0025.02046	g0010.c0000.00682	g0011.c0000.00233, g0011.c0015.03102		g0014.c0001.00363, g0014.c0002.00448, g0014.c0007.01316	g0016.c0030.00753, g0016.c0052.01128, g0016.c0064.01337	g0017.c0029.02771, g0017.c0029.02772	g0018.c0003.00572	g0019.c0009.01845, g0019.c0009.01846, g0019.c0013.02287		g0022.c0039.03323		g0024.c0005.00415, g0024.c0119.03813, g0024.c0119.03814, g0024.c0197.04547	g0081.c0029.04141, g0081.c0029.04142	g0075.c0014.02312, g0075.c0028.03063, g0075.c0028.03064	g0087.c0004.00718, g0087.c0053.03733, g0087.c0053.03734	g0082.c0060.02939	g0074.c0226.01892	g0078.c0003.00822, g0078.c0147.07943			g0070.c0004.01598		g0077.c0082.04825	g0518.c0003.00431, g0518.c0024.01604	g0519.c0017.00460, g0519.c0209.02789			g0524.c0030.02392		g0527.c0035.01312	g0530.c0043.03002	g0141.c0010.02762, g0141.c0018.03405, g0141.c0018.03413			g0146.c0050.03343	g0147.c0038.03572		g0150.c0012.01592, g0150.c0020.02080	g0151.c0001.00303, g0151.c0034.03250	g0152.c0064.02929, g0152.c0090.03628
	heme copper oxidase A-family, cyt c and quinol dependent oxygen reductases	g0001.c0011.02541			g0004.c0008.01000	g0005.c0039.02780		g0007.c0000.00473	g0009.c0006.00994	g0010.c0000.00380	g0011.c0016.03179	g0013.c0004.00495		g0016.c0054.01176, g0016.c0229.03114, g0016.c0306.03655	g0017.c0016.02186	g0018.c0007.01041	g0019.c0009.01847		g0022.c0009.01315, g0022.c0010.01469		g0024.c0119.03810	g0081.c0002.00988	g0075.c0028.03061	g0087.c0053.03730			g0078.c0003.00821			g0070.c0002.00930, g0070.c0006.02144	g0071.c0064.02218	g0077.c0010.01475, g0077.c0082.04824	g0518.c0007.00723	g0519.c0076.01487	g0521.c0056.03019	g0522.c0007.01390	g0524.c0027.02230		g0527.c0041.01427	g0530.c0036.02745, g0530.c0049.03164			g0143.c0006.01434	g0146.c0049.03297	g0147.c0005.01015	g0148.c0025.02359	g0150.c0012.01604	g0151.c0069.04569
	heme copper oxidase B1-family, cyt c and quinol dependent oxygen reductases				g0004.c0127.04983			g0007.c0002.01082																												g0522.c0014.02180							g0143.c0020.03045						g0152.c0064.02926, g0152.c0069.03063
	heme copper oxidase B1-family, subunit II				g0004.c0127.04984												g0019.c0003.00954																			g0522.c0014.02179							g0143.c0020.03046
	heme copper oxidase B2-family, cyt c dependent oxygen reductases																																								g0141.c0010.02765
	heme copper oxidase B3-family, cyt c dependent oxygen reductases
	heme copper oxidase B3-family, subunit II
	heme copper oxidase B4-family, cyt c and quinol dependent oxygen reductases
	heme copper oxidase B4-family, subunit II
	heme copper oxidase B5-family, cyt c dependent oxygen reductases
	heme copper oxidase B6-family, cyt c dependent oxygen reductases
	heme copper oxidase B6-family, subunit II
	heme copper oxidase B7-family, cyt c dependent oxygen reductases
	heme copper oxidase B7-family, subunit II														g0017.c0035.02943						g0024.c0187.04498	g0081.c0006.02019	g0075.c0012.02153	g0087.c0045.03537
	heme copper oxidase B8-family, cyt c dependent oxygen reductases										g0011.c0015.03058			g0016.c0137.02239		g0018.c0058.03098
	heme copper oxidase B8-family, subunit II										g0011.c0015.03059			g0016.c0137.02240		g0018.c0058.03097
	heme copper oxidase B9-family, cyt c dependent oxygen reductases
	heme copper oxidase B1-family, cyt c dependent nitric oxide reductases (bNOR)
	heme copper oxidase C-family cyt c dependent oxygen reductases	g0001.c0000.00555													g0017.c0031.02816		g0019.c0006.01471					g0081.c0009.02402	g0075.c0014.02310	g0087.c0004.00720	g0082.c0055.02831								g0518.c0009.00824
	heme copper oxidase C-family cyt c dependent nitric oxide reductases (cNOR)		g0002.c0000.00401	g0003.c0007.00853			g0006.c0037.01412		g0009.c0025.02047		g0011.c0007.01868, g0011.c0015.03089	g0013.c0010.01149, g0013.c0014.01497	g0014.c0007.01317				g0019.c0007.01652, g0019.c0013.02284				g0024.c0069.02917	g0081.c0006.02032	g0075.c0001.00624	g0087.c0045.03528			g0078.c0010.01864, g0078.c0015.02280, g0078.c0015.02305				g0071.c0003.00244		g0518.c0021.01482	g0519.c0017.00467	g0521.c0008.00881	g0522.c0014.02186					g0141.c0054.03785		g0143.c0020.03039	g0146.c0033.02579		g0148.c0013.01467		g0151.c0034.03247	g0152.c0018.01243
	heme copper oxidase C-family, subunit II		g0002.c0002.00998	g0003.c0004.00665		g0005.c0033.02516	g0006.c0040.01486, g0006.c0172.03368	g0007.c0002.01081	g0009.c0006.01004, g0009.c0010.01290, g0009.c0017.01666	g0010.c0000.00684	g0011.c0000.00231, g0011.c0015.03100		g0014.c0001.00361, g0014.c0002.00446	g0016.c0030.00751, g0016.c0052.01130		g0018.c0003.00570			g0022.c0039.03321		g0024.c0197.04545						g0078.c0010.01863			g0070.c0004.01600				g0519.c0209.02787			g0524.c0030.02390		g0527.c0035.01310	g0530.c0043.03004	g0141.c0010.02764			g0146.c0050.03345	g0147.c0038.03570		g0150.c0012.01594, g0150.c0020.02082	g0151.c0001.00301	g0152.c0064.02927, g0152.c0069.03062
	heme copper oxidase B9-family cyt c dependent nitric oxide reductases (eNOR)
	heme copper oxidase B9-family eNOR, subunit II
	heme copper oxidase B6/7-family cyt c dependent nitric oxide reductases (gNOR)
	heme copper oxidase B6/7-family gNOR, subunit II
	heme copper oxidase B6/7-family cyt c dependent nitric oxide reductases (nNOR)
	heme copper oxidase B6/7-family nNOR, subunit II
	heme copper oxidase C-family, nitric oxide dismutase (NOD)																				g0024.c0069.02920		g0075.c0014.02298
	heme copper oxidase C-family, quinol dependent nitric oxide reductases (qNOR)					g0005.c0035.02588																					g0078.c0077.05977																					g0151.c0008.01315
	heme copper oxidase B6-family cyt c dependent nitric oxide reductases (sNOR)
	heme copper oxidase B6-family sNOR, subunit II
	heme copper oxidase A-family cyt c dependent subunit II				g0004.c0008.00999	g0005.c0039.02781		g0007.c0000.00472	g0009.c0006.00993	g0010.c0000.00379	g0011.c0014.02943	g0013.c0004.00494		g0016.c0054.01175, g0016.c0229.03113, g0016.c0337.03836	g0017.c0016.02187	g0018.c0037.02755	g0019.c0009.01848		g0022.c0009.01314, g0022.c0010.01470		g0024.c0119.03809	g0081.c0002.00987	g0075.c0028.03060	g0087.c0053.03729	g0082.c0060.02941		g0078.c0003.00820			g0070.c0002.00931, g0070.c0006.02143	g0071.c0064.02217	g0077.c0010.01474, g0077.c0082.04823	g0518.c0007.00722	g0519.c0076.01488	g0521.c0056.03018	g0522.c0007.01391	g0524.c0027.02231		g0527.c0041.01428	g0530.c0049.03165			g0143.c0006.01435	g0146.c0049.03296	g0147.c0005.01016	g0148.c0025.02358	g0150.c0012.01605	g0151.c0069.04570
	heme copper oxidase A-family quinol dependent subunit II
Respiration, Complex IV, bd/CydAA-type Oxygen Reductases	cyrochrome bd type oxygen reductases					g0005.c0000.00113		g0007.c0000.00196			g0011.c0012.02717, g0011.c0014.02982	g0013.c0044.03039							g0022.c0001.00247, g0022.c0019.02318	g0023.c0004.00466										g0070.c0002.01163		g0077.c0034.03122, g0077.c0105.05149		g0519.c0333.03413	g0521.c0045.02687	g0522.c0008.01530	g0524.c0072.03917			g0530.c0057.03380			g0143.c0011.02139	g0146.c0011.01311, g0146.c0110.04424	g0147.c0065.04338	g0148.c0048.03399		g0151.c0000.00264
	cyrochrome bd type oxygen reductases, subunit II					g0005.c0000.00114		g0007.c0000.00197			g0011.c0012.02718, g0011.c0014.02981	g0013.c0044.03038							g0022.c0001.00248, g0022.c0019.02320	g0023.c0004.00465										g0070.c0002.01164		g0077.c0034.03121, g0077.c0176.05578		g0519.c0083.01577	g0521.c0045.02686	g0522.c0008.01529	g0524.c0072.03918			g0530.c0057.03379			g0143.c0011.02138	g0146.c0011.01312, g0146.c0110.04423	g0147.c0065.04339	g0148.c0048.03398		g0151.c0000.00263
	cyrochrome bd type oxygen reductase, cytochrome c dependent									g0010.c0000.00732, g0010.c0000.00733										g0023.c0070.02600																			g0527.c0020.00926, g0527.c0020.00927					g0146.c0011.01301
	cyrochrome bd type oxygen reductase, quinol dependent, family 1					g0005.c0000.00113		g0007.c0000.00196			g0011.c0012.02717, g0011.c0014.02982	g0013.c0044.03039							g0022.c0001.00247, g0022.c0019.02318	g0023.c0004.00466										g0070.c0002.01163		g0077.c0034.03122, g0077.c0105.05149		g0519.c0333.03413	g0521.c0045.02687	g0522.c0008.01530	g0524.c0072.03917			g0530.c0057.03380			g0143.c0011.02139	g0146.c0011.01311, g0146.c0110.04424	g0147.c0065.04338	g0148.c0048.03399		g0151.c0000.00264
	cyrochrome bd type oxygen reductase, quinol dependent, family 2
	cyrochrome bd type oxygen reductase, quinol dependent, family 3
	cyrochrome bd type oxygen reductase, quinol dependent, family 4a
Respiration, Decaheme Cytochromes	MtrC ; decaheme c-type cytochrome, OmcA/MtrC family
	MtrB ; decaheme-associated outer membrane protein, MtrB/PioB family			g0003.c0000.00042		g0005.c0033.02534	g0006.c0055.01830																		g0082.c0048.02648						g0071.c0025.01217			g0519.c0031.00743
Respiration, Electron Transport Complex Rnf	electron transport complex (rnfA)		g0002.c0003.01342, g0002.c0009.02377	g0003.c0005.00694, g0003.c0083.03444, g0003.c0085.03481	g0004.c0005.00704, g0004.c0019.01837	g0005.c0068.03636	g0006.c0042.01541		g0009.c0011.01321	g0010.c0000.00329		g0013.c0005.00664	g0014.c0002.00416, g0014.c0023.02619				g0019.c0007.01530			g0023.c0036.01815	g0024.c0021.01246											g0077.c0022.02438	g0518.c0048.02356		g0521.c0003.00440	g0522.c0012.01985			g0527.c0021.00976		g0141.c0002.01149, g0141.c0006.02294, g0141.c0009.02633		g0143.c0017.02767		g0147.c0006.01209	g0148.c0004.00535	g0150.c0015.01756		g0152.c0011.00876, g0152.c0123.04232
	electron transport complex (rnfB)		g0002.c0003.01343, g0002.c0009.02376	g0003.c0005.00695, g0003.c0083.03446, g0003.c0087.03505	g0004.c0005.00703, g0004.c0019.01838	g0005.c0068.03637	g0006.c0042.01540		g0009.c0011.01322	g0010.c0000.00328		g0013.c0005.00665, g0013.c0124.04883	g0014.c0002.00415, g0014.c0023.02618						g0022.c0005.00941		g0024.c0021.01243										g0071.c0108.02883	g0077.c0022.02437, g0077.c0096.05057			g0521.c0003.00441, g0521.c0095.04046	g0522.c0012.01984, g0522.c0024.02948	g0524.c0019.01704		g0527.c0021.00975		g0141.c0002.01148, g0141.c0006.02293, g0141.c0009.02627		g0143.c0013.02322, g0143.c0017.02766	g0146.c0003.00541	g0147.c0006.01210	g0148.c0004.00534, g0148.c0087.04521	g0150.c0015.01757	g0151.c0067.04505	g0152.c0011.00877, g0152.c0024.01522
	electron transport complex (rnfC)		g0002.c0003.01344, g0002.c0009.02375	g0003.c0083.03447, g0003.c0085.03485	g0004.c0005.00702, g0004.c0019.01839	g0005.c0008.00981	g0006.c0042.01539		g0009.c0011.01323	g0010.c0000.00327		g0013.c0005.00666	g0014.c0002.00414, g0014.c0023.02617				g0019.c0007.01534			g0023.c0036.01821	g0024.c0021.01250											g0077.c0022.02436	g0518.c0048.02360		g0521.c0003.00442	g0522.c0012.01983			g0527.c0021.00974		g0141.c0002.01147, g0141.c0006.02292, g0141.c0009.02629		g0143.c0017.02765			g0148.c0004.00533	g0150.c0015.01758		g0152.c0011.00878, g0152.c0123.04241
	electron transport complex (rnfD)		g0002.c0003.01345, g0002.c0009.02374	g0003.c0005.00699, g0003.c0083.03448, g0003.c0085.03484	g0004.c0005.00701, g0004.c0019.01840	g0005.c0008.00980	g0006.c0042.01538		g0009.c0011.01324	g0010.c0000.00326		g0013.c0005.00667	g0014.c0002.00413, g0014.c0023.02616				g0019.c0007.01533			g0023.c0036.01818	g0024.c0021.01249											g0077.c0022.02435	g0518.c0048.02359		g0521.c0003.00443	g0522.c0012.01982			g0527.c0021.00973		g0141.c0002.01146, g0141.c0006.02291, g0141.c0009.02630		g0143.c0017.02764		g0147.c0006.01214	g0148.c0004.00532	g0150.c0015.01759		g0152.c0011.00880, g0152.c0123.04238
	electron transport complex (rnfE)		g0002.c0003.01346, g0002.c0009.02373	g0003.c0005.00700, g0003.c0083.03449, g0003.c0085.03483	g0004.c0005.00700, g0004.c0019.01841	g0005.c0008.00979	g0006.c0042.01537		g0009.c0011.01326	g0010.c0000.00325		g0013.c0005.00668	g0014.c0002.00412, g0014.c0023.02615				g0019.c0007.01532			g0023.c0036.01817	g0024.c0021.01248											g0077.c0022.02432	g0518.c0048.02358		g0521.c0003.00444	g0522.c0012.01981			g0527.c0021.00972		g0141.c0002.01145, g0141.c0006.02290, g0141.c0009.02631		g0143.c0017.02763		g0147.c0006.01215	g0148.c0004.00531	g0150.c0015.01761		g0152.c0011.00881, g0152.c0123.04234
	electron transport complex (rnfF)		g0002.c0003.01347, g0002.c0009.02372	g0003.c0005.00701, g0003.c0083.03450, g0003.c0085.03482	g0004.c0005.00699, g0004.c0019.01842	g0005.c0008.00978	g0006.c0042.01536		g0009.c0011.01327	g0010.c0000.00324		g0013.c0005.00669	g0014.c0002.00411, g0014.c0023.02614				g0019.c0007.01531															g0077.c0022.02431	g0518.c0048.02357		g0521.c0003.00445	g0522.c0012.01980			g0527.c0021.00971		g0141.c0002.01144, g0141.c0006.02289, g0141.c0009.02632		g0143.c0017.02762		g0147.c0006.01216	g0148.c0004.00530	g0150.c0015.01762		g0152.c0123.04233
Respiration, Hydrogenases Fe-Fe	FeFe (iron only) hydrogenase catch-all																																g0518.c0068.02744
	FeFehyd; hydrogenase, group A1
	FeFehyd; hydrogenase, group A2
	FeFehyd; hydrogenase, group A3																																g0518.c0068.02744
	FeFehyd; hydrogenase, group A4
	FeFehyd; hydrogenase, group B
	FeFehyd; hydrogenase, group C1
	FeFehyd; hydrogenase, group C2
	FeFehyd; hydrogenase, group C3
	FeFehyd; hydrogenase, group Fe
Respiration, Hydrogenases Ni-Fe	NiFe hydrogenase catch-all		g0002.c0005.01855, g0002.c0006.02022	g0003.c0044.02588	g0004.c0044.03090		g0006.c0071.02190			g0010.c0001.00948	g0011.c0021.03518	g0013.c0001.00137, g0013.c0002.00262, g0013.c0108.04686	g0014.c0011.01677, g0014.c0035.03170		g0017.c0017.02252, g0017.c0024.02594		g0019.c0000.00325, g0019.c0000.00330			g0023.c0003.00384, g0023.c0019.01266, g0023.c0048.02154			g0075.c0000.00216		g0082.c0025.01852, g0082.c0025.01858, g0082.c0025.01862	g0074.c0000.00023, g0074.c0000.00029			g0085.c0029.00972		g0071.c0011.00662	g0077.c0009.01417, g0077.c0074.04679	g0518.c0003.00420, g0518.c0039.02144	g0519.c0175.02543	g0521.c0002.00338, g0521.c0017.01441, g0521.c0123.04547	g0522.c0018.02549	g0524.c0148.04892, g0524.c0166.05040, g0524.c0167.05041, g0524.c0175.05064				g0141.c0005.02027, g0141.c0005.02047	g0142.c0012.00296, g0142.c0047.00828, g0142.c0414.02605	g0143.c0002.00648	g0146.c0057.03547, g0146.c0076.03971, g0146.c0076.03974		g0148.c0001.00167, g0148.c0003.00462, g0148.c0104.04800			g0152.c0000.00043, g0152.c0015.01091, g0152.c0054.02602
	NiFe hydrogenase group Ia																			g0023.c0048.02154
	NiFe hydrogenase group Ib																									g0074.c0000.00023, g0074.c0000.00029
	NiFe hydrogenase group Ic																			g0023.c0019.01266																					g0141.c0005.02047
	NiFe hydrogenase group Id											g0013.c0001.00137																							g0521.c0017.01441		g0524.c0166.05040, g0524.c0175.05064							g0146.c0057.03547		g0148.c0003.00462
	NiFe hydrogenase group Ie		g0002.c0005.01855										g0014.c0035.03170		g0017.c0024.02594		g0019.c0000.00325								g0082.c0025.01852								g0518.c0003.00420																g0152.c0054.02602
	NiFe hydrogenase group If
	NiFe hydrogenase group Ig
	NiFe hydrogenase group Ih
	NiFe hydrogenase group Ii
	NiFe hydrogenase group Ij
	NiFe hydrogenase group Ik
	NiFe hydrogenase group IIa										g0011.c0021.03518												g0075.c0000.00216
	NiFe hydrogenase group IIb																																				g0524.c0167.05041							g0146.c0076.03971
	NiFe hydrogenase group IIc											g0013.c0108.04686																				g0077.c0074.04679			g0521.c0123.04547											g0148.c0104.04800			g0152.c0000.00043
	NiFe hydrogenase group IId
	NiFe hydrogenase group IIe
	NiFe hydrogenase group IIIa																																									g0142.c0012.00296
	NiFe hydrogenase group IIIb												g0014.c0011.01677							g0023.c0003.00384									g0085.c0029.00972
	NiFe hydrogenase group IIIc																																									g0142.c0047.00828
	NiFe hydrogenase group IIId		g0002.c0006.02022	g0003.c0044.02588	g0004.c0044.03090		g0006.c0071.02190			g0010.c0001.00948		g0013.c0002.00262			g0017.c0017.02252		g0019.c0000.00330								g0082.c0025.01858, g0082.c0025.01862						g0071.c0011.00662	g0077.c0009.01417	g0518.c0039.02144	g0519.c0175.02543	g0521.c0002.00338	g0522.c0018.02549	g0524.c0148.04892				g0141.c0005.02027		g0143.c0002.00648	g0146.c0076.03974		g0148.c0001.00167			g0152.c0015.01091
	NiFe hydrogenase group IVa
	NiFe hydrogenase group IVb																																												g0147.c0044.03814
	NiFe hydrogenase group IVc
	NiFe hydrogenase group IVd																														g0071.c0024.01187																	g0151.c0034.03229
	NiFe hydrogenase group IVe
	NiFe hydrogenase group IVf					g0005.c0035.02605							g0014.c0006.01078			g0018.c0003.00533								g0087.c0014.02069								g0077.c0003.00719		g0519.c0024.00598
	NiFe hydrogenase group IVg			g0003.c0000.00062				g0007.c0001.00774	g0009.c0024.02007	g0010.c0005.01846	g0011.c0003.01044			g0016.c0062.01293	g0017.c0002.00795	g0018.c0012.01561	g0019.c0015.02379		g0022.c0023.02536	g0023.c0029.01599		g0081.c0000.00326	g0075.c0001.00656, g0075.c0002.00760	g0087.c0000.00086, g0087.c0005.00980	g0082.c0009.01072, g0082.c0027.01944	g0074.c0002.00083	g0078.c0013.02095			g0070.c0000.00009		g0077.c0005.00975	g0518.c0031.01888	g0519.c0094.01712			g0524.c0032.02498		g0527.c0089.02055	g0530.c0001.00258	g0141.c0003.01311			g0146.c0001.00333			g0150.c0008.01247		g0152.c0013.01006, g0152.c0162.04746
	NiFe hydrogenase group IVh																																									g0142.c0099.01309
	NiFe hydrogenase group IVi																																									g0142.c0178.01795
Respiration, Methane and Ammonia Monooxygenases	methane/ammonia monooxygenase subunit A (pmoA/amoA)				g0004.c0037.02856							g0013.c0016.01608									g0024.c0118.03803, g0024.c0168.04353, g0024.c0171.04370		g0075.c0001.00583								g0071.c0160.03301	g0077.c0001.00499			g0521.c0043.02604	g0522.c0030.03315							g0143.c0008.01833			g0148.c0024.02298
	methane/ammonia monooxygenase subunit B (pmoB/amoB)				g0004.c0037.02855							g0013.c0016.01607																			g0071.c0160.03300	g0077.c0001.00498			g0521.c0043.02603	g0522.c0030.03316							g0143.c0008.01834			g0148.c0024.02297
	methane/ammonia monooxygenase subunit C (pmoC/amoC)				g0004.c0037.02857							g0013.c0016.01609																				g0077.c0001.00500			g0521.c0043.02605	g0522.c0030.03314							g0143.c0008.01832			g0148.c0024.02299
	soluble methane/ammonia monoxygenase (smmo)																																			g0522.c0025.03022							g0143.c0010.02014
	soluble methane monooxygenase-binding protein (mmoD)																																			g0522.c0025.03022							g0143.c0010.02014
	soluble methane monooxygenase component A beta chain (mmoY. ec:1.14.13.25)																																			g0522.c0025.03025							g0143.c0010.02017
	soluble methane monooxygenase component A gamma chain (mmoZ, ec:1.14.13.25)																																			g0522.c0025.03023							g0143.c0010.02015
Respiration, Methanogenesis	mtaA; (methyl-Co(III) methanol-specific corrinoid protein):coenzyme M methyltransferase (ec:2.1.1.246)	g0001.c0000.00259	g0002.c0007.02177	g0003.c0053.02822	g0004.c0017.01698, g0004.c0051.03391	g0005.c0020.01838	g0006.c0029.01201	g0007.c0015.02918	g0009.c0008.01130	g0010.c0002.01298	g0011.c0000.00249	g0013.c0014.01462, g0013.c0091.04401	g0014.c0022.02558	g0016.c0212.02970	g0017.c0027.02705	g0018.c0003.00586	g0019.c0001.00503		g0022.c0030.02934	g0023.c0062.02471	g0024.c0045.02196	g0081.c0022.03817	g0075.c0003.00904	g0087.c0010.01593		g0074.c0025.00501	g0078.c0012.02051			g0070.c0012.03008	g0071.c0020.01049, g0071.c0055.02029	g0077.c0038.03334, g0077.c0117.05319	g0518.c0030.01865	g0519.c0061.01281	g0521.c0011.01107, g0521.c0101.04181	g0522.c0000.00272	g0524.c0051.03277			g0530.c0053.03279	g0141.c0002.01107, g0141.c0004.01801		g0143.c0007.01621	g0146.c0074.03937	g0147.c0028.03092	g0148.c0017.01788, g0148.c0088.04540	g0150.c0001.00272	g0151.c0024.02687	g0152.c0017.01167
	acetyl-CoA decarbonylase/synthase complex subunit alpha (cdhA, ec:2.1.1.245)																																									g0142.c0076.01113
	acetyl-CoA decarbonylase/synthase complex subunit epsilon (cdhB, ec:2.1.1.245)																																									g0142.c0076.01114
	acetyl-CoA decarbonylase/synthase complex subunit beta (cdhC, ec:2.1.1.245)																			g0023.c0009.00759																						g0142.c0142.01596
	acetyl-CoA decarbonylase/synthase complex subunit delta (cdhD, acsD, ec:2.1.1.245)																			g0023.c0009.00756																						g0142.c0142.01594
	acetyl-CoA decarbonylase/synthase complex subunit gamma (cdhE, ec:2.1.1.245)																			g0023.c0009.00761																						g0142.c0142.01593
	formylmethanofuran--tetrahydromethanopterin N-formyltransferase (ftr, ec:2.3.1.101)				g0004.c0011.01288, g0004.c0044.03107				g0009.c0015.01578	g0010.c0003.01464																						g0077.c0028.02806			g0521.c0019.01552	g0522.c0001.00374			g0527.c0014.00764			g0142.c0126.01508, g0142.c0292.02272	g0143.c0003.00968			g0148.c0012.01380	g0150.c0013.01652
	methenyltetrahydromethanopterin cyclohydrolase (mch, ec:3.5.4.27)				g0004.c0063.03773				g0009.c0014.01555	g0010.c0001.01009		g0013.c0038.02803																				g0077.c0002.00563			g0521.c0038.02419	g0522.c0006.01338			g0527.c0001.00144			g0142.c0063.00983	g0143.c0001.00394			g0148.c0063.03899	g0150.c0002.00531
	5,6,7,8-tetrahydromethanopterin hydro-lyase (fae, ec:4.2.1.147)				g0004.c0006.00802, g0004.c0011.01286, g0004.c0063.03770, g0004.c0103.04646				g0009.c0008.01169, g0009.c0019.01746, g0009.c0036.02419	g0010.c0002.01304, g0010.c0003.01483		g0013.c0038.02795, g0013.c0038.02806																				g0077.c0002.00566, g0077.c0002.00620, g0077.c0028.02804, g0077.c0044.03640			g0521.c0019.01554, g0521.c0038.02411, g0521.c0038.02422, g0521.c0074.03540	g0522.c0004.00953, g0522.c0006.01335, g0522.c0018.02528			g0527.c0014.00747, g0527.c0029.01173			g0142.c0117.01446	g0143.c0001.00397, g0143.c0002.00671, g0143.c0004.01223			g0148.c0012.01382, g0148.c0063.03890, g0148.c0063.03902	g0150.c0001.00263, g0150.c0001.00301, g0150.c0004.00802
	methyl-coenzyme M reductase subunit alpha (mcrA, ec:2.8.4.1)																																									g0142.c0020.00460
	methyl-coenzyme M reductase subunit beta (mcrB, ec:2.8.4.1)																																									g0142.c0020.00456
	methyl-coenzyme M reductase subunit C (mcrC, ec:2.8.4.1)																																									g0142.c0020.00458
	methyl-coenzyme M reductase subunit gamma (mcrG, ec:2.8.4.1)																																									g0142.c0020.00459
	(methyl-Co(III) methylamine-specific corrinoid protein): coenzyme M methyltransferase (mtbA, ec:2.1.1.247)
	methylamine dehydrogenase light chain (mauA, ec:1.4.9.1)
	methylamine dehydrogenase heavy chain (mauB, ec:1.4.9.1)
Respiration, Nitrification, Ammonia Oxidation, Aerobic	hydroxylamine dehydrogenase (hao, ec:1.7.2.6)				g0004.c0002.00416																										g0071.c0154.03268
	nxrA; nitrate reductase / nitrite oxidoreductase, alpha subunit Nitrobacter (ec:1.7.5.1)						g0006.c0215.03622	g0007.c0012.02775	g0009.c0000.00219, g0009.c0001.00382	g0010.c0003.01443			g0014.c0004.00800						g0022.c0033.03054											g0070.c0011.02962		g0077.c0088.04918		g0519.c0017.00472			g0524.c0054.03372		g0527.c0040.01418					g0146.c0066.03774			g0150.c0032.02444	g0151.c0023.02620	g0152.c0083.03450
	nxrB; nitrate reductase / nitrite oxidoreductase, beta subunit (ec:1.7.5.1)						g0006.c0215.03623	g0007.c0012.02776	g0009.c0000.00218, g0009.c0001.00383	g0010.c0003.01444	g0011.c0015.03076		g0014.c0004.00799	g0016.c0112.01987					g0022.c0033.03053											g0070.c0011.02961		g0077.c0088.04919		g0519.c0177.02562					g0527.c0216.02773					g0146.c0130.04561				g0151.c0023.02619	g0152.c0083.03449
Respiration, Sulfide Oxidation, H2S -> Persulfide or sulfur	sqr; sulfide:quinone oxidoreductase (ec:1.8.5.4)	g0001.c0000.00378, g0001.c0013.02778	g0002.c0002.01172		g0004.c0002.00395, g0004.c0067.03897, g0004.c0077.04167	g0005.c0066.03594		g0007.c0000.00193, g0007.c0006.02162	g0009.c0002.00511, g0009.c0005.00928	g0010.c0000.00211, g0010.c0000.00724, g0010.c0011.02474	g0011.c0000.00144, g0011.c0001.00532	g0013.c0037.02755, g0013.c0053.03361	g0014.c0019.02414, g0014.c0036.03198	g0016.c0200.02877, g0016.c0326.03777	g0017.c0001.00367, g0017.c0007.01470	g0018.c0003.00527, g0018.c0025.02348	g0019.c0000.00230, g0019.c0001.00595		g0022.c0001.00251, g0022.c0027.02791	g0023.c0002.00285, g0023.c0044.02030	g0024.c0005.00446, g0024.c0018.01130, g0024.c0062.02725	g0081.c0024.03979	g0075.c0000.00025, g0075.c0011.02027, g0075.c0018.02586	g0087.c0007.01205, g0087.c0047.03588	g0082.c0000.00146, g0082.c0004.00734, g0082.c0044.02539	g0074.c0000.00025	g0078.c0001.00473			g0070.c0006.02134, g0070.c0007.02281	g0071.c0017.00912, g0071.c0052.01966, g0071.c0058.02104, g0071.c0082.02561	g0077.c0002.00663, g0077.c0018.02183, g0077.c0024.02606, g0077.c0034.03123	g0518.c0007.00732, g0518.c0052.02438	g0519.c0090.01661, g0519.c0162.02437, g0519.c0223.02886	g0521.c0018.01507, g0521.c0037.02358	g0522.c0016.02385, g0522.c0036.03549	g0524.c0006.00747, g0524.c0017.01599, g0524.c0084.04159		g0527.c0020.00935, g0527.c0032.01245, g0527.c0235.02826	g0530.c0032.02580			g0143.c0004.01119, g0143.c0036.03849	g0146.c0008.01008, g0146.c0014.01466, g0146.c0080.04045	g0147.c0005.01074, g0147.c0022.02737	g0148.c0040.03105, g0148.c0052.03541	g0150.c0004.00740, g0150.c0011.01542	g0151.c0001.00320, g0151.c0013.01796, g0151.c0025.02745	g0152.c0037.02030, g0152.c0058.02737
	fccB; sulfide dehydrogenase (flavocytochrome c) flavoprotein chain (ec:1.8.2.3)			g0003.c0015.01414			g0006.c0059.01928, g0006.c0088.02472				g0011.c0005.01545		g0014.c0015.02098, g0014.c0024.02670	g0016.c0172.02625, g0016.c0266.03386		g0018.c0047.02971										g0074.c0078.01077											g0524.c0157.05002				g0141.c0005.01926, g0141.c0014.03178			g0146.c0011.01304					g0152.c0022.01437
	fccA; cytochrome subunit of sulfide dehydrogenase		g0002.c0002.00996, g0002.c0002.01148	g0003.c0002.00364, g0003.c0010.01139, g0003.c0010.01140, g0003.c0014.01395, g0003.c0014.01406, g0003.c0014.01407, g0003.c0015.01412, g0003.c0017.01544, g0003.c0033.02216, g0003.c0058.02943	g0004.c0017.01763, g0004.c0046.03238, g0004.c0127.04982, g0004.c0127.04990	g0005.c0043.02894, g0005.c0100.04285, g0005.c0100.04286, g0005.c0126.04619	g0006.c0006.00334, g0006.c0006.00335, g0006.c0040.01470, g0006.c0088.02473, g0006.c0089.02505, g0006.c0092.02549, g0006.c0092.02550, g0006.c0098.02627, g0006.c0117.02840		g0009.c0001.00436, g0009.c0002.00599, g0009.c0005.00905, g0009.c0037.02449	g0010.c0000.00631, g0010.c0003.01507, g0010.c0009.02277	g0011.c0015.03102, g0011.c0031.04008	g0013.c0019.01831, g0013.c0021.01962, g0013.c0028.02360	g0014.c0000.00070, g0014.c0000.00109, g0014.c0010.01586, g0014.c0014.02035, g0014.c0015.02097, g0014.c0021.02524, g0014.c0024.02669	g0016.c0052.01128, g0016.c0080.01558					g0022.c0002.00524, g0022.c0002.00526, g0022.c0009.01402, g0022.c0010.01496, g0022.c0013.01787, g0022.c0014.01889							g0074.c0051.00808, g0074.c0060.00904, g0074.c0078.01074, g0074.c0181.01730					g0071.c0037.01592, g0071.c0108.02886, g0071.c0108.02887	g0077.c0000.00260, g0077.c0008.01332, g0077.c0012.01710		g0519.c0024.00613, g0519.c0062.01295, g0519.c0170.02499, g0519.c0284.03209, g0519.c0284.03211	g0521.c0014.01281, g0521.c0015.01375, g0521.c0025.01803	g0522.c0013.02066, g0522.c0014.02181, g0522.c0021.02735, g0522.c0030.03272, g0522.c0030.03293	g0524.c0000.00121, g0524.c0002.00348, g0524.c0011.01168, g0524.c0017.01605, g0524.c0024.01998, g0524.c0037.02740, g0524.c0037.02742, g0524.c0039.02825, g0524.c0062.03653, g0524.c0112.04594, g0524.c0157.05001		g0527.c0002.00242, g0527.c0004.00373, g0527.c0139.02453		g0141.c0004.01578, g0141.c0005.01869, g0141.c0005.01885, g0141.c0005.01886, g0141.c0005.01927, g0141.c0010.02742, g0141.c0010.02743, g0141.c0021.03510		g0143.c0001.00348, g0143.c0008.01790, g0143.c0008.01811, g0143.c0016.02656, g0143.c0020.03044	g0146.c0011.01303, g0146.c0034.02664, g0146.c0043.03048, g0146.c0102.04346, g0146.c0102.04349	g0147.c0005.00989	g0148.c0011.01266, g0148.c0023.02210, g0148.c0031.02706	g0150.c0002.00503, g0150.c0017.01919, g0150.c0031.02429	g0151.c0000.00147, g0151.c0008.01294, g0151.c0013.01794, g0151.c0020.02441, g0151.c0057.04178	g0152.c0001.00178, g0152.c0019.01309, g0152.c0022.01438, g0152.c0022.01440, g0152.c0026.01590, g0152.c0038.02063, g0152.c0044.02256, g0152.c0045.02274, g0152.c0091.03656
Respiration, Sulfite Oxidation, Sulfite -> Sulfate	soeA; sulfite dehydrogenase (quinone) subunit SoeA (ec:1.8.5.6)		g0002.c0002.01155	g0003.c0027.02035		g0005.c0088.04099	g0006.c0224.03663				g0011.c0007.02019		g0014.c0017.02307				g0019.c0004.01044																	g0519.c0134.02165, g0519.c0283.03206							g0141.c0010.02835			g0146.c0018.01742				g0151.c0029.02950
	soeB; sulfite dehydrogenase (quinone) subunit SoeB		g0002.c0002.01117, g0002.c0002.01154	g0003.c0002.00435, g0003.c0029.02091, g0003.c0094.03610		g0005.c0088.04097	g0006.c0001.00104, g0006.c0224.03662				g0011.c0007.02020		g0014.c0000.00181, g0014.c0017.02306		g0017.c0001.00338, g0017.c0002.00671, g0017.c0019.02365, g0017.c0053.03246, g0017.c0053.03252	g0018.c0025.02321	g0019.c0002.00708, g0019.c0005.01170, g0019.c0010.02058			g0023.c0082.02789			g0075.c0016.02424	g0087.c0036.03210, g0087.c0057.03827, g0087.c0061.03909, g0087.c0061.03917		g0074.c0019.00418, g0074.c0198.01799							g0518.c0011.01007, g0518.c0030.01872, g0518.c0030.01876, g0518.c0052.02452, g0518.c0092.03037	g0519.c0050.01093, g0519.c0117.01976, g0519.c0134.02166, g0519.c0169.02494							g0141.c0000.00085, g0141.c0005.01974, g0141.c0010.02834			g0146.c0018.01741, g0146.c0018.01750				g0151.c0029.02949, g0151.c0029.02959	g0152.c0014.01045
	soeC; sulfite dehydrogenase (quinone) subunit SoeC		g0002.c0002.01153	g0003.c0094.03609		g0005.c0088.04096					g0011.c0007.02021		g0014.c0017.02305																					g0519.c0134.02167, g0519.c0169.02493							g0141.c0010.02833			g0146.c0018.01740				g0151.c0029.02948
	sorB; sulfite dehydrogenase (cytochrome C) subunit B		g0002.c0002.01147				g0006.c0098.02626	g0007.c0007.02292	g0009.c0037.02450	g0010.c0000.00632									g0022.c0002.00525													g0077.c0038.03327		g0519.c0284.03210			g0524.c0011.01169, g0524.c0037.02741, g0524.c0053.03367, g0524.c0062.03652		g0527.c0002.00243					g0146.c0021.01922, g0146.c0022.01979, g0146.c0102.04348			g0150.c0031.02430	g0151.c0057.04179	g0152.c0004.00392, g0152.c0019.01310, g0152.c0044.02255
	SUOX; sulfite oxidase (ec:1.8.3.1)				g0004.c0019.01888			g0007.c0007.02291			g0011.c0005.01548	g0013.c0077.04066							g0022.c0002.00523							g0074.c0047.00766	g0078.c0068.05601							g0519.c0016.00448	g0521.c0077.03620		g0524.c0037.02738							g0146.c0102.04351		g0148.c0077.04260		g0151.c0024.02667, g0151.c0097.05099
Respiration, Sulfur Oxidation, Sulfur -> Sulfite	ETHE1; sulfur dioxygenase (ec:1.13.11.18)	g0001.c0001.00802, g0001.c0005.01785, g0001.c0006.01979	g0002.c0008.02326		g0004.c0027.02378, g0004.c0067.03898	g0005.c0003.00509	g0006.c0205.03574	g0007.c0000.00189, g0007.c0001.00602	g0009.c0003.00694		g0011.c0014.02987, g0011.c0019.03398, g0011.c0022.03577	g0013.c0044.03042	g0014.c0010.01563	g0016.c0048.01066	g0017.c0036.02952	g0018.c0040.02820			g0022.c0001.00238, g0022.c0001.00253, g0022.c0011.01620	g0023.c0053.02275	g0024.c0056.02555, g0024.c0067.02849	g0081.c0000.00116, g0081.c0005.01857, g0081.c0015.03140, g0081.c0025.04024	g0075.c0000.00464, g0075.c0015.02393, g0075.c0016.02450	g0087.c0021.02549			g0078.c0015.02287, g0078.c0032.03579, g0078.c0066.05479, g0078.c0108.07040			g0070.c0000.00185, g0070.c0007.02288	g0071.c0016.00890	g0077.c0024.02607, g0077.c0058.04186	g0518.c0007.00728	g0519.c0083.01580, g0519.c0088.01649	g0521.c0045.02690	g0522.c0006.01327, g0522.c0038.03657	g0524.c0017.01587, g0524.c0017.01600, g0524.c0023.01945, g0524.c0072.03924			g0530.c0006.00821, g0530.c0051.03212		g0142.c0103.01340	g0143.c0001.00405, g0143.c0015.02613	g0146.c0017.01694, g0146.c0022.01967	g0147.c0003.00798, g0147.c0079.04451	g0148.c0048.03402	g0150.c0007.01196	g0151.c0001.00317, g0151.c0034.03206, g0151.c0062.04354, g0151.c0075.04688, g0151.c0104.05178	g0152.c0164.04767
	sor; sulfur oxygenase/reductase (ec:1.13.11.55)
Respiration, Thiosulfate Oxidation, SOX complex, Thiosulfate -> Sulfate	sulfur-oxidizing protein SoxA (soxA, ec:2.8.5.2)		g0002.c0002.01141	g0003.c0043.02561	g0004.c0096.04531		g0006.c0130.02997				g0011.c0005.01550		g0014.c0007.01320	g0016.c0084.01615, g0016.c0437.04341					g0022.c0002.00518							g0074.c0183.01739								g0519.c0016.00444			g0524.c0037.02733				g0141.c0000.00380			g0146.c0013.01457				g0151.c0024.02671	g0152.c0044.02245, g0152.c0053.02567, g0152.c0117.04145
	sulfur-oxidizing protein SoxX (soxX, ec:2.8.5.2)		g0002.c0002.01140	g0003.c0043.02561	g0004.c0096.04527		g0006.c0130.02994				g0011.c0005.01553		g0014.c0017.02310	g0016.c0084.01616, g0016.c0437.04338					g0022.c0002.00517				g0075.c0028.03054			g0074.c0183.01736								g0519.c0016.00443			g0524.c0037.02732				g0141.c0000.00381			g0146.c0013.01456				g0151.c0024.02672	g0152.c0044.02246, g0152.c0053.02567, g0152.c0117.04144
	thiosulfohydrolase (soxB, ec:3.1.6.20)		g0002.c0002.01139	g0003.c0043.02562			g0006.c0130.02998				g0011.c0005.01549		g0014.c0007.01319						g0022.c0002.00516							g0074.c0231.01905								g0519.c0204.02761			g0524.c0037.02731				g0141.c0000.00382			g0146.c0013.01455				g0151.c0024.02673	g0152.c0044.02242
	sulfite dehydrogenase (soxC)				g0004.c0019.01888						g0011.c0005.01548								g0022.c0002.00523													g0077.c0038.03326		g0519.c0016.00448			g0524.c0037.02738							g0146.c0102.04351				g0151.c0024.02667
	sulfur-oxidizing protein SoxY (soxY)		g0002.c0002.01143, g0002.c0002.01150	g0003.c0043.02559	g0004.c0009.01044, g0004.c0096.04529				g0009.c0001.00274, g0009.c0005.00843	g0010.c0000.00140, g0010.c0002.01227, g0010.c0009.02320	g0011.c0005.01552	g0013.c0005.00600, g0013.c0049.03211		g0016.c0266.03388, g0016.c0437.04339					g0022.c0002.00520							g0074.c0183.01737						g0077.c0091.04966		g0519.c0016.00446	g0521.c0003.00378, g0521.c0159.04968		g0524.c0037.02735		g0527.c0007.00493, g0527.c0156.02543, g0527.c0185.02665		g0141.c0000.00376					g0148.c0004.00599, g0148.c0026.02449	g0150.c0018.01974, g0150.c0021.02146	g0151.c0024.02669	g0152.c0091.03651
	thiosulfate oxidation carrier protein (soxZ)		g0002.c0002.01142, g0002.c0002.01149	g0003.c0043.02560	g0004.c0096.04530		g0006.c0130.02996		g0009.c0001.00273, g0009.c0005.00843	g0010.c0000.00140, g0010.c0002.01227, g0010.c0009.02319	g0011.c0005.01551	g0013.c0049.03210		g0016.c0266.03388, g0016.c0437.04340					g0022.c0002.00519							g0074.c0183.01738						g0077.c0091.04967		g0519.c0016.00445	g0521.c0159.04969		g0524.c0037.02734		g0527.c0007.00493, g0527.c0156.02543, g0527.c0185.02666		g0141.c0000.00377			g0146.c0013.01458		g0148.c0026.02448	g0150.c0018.01975, g0150.c0021.02146	g0151.c0024.02670	g0152.c0163.04761
	quinoprotein dehydrogenase-associated carrier (SoxYZ-like)				g0004.c0009.01044				g0009.c0005.00843	g0010.c0000.00140, g0010.c0002.01227		g0013.c0005.00600																				g0077.c0070.04551			g0521.c0003.00378		g0524.c0006.00713		g0527.c0007.00493, g0527.c0156.02543					g0146.c0033.02594		g0148.c0004.00599	g0150.c0021.02146
	S-disulfanyl-L-cysteine oxidoreductase SoxD (soxD, ec:1.8.2.6)				g0004.c0019.01888						g0011.c0005.01548								g0022.c0002.00523													g0077.c0038.03326		g0519.c0016.00448			g0524.c0037.02738							g0146.c0102.04351				g0151.c0024.02667
Secondary-metabolites	Secondary-metabolites	g0001.c0000.00305, g0001.c0000.00306, g0001.c0000.00307, g0001.c0000.00308, g0001.c0000.00309, g0001.c0000.00313, g0001.c0000.00314, g0001.c0000.00315, g0001.c0000.00316, g0001.c0000.00317, g0001.c0000.00318, g0001.c0000.00319, g0001.c0000.00320, g0001.c0000.00321, g0001.c0000.00322, g0001.c0001.00694, g0001.c0001.00695, g0001.c0001.00696, g0001.c0001.00697, g0001.c0001.00698, g0001.c0001.00699, …	g0002.c0000.00306, g0002.c0000.00308, g0002.c0000.00309, g0002.c0000.00310, g0002.c0000.00311, g0002.c0000.00312, g0002.c0000.00313, g0002.c0000.00314, g0002.c0000.00315, g0002.c0000.00316, g0002.c0000.00317, g0002.c0000.00318, g0002.c0000.00319, g0002.c0003.01236, g0002.c0003.01237, g0002.c0003.01238, g0002.c0003.01239, g0002.c0003.01240, g0002.c0003.01241, g0002.c0003.01242, g0002.c0003.01243, …	g0003.c0008.00919, g0003.c0008.00920, g0003.c0008.00922, g0003.c0008.00923, g0003.c0008.00924, g0003.c0008.00925, g0003.c0008.00927, g0003.c0008.00928, g0003.c0008.00929, g0003.c0008.00931, g0003.c0008.00932, g0003.c0008.00933, g0003.c0008.00934, g0003.c0008.00935, g0003.c0008.00936, g0003.c0008.00937, g0003.c0008.00938, g0003.c0008.00939, g0003.c0008.00940, g0003.c0008.00941, g0003.c0016.01473, …	g0004.c0005.00654, g0004.c0005.00655, g0004.c0005.00656, g0004.c0005.00658, g0004.c0005.00659, g0004.c0005.00660, g0004.c0005.00662, g0004.c0005.00663, g0004.c0005.00664, g0004.c0005.00665, g0004.c0005.00666, g0004.c0005.00667, g0004.c0005.00668, g0004.c0005.00669, g0004.c0005.00670, g0004.c0005.00671, g0004.c0005.00673, g0004.c0005.00674, g0004.c0005.00675, g0004.c0005.00676, g0004.c0005.00677, …	g0005.c0005.00688, g0005.c0005.00689, g0005.c0005.00690, g0005.c0005.00691, g0005.c0005.00692, g0005.c0005.00693, g0005.c0005.00694, g0005.c0005.00695, g0005.c0005.00696, g0005.c0005.00698, g0005.c0005.00699, g0005.c0056.03344, g0005.c0056.03345, g0005.c0056.03346, g0005.c0056.03347, g0005.c0056.03348, g0005.c0056.03349, g0005.c0056.03350, g0005.c0056.03351, g0005.c0056.03352, g0005.c0107.04369, …	g0006.c0035.01358, g0006.c0035.01359, g0006.c0035.01360, g0006.c0035.01361, g0006.c0035.01362, g0006.c0035.01363, g0006.c0035.01364, g0006.c0035.01365, g0006.c0035.01367, g0006.c0049.01704, g0006.c0049.01705, g0006.c0049.01706, g0006.c0049.01707, g0006.c0049.01708, g0006.c0049.01709, g0006.c0049.01710, g0006.c0049.01711, g0006.c0049.01712, g0006.c0049.01713, g0006.c0049.01714, g0006.c0049.01715, …	g0007.c0002.01041, g0007.c0002.01042, g0007.c0002.01043, g0007.c0002.01044, g0007.c0002.01045, g0007.c0002.01046, g0007.c0002.01047, g0007.c0002.01048, g0007.c0002.01049, g0007.c0007.02326, g0007.c0007.02327, g0007.c0007.02328, g0007.c0007.02329, g0007.c0007.02330, g0007.c0007.02331, g0007.c0007.02332, g0007.c0007.02334, g0007.c0007.02335, g0007.c0007.02336, g0007.c0007.02337, g0007.c0007.02338, …	g0009.c0000.00029, g0009.c0000.00030, g0009.c0000.00031, g0009.c0000.00032, g0009.c0000.00033, g0009.c0000.00034, g0009.c0000.00036, g0009.c0000.00037, g0009.c0000.00038, g0009.c0000.00039, g0009.c0000.00040, g0009.c0000.00041, g0009.c0000.00042, g0009.c0000.00043, g0009.c0000.00045, g0009.c0000.00046, g0009.c0000.00048, g0009.c0000.00049, g0009.c0000.00052, g0009.c0000.00053, g0009.c0000.00054, …	g0010.c0000.00314, g0010.c0000.00315, g0010.c0000.00316, g0010.c0000.00317, g0010.c0000.00318, g0010.c0000.00319, g0010.c0000.00320, g0010.c0000.00321, g0010.c0000.00322, g0010.c0000.00323, g0010.c0000.00324, g0010.c0000.00325, g0010.c0002.01272, g0010.c0002.01273, g0010.c0002.01274, g0010.c0002.01275, g0010.c0002.01276, g0010.c0002.01277, g0010.c0002.01278, g0010.c0002.01279, g0010.c0002.01280, …	g0011.c0001.00488, g0011.c0001.00489, g0011.c0001.00490, g0011.c0001.00491, g0011.c0001.00492, g0011.c0001.00493, g0011.c0001.00494, g0011.c0001.00495, g0011.c0001.00496, g0011.c0001.00497, g0011.c0001.00498, g0011.c0001.00499, g0011.c0001.00500, g0011.c0001.00501, g0011.c0001.00503, g0011.c0001.00504, g0011.c0001.00505, g0011.c0007.01987, g0011.c0007.01988, g0011.c0007.01989, g0011.c0007.01990, …	g0013.c0011.01203, g0013.c0011.01204, g0013.c0011.01205, g0013.c0011.01206, g0013.c0011.01207, g0013.c0011.01208, g0013.c0011.01209, g0013.c0011.01210, g0013.c0011.01211, g0013.c0011.01212, g0013.c0011.01213, g0013.c0011.01214, g0013.c0011.01215, g0013.c0011.01216, g0013.c0011.01217, g0013.c0011.01218, g0013.c0011.01219, g0013.c0011.01221, g0013.c0011.01222, g0013.c0011.01223, g0013.c0011.01224, …	g0014.c0004.00862, g0014.c0004.00863, g0014.c0004.00864, g0014.c0004.00867, g0014.c0004.00868, g0014.c0004.00869, g0014.c0004.00870, g0014.c0004.00871, g0014.c0004.00872, g0014.c0004.00873, g0014.c0004.00874, g0014.c0004.00875, g0014.c0004.00876, g0014.c0004.00877, g0014.c0004.00878, g0014.c0004.00879, g0014.c0004.00880, g0014.c0004.00881, g0014.c0004.00882, g0014.c0004.00883, g0014.c0004.00884, …			g0018.c0002.00437, g0018.c0002.00438, g0018.c0002.00439, g0018.c0002.00440, g0018.c0002.00442, g0018.c0002.00443, g0018.c0002.00444, g0018.c0002.00445, g0018.c0002.00446, g0018.c0002.00447, g0018.c0002.00448, g0018.c0002.00449, g0018.c0002.00450, g0018.c0002.00451, g0018.c0002.00452, g0018.c0002.00453, g0018.c0002.00454, g0018.c0002.00455, g0018.c0002.00456, g0018.c0002.00457, g0018.c0002.00458, …	g0019.c0001.00393, g0019.c0001.00394, g0019.c0001.00395, g0019.c0001.00396, g0019.c0001.00397, g0019.c0001.00398, g0019.c0001.00399, g0019.c0001.00400, g0019.c0001.00401, g0019.c0001.00402, g0019.c0001.00403, g0019.c0001.00404, g0019.c0001.00405, g0019.c0001.00406, g0019.c0001.00407, g0019.c0001.00408, g0019.c0001.00409		g0022.c0004.00725, g0022.c0004.00726, g0022.c0004.00727, g0022.c0004.00728, g0022.c0004.00729, g0022.c0004.00730, g0022.c0004.00731, g0022.c0004.00732, g0022.c0004.00733, g0022.c0004.00734, g0022.c0004.00735, g0022.c0004.00736, g0022.c0007.01104, g0022.c0007.01105, g0022.c0007.01106, g0022.c0007.01107, g0022.c0007.01108, g0022.c0007.01109, g0022.c0007.01110, g0022.c0007.01111, g0022.c0007.01112, …	g0023.c0001.00133, g0023.c0001.00136, g0023.c0001.00137, g0023.c0001.00138, g0023.c0001.00139, g0023.c0001.00140, g0023.c0001.00141, g0023.c0001.00142, g0023.c0001.00144, g0023.c0001.00145, g0023.c0001.00146, g0023.c0001.00147, g0023.c0001.00149, g0023.c0001.00150, g0023.c0001.00152, g0023.c0001.00153, g0023.c0001.00154, g0023.c0001.00155, g0023.c0001.00156, g0023.c0001.00157, g0023.c0001.00158, …	g0024.c0027.01499, g0024.c0027.01500, g0024.c0027.01501, g0024.c0027.01502, g0024.c0027.01503, g0024.c0027.01504, g0024.c0027.01505, g0024.c0027.01506, g0024.c0027.01507, g0024.c0027.01508, g0024.c0027.01509, g0024.c0027.01510, g0024.c0027.01511, g0024.c0027.01512, g0024.c0027.01513, g0024.c0027.01514, g0024.c0027.01515, g0024.c0027.01516, g0024.c0027.01517, g0024.c0037.01904, g0024.c0037.01905, …		g0075.c0013.02212, g0075.c0013.02214, g0075.c0013.02215, g0075.c0013.02217, g0075.c0013.02218, g0075.c0013.02219, g0075.c0013.02220, g0075.c0013.02221, g0075.c0013.02222, g0075.c0013.02223, g0075.c0013.02224, g0075.c0013.02225, g0075.c0013.02226, g0075.c0013.02227, g0075.c0013.02228, g0075.c0013.02229, g0075.c0013.02230, g0075.c0013.02231, g0075.c0013.02232, g0075.c0013.02233, g0075.c0013.02234, …	g0087.c0005.00875, g0087.c0005.00876, g0087.c0005.00877, g0087.c0005.00878, g0087.c0005.00879, g0087.c0005.00880, g0087.c0005.00881, g0087.c0005.00882, g0087.c0005.00883, g0087.c0005.00884, g0087.c0005.00885, g0087.c0005.00886, g0087.c0005.00887, g0087.c0005.00888, g0087.c0034.03128, g0087.c0034.03129, g0087.c0034.03130, g0087.c0034.03131, g0087.c0034.03132, g0087.c0034.03133, g0087.c0034.03134, …	g0082.c0001.00263, g0082.c0001.00264, g0082.c0001.00265, g0082.c0001.00266, g0082.c0001.00267, g0082.c0001.00268, g0082.c0001.00271, g0082.c0001.00272, g0082.c0001.00273, g0082.c0001.00274, g0082.c0001.00275, g0082.c0001.00276, g0082.c0008.00965, g0082.c0008.00966, g0082.c0008.00967, g0082.c0008.00968, g0082.c0008.00970, g0082.c0008.00971, g0082.c0008.00972, g0082.c0008.00973, g0082.c0008.00974, …	g0074.c0027.00524, g0074.c0027.00525, g0074.c0027.00526, g0074.c0027.00527, g0074.c0027.00528, g0074.c0027.00529, g0074.c0027.00533, g0074.c0027.00534, g0074.c0027.00535, g0074.c0034.00609, g0074.c0034.00610, g0074.c0034.00611, g0074.c0034.00612, g0074.c0034.00613, g0074.c0034.00614, g0074.c0034.00615, g0074.c0034.00616, g0074.c0034.00617, g0074.c0034.00618, g0074.c0034.00619, g0074.c0034.00620, …	g0078.c0001.00345, g0078.c0001.00346, g0078.c0001.00347, g0078.c0001.00348, g0078.c0001.00349, g0078.c0001.00350, g0078.c0001.00351, g0078.c0001.00352, g0078.c0001.00353, g0078.c0001.00354, g0078.c0001.00355, g0078.c0001.00356, g0078.c0001.00357, g0078.c0001.00358, g0078.c0001.00363, g0078.c0001.00364, g0078.c0001.00366, g0078.c0001.00367, g0078.c0001.00371, g0078.c0001.00374, g0078.c0001.00375, …	g0079.c0001.00585, g0079.c0001.00586, g0079.c0001.00587, g0079.c0001.00588, g0079.c0001.00589, g0079.c0001.00590, g0079.c0001.00591, g0079.c0001.00592, g0079.c0001.00593, g0079.c0001.00594, g0079.c0001.00595, g0079.c0001.00596, g0079.c0001.00598, g0079.c0001.00599, g0079.c0001.00600, g0079.c0001.00601, g0079.c0001.00602, g0079.c0001.00603, g0079.c0001.00604, g0079.c0001.00605, g0079.c0001.00606, …		g0070.c0004.01675, g0070.c0004.01676, g0070.c0004.01677, g0070.c0004.01678, g0070.c0004.01679, g0070.c0004.01680, g0070.c0004.01681, g0070.c0004.01682, g0070.c0004.01683	g0071.c0004.00321, g0071.c0004.00323, g0071.c0004.00324, g0071.c0004.00325, g0071.c0004.00326, g0071.c0004.00327, g0071.c0004.00328, g0071.c0004.00330, g0071.c0004.00331, g0071.c0004.00332, g0071.c0004.00333, g0071.c0004.00334, g0071.c0004.00335, g0071.c0004.00336, g0071.c0004.00337, g0071.c0004.00338, g0071.c0004.00339, g0071.c0004.00340, g0071.c0004.00341, g0071.c0004.00342, g0071.c0057.02072, …	g0077.c0002.00556, g0077.c0002.00557, g0077.c0002.00558, g0077.c0002.00559, g0077.c0002.00560, g0077.c0002.00561, g0077.c0002.00562, g0077.c0002.00563, g0077.c0002.00564, g0077.c0002.00565, g0077.c0002.00566, g0077.c0002.00567, g0077.c0002.00568, g0077.c0002.00569, g0077.c0002.00570, g0077.c0002.00571, g0077.c0002.00572, g0077.c0002.00573, g0077.c0002.00574, g0077.c0002.00575, g0077.c0002.00577, …	g0518.c0002.00308, g0518.c0002.00309, g0518.c0002.00310, g0518.c0002.00311, g0518.c0002.00312, g0518.c0002.00313, g0518.c0002.00314, g0518.c0002.00316, g0518.c0002.00317, g0518.c0002.00318, g0518.c0002.00320, g0518.c0002.00321, g0518.c0002.00322, g0518.c0002.00323, g0518.c0002.00324, g0518.c0002.00325, g0518.c0002.00326, g0518.c0002.00329, g0518.c0002.00330, g0518.c0002.00331	g0519.c0012.00344, g0519.c0012.00345, g0519.c0012.00346, g0519.c0012.00347, g0519.c0012.00348, g0519.c0012.00349, g0519.c0012.00350, g0519.c0012.00351, g0519.c0012.00352, g0519.c0012.00353, g0519.c0012.00354, g0519.c0012.00355, g0519.c0012.00356, g0519.c0193.02679, g0519.c0193.02680, g0519.c0193.02681, g0519.c0193.02682, g0519.c0193.02683, g0519.c0193.02684, g0519.c0193.02685, g0519.c0193.02686, …	g0521.c0014.01265, g0521.c0014.01266, g0521.c0014.01270, g0521.c0014.01271, g0521.c0014.01272, g0521.c0014.01273, g0521.c0014.01274, g0521.c0014.01275, g0521.c0014.01276, g0521.c0014.01277, g0521.c0014.01278, g0521.c0016.01405, g0521.c0016.01406, g0521.c0016.01407, g0521.c0016.01408, g0521.c0016.01409, g0521.c0016.01410, g0521.c0016.01411, g0521.c0016.01412, g0521.c0016.01413, g0521.c0016.01414, …	g0522.c0000.00190, g0522.c0000.00191, g0522.c0000.00192, g0522.c0000.00193, g0522.c0000.00194, g0522.c0000.00195, g0522.c0000.00198, g0522.c0000.00201, g0522.c0000.00202, g0522.c0000.00203, g0522.c0000.00204, g0522.c0000.00205, g0522.c0000.00206, g0522.c0000.00207, g0522.c0000.00208, g0522.c0000.00209, g0522.c0000.00210, g0522.c0000.00211, g0522.c0000.00212, g0522.c0000.00214, g0522.c0000.00215, …	g0524.c0006.00720, g0524.c0006.00721, g0524.c0006.00722, g0524.c0006.00724, g0524.c0006.00725, g0524.c0006.00726, g0524.c0006.00727, g0524.c0006.00728, g0524.c0006.00729, g0524.c0006.00730, g0524.c0006.00731, g0524.c0006.00732, g0524.c0006.00733, g0524.c0006.00734, g0524.c0006.00735, g0524.c0006.00736, g0524.c0006.00737, g0524.c0006.00738, g0524.c0006.00739, g0524.c0006.00740, g0524.c0007.00776, …		g0527.c0000.00091, g0527.c0000.00092, g0527.c0000.00093, g0527.c0000.00094, g0527.c0000.00095, g0527.c0000.00096, g0527.c0000.00097, g0527.c0000.00098, g0527.c0000.00099, g0527.c0000.00101, g0527.c0000.00102, g0527.c0000.00103, g0527.c0000.00104, g0527.c0000.00105, g0527.c0000.00106, g0527.c0000.00107, g0527.c0000.00108, g0527.c0000.00109, g0527.c0000.00110, g0527.c0000.00111, g0527.c0003.00268, …	g0530.c0068.03599, g0530.c0068.03600, g0530.c0068.03601, g0530.c0068.03602, g0530.c0068.03603, g0530.c0068.03604, g0530.c0068.03605, g0530.c0068.03606, g0530.c0068.03607, g0530.c0068.03608, g0530.c0068.03609, g0530.c0068.03610, g0530.c0068.03611, g0530.c0079.03773, g0530.c0079.03774, g0530.c0079.03775, g0530.c0079.03776, g0530.c0079.03777, g0530.c0079.03778, g0530.c0079.03779, g0530.c0079.03780, …	g0141.c0000.00167, g0141.c0000.00168, g0141.c0000.00170, g0141.c0000.00171, g0141.c0000.00172, g0141.c0000.00173, g0141.c0000.00174, g0141.c0000.00175, g0141.c0000.00176, g0141.c0000.00177, g0141.c0000.00178, g0141.c0000.00179, g0141.c0000.00180, g0141.c0000.00181, g0141.c0000.00182, g0141.c0000.00187, g0141.c0007.02381, g0141.c0007.02382, g0141.c0007.02383, g0141.c0007.02384, g0141.c0007.02385, …	g0142.c0000.00044, g0142.c0000.00045, g0142.c0000.00046, g0142.c0000.00047, g0142.c0000.00048, g0142.c0000.00049, g0142.c0013.00314, g0142.c0013.00317, g0142.c0013.00319, g0142.c0013.00321, g0142.c0013.00322, g0142.c0013.00324, g0142.c0013.00325, g0142.c0034.00669, g0142.c0034.00670, g0142.c0034.00671	g0143.c0004.01046, g0143.c0004.01047, g0143.c0004.01048, g0143.c0007.01675, g0143.c0007.01676, g0143.c0007.01677, g0143.c0007.01678, g0143.c0007.01680, g0143.c0007.01681, g0143.c0007.01682, g0143.c0007.01683, g0143.c0007.01684, g0143.c0007.01685, g0143.c0007.01686, g0143.c0007.01687, g0143.c0007.01688, g0143.c0007.01689, g0143.c0007.01690, g0143.c0007.01691, g0143.c0007.01694, g0143.c0007.01697, …	g0146.c0006.00835, g0146.c0006.00836, g0146.c0006.00838, g0146.c0006.00839, g0146.c0006.00840, g0146.c0006.00841, g0146.c0006.00842, g0146.c0006.00843, g0146.c0006.00844, g0146.c0006.00845, g0146.c0006.00846, g0146.c0006.00847, g0146.c0006.00848, g0146.c0006.00849, g0146.c0006.00850, g0146.c0006.00851, g0146.c0006.00852, g0146.c0006.00853, g0146.c0006.00854, g0146.c0006.00855, g0146.c0006.00856, …	g0147.c0004.00949, g0147.c0004.00950, g0147.c0004.00952, g0147.c0004.00953, g0147.c0004.00954, g0147.c0004.00955, g0147.c0004.00956, g0147.c0004.00957, g0147.c0004.00958, g0147.c0008.01451, g0147.c0008.01452, g0147.c0008.01454, g0147.c0008.01455, g0147.c0008.01456, g0147.c0008.01457, g0147.c0008.01458, g0147.c0008.01459, g0147.c0013.02070, g0147.c0013.02071, g0147.c0013.02072, g0147.c0013.02074, …	g0148.c0006.00754, g0148.c0006.00755, g0148.c0006.00756, g0148.c0006.00760, g0148.c0006.00761, g0148.c0006.00762, g0148.c0006.00765, g0148.c0011.01298, g0148.c0011.01299, g0148.c0011.01300, g0148.c0011.01301, g0148.c0011.01302, g0148.c0011.01303, g0148.c0011.01304, g0148.c0011.01305, g0148.c0011.01307, g0148.c0011.01312, g0148.c0011.01319, g0148.c0011.01320, g0148.c0011.01321, g0148.c0011.01322, …	g0150.c0000.00045, g0150.c0000.00046, g0150.c0000.00047, g0150.c0000.00048, g0150.c0000.00049, g0150.c0000.00050, g0150.c0000.00051, g0150.c0000.00052, g0150.c0000.00053, g0150.c0000.00054, g0150.c0000.00055, g0150.c0000.00056, g0150.c0000.00057, g0150.c0000.00058, g0150.c0000.00059, g0150.c0000.00060, g0150.c0000.00061, g0150.c0000.00062, g0150.c0000.00063, g0150.c0000.00064, g0150.c0000.00065, …	g0151.c0002.00608, g0151.c0002.00609, g0151.c0002.00610, g0151.c0002.00611, g0151.c0002.00612, g0151.c0002.00613, g0151.c0002.00614, g0151.c0002.00615, g0151.c0002.00616, g0151.c0002.00617, g0151.c0002.00618, g0151.c0002.00619, g0151.c0002.00620, g0151.c0002.00621, g0151.c0002.00622, g0151.c0002.00623, g0151.c0002.00624, g0151.c0002.00625, g0151.c0002.00626, g0151.c0002.00627, g0151.c0002.00628, …	g0152.c0000.00054, g0152.c0000.00055, g0152.c0000.00056, g0152.c0000.00057, g0152.c0000.00058, g0152.c0000.00059, g0152.c0000.00060, g0152.c0000.00062, g0152.c0000.00063, g0152.c0000.00064, g0152.c0000.00065, g0152.c0000.00066, g0152.c0000.00067, g0152.c0000.00068, g0152.c0000.00069, g0152.c0000.00070, g0152.c0000.00071, g0152.c0000.00072, g0152.c0000.00073, g0152.c0000.00074, g0152.c0002.00256, …
Translation (RNA polymerase)	RNA polymerase subunit alpha (rpoA)	g0001.c0000.00579	g0002.c0008.02262		g0004.c0061.03715		g0006.c0031.01271	g0007.c0002.01280			g0011.c0010.02483	g0013.c0078.04111	g0014.c0025.02712	g0016.c0037.00884	g0017.c0015.02161	g0018.c0011.01411	g0019.c0003.00940		g0022.c0013.01810	g0023.c0003.00366	g0024.c0007.00584	g0081.c0008.02352	g0075.c0000.00317	g0087.c0011.01755	g0082.c0071.03165	g0074.c0015.00352	g0078.c0083.06216	g0079.c0000.00262		g0070.c0005.01967	g0071.c0069.02338	g0077.c0064.04380	g0518.c0069.02762		g0521.c0079.03672	g0522.c0010.01700	g0524.c0001.00272			g0530.c0000.00172			g0143.c0012.02206	g0146.c0055.03505		g0148.c0078.04304			g0152.c0089.03624
	RNA polymerase subunit beta (rpoB)	g0001.c0005.01723															g0019.c0008.01780				g0024.c0060.02675	g0081.c0016.03195	g0075.c0000.00416	g0087.c0049.03624	g0082.c0004.00761			g0079.c0000.00332	g0085.c0008.00388				g0518.c0026.01718
	RNA polymerase subunit beta' (rpoC1)
	RNA polymerase subunit beta' (rpoC2)
	DNA-directed RNA polymerase, gamma subunit (rpoC1, cyanobacteria)
	DNA-directed RNA polymerase, subunit beta'' (rpoC2, cyanobacteria)
	DNA-directed RNA polymerase subunit A' (archaea)																																									g0142.c0027.00562, g0142.c0027.00563
	DNA-directed RNA polymerase (rpoE, archaea/eukarya)																																									g0142.c0043.00777
	DNA-directed RNA polymerase subunit B (rpoB, archaea)																																									g0142.c0027.00565
	L subunit of archaeal RNA polymerase																																									g0142.c0029.00597
Translation (Ribosome)	ribosomal protein L1	g0001.c0005.01726	g0002.c0017.02779	g0003.c0072.03233	g0004.c0093.04471	g0005.c0070.03680	g0006.c0076.02286	g0007.c0004.01913	g0009.c0041.02514	g0010.c0020.02815	g0011.c0039.04185	g0013.c0085.04261	g0014.c0050.03571	g0016.c0366.04000	g0017.c0052.03236	g0018.c0039.02800	g0019.c0008.01777		g0022.c0030.02913	g0023.c0003.00331	g0024.c0060.02678	g0081.c0016.03198	g0075.c0000.00423	g0087.c0049.03627	g0082.c0004.00757	g0074.c0011.00290	g0078.c0139.07797	g0079.c0004.01091		g0070.c0022.03552	g0071.c0091.02683	g0077.c0081.04810	g0518.c0026.01715	g0519.c0349.03463	g0521.c0085.03805	g0522.c0055.04096			g0527.c0048.01555	g0530.c0071.03649	g0141.c0024.03585		g0143.c0043.04091	g0146.c0095.04261	g0147.c0064.04324	g0148.c0091.04600	g0150.c0037.02537	g0151.c0057.04195	g0152.c0101.03887
	ribosomal protein L2	g0001.c0000.00602	g0002.c0008.02239	g0003.c0075.03306	g0004.c0061.03694	g0005.c0012.01355	g0006.c0031.01251	g0007.c0002.01257	g0009.c0055.02666	g0010.c0022.02845	g0011.c0010.02506	g0013.c0078.04091	g0014.c0025.02736	g0016.c0063.01319	g0017.c0015.02137	g0018.c0011.01389	g0019.c0003.00916		g0022.c0057.03841	g0023.c0003.00344	g0024.c0060.02664	g0081.c0008.02329	g0075.c0021.02754	g0087.c0011.01732	g0082.c0071.03190	g0074.c0080.01087	g0078.c0083.06193	g0079.c0000.00292		g0070.c0005.01989	g0071.c0069.02316	g0077.c0064.04401	g0518.c0084.02945	g0519.c0002.00076	g0521.c0079.03652	g0522.c0010.01679	g0524.c0008.00851		g0527.c0105.02218	g0530.c0000.00194	g0141.c0017.03304		g0143.c0012.02185	g0146.c0129.04555	g0147.c0053.04062	g0148.c0078.04284	g0150.c0042.02606	g0151.c0019.02394	g0152.c0089.03602
	ribosomal protein L3	g0001.c0000.00605	g0002.c0008.02236	g0003.c0075.03309	g0004.c0061.03691	g0005.c0012.01358	g0006.c0031.01248	g0007.c0002.01254	g0009.c0055.02669	g0010.c0022.02848		g0013.c0078.04088	g0014.c0025.02739	g0016.c0063.01323	g0017.c0015.02134	g0018.c0011.01385	g0019.c0003.00913		g0022.c0057.03844	g0023.c0003.00341	g0024.c0060.02667	g0081.c0008.02326	g0075.c0021.02751	g0087.c0011.01729	g0082.c0071.03193	g0074.c0080.01090	g0078.c0014.02195	g0079.c0000.00296		g0070.c0005.01992	g0071.c0069.02313	g0077.c0064.04404	g0518.c0084.02942	g0519.c0002.00073	g0521.c0079.03649	g0522.c0010.01676	g0524.c0008.00848		g0527.c0105.02221	g0530.c0000.00197	g0141.c0017.03301		g0143.c0012.02182	g0146.c0129.04558	g0147.c0053.04059	g0148.c0078.04281	g0150.c0042.02603	g0151.c0019.02397	g0152.c0089.03599
	ribosomal protein L4				g0004.c0061.03692	g0005.c0012.01357	g0006.c0031.01249		g0009.c0055.02668			g0013.c0078.04089					g0019.c0003.00914														g0071.c0069.02314	g0077.c0064.04403			g0521.c0079.03650										g0147.c0053.04060	g0148.c0078.04282	g0150.c0042.02604		g0152.c0089.03600
	ribosomal protein L5	g0001.c0000.00593	g0002.c0008.02248	g0003.c0075.03297	g0004.c0061.03703	g0005.c0012.01346	g0006.c0031.01260	g0007.c0002.01266	g0009.c0053.02658	g0010.c0022.02836	g0011.c0010.02496	g0013.c0078.04100	g0014.c0025.02727	g0016.c0063.01310	g0017.c0015.02146	g0018.c0011.01398	g0019.c0003.00925		g0022.c0013.01824	g0023.c0003.00353	g0024.c0060.02655	g0081.c0008.02338	g0075.c0021.02768	g0087.c0011.01741	g0082.c0071.03181	g0074.c0237.01918	g0078.c0083.06202	g0079.c0000.00281	g0085.c0052.01331	g0070.c0005.01980	g0071.c0069.02325	g0077.c0064.04392	g0518.c0084.02954	g0519.c0055.01181	g0521.c0079.03661	g0522.c0010.01688	g0524.c0068.03801		g0527.c0105.02209	g0530.c0000.00185	g0141.c0017.03313		g0143.c0012.02194	g0146.c0055.03491	g0147.c0053.04071	g0148.c0078.04293	g0150.c0042.02615	g0151.c0022.02547	g0152.c0089.03611
	ribosomal protein L6	g0001.c0000.00590	g0002.c0008.02251	g0003.c0075.03294	g0004.c0061.03706	g0005.c0012.01343	g0006.c0031.01263	g0007.c0002.01269	g0009.c0022.01940	g0010.c0016.02722	g0011.c0010.02493	g0013.c0078.04103	g0014.c0025.02724	g0016.c0063.01307	g0017.c0015.02149	g0018.c0011.01401	g0019.c0003.00928		g0022.c0013.01821	g0023.c0003.00355	g0024.c0060.02652	g0081.c0008.02341	g0075.c0021.02771	g0087.c0011.01744	g0082.c0071.03178	g0074.c0001.00074	g0078.c0083.06205	g0079.c0000.00278	g0085.c0052.01335	g0070.c0005.01977	g0071.c0069.02328	g0077.c0064.04389	g0518.c0069.02751	g0519.c0055.01179	g0521.c0079.03664	g0522.c0010.01691	g0524.c0068.03798		g0527.c0061.01756	g0530.c0000.00182	g0141.c0017.03316		g0143.c0012.02197	g0146.c0055.03494	g0147.c0053.04074	g0148.c0078.04296	g0150.c0009.01408	g0151.c0022.02544	g0152.c0089.03614
	ribosomal protein L9	g0001.c0012.02687	g0002.c0000.00068	g0003.c0018.01568	g0004.c0063.03780	g0005.c0108.04377	g0006.c0051.01747					g0013.c0060.03555	g0014.c0002.00524						g0022.c0000.00175			g0081.c0000.00172	g0075.c0023.02872	g0087.c0009.01469	g0082.c0010.01180		g0078.c0000.00107				g0071.c0000.00010	g0077.c0007.01185			g0521.c0176.05137	g0522.c0015.02252	g0524.c0029.02347			g0530.c0013.01472	g0141.c0003.01451		g0143.c0024.03308	g0146.c0060.03628	g0147.c0010.01728	g0148.c0060.03801		g0151.c0014.01894	g0152.c0152.04628
	ribosomal protein L11
	ribosomal protein L12		g0002.c0017.02781	g0003.c0072.03235							g0011.c0039.04187		g0014.c0050.03569			g0018.c0039.02802			g0022.c0030.02915	g0023.c0003.00333		g0081.c0016.03196			g0082.c0004.00759	g0074.c0011.00292	g0078.c0139.07799	g0079.c0004.01094	g0085.c0024.00855		g0071.c0091.02681						g0524.c0099.04411			g0530.c0071.03651	g0141.c0024.03587			g0146.c0095.04259	g0147.c0064.04321			g0151.c0057.04193	g0152.c0101.03889
	ribosomal protein L13		g0002.c0002.01035	g0003.c0091.03563	g0004.c0000.00120	g0005.c0079.03882	g0006.c0065.02064		g0009.c0034.02375	g0010.c0002.01124		g0013.c0044.03055	g0014.c0062.03726						g0022.c0004.00806		g0024.c0020.01233		g0075.c0016.02475		g0082.c0065.03048		g0078.c0003.00751	g0079.c0000.00259			g0071.c0012.00714	g0077.c0055.04076		g0519.c0069.01396	g0521.c0045.02704	g0522.c0021.02742	g0524.c0022.01905		g0527.c0005.00403		g0141.c0004.01553		g0143.c0001.00341		g0147.c0016.02303	g0148.c0048.03416	g0150.c0025.02290	g0151.c0000.00252	g0152.c0036.01999
	ribosomal protein L14	g0001.c0000.00595	g0002.c0008.02246	g0003.c0075.03299	g0004.c0061.03701	g0005.c0012.01348	g0006.c0031.01258	g0007.c0002.01264	g0009.c0053.02656	g0010.c0022.02838	g0011.c0010.02498	g0013.c0078.04098	g0014.c0025.02729	g0016.c0063.01312	g0017.c0015.02144	g0018.c0011.01396	g0019.c0003.00923		g0022.c0013.01826	g0023.c0003.00351	g0024.c0060.02657	g0081.c0008.02336	g0075.c0021.02765	g0087.c0011.01739	g0082.c0071.03183		g0078.c0083.06200	g0079.c0000.00283	g0085.c0052.01329	g0070.c0005.01982	g0071.c0069.02323	g0077.c0064.04394	g0518.c0084.02952	g0519.c0055.01183	g0521.c0079.03659	g0522.c0010.01686	g0524.c0068.03803		g0527.c0105.02211	g0530.c0000.00187	g0141.c0017.03311		g0143.c0012.02192	g0146.c0012.01315	g0147.c0053.04069	g0148.c0078.04291	g0150.c0042.02613	g0151.c0022.02549	g0152.c0089.03609
	ribosomal protein L15	g0001.c0000.00586	g0002.c0008.02255	g0003.c0075.03290	g0004.c0061.03710	g0005.c0012.01339		g0007.c0002.01273	g0009.c0022.01936	g0010.c0016.02718	g0011.c0010.02488	g0013.c0078.04106	g0014.c0025.02720	g0016.c0063.01302	g0017.c0015.02153	g0018.c0011.01406	g0019.c0003.00932		g0022.c0013.01817		g0024.c0060.02648	g0081.c0008.02345	g0075.c0021.02776	g0087.c0011.01748	g0082.c0071.03173	g0074.c0001.00071	g0078.c0083.06209	g0079.c0000.00275		g0070.c0005.01973	g0071.c0069.02332	g0077.c0064.04385	g0518.c0069.02755	g0519.c0055.01175	g0521.c0079.03667	g0522.c0010.01695	g0524.c0001.00279		g0527.c0061.01752	g0530.c0000.00178	g0141.c0017.03320		g0143.c0012.02201	g0146.c0055.03498	g0147.c0053.04078	g0148.c0078.04299	g0150.c0009.01404	g0151.c0022.02540	g0152.c0089.03618
	ribosomal protein L16	g0001.c0000.00598	g0002.c0008.02243	g0003.c0075.03302	g0004.c0061.03698	g0005.c0012.01351	g0006.c0031.01255	g0007.c0002.01261	g0009.c0053.02653	g0010.c0022.02841	g0011.c0010.02502	g0013.c0078.04095	g0014.c0025.02732	g0016.c0063.01315	g0017.c0015.02141	g0018.c0011.01393	g0019.c0003.00920		g0022.c0057.03837	g0023.c0003.00348	g0024.c0060.02660	g0081.c0008.02333	g0075.c0021.02762	g0087.c0011.01736	g0082.c0071.03186	g0074.c0211.01842	g0078.c0083.06197	g0079.c0000.00286	g0085.c0065.01469	g0070.c0005.01985	g0071.c0069.02320	g0077.c0064.04397	g0518.c0084.02949	g0519.c0002.00080	g0521.c0079.03656	g0522.c0010.01683	g0524.c0008.00855		g0527.c0105.02214	g0530.c0000.00190	g0141.c0017.03308		g0143.c0012.02189	g0146.c0062.03668	g0147.c0053.04066	g0148.c0078.04288	g0150.c0042.02610	g0151.c0019.02390	g0152.c0089.03606
	ribosomal protein L18	g0001.c0000.00589	g0002.c0008.02252	g0003.c0075.03293			g0006.c0031.01264	g0007.c0002.01270	g0009.c0022.01939	g0010.c0016.02721	g0011.c0010.02492		g0014.c0025.02723	g0016.c0063.01306	g0017.c0015.02150	g0018.c0011.01402	g0019.c0003.00929		g0022.c0013.01820	g0023.c0003.00356	g0024.c0060.02651	g0081.c0008.02342	g0075.c0021.02772	g0087.c0011.01745	g0082.c0071.03177		g0078.c0083.06206	g0079.c0000.00277	g0085.c0052.01336	g0070.c0005.01976	g0071.c0069.02329		g0518.c0069.02752	g0519.c0055.01178		g0522.c0010.01692	g0524.c0001.00282		g0527.c0061.01755	g0530.c0000.00181			g0143.c0012.02198	g0146.c0055.03495	g0147.c0053.04075		g0150.c0009.01407	g0151.c0022.02543	g0152.c0089.03615
	ribosomal protein L19	g0001.c0015.02895	g0002.c0007.02125	g0003.c0004.00613	g0004.c0004.00624	g0005.c0008.01000	g0006.c0043.01553	g0007.c0001.00616	g0009.c0005.00883	g0010.c0000.00179	g0011.c0004.01326	g0013.c0033.02565	g0014.c0018.02337	g0016.c0216.03006	g0017.c0001.00372	g0018.c0029.02527	g0019.c0001.00572		g0022.c0002.00402	g0023.c0054.02288	g0024.c0195.04533	g0081.c0023.03933	g0075.c0004.01075	g0087.c0005.00957	g0082.c0008.01026		g0078.c0000.00302	g0079.c0002.00775	g0085.c0001.00062	g0070.c0020.03483	g0071.c0046.01828	g0077.c0041.03479	g0518.c0013.01100	g0519.c0215.02828	g0521.c0031.02107	g0522.c0003.00872	g0524.c0002.00324		g0527.c0031.01221	g0530.c0024.02185	g0141.c0010.02806		g0143.c0005.01342	g0146.c0032.02553	g0147.c0002.00539	g0148.c0036.02951	g0150.c0021.02121	g0151.c0047.03838	g0152.c0035.01928
	ribosomal protein L20																			g0023.c0098.02996								g0079.c0005.01143	g0085.c0004.00198
	ribosomal protein L21	g0001.c0006.02020													g0017.c0014.02039		g0019.c0016.02446				g0024.c0147.04148			g0087.c0044.03502
	ribosomal protein L22																									g0074.c0211.01844		g0079.c0000.00289
	ribosomal protein L23	g0001.c0000.00603	g0002.c0008.02238	g0003.c0075.03307	g0004.c0061.03693	g0005.c0012.01356	g0006.c0031.01250	g0007.c0002.01256	g0009.c0055.02667	g0010.c0022.02846	g0011.c0010.02508	g0013.c0078.04090	g0014.c0025.02737	g0016.c0063.01321	g0017.c0015.02136	g0018.c0011.01387			g0022.c0057.03842	g0023.c0003.00343	g0024.c0060.02665	g0081.c0008.02328	g0075.c0021.02753	g0087.c0011.01731	g0082.c0071.03191		g0078.c0083.06192	g0079.c0000.00294	g0085.c0065.01473	g0070.c0005.01990	g0071.c0069.02315	g0077.c0064.04402	g0518.c0084.02944	g0519.c0002.00075	g0521.c0079.03651	g0522.c0010.01678	g0524.c0008.00850		g0527.c0105.02219	g0530.c0000.00195	g0141.c0017.03303		g0143.c0012.02184	g0146.c0129.04556	g0147.c0053.04061	g0148.c0078.04283	g0150.c0042.02605	g0151.c0019.02395	g0152.c0089.03601
	ribosomal protein L24																												g0085.c0052.01330
	ribosomal protein L25			g0003.c0013.01337	g0004.c0072.04040	g0005.c0119.04557	g0006.c0024.01057		g0009.c0031.02257				g0014.c0001.00385																		g0071.c0068.02299	g0077.c0043.03603		g0519.c0118.01983		g0522.c0013.02046	g0524.c0043.02984				g0141.c0004.01623		g0143.c0016.02635		g0147.c0025.02910		g0150.c0016.01862	g0151.c0082.04844	g0152.c0021.01354
	ribosomal protein L27	g0001.c0006.02019	g0002.c0009.02397	g0003.c0010.01104	g0004.c0005.00687	g0005.c0019.01765	g0006.c0158.03254	g0007.c0000.00491	g0009.c0006.01028	g0010.c0000.00706	g0011.c0033.04053	g0013.c0003.00451	g0014.c0003.00595	g0016.c0089.01679	g0017.c0014.02038	g0018.c0030.02538	g0019.c0016.02447		g0022.c0009.01332	g0023.c0054.02299		g0081.c0008.02313	g0075.c0012.02089	g0087.c0044.03503	g0082.c0001.00336	g0074.c0057.00869	g0078.c0159.08170	g0079.c0011.01474	g0085.c0034.01077	g0070.c0009.02578	g0071.c0028.01312	g0077.c0035.03198	g0518.c0099.03104	g0519.c0009.00269	g0521.c0001.00245	g0522.c0041.03771	g0524.c0000.00049			g0530.c0090.03914	g0141.c0008.02467		g0143.c0001.00294	g0146.c0005.00787	g0147.c0037.03520	g0148.c0002.00353	g0150.c0012.01570	g0151.c0000.00064	g0152.c0041.02155
	ribosomal protein L28	g0001.c0015.02928	g0002.c0000.00496	g0003.c0014.01394	g0004.c0070.03968	g0005.c0055.03335	g0006.c0003.00193		g0009.c0022.01923	g0010.c0016.02704		g0013.c0002.00321	g0014.c0006.01112		g0017.c0000.00009		g0019.c0005.01228		g0022.c0012.01693		g0024.c0045.02184	g0081.c0000.00152	g0075.c0000.00146	g0087.c0011.01666	g0082.c0044.02534						g0071.c0010.00630		g0518.c0018.01393		g0521.c0002.00281	g0522.c0047.03928	g0524.c0094.04325		g0527.c0061.01739		g0141.c0005.01920		g0143.c0033.03760	g0146.c0007.00979	g0147.c0036.03469	g0148.c0001.00225	g0150.c0009.01391	g0151.c0065.04442	g0152.c0074.03214
	ribosomal protein L29
	ribosomal protein L31																											g0079.c0004.01044	g0085.c0018.00736
	ribosomal protein L32
	ribosomal protein L33	g0001.c0015.02927													g0017.c0000.00008		g0019.c0005.01229				g0024.c0045.02183	g0081.c0000.00150	g0075.c0000.00145	g0087.c0011.01667			g0078.c0098.06720						g0518.c0018.01392
	ribosomal protein L34
	ribosomal protein L35	g0001.c0001.00734	g0002.c0000.00063	g0003.c0067.03151	g0004.c0002.00360	g0005.c0000.00076	g0006.c0034.01344					g0013.c0061.03609	g0014.c0026.02754				g0019.c0009.01928		g0022.c0022.02453	g0023.c0098.02995	g0024.c0010.00739	g0081.c0016.03177	g0075.c0026.02994	g0087.c0056.03792	g0082.c0047.02614	g0074.c0104.01291	g0078.c0011.01959				g0071.c0061.02157	g0077.c0027.02759			g0521.c0059.03106	g0522.c0003.00809	g0524.c0030.02403				g0141.c0000.00148		g0143.c0005.01279	g0146.c0050.03332	g0147.c0019.02596	g0148.c0061.03830		g0151.c0021.02494	g0152.c0031.01794
	ribosomal protein L36
	ribosomal protein S1
	ribosomal protein S2																									g0074.c0001.00046	g0078.c0003.00733		g0085.c0018.00719
	ribosomal protein S3	g0001.c0000.00599	g0002.c0008.02242	g0003.c0075.03303	g0004.c0061.03697	g0005.c0012.01352	g0006.c0031.01254	g0007.c0002.01260	g0009.c0053.02652	g0010.c0022.02842	g0011.c0010.02503	g0013.c0078.04094	g0014.c0025.02733	g0016.c0063.01316	g0017.c0015.02140	g0018.c0011.01392	g0019.c0003.00919		g0022.c0057.03838	g0023.c0003.00347	g0024.c0060.02661	g0081.c0008.02332	g0075.c0021.02760	g0087.c0011.01735	g0082.c0071.03187	g0074.c0211.01843	g0078.c0083.06196	g0079.c0000.00288	g0085.c0065.01471	g0070.c0005.01986	g0071.c0069.02319	g0077.c0064.04398	g0518.c0084.02948	g0519.c0002.00079	g0521.c0079.03655	g0522.c0010.01682	g0524.c0008.00854		g0527.c0105.02215	g0530.c0000.00191	g0141.c0017.03307		g0143.c0012.02188	g0146.c0129.04552	g0147.c0053.04065	g0148.c0078.04287	g0150.c0042.02609	g0151.c0019.02391	g0152.c0089.03605
	ribosomal protein S4	g0001.c0000.00580	g0002.c0008.02261	g0003.c0075.03284	g0004.c0061.03714	g0005.c0012.01335	g0006.c0031.01270	g0007.c0005.02081	g0009.c0005.00848, g0009.c0022.01930	g0010.c0016.02712	g0011.c0004.01455	g0013.c0078.04110	g0014.c0025.02713		g0017.c0015.02160	g0018.c0007.01076	g0019.c0003.00939		g0022.c0013.01811	g0023.c0003.00365	g0024.c0007.00585	g0081.c0008.02351	g0075.c0000.00318	g0087.c0011.01754	g0082.c0071.03166	g0074.c0015.00353	g0078.c0218.08914	g0079.c0000.00263	g0085.c0047.01262	g0070.c0001.00558	g0071.c0069.02337	g0077.c0064.04381	g0518.c0069.02761	g0519.c0055.01169	g0521.c0079.03671	g0522.c0010.01699	g0524.c0001.00273		g0527.c0061.01746	g0530.c0014.01547	g0141.c0017.03326		g0143.c0012.02205	g0146.c0055.03504	g0147.c0053.04084	g0148.c0078.04303	g0150.c0009.01398	g0151.c0022.02535	g0152.c0089.03623
	ribosomal protein S5	g0001.c0000.00588	g0002.c0008.02253	g0003.c0075.03292	g0004.c0061.03708	g0005.c0012.01341	g0006.c0031.01265	g0007.c0002.01271	g0009.c0022.01938	g0010.c0016.02720	g0011.c0010.02491	g0013.c0078.04105	g0014.c0025.02722	g0016.c0063.01305	g0017.c0015.02151	g0018.c0011.01403	g0019.c0003.00930		g0022.c0013.01819		g0024.c0060.02650	g0081.c0008.02343	g0075.c0021.02773	g0087.c0011.01746	g0082.c0071.03175	g0074.c0001.00072	g0078.c0083.06207	g0079.c0000.00276	g0085.c0052.01337	g0070.c0005.01975	g0071.c0069.02330	g0077.c0064.04387	g0518.c0069.02753	g0519.c0055.01177	g0521.c0079.03666	g0522.c0010.01693	g0524.c0001.00281		g0527.c0061.01754	g0530.c0000.00180	g0141.c0017.03318		g0143.c0012.02199	g0146.c0055.03496	g0147.c0053.04076	g0148.c0078.04298	g0150.c0009.01406	g0151.c0022.02542	g0152.c0089.03616
	ribosomal protein S6
	ribosomal protein S7														g0017.c0015.02131								g0075.c0009.01872	g0087.c0011.01726									g0518.c0084.02938
	ribosomal protein S8	g0001.c0000.00591	g0002.c0008.02250	g0003.c0075.03295	g0004.c0061.03705	g0005.c0012.01344	g0006.c0031.01262	g0007.c0002.01268	g0009.c0022.01941	g0010.c0016.02723	g0011.c0010.02494	g0013.c0078.04102	g0014.c0025.02725	g0016.c0063.01308	g0017.c0015.02148	g0018.c0011.01400	g0019.c0003.00927		g0022.c0013.01822	g0023.c0003.00354	g0024.c0060.02653	g0081.c0008.02340	g0075.c0021.02770	g0087.c0011.01743	g0082.c0071.03179	g0074.c0237.01920	g0078.c0083.06204	g0079.c0000.00279	g0085.c0052.01333	g0070.c0005.01978	g0071.c0069.02327	g0077.c0064.04390	g0518.c0069.02750	g0519.c0055.01180	g0521.c0079.03663	g0522.c0010.01690	g0524.c0068.03799		g0527.c0061.01757	g0530.c0000.00183	g0141.c0017.03315	g0142.c0000.00011	g0143.c0012.02196	g0146.c0055.03493	g0147.c0053.04073	g0148.c0078.04295	g0150.c0009.01409	g0151.c0022.02545	g0152.c0089.03613
	ribosomal protein S9	g0001.c0006.01976	g0002.c0002.01034	g0003.c0091.03562	g0004.c0000.00119	g0005.c0079.03884	g0006.c0065.02065	g0007.c0015.02891	g0009.c0034.02376	g0010.c0002.01123	g0011.c0001.00511	g0013.c0044.03054	g0014.c0062.03727	g0016.c0202.02897	g0017.c0009.01701	g0018.c0012.01509	g0019.c0012.02205		g0022.c0004.00807	g0023.c0059.02392	g0024.c0020.01232	g0081.c0016.03268		g0087.c0012.01812	g0082.c0065.03049	g0074.c0056.00855	g0078.c0003.00752	g0079.c0000.00258	g0085.c0047.01268	g0070.c0006.02043	g0071.c0012.00715	g0077.c0055.04075	g0518.c0003.00336	g0519.c0069.01395	g0521.c0045.02703	g0522.c0021.02741	g0524.c0003.00407, g0524.c0022.01904		g0527.c0005.00404	g0530.c0007.00987	g0141.c0004.01552		g0143.c0001.00342		g0147.c0016.02304	g0148.c0048.03415	g0150.c0025.02291	g0151.c0000.00251	g0152.c0036.02000
	ribosomal protein S10	g0001.c0000.00606	g0002.c0008.02235	g0003.c0075.03310	g0004.c0061.03690	g0005.c0012.01359	g0006.c0031.01247	g0007.c0002.01253	g0009.c0055.02670	g0010.c0022.02849		g0013.c0078.04087	g0014.c0025.02740	g0016.c0063.01324	g0017.c0015.02133	g0018.c0011.01384	g0019.c0003.00912		g0022.c0057.03845	g0023.c0003.00340	g0024.c0060.02668	g0081.c0008.02325	g0075.c0021.02749	g0087.c0011.01728		g0074.c0080.01091	g0078.c0083.06190	g0079.c0000.00297	g0085.c0071.01510	g0070.c0005.01993	g0071.c0069.02312	g0077.c0064.04405	g0518.c0084.02940		g0521.c0079.03648	g0522.c0010.01675	g0524.c0008.00847		g0527.c0105.02222	g0530.c0000.00198	g0141.c0017.03300		g0143.c0012.02181		g0147.c0053.04057	g0148.c0078.04280	g0150.c0042.02602	g0151.c0019.02398	g0152.c0089.03598
	ribosomal protein S11	g0001.c0000.00581	g0002.c0008.02260	g0003.c0075.03285	g0004.c0061.03713	g0005.c0012.01336	g0006.c0031.01269	g0007.c0002.01279	g0009.c0022.01931	g0010.c0016.02713	g0011.c0010.02484	g0013.c0078.04109	g0014.c0025.02715	g0016.c0063.01297	g0017.c0015.02158	g0018.c0011.01410	g0019.c0003.00937		g0022.c0013.01812	g0023.c0003.00364	g0024.c0007.00586	g0081.c0008.02350	g0075.c0000.00319	g0087.c0011.01753	g0082.c0071.03167	g0074.c0015.00354	g0078.c0083.06215	g0079.c0000.00264		g0070.c0005.01968	g0071.c0069.02336	g0077.c0064.04382	g0518.c0069.02759	g0519.c0055.01170	g0521.c0079.03670	g0522.c0010.01698	g0524.c0001.00274		g0527.c0061.01747	g0530.c0000.00173	g0141.c0017.03325		g0143.c0012.02204	g0146.c0055.03503	g0147.c0053.04083	g0148.c0078.04302	g0150.c0009.01399	g0151.c0022.02536	g0152.c0089.03622
	ribosomal protein S12	g0001.c0000.00609	g0002.c0017.02784	g0003.c0072.03238	g0004.c0093.04476	g0005.c0070.03674	g0006.c0076.02294	g0007.c0002.01249	g0009.c0041.02520	g0010.c0020.02820	g0011.c0039.04194		g0014.c0050.03566	g0016.c0328.03791	g0017.c0015.02130	g0018.c0039.02809	g0019.c0003.00909	g0021.c0026.02856	g0022.c0024.02627	g0023.c0003.00336	g0024.c0060.02671	g0081.c0008.02322	g0075.c0009.01871	g0087.c0011.01725	g0082.c0004.00763	g0074.c0199.01803	g0078.c0139.07802	g0079.c0000.00330	g0085.c0001.00077	g0070.c0022.03562	g0071.c0019.01002	g0077.c0081.04815	g0518.c0084.02937	g0519.c0011.00326		g0522.c0055.04091	g0524.c0121.04682	g0526.c0023.02712	g0527.c0048.01560	g0530.c0071.03654	g0141.c0024.03590		g0143.c0043.04086	g0146.c0038.02813	g0147.c0064.04316		g0150.c0037.02543	g0151.c0060.04305	g0152.c0101.03893
	ribosomal protein S13	g0001.c0000.00582	g0002.c0008.02259		g0004.c0061.03712	g0005.c0012.01337	g0006.c0031.01268	g0007.c0002.01278			g0011.c0010.02485	g0013.c0078.04108	g0014.c0025.02716	g0016.c0063.01298	g0017.c0015.02157	g0018.c0011.01409	g0019.c0003.00936		g0022.c0013.01813	g0023.c0003.00363	g0024.c0007.00587	g0081.c0008.02349	g0075.c0000.00320	g0087.c0011.01752		g0074.c0015.00355	g0078.c0083.06214	g0079.c0000.00265		g0070.c0005.01969	g0071.c0069.02335		g0518.c0069.02758	g0519.c0055.01171	g0521.c0079.03669	g0522.c0010.01697	g0524.c0001.00275			g0530.c0000.00174			g0143.c0012.02203	g0146.c0055.03502	g0147.c0053.04082	g0148.c0078.04301		g0151.c0022.02537
	ribosomal protein S14	g0001.c0000.00592	g0002.c0008.02249	g0003.c0075.03296	g0004.c0061.03704	g0005.c0012.01345	g0006.c0031.01261	g0007.c0002.01267	g0009.c0053.02659	g0010.c0022.02835	g0011.c0010.02495	g0013.c0078.04101	g0014.c0025.02726	g0016.c0063.01309	g0017.c0015.02147	g0018.c0011.01399	g0019.c0003.00926		g0022.c0013.01823		g0024.c0060.02654	g0081.c0008.02339	g0075.c0021.02769	g0087.c0011.01742	g0082.c0071.03180					g0070.c0005.01979	g0071.c0069.02326	g0077.c0064.04391	g0518.c0069.02749		g0521.c0079.03662	g0522.c0010.01689	g0524.c0068.03800		g0527.c0105.02208	g0530.c0000.00184	g0141.c0017.03314		g0143.c0012.02195	g0146.c0055.03492	g0147.c0053.04072	g0148.c0078.04294	g0150.c0042.02616	g0151.c0022.02546	g0152.c0089.03612
	ribosomal protein S15																						g0075.c0005.01380
	ribosomal protein S16
	ribosomal protein S17	g0001.c0000.00596	g0002.c0008.02245	g0003.c0075.03300	g0004.c0061.03700	g0005.c0012.01349	g0006.c0031.01257	g0007.c0002.01263	g0009.c0053.02655	g0010.c0022.02839	g0011.c0010.02499	g0013.c0078.04097	g0014.c0025.02730	g0016.c0063.01313	g0017.c0015.02143	g0018.c0011.01395	g0019.c0003.00922		g0022.c0057.03835	g0023.c0003.00350	g0024.c0060.02658	g0081.c0008.02335	g0075.c0021.02764	g0087.c0011.01738	g0082.c0071.03184	g0074.c0211.01840	g0078.c0083.06199		g0085.c0052.01327	g0070.c0005.01983	g0071.c0069.02322	g0077.c0064.04395	g0518.c0084.02951	g0519.c0002.00082	g0521.c0079.03658	g0522.c0010.01685	g0524.c0008.00857		g0527.c0105.02212	g0530.c0000.00188	g0141.c0017.03310		g0143.c0012.02191	g0146.c0062.03670	g0147.c0053.04068	g0148.c0078.04290	g0150.c0042.02612	g0151.c0019.02388	g0152.c0089.03608
	ribosomal protein S18
	ribosomal protein S19	g0001.c0000.00601	g0002.c0008.02240	g0003.c0075.03305	g0004.c0061.03695	g0005.c0012.01354	g0006.c0031.01252	g0007.c0002.01258	g0009.c0053.02650	g0010.c0022.02844	g0011.c0010.02505	g0013.c0078.04092	g0014.c0025.02735	g0016.c0063.01318	g0017.c0015.02138	g0018.c0011.01390	g0019.c0003.00917		g0022.c0057.03840	g0023.c0003.00345	g0024.c0060.02663	g0081.c0008.02330	g0075.c0021.02756	g0087.c0011.01733	g0082.c0071.03189		g0078.c0083.06194	g0079.c0000.00290		g0070.c0005.01988	g0071.c0069.02317	g0077.c0064.04400	g0518.c0084.02946	g0519.c0002.00077	g0521.c0079.03653	g0522.c0010.01680	g0524.c0008.00852		g0527.c0105.02217	g0530.c0000.00193	g0141.c0017.03305		g0143.c0012.02186	g0146.c0129.04554	g0147.c0053.04063	g0148.c0078.04285	g0150.c0042.02607	g0151.c0019.02393	g0152.c0089.03603
	ribosomal protein S20				g0004.c0005.00684		g0006.c0011.00563			g0010.c0000.00711		g0013.c0003.00448				g0018.c0000.00121	g0019.c0001.00357			g0023.c0005.00524	g0024.c0093.03425	g0081.c0002.01276										g0077.c0035.03202			g0521.c0001.00242	g0522.c0041.03774							g0143.c0001.00297		g0147.c0037.03514	g0148.c0002.00350
Transport, Folded Protein Translocation, Tat	Twin arginine-targeting protein translocase, subunits TatAE				g0004.c0006.00828		g0006.c0036.01382	g0007.c0002.01125	g0009.c0001.00462	g0010.c0009.02253				g0016.c0200.02879	g0017.c0003.00890							g0081.c0000.00454		g0087.c0000.00109		g0074.c0001.00039	g0078.c0017.02450			g0070.c0007.02372	g0071.c0004.00311		g0518.c0005.00545						g0527.c0023.01010								g0150.c0017.01946
	Twin arginine-targeting protein translocase, subunit TatB		g0002.c0011.02578	g0003.c0003.00532	g0004.c0006.00829, g0004.c0024.02225	g0005.c0001.00269	g0006.c0036.01381	g0007.c0002.01126	g0009.c0001.00463		g0011.c0003.01073	g0013.c0024.02176	g0014.c0008.01417	g0016.c0200.02880		g0018.c0020.02095			g0022.c0009.01359											g0070.c0007.02371	g0071.c0004.00312	g0077.c0000.00298		g0519.c0049.01072	g0521.c0042.02570	g0522.c0010.01748	g0524.c0000.00075			g0530.c0068.03613	g0141.c0008.02587		g0143.c0012.02255	g0146.c0005.00758	g0147.c0017.02391	g0148.c0027.02480	g0150.c0017.01947	g0151.c0000.00095
	Twin arginine targeting (Tat) protein translocase, subunit TatC	g0001.c0014.02863	g0002.c0011.02577	g0003.c0003.00533	g0004.c0024.02224	g0005.c0001.00270	g0006.c0036.01380	g0007.c0002.01127	g0009.c0001.00464	g0010.c0009.02251	g0011.c0003.01074	g0013.c0024.02175	g0014.c0008.01418	g0016.c0200.02881	g0017.c0007.01405	g0018.c0020.02094	g0019.c0010.01949		g0022.c0009.01358	g0023.c0021.01350, g0023.c0104.03042	g0024.c0008.00629	g0081.c0009.02464	g0075.c0014.02266	g0087.c0017.02264	g0082.c0023.01783	g0074.c0047.00764	g0078.c0073.05821	g0079.c0019.01666		g0070.c0007.02370	g0071.c0004.00313	g0077.c0000.00297	g0518.c0001.00189	g0519.c0049.01071	g0521.c0042.02571	g0522.c0010.01749	g0524.c0000.00074		g0527.c0023.01008	g0530.c0068.03612	g0141.c0008.02588		g0143.c0012.02256	g0146.c0005.00759	g0147.c0017.02392	g0148.c0027.02481	g0150.c0017.01948	g0151.c0000.00094
	Twin arginine targeting (Tat) protein translocase, subunit TatC, archaea	g0001.c0014.02863	g0002.c0011.02577	g0003.c0003.00533		g0005.c0001.00270	g0006.c0036.01380						g0014.c0008.01418		g0017.c0007.01405		g0019.c0010.01949		g0022.c0009.01358	g0023.c0021.01350	g0024.c0008.00629	g0081.c0009.02464	g0075.c0014.02266	g0087.c0017.02264				g0079.c0019.01666		g0070.c0007.02370	g0071.c0004.00313		g0518.c0001.00189	g0519.c0049.01071			g0524.c0000.00074			g0530.c0068.03612	g0141.c0008.02588			g0146.c0005.00759				g0151.c0000.00094
Transport, General Protein Translocation, Sec	preprotein translocase, subunit SecA	g0001.c0002.01213	g0002.c0001.00515	g0003.c0004.00657	g0004.c0004.00566	g0005.c0049.03111	g0006.c0053.01796	g0007.c0001.00678	g0009.c0009.01237	g0010.c0000.00313	g0011.c0006.01750	g0013.c0076.04041	g0014.c0000.00072	g0016.c0007.00260, g0016.c0068.01399, g0016.c0139.02261	g0017.c0000.00004	g0018.c0009.01234	g0019.c0005.01317		g0022.c0009.01345	g0023.c0013.00983	g0024.c0013.00884	g0081.c0008.02279	g0075.c0002.00782	g0087.c0004.00747	g0082.c0011.01188	g0074.c0206.01824	g0078.c0003.00732	g0079.c0000.00137	g0085.c0048.01283	g0070.c0001.00770		g0077.c0030.02907	g0518.c0018.01388	g0519.c0030.00728	g0521.c0041.02539	g0522.c0000.00282	g0524.c0000.00062		g0527.c0021.00960	g0530.c0012.01361	g0141.c0010.02770		g0143.c0007.01611	g0146.c0005.00773		g0148.c0043.03259	g0150.c0002.00438	g0151.c0000.00076	g0152.c0029.01711, g0152.c0048.02381
	preprotein translocase, subunit SecB		g0002.c0005.01847	g0003.c0038.02394	g0004.c0004.00560	g0005.c0035.02599	g0006.c0021.00946	g0007.c0008.02439	g0009.c0043.02547	g0010.c0000.00760	g0011.c0006.01824	g0013.c0000.00042	g0014.c0049.03547	g0016.c0023.00623		g0018.c0000.00078			g0022.c0012.01746	g0023.c0027.01536										g0070.c0012.03014	g0071.c0000.00065	g0077.c0089.04937		g0519.c0189.02651	g0521.c0000.00065	g0522.c0000.00262	g0524.c0000.00012		g0527.c0017.00843	g0530.c0053.03272	g0141.c0012.03007		g0143.c0007.01631	g0146.c0041.02970	g0147.c0027.03035	g0148.c0000.00065	g0150.c0038.02555	g0151.c0000.00005	g0152.c0092.03669
	preprotein translocase, subunit SecD		g0002.c0000.00345	g0003.c0001.00246	g0004.c0007.00890	g0005.c0006.00851	g0006.c0067.02094	g0007.c0006.02172	g0009.c0016.01648	g0010.c0000.00343	g0011.c0001.00587	g0013.c0013.01370	g0014.c0002.00502		g0017.c0013.02030	g0018.c0010.01354	g0019.c0001.00415		g0022.c0031.02984		g0024.c0033.01761	g0081.c0007.02137	g0075.c0022.02836		g0082.c0011.01227	g0074.c0040.00693	g0078.c0061.05290	g0079.c0000.00222	g0085.c0058.01395	g0070.c0007.02363	g0071.c0127.03075	g0077.c0070.04576	g0518.c0021.01500	g0519.c0045.01001	g0521.c0006.00706	g0522.c0005.01131	g0524.c0081.04105		g0527.c0039.01386	g0530.c0068.03605	g0141.c0005.02018	g0142.c0149.01636	g0143.c0002.00611	g0146.c0023.02060	g0147.c0002.00594	g0148.c0016.01693	g0150.c0022.02168	g0151.c0003.00736	g0152.c0038.02066
	preprotein translocase, subunit SecE, bacteria		g0002.c0017.02776	g0003.c0072.03230	g0004.c0093.04468			g0007.c0004.01909			g0011.c0039.04182	g0013.c0085.04258	g0014.c0050.03574			g0018.c0039.02797			g0022.c0030.02910						g0082.c0004.00754				g0085.c0014.00617	g0070.c0022.03549	g0071.c0091.02686	g0077.c0081.04807		g0519.c0328.03396, g0519.c0349.03467	g0521.c0085.03808		g0524.c0099.04405			g0530.c0071.03646	g0141.c0024.03582			g0146.c0095.04264		g0148.c0091.04603		g0151.c0057.04198	g0152.c0101.03884
	preprotein translocase, subunit SecE, archaea/eukarya
	preprotein translocase, subunit SecF		g0002.c0000.00344	g0003.c0001.00247	g0004.c0007.00891	g0005.c0006.00852	g0006.c0067.02095		g0009.c0016.01649	g0010.c0000.00342	g0011.c0001.00586		g0014.c0002.00503	g0016.c0430.04307		g0018.c0010.01353			g0022.c0031.02985						g0082.c0011.01226	g0074.c0195.01787		g0079.c0000.00221	g0085.c0058.01394		g0071.c0127.03074	g0077.c0070.04574		g0519.c0045.01000			g0524.c0081.04104		g0527.c0039.01387	g0530.c0068.03604	g0141.c0005.02017			g0146.c0023.02061	g0147.c0002.00593		g0150.c0022.02167	g0151.c0003.00735	g0152.c0038.02065
	preprotein translocase, subunit SecG		g0002.c0009.02442	g0003.c0000.00069, g0003.c0002.00340	g0004.c0034.02710	g0005.c0019.01817	g0006.c0177.03402	g0007.c0001.00815	g0009.c0024.02002	g0010.c0005.01866		g0013.c0022.02056		g0016.c0184.02746					g0022.c0023.02531	g0023.c0045.02059		g0081.c0002.01185				g0074.c0062.00922				g0070.c0000.00062	g0071.c0024.01192	g0077.c0004.00879		g0519.c0232.02932	g0521.c0012.01182	g0522.c0004.00964	g0524.c0032.02503		g0527.c0089.02050	g0530.c0001.00321	g0141.c0003.01306		g0143.c0004.01212	g0146.c0001.00338		g0148.c0022.02156	g0150.c0008.01242	g0151.c0034.03234	g0152.c0013.01011
	preprotein translocase, subunit SecY	g0001.c0000.00585	g0002.c0008.02256	g0003.c0075.03289	g0004.c0061.03711	g0005.c0012.01338	g0006.c0031.01267	g0007.c0002.01274	g0009.c0022.01935	g0010.c0016.02717	g0011.c0010.02487	g0013.c0078.04107	g0014.c0025.02719	g0016.c0063.01301	g0017.c0015.02154	g0018.c0011.01407	g0019.c0003.00933		g0022.c0013.01816	g0023.c0003.00360	g0024.c0060.02647	g0081.c0008.02346	g0075.c0021.02777	g0087.c0011.01749	g0082.c0071.03172	g0074.c0001.00070	g0078.c0083.06210	g0079.c0000.00273	g0085.c0052.01340	g0070.c0005.01972	g0071.c0069.02333	g0077.c0064.04384	g0518.c0069.02756	g0519.c0055.01174	g0521.c0079.03668	g0522.c0010.01696	g0524.c0001.00278		g0527.c0061.01751	g0530.c0000.00177	g0141.c0017.03321	g0142.c0000.00019	g0143.c0012.02202	g0146.c0055.03499	g0147.c0053.04079	g0148.c0078.04300	g0150.c0009.01403	g0151.c0022.02539	g0152.c0089.03619
	preprotein translocase, subunit sec62
Transport, Siderophore, Peptide, etc Import, TonB/TolA	relay accross the periplasm (TonB)	g0001.c0000.00097, g0001.c0008.02165	g0002.c0002.00953, g0002.c0006.01940	g0003.c0002.00379, g0003.c0015.01427, g0003.c0023.01820, g0003.c0036.02336, g0003.c0041.02491	g0004.c0007.00876, g0004.c0018.01778, g0004.c0023.02154, g0004.c0070.03966	g0005.c0030.02354, g0005.c0078.03874, g0005.c0087.04078	g0006.c0085.02442, g0006.c0107.02734, g0006.c0132.03017	g0007.c0004.01824, g0007.c0009.02560	g0009.c0001.00340, g0009.c0005.00853, g0009.c0005.00933, g0009.c0006.01013	g0010.c0000.00040, g0010.c0000.00145, g0010.c0000.00216, g0010.c0000.00737		g0013.c0002.00318, g0013.c0007.00912, g0013.c0011.01211, g0013.c0017.01676, g0013.c0065.03717	g0014.c0005.00937, g0014.c0006.01130, g0014.c0036.03181						g0022.c0000.00144, g0022.c0010.01529	g0023.c0002.00260, g0023.c0006.00635, g0023.c0010.00839	g0024.c0044.02165, g0024.c0044.02166, g0024.c0056.02560, g0024.c0056.02561, g0024.c0066.02814	g0081.c0002.00992, g0081.c0017.03334		g0087.c0005.00963	g0082.c0003.00600, g0082.c0009.01053, g0082.c0026.01900, g0082.c0029.02045, g0082.c0111.03631	g0074.c0012.00311, g0074.c0188.01758	g0078.c0014.02208, g0078.c0080.06103			g0070.c0010.02723	g0071.c0035.01537, g0071.c0050.01922, g0071.c0061.02172	g0077.c0022.02464, g0077.c0031.02961, g0077.c0036.03254, g0077.c0048.03848, g0077.c0095.05036		g0519.c0083.01591	g0521.c0002.00283, g0521.c0004.00508, g0521.c0009.00941, g0521.c0062.03211, g0521.c0063.03244	g0522.c0011.01851, g0522.c0012.02024, g0522.c0013.02085, g0522.c0013.02125, g0522.c0027.03161, g0522.c0034.03465, g0522.c0047.03930, g0522.c0051.04023	g0524.c0028.02278, g0524.c0029.02323		g0527.c0020.00922, g0527.c0032.01240, g0527.c0068.01848, g0527.c0087.02029	g0530.c0015.01602, g0530.c0016.01669, g0530.c0022.02058, g0530.c0057.03377	g0141.c0002.00975, g0141.c0004.01666, g0141.c0020.03479, g0141.c0023.03563		g0143.c0014.02463, g0143.c0016.02675, g0143.c0017.02807, g0143.c0022.03219, g0143.c0031.03637, g0143.c0033.03758, g0143.c0035.03845	g0146.c0040.02922	g0147.c0003.00644, g0147.c0012.01917, g0147.c0021.02702	g0148.c0001.00222, g0148.c0007.00864, g0148.c0014.01556, g0148.c0020.02001, g0148.c0071.04112	g0150.c0004.00735, g0150.c0012.01585, g0150.c0014.01723	g0151.c0005.00910	g0152.c0029.01687, g0152.c0103.03932, g0152.c0108.04036, g0152.c0190.05004
	relay accross the periplasm (tolA/B)		g0002.c0004.01651	g0003.c0023.01819	g0004.c0112.04811	g0005.c0065.03551	g0006.c0018.00829	g0007.c0007.02387	g0009.c0005.00875	g0010.c0000.00169	g0011.c0002.00793	g0013.c0012.01330	g0014.c0003.00767	g0016.c0040.00929		g0018.c0002.00408			g0022.c0015.02043	g0023.c0012.00935	g0024.c0021.01253		g0075.c0000.00349	g0087.c0001.00282	g0082.c0006.00868, g0082.c0077.03288		g0078.c0036.03831			g0070.c0002.01048	g0071.c0015.00838	g0077.c0022.02463		g0519.c0143.02256	g0521.c0005.00637	g0522.c0012.02023	g0524.c0005.00605, g0524.c0074.03974		g0527.c0031.01211	g0530.c0034.02700	g0141.c0009.02656		g0143.c0017.02806	g0146.c0039.02874	g0147.c0012.01916	g0148.c0070.04070	g0150.c0021.02129	g0151.c0011.01673, g0151.c0026.02800	g0152.c0001.00167
	inner membrane subunit (exbB/motA/tolQ)	g0001.c0000.00229, g0001.c0004.01594	g0002.c0000.00275, g0002.c0004.01654, g0002.c0006.01941	g0003.c0015.01428, g0003.c0023.01826, g0003.c0044.02573	g0004.c0006.00816, g0004.c0007.00879, g0004.c0008.00980, g0004.c0018.01779, g0004.c0023.02153, g0004.c0112.04817	g0005.c0006.00812, g0005.c0030.02356, g0005.c0030.02357, g0005.c0065.03557, g0005.c0078.03875	g0006.c0018.00835, g0006.c0079.02330, g0006.c0107.02733, g0006.c0126.02955, g0006.c0175.03389	g0007.c0004.01823, g0007.c0007.02384	g0009.c0005.00854, g0009.c0005.00872, g0009.c0006.01012, g0009.c0012.01445	g0010.c0000.00146, g0010.c0000.00166, g0010.c0000.00739, g0010.c0006.01982, g0010.c0017.02739	g0011.c0002.00796, g0011.c0007.01997, g0011.c0013.02783	g0013.c0007.00909, g0013.c0007.00910, g0013.c0011.01212, g0013.c0012.01321, g0013.c0017.01673, g0013.c0017.01674, g0013.c0065.03718, g0013.c0233.05593	g0014.c0003.00771, g0014.c0005.00938, g0014.c0027.02813	g0016.c0040.00923, g0016.c0103.01872, g0016.c0272.03430	g0017.c0005.01128, g0017.c0009.01685	g0018.c0002.00405, g0018.c0010.01359	g0019.c0003.00852, g0019.c0012.02218		g0022.c0000.00143, g0022.c0015.02023, g0022.c0043.03445	g0023.c0010.00841, g0023.c0012.00932	g0024.c0016.01052, g0024.c0068.02880	g0081.c0001.00842, g0081.c0017.03337	g0075.c0001.00637, g0075.c0010.01975	g0087.c0001.00301, g0087.c0005.00966	g0082.c0004.00681, g0082.c0029.02048	g0074.c0111.01339, g0074.c0130.01455	g0078.c0005.01108, g0078.c0005.01116, g0078.c0014.02211, g0078.c0023.02944, g0078.c0036.03828, g0078.c0044.04324, g0078.c0044.04332, g0078.c0067.05514, g0078.c0205.08793			g0070.c0002.01045, g0070.c0010.02727	g0071.c0004.00334, g0071.c0015.00831, g0071.c0035.01539, g0071.c0035.01540, g0071.c0061.02173, g0071.c0173.03362	g0077.c0019.02248, g0077.c0022.02474, g0077.c0031.02962, g0077.c0036.03253	g0518.c0003.00354, g0518.c0074.02828	g0519.c0001.00050, g0519.c0097.01752, g0519.c0146.02289	g0521.c0004.00510, g0521.c0004.00511, g0521.c0005.00629, g0521.c0009.00938, g0521.c0009.00939, g0521.c0062.03212, g0521.c0063.03243, g0521.c0074.03558	g0522.c0011.01828, g0522.c0011.01852, g0522.c0012.02028, g0522.c0013.02084, g0522.c0013.02124, g0522.c0015.02282, g0522.c0020.02689, g0522.c0027.03163, g0522.c0027.03164, g0522.c0034.03467	g0524.c0029.02322, g0524.c0031.02467, g0524.c0032.02477, g0524.c0074.03972		g0527.c0020.00920, g0527.c0031.01208, g0527.c0087.02030, g0527.c0106.02230	g0530.c0007.00935, g0530.c0015.01601, g0530.c0022.02056, g0530.c0034.02697	g0141.c0000.00067, g0141.c0009.02659, g0141.c0023.03564	g0142.c0279.02229, g0142.c0304.02320	g0143.c0008.01780, g0143.c0014.02440, g0143.c0014.02464, g0143.c0016.02674, g0143.c0016.02713, g0143.c0017.02811, g0143.c0022.03221, g0143.c0022.03222, g0143.c0024.03339, g0143.c0035.03844	g0146.c0006.00845, g0146.c0022.02006, g0146.c0040.02921, g0146.c0042.03031	g0147.c0012.01921, g0147.c0014.02150, g0147.c0053.04101, g0147.c0053.04102	g0148.c0007.00866, g0148.c0007.00867, g0148.c0014.01555, g0148.c0019.01976, g0148.c0020.01998, g0148.c0020.01999, g0148.c0071.04113, g0148.c0223.05667	g0150.c0003.00631, g0150.c0006.01105, g0150.c0012.01586, g0150.c0021.02132	g0151.c0011.01670, g0151.c0014.01915, g0151.c0023.02631, g0151.c0049.03918	g0152.c0001.00170, g0152.c0023.01486, g0152.c0030.01741, g0152.c0108.04034
	inner membrane subunit (exbD/tolR)	g0001.c0000.00230, g0001.c0004.01596, g0001.c0004.01597	g0002.c0000.00276, g0002.c0004.01653, g0002.c0006.01942	g0003.c0015.01429, g0003.c0023.01824, g0003.c0044.02574	g0004.c0006.00817, g0004.c0007.00877, g0004.c0008.00981, g0004.c0018.01780, g0004.c0023.02152, g0004.c0112.04816	g0005.c0006.00813, g0005.c0030.02355, g0005.c0065.03553, g0005.c0078.03876, g0005.c0078.03877	g0006.c0018.00834, g0006.c0085.02441, g0006.c0107.02732, g0006.c0126.02954, g0006.c0175.03390	g0007.c0004.01822, g0007.c0007.02385	g0009.c0005.00855, g0009.c0005.00873, g0009.c0006.01011, g0009.c0012.01446	g0010.c0000.00147, g0010.c0000.00167, g0010.c0000.00740, g0010.c0006.01980, g0010.c0006.01981, g0010.c0017.02738	g0011.c0002.00795, g0011.c0007.01999	g0013.c0007.00911, g0013.c0011.01213, g0013.c0012.01322, g0013.c0017.01675, g0013.c0065.03719, g0013.c0233.05592	g0014.c0003.00770, g0014.c0005.00939, g0014.c0027.02814	g0016.c0040.00925, g0016.c0103.01874, g0016.c0272.03428, g0016.c0272.03429	g0017.c0005.01129, g0017.c0009.01688	g0018.c0002.00406, g0018.c0010.01358	g0019.c0003.00850, g0019.c0012.02215, g0019.c0012.02216		g0022.c0000.00142, g0022.c0015.02022, g0022.c0043.03444, g0022.c0074.04038	g0023.c0010.00840, g0023.c0012.00933	g0024.c0016.01051, g0024.c0068.02877, g0024.c0068.02878	g0081.c0001.00843	g0075.c0001.00635, g0075.c0001.00636, g0075.c0010.01974	g0087.c0001.00300, g0087.c0005.00964	g0082.c0004.00682, g0082.c0029.02046, g0082.c0029.02047	g0074.c0111.01338, g0074.c0130.01456	g0078.c0005.01106, g0078.c0005.01107, g0078.c0014.02210, g0078.c0036.03829, g0078.c0044.04322, g0078.c0044.04323, g0078.c0044.04331, g0078.c0067.05515, g0078.c0067.05516			g0070.c0002.01046, g0070.c0009.02572, g0070.c0010.02726	g0071.c0015.00832, g0071.c0035.01538, g0071.c0040.01685, g0071.c0061.02174, g0071.c0173.03363	g0077.c0019.02249, g0077.c0022.02473, g0077.c0031.02963, g0077.c0036.03252, g0077.c0095.05032	g0518.c0003.00351, g0518.c0074.02827	g0519.c0001.00051, g0519.c0097.01751, g0519.c0146.02288	g0521.c0004.00509, g0521.c0005.00630, g0521.c0009.00940, g0521.c0062.03213, g0521.c0063.03242, g0521.c0074.03557	g0522.c0011.01827, g0522.c0011.01853, g0522.c0012.02027, g0522.c0013.02083, g0522.c0013.02123, g0522.c0015.02281, g0522.c0020.02690, g0522.c0027.03162, g0522.c0034.03468	g0524.c0029.02321, g0524.c0031.02468, g0524.c0032.02478, g0524.c0074.03973		g0527.c0020.00919, g0527.c0031.01209, g0527.c0087.02031, g0527.c0106.02229	g0530.c0007.00936, g0530.c0007.00937, g0530.c0015.01599, g0530.c0015.01600, g0530.c0022.02057, g0530.c0034.02698	g0141.c0000.00066, g0141.c0009.02658, g0141.c0023.03565		g0143.c0008.01781, g0143.c0014.02439, g0143.c0014.02465, g0143.c0016.02673, g0143.c0016.02712, g0143.c0017.02810, g0143.c0022.03220, g0143.c0024.03338, g0143.c0035.03843	g0146.c0006.00846, g0146.c0022.02007, g0146.c0040.02920, g0146.c0042.03029	g0147.c0012.01920, g0147.c0014.02151	g0148.c0007.00865, g0148.c0014.01554, g0148.c0019.01977, g0148.c0020.02000, g0148.c0071.04114, g0148.c0223.05666	g0150.c0003.00629, g0150.c0003.00630, g0150.c0006.01106, g0150.c0012.01587, g0150.c0021.02131	g0151.c0011.01672, g0151.c0014.01916, g0151.c0023.02630, g0151.c0049.03917	g0152.c0001.00169, g0152.c0023.01487, g0152.c0030.01740, g0152.c0108.04035
	tonB-dependent receptor, siderophores, myxochelin MxcH family
	tonB-dependent receptor, siderophores, IreA family							g0007.c0010.02675							g0017.c0002.00716		g0019.c0004.01104									g0074.c0009.00244				g0070.c0002.01075		g0077.c0027.02724													g0147.c0026.02955
	tonB-dependent receptor, siderophores, FepA family
	tonB-dependent receptor, siderophores	g0001.c0001.00849	g0002.c0004.01533, g0002.c0006.01936, g0002.c0014.02706	g0003.c0015.01423	g0004.c0000.00032, g0004.c0001.00203, g0004.c0005.00711, g0004.c0018.01771, g0004.c0023.02160	g0005.c0001.00299, g0005.c0008.00988, g0005.c0012.01285, g0005.c0019.01780, g0005.c0026.02142, g0005.c0067.03608, g0005.c0086.04063, g0005.c0151.04795	g0006.c0053.01803, g0006.c0107.02737, g0006.c0119.02858	g0007.c0000.00017, g0007.c0000.00046, g0007.c0000.00235, g0007.c0000.00411, g0007.c0000.00426, g0007.c0002.01062, g0007.c0003.01451, g0007.c0003.01456, g0007.c0003.01499, g0007.c0004.01919, g0007.c0007.02285, g0007.c0007.02311, g0007.c0008.02430	g0009.c0000.00182, g0009.c0000.00247, g0009.c0003.00687, g0009.c0005.00857, g0009.c0006.00967, g0009.c0006.01015, g0009.c0022.01921, g0009.c0039.02482	g0010.c0000.00148, g0010.c0000.00735, g0010.c0001.00894, g0010.c0001.00969, g0010.c0002.01251, g0010.c0008.02181, g0010.c0016.02702		g0013.c0007.00903, g0013.c0009.01037, g0013.c0011.01225, g0013.c0017.01685, g0013.c0020.01906, g0013.c0065.03731	g0014.c0005.00927, g0014.c0005.00940		g0017.c0015.02109, g0017.c0036.02957, g0017.c0042.03080		g0019.c0004.01124, g0019.c0009.01800		g0022.c0000.00150, g0022.c0013.01777, g0022.c0063.03932	g0023.c0006.00637, g0023.c0026.01529	g0024.c0079.03133, g0024.c0190.04512	g0081.c0000.00377, g0081.c0002.01053, g0081.c0009.02451	g0075.c0001.00596, g0075.c0003.00998, g0075.c0008.01688, g0075.c0033.03186	g0087.c0015.02151	g0082.c0006.00835					g0070.c0000.00339, g0070.c0000.00439, g0070.c0002.00860, g0070.c0002.01143, g0070.c0002.01189, g0070.c0004.01692, g0070.c0004.01770, g0070.c0006.02151, g0070.c0014.03180, g0070.c0019.03474, g0070.c0021.03536	g0071.c0041.01703, g0071.c0084.02591, g0071.c0084.02598, g0071.c0103.02830	g0077.c0002.00644, g0077.c0005.00999, g0077.c0027.02724, g0077.c0031.02956, g0077.c0036.03258, g0077.c0095.05031, g0077.c0115.05306	g0518.c0007.00735, g0518.c0075.02837		g0521.c0004.00517, g0521.c0009.00950, g0521.c0016.01420, g0521.c0040.02484, g0521.c0062.03225, g0521.c0076.03595	g0522.c0000.00304, g0522.c0005.01067, g0522.c0011.01862, g0522.c0011.01870, g0522.c0011.01875, g0522.c0013.02074, g0522.c0022.02815, g0522.c0026.03109, g0522.c0051.04016, g0522.c0051.04020	g0524.c0029.02326		g0527.c0011.00662, g0527.c0020.00924, g0527.c0077.01941, g0527.c0086.02024, g0527.c0087.02032, g0527.c0225.02798	g0530.c0002.00392, g0530.c0015.01608, g0530.c0023.02123, g0530.c0027.02377, g0530.c0036.02754, g0530.c0043.02983			g0143.c0007.01589, g0143.c0010.02044, g0143.c0013.02414, g0143.c0014.02474, g0143.c0014.02482, g0143.c0014.02487, g0143.c0016.02664, g0143.c0026.03431, g0143.c0031.03640, g0143.c0031.03644	g0146.c0033.02588, g0146.c0040.02925	g0147.c0002.00561, g0147.c0011.01820, g0147.c0020.02610, g0147.c0022.02774, g0147.c0039.03615, g0147.c0054.04104	g0148.c0007.00873, g0148.c0008.00992, g0148.c0014.01542, g0148.c0020.02010, g0148.c0021.02065, g0148.c0071.04126	g0150.c0000.00081, g0150.c0007.01189, g0150.c0008.01272, g0150.c0009.01389, g0150.c0012.01583, g0150.c0013.01674, g0150.c0034.02482	g0151.c0008.01292	g0152.c0000.00024, g0152.c0077.03274, g0152.c0108.04030
	tonB-dependent receptor, susC/ragA family														g0017.c0000.00158, g0017.c0000.00173, g0017.c0000.00180, g0017.c0005.01142, g0017.c0006.01377, g0017.c0015.02123, g0017.c0015.02126, g0017.c0022.02512		g0019.c0003.00900, g0019.c0003.00905, g0019.c0003.00907, g0019.c0004.01025, g0019.c0004.01084, g0019.c0013.02298				g0024.c0008.00645, g0024.c0017.01080, g0024.c0025.01440, g0024.c0041.02039, g0024.c0047.02279, g0024.c0049.02344, g0024.c0071.02966, g0024.c0083.03217, g0024.c0109.03668, g0024.c0110.03672, g0024.c0143.04108, g0024.c0163.04305		g0075.c0000.00307, g0075.c0001.00504, g0075.c0001.00605, g0075.c0002.00743, g0075.c0002.00747, g0075.c0002.00861, g0075.c0003.00893, g0075.c0004.01155, g0075.c0005.01258, g0075.c0005.01372, g0075.c0006.01428, g0075.c0009.01807, g0075.c0018.02565, g0075.c0025.02960, g0075.c0042.03289	g0087.c0011.01682, g0087.c0013.01948									g0518.c0002.00293, g0518.c0006.00598, g0518.c0009.00875, g0518.c0011.01009, g0518.c0020.01471, g0518.c0020.01476, g0518.c0024.01629, g0518.c0040.02155, g0518.c0078.02871, g0518.c0095.03065
	tonB-dependent receptor zinc metalohydrolase associated with susC/ragA
	tonB-dependent receptor, lactoferrin and transferrin
	tonB-dependent receptor, vitamin B12 receptor BtuB		g0002.c0005.01786			g0005.c0038.02712			g0009.c0035.02402	g0010.c0007.02074	g0011.c0018.03341	g0013.c0103.04614	g0014.c0033.03069		g0017.c0000.00097	g0018.c0020.02076	g0019.c0013.02281				g0024.c0001.00159, g0024.c0045.02206		g0075.c0000.00093, g0075.c0004.01114		g0082.c0014.01391					g0070.c0014.03180	g0071.c0081.02548	g0077.c0058.04175	g0518.c0002.00280		g0521.c0116.04451	g0522.c0009.01585	g0524.c0060.03565		g0527.c0121.02335	g0530.c0027.02373	g0141.c0004.01704		g0143.c0009.01934	g0146.c0008.01073		g0148.c0097.04698	g0150.c0005.00928	g0151.c0017.02203	g0152.c0212.05157
	tonB-dependent receptor, Copper											g0013.c0063.03658			g0017.c0004.01100		g0019.c0008.01719				g0024.c0079.03150		g0075.c0016.02431			g0074.c0007.00214									g0521.c0064.03259					g0530.c0097.03993					g0147.c0011.01825	g0148.c0066.03969
	tonB-dependent receptor, heme/hemoglobin	g0001.c0000.00127, g0001.c0003.01348, g0001.c0005.01760	g0002.c0000.00399, g0002.c0006.02041, g0002.c0008.02352	g0003.c0012.01251, g0003.c0015.01423, g0003.c0017.01533, g0003.c0020.01672	g0004.c0004.00541, g0004.c0071.04003, g0004.c0087.04366	g0005.c0018.01756, g0005.c0019.01780, g0005.c0038.02712, g0005.c0110.04418	g0006.c0047.01655, g0006.c0107.02731, g0006.c0119.02858	g0007.c0000.00046, g0007.c0000.00411, g0007.c0002.01177, g0007.c0003.01499, g0007.c0007.02311, g0007.c0008.02512, g0007.c0010.02675	g0009.c0000.00182, g0009.c0003.00651, g0009.c0006.00967, g0009.c0035.02415, g0009.c0049.02620	g0010.c0005.01887, g0010.c0007.02086, g0010.c0016.02702	g0011.c0013.02785	g0013.c0008.00993, g0013.c0017.01685, g0013.c0018.01800, g0013.c0025.02213, g0013.c0063.03658, g0013.c0063.03668, g0013.c0065.03721, g0013.c0111.04724			g0017.c0000.00097, g0017.c0004.01100, g0017.c0017.02274, g0017.c0026.02649, g0017.c0042.03080		g0019.c0002.00714, g0019.c0002.00757, g0019.c0008.01719, g0019.c0008.01783, g0019.c0013.02281, g0019.c0017.02496			g0023.c0080.02761	g0024.c0062.02722, g0024.c0077.03098, g0024.c0077.03107, g0024.c0079.03150, g0024.c0158.04248	g0081.c0001.00592, g0081.c0001.00876, g0081.c0002.01055, g0081.c0009.02451	g0075.c0000.00100, g0075.c0000.00177, g0075.c0003.01029, g0075.c0004.01093, g0075.c0009.01807, g0075.c0010.01950, g0075.c0033.03186	g0087.c0011.01710, g0087.c0015.02097, g0087.c0053.03741	g0082.c0013.01331, g0082.c0013.01349, g0082.c0023.01771, g0082.c0032.02173, g0082.c0036.02302, g0082.c0046.02589, g0082.c0092.03463	g0074.c0007.00214	g0078.c0007.01473, g0078.c0109.07086, g0078.c0133.07693			g0070.c0000.00439, g0070.c0001.00521, g0070.c0001.00750, g0070.c0002.01189, g0070.c0004.01744	g0071.c0001.00090, g0071.c0025.01209, g0071.c0035.01535, g0071.c0041.01703, g0071.c0061.02170	g0077.c0006.01096, g0077.c0018.02171, g0077.c0021.02325, g0077.c0036.03257, g0077.c0036.03261	g0518.c0005.00582, g0518.c0039.02138, g0518.c0075.02837, g0518.c0096.03074		g0521.c0009.00950, g0521.c0020.01587, g0521.c0024.01750, g0521.c0062.03215, g0521.c0064.03259, g0521.c0064.03269, g0521.c0110.04341, g0521.c0150.04869	g0522.c0008.01518, g0522.c0011.01854, g0522.c0014.02207, g0522.c0022.02809, g0522.c0039.03701			g0527.c0121.02335, g0527.c0155.02536, g0527.c0178.02636	g0530.c0023.02107, g0530.c0097.03993	g0141.c0004.01704, g0141.c0009.02672, g0141.c0023.03562		g0143.c0011.02127, g0143.c0014.02466, g0143.c0020.03018, g0143.c0025.03390, g0143.c0026.03425		g0147.c0011.01825, g0147.c0021.02701	g0148.c0006.00827, g0148.c0010.01175, g0148.c0015.01654, g0148.c0020.02010, g0148.c0066.03969, g0148.c0066.03979, g0148.c0071.04116, g0148.c0100.04744	g0150.c0000.00081, g0150.c0004.00853, g0150.c0005.00916	g0151.c0008.01292, g0151.c0017.02203, g0151.c0101.05146	g0152.c0173.04854, g0152.c0212.05157
	tonB-dependent receptor	g0001.c0002.01151, g0001.c0010.02491, g0001.c0011.02577				g0005.c0022.01956, g0005.c0030.02352, g0005.c0123.04591		g0007.c0000.00173, g0007.c0000.00344, g0007.c0002.00942, g0007.c0006.02252, g0007.c0007.02323				g0013.c0017.01679			g0017.c0033.02863					g0023.c0010.00838	g0024.c0011.00767	g0081.c0004.01593	g0075.c0011.02060	g0087.c0001.00253	g0082.c0000.00054, g0082.c0018.01571		g0078.c0002.00534			g0070.c0002.00973, g0070.c0002.01075, g0070.c0007.02315	g0071.c0035.01535, g0071.c0074.02430	g0077.c0029.02858	g0518.c0016.01278		g0521.c0009.00944					g0530.c0000.00106						g0148.c0020.02004
[truncated: 13 more columns]

## Sheet: Methanotroph MAGs
GOWN ID		114	144	218	265	114	218	265	972
MAG ID (Figure 7)		MAG-01	MAG-02	MAG-03	MAG-04	MAG-05	MAG-06	MAG-07	MAG-08
input fasta file		C10_maxbin.001.fa	C13_maxbin.026_sub.fa	C9_concoct.bin.40.fa	C17_concoct.bin.6.fa	C10_concoct.bin.44.fa	C9_concoct.bin.42.fa	C17_concoct.bin.32.fa	C3_concoct.bin.55.fa
genome size (nt)		4225408	4792876	4279834	4292581	4624897	4152445	4040678	4122865
fraction GC		0.488042	0.490993	0.489164	0.491028	0.465385	0.456352	0.455381	0.462014
classification (top taxon)	kingdom	Bacteria	Bacteria	Bacteria	Bacteria	Bacteria	Bacteria	Bacteria	Bacteria
	phylum	Proteobacteria	Proteobacteria	Proteobacteria	Proteobacteria	Proteobacteria	Proteobacteria	Proteobacteria	Proteobacteria
	class	Gammaproteobacteria	Gammaproteobacteria	Gammaproteobacteria	Gammaproteobacteria	Gammaproteobacteria	Gammaproteobacteria	Gammaproteobacteria	Gammaproteobacteria
	order	Methylococcales	Methylococcales	Methylococcales	Methylococcales	Methylococcales	Methylococcales	Methylococcales	Methylococcales
	family	Methylomonadaceae	Methylomonadaceae	Methylomonadaceae	Methylomonadaceae	Methylomonadaceae	Methylomonadaceae	Methylomonadaceae	Methylomonadaceae
	genus	Methylobacter_A	Methylobacter_A	Methylobacter_A	Methylobacter_A	Methylicorpusculum	JABFRC01	JABFRC01	JABFRC01
	species	Methylobacter_A	Methylobacter_A	Methylobacter_A	Methylobacter_A	Methylicorpusculum	JABFRC01	JABFRC01	JABFRC01
ATP synthase	vacuolar ATPase V1, subunit A	g0013.c0110.04711		g0521.c0126.04583	g0148.c0106.04823	g0004.c0018.01789	g0522.c0002.00668	g0143.c0000.00093	g0389.c0048.02316
	vacuolar ATPase V1, subunit B	g0013.c0110.04717		g0521.c0126.04589	g0148.c0106.04829	g0004.c0018.01783	g0522.c0002.00662	g0143.c0000.00087	g0389.c0048.02310
	vacuolar or A0/A1 ATPase, subunit C
	vacuolar ATP synthase, subunit D	g0013.c0110.04716		g0521.c0126.04588	g0148.c0106.04828	g0004.c0018.01784	g0522.c0002.00663	g0143.c0000.00088	g0389.c0048.02311
	vacuolar ATP synthase, proteolipid
	vacuolar ATP synthase, subunit F
	vacuolar ATP synthase, subunit G
	vacuolar or A0/A1 ATPase, subunit H
	ATP synthase, subunit F0 A	g0013.c0000.00088, g0013.c0048.03168	g0077.c0000.00221, g0077.c0007.01146	g0521.c0000.00112, g0521.c0075.03571, g0521.c0266.05650	g0148.c0000.00112, g0148.c0051.03518	g0004.c0012.01333, g0004.c0098.04563	g0522.c0000.00116, g0522.c0012.01923	g0143.c0032.03707	g0389.c0078.03015
	ATP synthase, subunit F0 B	g0013.c0000.00090	g0077.c0000.00223	g0521.c0000.00114	g0148.c0000.00114	g0004.c0012.01335	g0522.c0000.00114, g0522.c0012.01921	g0143.c0032.03705	g0389.c0078.03017
	ATP synthase, subunit F0 B'	g0013.c0000.00090, g0013.c0034.02587	g0077.c0000.00223, g0077.c0007.01139	g0521.c0000.00114, g0521.c0032.02168	g0148.c0000.00114, g0148.c0038.03031	g0004.c0012.01335	g0522.c0000.00114, g0522.c0012.01921	g0143.c0032.03705	g0389.c0078.03017
	ATP synthase, subunit F0 C	g0013.c0000.00089, g0013.c0034.02588	g0077.c0000.00222, g0077.c0007.01145	g0521.c0000.00113, g0521.c0032.02167	g0148.c0000.00113, g0148.c0038.03030	g0004.c0012.01334, g0004.c0098.04562	g0522.c0000.00115, g0522.c0012.01922	g0143.c0032.03706	g0389.c0078.03016
	ATP synthase, subunit F1 alpha	g0013.c0000.00092, g0013.c0034.02586	g0077.c0000.00225, g0077.c0007.01138	g0521.c0000.00116, g0521.c0032.02169	g0148.c0000.00116, g0148.c0038.03032	g0004.c0012.01337, g0004.c0098.04560	g0522.c0000.00112, g0522.c0012.01920	g0143.c0032.03703	g0389.c0078.03019
	ATP synthase, subunit F1 beta	g0013.c0000.00094, g0013.c0098.04511	g0077.c0000.00227, g0077.c0007.01149	g0521.c0000.00118, g0521.c0102.04191	g0148.c0000.00118, g0148.c0094.04634	g0004.c0012.01339, g0004.c0098.04566	g0522.c0000.00110, g0522.c0012.01927	g0143.c0032.03701	g0389.c0078.03021
	ATP synthase, F1 subunit gamma	g0013.c0000.00093, g0013.c0034.02585	g0077.c0000.00226, g0077.c0007.01137	g0521.c0000.00117, g0521.c0032.02170	g0148.c0000.00117, g0148.c0038.03033	g0004.c0012.01338, g0004.c0098.04559	g0522.c0000.00111, g0522.c0012.01919	g0143.c0032.03702	g0389.c0078.03020
	ATP synthase, F1 subunit delta	g0013.c0000.00091	g0077.c0000.00224	g0521.c0000.00115	g0148.c0000.00115	g0004.c0012.01336	g0522.c0000.00113	g0143.c0032.03704	g0389.c0078.03018
	ATP synthase, F1 subunit epsilon	g0013.c0000.00095	g0077.c0000.00228, g0077.c0007.01148	g0521.c0000.00119	g0148.c0000.00119	g0004.c0012.01340	g0522.c0000.00109	g0143.c0032.03700	g0389.c0078.03022
	alternate ATP synthase, subunit F0 A	g0013.c0048.03168	g0077.c0007.01146	g0521.c0075.03571	g0148.c0051.03518	g0004.c0098.04563	g0522.c0012.01923
	alternate ATP synthase, subunit F0 B	g0013.c0034.02587		g0521.c0032.02168	g0148.c0038.03031	g0004.c0098.04561	g0522.c0012.01921
	alternate ATP synthase, subunit F0 C	g0013.c0034.02588	g0077.c0007.01145	g0521.c0032.02167	g0148.c0038.03030	g0004.c0098.04562	g0522.c0012.01922
	alternate ATP synthase, subunit F1 alpha	g0013.c0034.02586	g0077.c0007.01138	g0521.c0032.02169	g0148.c0038.03032	g0004.c0098.04560	g0522.c0012.01920
	alternate ATP synthase, subunit F1 beta	g0013.c0098.04511	g0077.c0007.01149	g0521.c0102.04191	g0148.c0094.04634	g0004.c0098.04566	g0522.c0012.01927
	alternate ATP synthase, subunit F1 gamma	g0013.c0034.02585		g0521.c0032.02170	g0148.c0038.03033		g0522.c0012.01919
	alternate ATP synthase, subunit F1 epsilon	g0013.c0098.04512		g0521.c0102.04192	g0148.c0094.04635	g0004.c0098.04565	g0522.c0012.01926
	archaeal ATP synthase, subunit A
	archaeal ATP synthase, subunit B
	archaeal ATP synthase, subunit F0 C	g0013.c0034.02588	g0077.c0007.01145	g0521.c0032.02167	g0148.c0038.03030	g0004.c0098.04562	g0522.c0012.01922
	proton/sodium translocating pyrophosphatase	g0013.c0012.01308, g0013.c0160.05212	g0077.c0036.03234, g0077.c0045.03701	g0521.c0005.00616, g0521.c0051.02861	g0148.c0007.00843, g0148.c0019.01963	g0004.c0049.03330
Assimilation, CO2 via 3-Hydroxypropionate Bi-Cycle	malyl-CoA/(S)-citramalyl-CoA lyase (mcl, ec:4.1.3.24, 4.1.3.25)	g0013.c0006.00730	g0077.c0030.02936	g0521.c0035.02284	g0148.c0005.00639	g0004.c0073.04052	g0522.c0057.04128	g0143.c0015.02556	g0389.c0073.02922, g0389.c0172.04067
Assimilation, CO2 via Acetyl-CoA (Wood-Ljungdahl) Pathway	acetyl-CoA decarbonylase/synthase complex subunit alpha (cdhA, ec:2.1.1.245)
	acetyl-CoA decarbonylase/synthase complex subunit epsilon (cdhB, ec:2.1.1.245)
	acetyl-CoA decarbonylase/synthase complex subunit beta (cdhC, ec:2.1.1.245)
	acetyl-CoA decarbonylase/synthase complex subunit delta (cdhD, acsD, ec:2.1.1.245)
	acetyl-CoA decarbonylase/synthase complex subunit gamma (cdhE, ec:2.1.1.245)
	formate--tetrahydrofolate ligase	g0013.c0007.00890	g0077.c0030.02912, g0077.c0194.05610	g0521.c0004.00528	g0148.c0007.00886	g0004.c0007.00904	g0522.c0011.01892	g0143.c0014.02504	g0389.c0000.00079
	methylenetetrahydrofolate reductase (metF)	g0013.c0002.00343	g0077.c0077.04744	g0521.c0145.04818	g0148.c0001.00246	g0004.c0024.02210	g0522.c0010.01762	g0143.c0012.02269	g0389.c0001.00192
	bifunctional methylenetetrahydrofolate dehydrogenase/methenyltetrahydrofolate cyclohydrolase (FolD)					g0004.c0068.03906
Assimilation, CO2 via Dicarboxylate-hydroxybutyrate Cycle	K14465; succinate semialdehyde reductase (NADPH)
Assimilation, CO2 via Reductive Citrate (TCA, Arnon-Buchanan) Cycle	pyruvate ferredoxin oxidoreductase alpha subunit (porA, ec:1.2.7.1)	g0013.c0010.01198, g0013.c0020.01886, g0013.c0049.03194	g0077.c0018.02186, g0077.c0047.03773	g0521.c0023.01700, g0521.c0120.04504	g0148.c0013.01518, g0148.c0026.02433	g0004.c0014.01499, g0004.c0015.01606	g0522.c0009.01603	g0143.c0009.01914	g0389.c0025.01517
	pyruvate ferredoxin oxidoreductase beta subunit (porB, ec:1.2.7.1)	g0013.c0010.01198, g0013.c0020.01887, g0013.c0049.03194	g0077.c0018.02186, g0077.c0047.03773	g0521.c0023.01700, g0521.c0120.04504	g0148.c0013.01518, g0148.c0026.02433	g0004.c0014.01499, g0004.c0015.01606	g0522.c0009.01603	g0143.c0009.01914	g0389.c0025.01517
	pyruvate ferredoxin oxidoreductase delta subunit (porD, ec:1.2.7.1)
	pyruvate ferredoxin oxidoreductase gamma subunit (porG, ec:1.2.7.1)
	2-oxoacid:acceptor oxidoreductase, alpha subunit (por/kor/oorA)	g0013.c0020.01886
	2-oxoacid:acceptor oxidoreductase, beta subunit (por/kor/oorB)
	2-oxoacid:acceptor oxidoreductase, gamma subunit (por/kor/oorC)
	2-oxoacid:acceptor oxidoreductase, delta subunit (por/kor/oorD)
	ATP-citrate lyase alpha-subunit (aclA, ec:2.3.3.8)
	ATP-citrate lyase beta-subunit (aclB, ec:2.3.3.8)	g0013.c0037.02748	g0077.c0000.00284	g0521.c0037.02365	g0148.c0040.03112	g0004.c0014.01516, g0004.c0073.04051	g0522.c0027.03136	g0143.c0022.03196	g0389.c0077.02991
Assimilation, CO2 via Reductive Pentose Phosphate Cycle (Calvin cycle)	phosphoribulokinase (prkB, ec:2.7.1.19)
	ribulose-bisphosphate carboxylase (RuBisCO) large subunit (rbcL, ec:4.1.1.39)
	ribulose-bisphosphate carboxylase (RuBisCO) small subunit (rbcS, ec:4.1.1.39)
Assimilation, Formaldehyde via Ribulose Monophosphate pathway	3-hexulose-6-phosphate synthase (hxlA, ec:4.1.2.43, 5.3.1.27)		g0077.c0043.03572	g0521.c0047.02738	g0148.c0012.01402	g0004.c0000.00020, g0004.c0002.00374, g0004.c0094.04498	g0522.c0001.00561	g0143.c0023.03277	g0389.c0075.02950
	6-phospho 3-hexuloisomerase (hxlB)		g0077.c0043.03573	g0521.c0047.02739	g0148.c0012.01403	g0004.c0000.00019, g0004.c0002.00373, g0004.c0094.04498	g0522.c0001.00560	g0143.c0023.03276	g0389.c0075.02951
	Formaldehyde-activating enzyme and bifunctional enzymes (fae/hps, ec:4.2.1.147, 4.1.2.43)
Assimilation, Formaldehyde via Serine pathway	glycine hydroxymethyltransferase (glyA, SHMT, ec:2.1.2.1)	g0013.c0033.02574	g0077.c0030.02914	g0521.c0031.02116	g0148.c0036.02961	g0004.c0007.00906	g0522.c0011.01888	g0143.c0014.02500	g0389.c0000.00075
	malate-CoA ligase subunit alpha (mtkB, ec:6.2.1.9)	g0013.c0006.00728, g0013.c0037.02747	g0077.c0000.00285, g0077.c0030.02934	g0521.c0035.02282, g0521.c0037.02366	g0148.c0005.00637, g0148.c0040.03113	g0004.c0014.01517, g0004.c0073.04050	g0522.c0027.03137, g0522.c0057.04130	g0143.c0015.02554, g0143.c0022.03197	g0389.c0073.02924, g0389.c0077.02992, g0389.c0172.04065
	malate-CoA ligase subunit beta (mtkA, ec:6.2.1.9)	g0013.c0006.00729, g0013.c0037.02748	g0077.c0000.00284, g0077.c0030.02935	g0521.c0035.02283, g0521.c0037.02365	g0148.c0005.00638, g0148.c0040.03112	g0004.c0014.01516, g0004.c0073.04051	g0522.c0027.03136, g0522.c0057.04129	g0143.c0015.02555, g0143.c0022.03196	g0389.c0073.02923, g0389.c0077.02991, g0389.c0172.04066
Assimilation, Nitrogen Fixation, N2 -> Ammonia	nitrogenase molybdenum-iron protein alpha chain (nifD)	g0013.c0005.00649	g0077.c0071.04615	g0521.c0003.00427	g0148.c0004.00548	g0004.c0041.03002	g0522.c0036.03597	g0143.c0036.03895	g0389.c0138.03800
	alternate nitrogenase molybdenum-iron protein alpha chain, V-Fe, Fe-Fe (nifD)
	nitrogenase molybdenum-iron protein beta chain (nifK)	g0013.c0005.00648	g0077.c0071.04611	g0521.c0003.00426	g0148.c0004.00549	g0004.c0041.03001	g0522.c0036.03596	g0143.c0036.03894	g0389.c0138.03799
	nitrogenase component I, alpha chain	g0013.c0005.00649	g0077.c0071.04615	g0521.c0003.00427	g0148.c0004.00548	g0004.c0041.03002	g0522.c0036.03597	g0143.c0036.03895	g0389.c0138.03800
	nitrogenase cofactor biosynthesis protein (nifB)	g0013.c0088.04342	g0077.c0022.02446	g0521.c0109.04310	g0148.c0086.04510	g0004.c0060.03681	g0522.c0012.01994	g0143.c0017.02775	g0389.c0019.01280
	nitrogenase molybdenum-cofactor biosynthesis protein (nifE, nifN)	g0013.c0005.00630, g0013.c0005.00631	g0077.c0071.04583, g0077.c0071.04584	g0521.c0003.00409, g0521.c0003.00410	g0148.c0004.00567, g0148.c0004.00568	g0004.c0045.03153, g0004.c0045.03154	g0522.c0036.03585, g0522.c0036.03586	g0143.c0036.03883, g0143.c0036.03884	g0389.c0161.03985, g0389.c0161.03986
	nitrogenase reductase, iron protein (nifH)	g0013.c0005.00650	g0077.c0090.04946	g0521.c0003.00428	g0148.c0004.00547	g0004.c0041.03003	g0522.c0036.03598	g0143.c0036.03896	g0389.c0138.03801
	nitrogenase stabilizing/protective protein (nifW)	g0013.c0051.03280	g0077.c0022.02404	g0521.c0007.00824	g0148.c0009.01134	g0004.c0045.03147	g0522.c0012.01962	g0143.c0017.02743	g0389.c0019.01249
Assimilation, Sulfate Reduction, Sulfate -> H2S	sulfate adenylyltransferase subunit 1 (cysN, ec:2.7.7.4)	g0013.c0081.04168, g0013.c0106.04665	g0077.c0047.03791	g0521.c0018.01484, g0521.c0161.04985	g0148.c0082.04408, g0148.c0102.04779	g0004.c0031.02585, g0004.c0099.04586	g0522.c0038.03647, g0522.c0048.03956	g0143.c0015.02603, g0143.c0028.03524	g0389.c0070.02863, g0389.c0082.03090
	sulfate adenylyltransferase subunit 2 (cysD, ec:2.7.7.4)	g0013.c0081.04165, g0013.c0106.04662	g0077.c0047.03794	g0521.c0018.01487, g0521.c0161.04982	g0148.c0082.04411, g0148.c0102.04776	g0004.c0031.02586, g0004.c0099.04587	g0522.c0038.03645, g0522.c0048.03958	g0143.c0015.02600, g0143.c0028.03526	g0389.c0070.02861, g0389.c0082.03088
	sulfite reductase (NADPH) flavoprotein alpha-component (cysJ, ec:1.8.1.2)					g0004.c0054.03479	g0522.c0004.00971	g0143.c0004.01205	g0389.c0199.04209
	sulfite reductase (NADPH) hemoprotein beta-component (cysI, ec:1.8.1.2)
	phosphoadenosine phosphosulfate reductase (cysH, ec:1.8.4.8, 1.8.4.10)
	sulfite reductase (ferredoxin) (sir, ec:1.8.7.1)
	adenylylsulfate kinase (cysC, ec:2.7.1.25)	g0013.c0005.00593, g0013.c0011.01208	g0077.c0004.00896, g0077.c0005.01007	g0521.c0003.00370, g0521.c0063.03247	g0148.c0004.00607, g0148.c0014.01559	g0004.c0008.01017	g0522.c0018.02507	g0143.c0002.00695	g0389.c0074.02934
	bifunctional bifunctional sulfate adenylyltransferase/adenylylsulfate kinase (CysN+CysC, ec:2.7.7.4,2.7.1.25)	g0013.c0081.04168, g0013.c0106.04665	g0077.c0047.03791	g0521.c0018.01484, g0521.c0161.04985	g0148.c0082.04408, g0148.c0102.04779	g0004.c0099.04586	g0522.c0038.03647, g0522.c0048.03956	g0143.c0015.02603, g0143.c0028.03524	g0389.c0070.02863, g0389.c0082.03090
	PAPSS; 3'-phosphoadenosine 5'-phosphosulfate synthase (ec:2.7.7.4, 2.7.1.25)
Assimilation, Sulfite Reduction, Sulfite -> H2S	anaerobic sulfite reductase subunit A (asrA)
	anaerobic sulfite reductase subunit B (asrB)
	anaerobic sulfite reductase subunit C (asrC)
Assimilation, Urea, Cyanate, Nitrile Hydrolysis	urease subunit alpha (ureC, ec:3.5.1.5)					g0004.c0010.01168	g0522.c0014.02136	g0143.c0046.04130	g0389.c0085.03143
	urease subunit beta (ureB, ec:3.5.1.5)					g0004.c0010.01166	g0522.c0014.02134	g0143.c0046.04128	g0389.c0085.03141
	urease subunit gamma (ureA, ec:3.5.1.5)					g0004.c0010.01165	g0522.c0014.02133	g0143.c0046.04127	g0389.c0085.03140
	urease accessory protein (UreE, ec:3.5.1.5)					g0004.c0010.01172	g0522.c0014.02143	g0143.c0020.03082	g0389.c0085.03149
	urea ABC transporter, urea binding protein (urtA)	g0013.c0012.01277	g0077.c0012.01639	g0521.c0005.00583	g0148.c0019.01931	g0004.c0010.01156	g0522.c0031.03319	g0143.c0030.03578	g0389.c0046.02248
	urea ABC transporter, permease protein (urtB)					g0004.c0010.01157	g0522.c0014.02127	g0143.c0046.04121	g0389.c0085.03134
	urea ABC transporter, permease protein (urtC)					g0004.c0010.01158	g0522.c0014.02128	g0143.c0046.04122	g0389.c0085.03135
	urea ABC transporter, ATP-binding protein (urtD)					g0004.c0010.01159	g0522.c0014.02129	g0143.c0046.04123	g0389.c0085.03136
	urea ABC transporter, ATP-binding protein (urtE)					g0004.c0010.01160	g0522.c0014.02130	g0143.c0046.04124	g0389.c0085.03137
	cynS; cyanate lyase (ec:4.2.1.104)					g0004.c0109.04742
	nthA; nitrile hydratase subunit alpha (ec:4.2.1.84)
	nthB; nitrile hydratase subunit beta (ec:4.2.1.84)
Assimilatory nitrate reduction, nitrate -> ammonia	nirA; ferredoxin-nitrite reductase (ec:1.7.7.1)	g0013.c0000.00052		g0521.c0000.00075	g0148.c0000.00075
	nirB; nitrite reductase (NADH) large subunit (ec:1.7.1.15)	g0013.c0039.02832	g0077.c0008.01271, g0077.c0173.05567	g0521.c0084.03790	g0148.c0041.03150	g0004.c0059.03647	g0522.c0032.03419	g0143.c0002.00766	g0389.c0080.03061
	nirD; nitrite reductase (NADH) small subunit (ec:1.7.1.15)	g0013.c0039.02833, g0013.c0062.03648	g0077.c0008.01270, g0077.c0010.01537	g0521.c0060.03166, g0521.c0084.03791	g0148.c0041.03151, g0148.c0062.03870	g0004.c0001.00229, g0004.c0020.02003, g0004.c0059.03646, g0004.c0109.04745	g0522.c0010.01810, g0522.c0012.01954, g0522.c0032.03420	g0143.c0002.00767, g0143.c0012.02318, g0143.c0017.02735	g0389.c0019.01241, g0389.c0080.03062, g0389.c0152.03925
	nasB; assimilatory nitrate reductase electron transfer subunit	g0013.c0018.01732, g0013.c0039.02824, g0013.c0043.02999	g0077.c0008.01261, g0077.c0020.02271, g0077.c0054.04051, g0077.c0212.05644	g0521.c0010.01047, g0521.c0044.02647, g0521.c0084.03781	g0148.c0015.01586, g0148.c0041.03142, g0148.c0046.03342	g0004.c0034.02726, g0004.c0080.04238	g0522.c0027.03172, g0522.c0032.03422	g0143.c0002.00769, g0143.c0022.03229	g0389.c0080.03064, g0389.c0108.03508
	narB; ferredoxin-nitrate reductase (ec:1.7.7.2)
	nasA; assimilatory nitrate reductase catalytic subunit	g0013.c0039.02820	g0077.c0008.01260	g0521.c0084.03795	g0148.c0041.03138	g0004.c0080.04237	g0522.c0053.04065	g0143.c0002.00771	g0389.c0162.03991
	NR; nitrate reductase (NAD(P)H) (ec:1.7.1.1,1.7.1.2,1.7.1.3)
	NIT-6; nitrite reductase (NAD(P)H) (ec:1.7.1.4)	g0013.c0039.02832	g0077.c0008.01271	g0521.c0084.03790	g0148.c0041.03150	g0004.c0059.03647	g0522.c0032.03419	g0143.c0002.00766	g0389.c0080.03061
Crispr-Cas systems, CAS-I	DEDDh (cd06127) DEDDh 3'-5' exonuclease domain family	g0013.c0001.00170, g0013.c0020.01889, g0013.c0026.02278, g0013.c0033.02547		g0521.c0017.01473, g0521.c0021.01648, g0521.c0031.02089, g0521.c0040.02501	g0148.c0003.00430, g0148.c0021.02082, g0148.c0029.02620, g0148.c0036.02933
	PD-DExK (COG4804) Predicted nuclease of restriction endonuclease-like (RecB) superfamily, DUF1016 family
	PrimPol (COG4951) Uncharacterized protein
	RT (pfam00078) Reverse transcriptase (RNA-dependent DNA polymerase)	g0013.c0001.00153, g0013.c0071.03900, g0013.c0170.05278, g0013.c0206.05490, g0013.c0228.05575		g0521.c0017.01455, g0521.c0071.03478, g0521.c0146.04830, g0521.c0167.05054	g0148.c0003.00447, g0148.c0073.04182, g0148.c0130.05118, g0148.c0162.05384
	WYL (COG2378) Predicted DNA-binding transcriptional regulator YafY, contains an HTH and WYL domains	g0013.c0056.03446		g0521.c0022.01669	g0148.c0055.03628
	cas1 (cd09634) CRISPR/Cas system-associated protein Cas1	g0013.c0039.02840, g0013.c0182.05355		g0521.c0093.03967, g0521.c0219.05420	g0148.c0041.03157, g0148.c0173.05445
	cas2 (cd09638) CRISPR/Cas system-associated protein Cas2	g0013.c0182.05356		g0521.c0219.05421	g0148.c0173.05446
	cas3 (cd09639) CRISPR/Cas system-associated protein Cas3	g0013.c0026.02274, g0013.c0053.03348		g0521.c0018.01494, g0521.c0021.01644	g0148.c0029.02616, g0148.c0052.03528
	cas3HD (cd09641) CRISPR/Cas system-associated protein Cas3''	g0013.c0000.00120, g0013.c0034.02591		g0521.c0000.00144, g0521.c0032.02165	g0148.c0000.00144, g0148.c0038.03029
	cas4 (cd09637) CRISPR/Cas system-associated protein Cas4	g0013.c0182.05354		g0521.c0219.05419	g0148.c0173.05444
	cas6 (cd09652) Class 1 CRISPR-associated endoribonuclease Cas6
	casR (cd09655) CRISPR/Cas system-associated transcriptional regulator CasRa
	csx15 (cd09766) CRISPR/Cas system-associated protein Csx15
	csx16 (cd09695) CRISPR/Cas system-associated protein Csx16
	csx18 (cls000006)
	csx20 (cls000023)
	csx3 (cd09681) CRISPR/Cas system-associated protein Csx3
Crispr-Cas systems, CAS-I-A	cas5a (mkCas0161)
	cas8a1 (cd09698) CRISPR/Cas system-associated protein Csa8a2
	cas8a2 (cd09666) CRISPR/Cas system-associated protein Csa8a2
	cas8a3 (cls000290)
	cas8a4 (cls000706)
	cas8a5 (cls000809)
	cas8a6 (cls000881)
	cas8a7 (cls000157)
	cas8a8 (mkCas0180)
	csa3 (cls000179)
	csa5gr11 (cd09653) CRISPR/Cas system-associated protein Csa5
Crispr-Cas systems, CAS-I-B	cas11b (mkCas0150)
	cas7b (cd09717) CRISPR/Cas system-associated RAMP superfamily protein Cas7
	cas8b1 (cd09672) CRISPR/Cas system-associated protein Cas8a1
	cas8b10 (mkCas0151)
	cas8b2 (cd09665) CRISPR/Cas system-associated protein Cas8a1
	cas8b3 (cd09713) CRISPR/Cas system-associated protein Cas8c
	cas8b4 (cd09715) CRISPR/Cas system-associated protein Cas8c
	cas8b5 (mkCas0131)
	cas8b6 (mkCas0111)
	cas8b7 (mkCas0158)
	cas8b8 (cls000685)
	cas8b9 (mkCas0203)
Crispr-Cas systems, CAS-I-C	cas7 (cd09640) CRISPR/Cas system-associated RAMP superfamily protein Cas7
	cas8c (cd09642) CRISPR/Cas system-associated protein Cas8c
Crispr-Cas systems, CAS-I-D	cas10d (cd09712) CRISPR/Cas system-associated protein Cas10d
	cas11d (mkCas0094)
	csc1gr5 (cd09711) CRISPR/Cas system-associated protein Csc1
	csc2gr7 (cd09709) CRISPR/Cas system-associated protein Csc2
Crispr-Cas systems, CAS-I-E	cas5 (cd09645) CRISPR/Cas system-associated RAMP superfamily protein Cas5	g0013.c0165.05241		g0521.c0200.05305	g0148.c0158.05356
	cas6e (cd09664) CRISPR/Cas system-associated RAMP superfamily protein Cas6e	g0013.c0165.05242, g0013.c0234.05595, g0013.c0235.05598		g0521.c0135.04688, g0521.c0178.05157, g0521.c0200.05306	g0148.c0158.05357, g0148.c0224.05669, g0148.c0225.05672
	cas8e (cd09669) CRISPR/Cas system-associated protein Cse1	g0013.c0158.05202		g0521.c0192.05263	g0148.c0149.05310
	cse2gr11 (cd09670) CRISPR/Cas system-associated protein Cse2	g0013.c0165.05238		g0521.c0200.05302	g0148.c0158.05353
Crispr-Cas systems, CAS-I-F	cas3f (cd09673) CRISPR/Cas system-associated protein Cas3/Cas2	g0013.c0039.02841		g0521.c0093.03968	g0148.c0041.03158
	cas5f (cd09676) CRISPR/Cas system-associated RAMP superfamily protein Csy2	g0013.c0039.02843		g0521.c0093.03970	g0148.c0041.03160
	cas6f (cd09674) CRISPR/Cas system-associated RAMP superfamily protein Cas6f	g0013.c0039.02845		g0521.c0093.03972	g0148.c0041.03162
	cas7f (cd09677) CRISPR/Cas system-associated RAMP superfamily protein Csy3	g0013.c0039.02844		g0521.c0093.03971	g0148.c0041.03161
	cas8f (cd09675) CRISPR/Cas system-associated protein Csy1	g0013.c0039.02842		g0521.c0093.03969	g0148.c0041.03159
Crispr-Cas systems, CAS-I-U	cas5u (cd09667) CRISPR/Cas system-associated protein Csb2
	cas8u1 (cd09767) CRISPR/Cas system-associated protein Csx17
	cas8u2 (cd09765) CRISPR/Cas system-associated protein Csx14
	csb1gr7 (pfam09617) CRISPR-associated protein GSU0053 (Cas_GSU0053)
	csb2gr5 (cls000315)
	csb3 (cd09764) CRISPR/Cas system-associated RAMP superfamily protein Csb3
Crispr-Cas systems, CAS-II	cas1 (cd09634) CRISPR/Cas system-associated protein Cas1	g0013.c0039.02840, g0013.c0182.05355		g0521.c0093.03967, g0521.c0219.05420	g0148.c0041.03157, g0148.c0173.05445
	cas2 (cd09638) CRISPR/Cas system-associated protein Cas2	g0013.c0182.05356		g0521.c0219.05421	g0148.c0173.05446
	cas4 (cd09637) CRISPR/Cas system-associated protein Cas4	g0013.c0182.05354		g0521.c0219.05419	g0148.c0173.05444
Crispr-Cas systems, CAS-II-A	cas9 (cd09643) CRISPR/Cas system-associated protein Cas9
	csn2 (cd09644) CRISPR/Cas system-associated protein Csn2
Crispr-Cas systems, CAS-II-B	cas9 (cd09643) CRISPR/Cas system-associated protein Cas9
Crispr-Cas systems, CAS-II-C	cas9 (cd09643) CRISPR/Cas system-associated protein Cas9
Crispr-Cas systems, CAS-III	PD-DExK (COG4804) Predicted nuclease of restriction endonuclease-like (RecB) superfamily, DUF1016 family
	PrimPol (COG4951) Uncharacterized protein
	RT (pfam00078) Reverse transcriptase (RNA-dependent DNA polymerase)	g0013.c0001.00153, g0013.c0071.03900, g0013.c0170.05278, g0013.c0206.05490, g0013.c0228.05575		g0521.c0017.01455, g0521.c0071.03478, g0521.c0146.04830, g0521.c0167.05054	g0148.c0003.00447, g0148.c0073.04182, g0148.c0130.05118, g0148.c0162.05384
	WYL (COG2378) Predicted DNA-binding transcriptional regulator YafY, contains an HTH and WYL domains	g0013.c0056.03446		g0521.c0022.01669	g0148.c0055.03628
	cas1 (cd09634) CRISPR/Cas system-associated protein Cas1	g0013.c0039.02840, g0013.c0182.05355		g0521.c0093.03967, g0521.c0219.05420	g0148.c0041.03157, g0148.c0173.05445
	cas10 (cd09679) CRISPR/Cas system-associated protein Cas10
	cas2 (cd09638) CRISPR/Cas system-associated protein Cas2	g0013.c0182.05356		g0521.c0219.05421	g0148.c0173.05446
	cas6 (cd09652) Class 1 CRISPR-associated endoribonuclease Cas6
	csx1 (cd09660) CRISPR/Cas system-associated protein Csx1
	csx15 (cd09766) CRISPR/Cas system-associated protein Csx15
	csx16 (cd09695) CRISPR/Cas system-associated protein Csx16
	csx18 (cls000006)
	csx20 (cls000023)
	csx3 (cd09681) CRISPR/Cas system-associated protein Csx3
Crispr-Cas systems, CAS-III-A	csm2gr11 (cd09647) CRISPR/Cas system-associated protein Csm2
	csm3gr7 (cd09683) CRISPR/Cas system-associated RAMP superfamily protein Csm3
	csm4gr5 (cd09663) CRISPR/Cas system-associated RAMP superfamily protein Csm4
	csm5gr7 (cd09662) CRISPR/Cas system-associated RAMP superfamily protein Csm5
	csm6 (cd09694) CRISPR/Cas system-associated protein Csm6
	csx21 (mkCas0076)
	csx22 (mkCas0064)
Crispr-Cas systems, CAS-III-B	cmr3gr5 (cd09656) CRISPR/Cas system-associated RAMP superfamily protein Cmr3
	cmr4gr7 (cd09682) CRISPR/Cas system-associated RAMP superfamily protein Cmr4
	cmr5gr11 (cd09654) CRISPR/Cas system-associated protein Cmr5
	cmr6gr7 (cd09661) CRISPR/Cas system-associated RAMP superfamily protein Cmr6
	cmr7 (mkCas0152)
	cmr8gr7 (mkCas0143)
Crispr-Cas systems, CAS-III-C	cmr1gr7 (cd09657) CRISPR/Cas system-associated RAMP superfamily protein Cmr1
Crispr-Cas systems, CAS-III-D	csm3gr7 (cd09683) CRISPR/Cas system-associated RAMP superfamily protein Csm3
	csx10gr5 (cd09700) CRISPR/Cas system-associated RAMP superfamily protein Csx10
	csx19 (cls000059)
	csx23 (mkCas0160)
	csx24 (mkCas0135)
	csx25 (mkCas0197)
	csx26 (mkCas0156)
Crispr-Cas systems, CAS-IV-A	DinG (cd09708) CRISPR/Cas system-associated DinG family helicase Csf4
	csf1gr8 (cd09705) CRISPR/Cas system-associated protein Csf1
	csf2gr7 (cd09706) CRISPR/Cas system-associated RAMP superfamily protein Csf2
	csf3gr5 (cd09707) CRISPR/Cas system-associated RAMP superfamily protein Csf3
	csf4gr11 (mkCas0072)
	csf5gr6 (mkCas0159)
Crispr-Cas systems, CAS-V	cas1 (cd09634) CRISPR/Cas system-associated protein Cas1	g0013.c0039.02840, g0013.c0182.05355		g0521.c0093.03967, g0521.c0219.05420	g0148.c0041.03157, g0148.c0173.05445
	cas4 (cd09637) CRISPR/Cas system-associated protein Cas4	g0013.c0182.05354		g0521.c0219.05419	g0148.c0173.05444
Crispr-Cas systems, CAS-V-A	cpf1 (mkCas0192)
Crispr-Cas systems, CAS-V-B	c2c1 (c2c1)
Crispr-Cas systems, CAS-VI-A	c2c2 (c2c2)
Crispr-Cas systems, CAS-VI-C	c2c3 (c2c3)
Crispr-Cas systems, undefined	cas9_archaeal
	casX
	casY
Light, Photosystem I	photosystem I, P700 chlorophyll a A1 (psaA)
	photosystem I, P700 chlorophyll a A2 (PsaB)
	photosystem I, subunit VII (PsaC)
	photosystem I, subunit II (PsaD)
	photosystem I, subunit IV (PsaE)
	photosystem I, subunit III (PsaF)
	plant photosystem I reaction center subunit V (PsaG)
	photosystem I, subunit VIII (PsaI)
	photosystem I, subunit IX (PsaJ)
	photosystem I, subunit X; (PsaK)
	photosystem I, subunit XI; (PsaL)
	photosystem I, subunit XII; (PsaM)
	plant photosystem I subunit (PsaO)
Light, Photosystem II	photosystem II, subunit D1 (PsbA)
	photosystem II, 47 kDa subunit (PsbB)
	photosystem II, 44 kDa subunit (PsbC)
	photosystem II, subunit D2 (PsbD)
	photosystem II, subunit V (PsbE)
	photosystem II, subunit VI (PsbF)
	photosystem II, subunit H (PsbH)
	photosystem II, subunit I (PsbI)
	photosystem II, subunit J (PsbJ)
	photosystem II, subunit K (PsbK)
	photosystem II, subunit L (PsbL)
	photosystem II, subunit M (PsbM)
	photosystem II, subunit N (PsbN)
	photosystem II, subunit Q (PsbQ)
	photosystem II, subunit T (PsbT)
	photosystem II, cytochrome c550 subunit (PsbV)
	photosystem II, subunit W (PsbW)
	photosystem II, subunit X (PsbX)
	photosystem II, subunit Y (PsbY)
	photosystem II, subunit Z (PsbZ)
	photosystem II subunit Psb27
Light, Proton Pumps	Bacteriorhodopsin and similar
Metabolism, Citric Acid/Krebs/TCA cycle	citrate synthase	g0013.c0000.00029, g0013.c0048.03157	g0077.c0056.04127	g0521.c0000.00052, g0521.c0075.03560	g0148.c0000.00052, g0148.c0051.03506	g0004.c0001.00188	g0522.c0003.00835, g0522.c0045.03894	g0143.c0005.01305, g0143.c0007.01578	g0389.c0035.01920, g0389.c0157.03955
	aconitase	g0013.c0013.01350	g0077.c0014.01899, g0077.c0037.03292	g0521.c0006.00688	g0148.c0016.01675	g0004.c0032.02627	g0522.c0004.01015	g0143.c0004.01163	g0389.c0120.03628
	isocitrate dehydrogenase	g0013.c0013.01352, g0013.c0106.04656	g0077.c0014.01895, g0077.c0063.04352	g0521.c0006.00690, g0521.c0199.05297	g0148.c0016.01677, g0148.c0102.04770	g0004.c0013.01426, g0004.c0032.02626	g0522.c0040.03704, g0522.c0057.04134	g0143.c0015.02550, g0143.c0015.02551	g0389.c0158.03959, g0389.c0159.03971, g0389.c0172.04062
	2-oxoglutarate dehydrogenase, dehydrogenase (E1) component	g0013.c0001.00189	g0077.c0014.01830	g0521.c0013.01223	g0148.c0003.00411	g0004.c0021.02038	g0522.c0008.01557	g0143.c0011.02166	g0389.c0002.00236
	pyruvate/2-oxoglutarate dehydrogenase, dihydrolipoamide acyltransferase (E2) component	g0013.c0001.00190, g0013.c0032.02501	g0077.c0005.01031, g0077.c0014.01829	g0521.c0013.01224, g0521.c0036.02325	g0148.c0003.00410, g0148.c0033.02799	g0004.c0001.00186, g0004.c0021.02037	g0522.c0001.00351, g0522.c0008.01558	g0143.c0003.00992, g0143.c0011.02167	g0389.c0002.00235, g0389.c0020.01298
	pyruvate/2-oxoglutarate dehydrogenase, dihydrolipoamide dehydrogenase (E3) component	g0013.c0001.00191, g0013.c0032.02502, g0013.c0046.03082, g0013.c0089.04359	g0077.c0005.01029, g0077.c0005.01046, g0077.c0012.01679, g0077.c0014.01828, g0077.c0033.03093, g0077.c0061.04285	g0521.c0000.00010, g0521.c0013.01225, g0521.c0036.02324, g0521.c0048.02800	g0148.c0000.00011, g0148.c0003.00409, g0148.c0033.02798, g0148.c0049.03426	g0004.c0001.00185, g0004.c0021.02036, g0004.c0027.02397, g0004.c0100.04598, g0004.c0127.04980	g0522.c0000.00053, g0522.c0001.00352, g0522.c0008.01559, g0522.c0018.02485, g0522.c0044.03850	g0143.c0002.00717, g0143.c0003.00991, g0143.c0011.02168, g0143.c0021.03132, g0143.c0041.04026	g0389.c0003.00373, g0389.c0020.01297, g0389.c0044.02196, g0389.c0058.02577
	succinyl-CoA synthetase, alpha subunit (SucD)	g0013.c0006.00728, g0013.c0037.02747	g0077.c0000.00285, g0077.c0030.02934	g0521.c0035.02282, g0521.c0037.02366	g0148.c0005.00637, g0148.c0040.03113	g0004.c0014.01517, g0004.c0073.04050	g0522.c0027.03137, g0522.c0057.04130	g0143.c0015.02554, g0143.c0022.03197	g0389.c0073.02924, g0389.c0077.02992, g0389.c0172.04065
	succinyl-CoA synthetase, beta subunit (SucC)	g0013.c0006.00729, g0013.c0037.02748	g0077.c0000.00284, g0077.c0030.02935	g0521.c0035.02283, g0521.c0037.02365	g0148.c0005.00638, g0148.c0040.03112	g0004.c0014.01516, g0004.c0073.04051	g0522.c0027.03136, g0522.c0057.04129	g0143.c0015.02555, g0143.c0022.03196	g0389.c0073.02923, g0389.c0077.02991, g0389.c0172.04066
	succinate dehydrogenase (respiratory complex II), flavoprotein subunit (SdhA)	g0013.c0032.02523	g0077.c0002.00601	g0521.c0036.02303	g0148.c0033.02776	g0004.c0021.02064	g0522.c0000.00221	g0143.c0007.01671	g0389.c0060.02624
	succinate dehydrogenase (respiratory complex II), Fe-S protein subunit (SdhB)	g0013.c0016.01589, g0013.c0032.02525, g0013.c0173.05294	g0077.c0002.00604, g0077.c0054.04035, g0077.c0090.04951	g0521.c0087.03847	g0148.c0011.01342, g0148.c0024.02279, g0148.c0033.02773	g0004.c0021.02065, g0004.c0069.03940	g0522.c0023.02869, g0522.c0041.03764	g0143.c0000.00244, g0143.c0001.00287	g0389.c0009.00771, g0389.c0113.03551
	succinate dehydrogenase (respiratory complex II), cytochrome b subunit (SdhC)	g0013.c0032.02521	g0077.c0002.00599	g0521.c0036.02305	g0148.c0033.02778	g0004.c0021.02062	g0522.c0000.00219	g0143.c0007.01673	g0389.c0060.02622
	succinate dehydrogenase (respiratory complex II), hydrophobic anchor subunit (SdhD)	g0013.c0032.02522	g0077.c0002.00600	g0521.c0036.02304	g0148.c0033.02777	g0004.c0021.02063	g0522.c0000.00220	g0143.c0007.01672	g0389.c0060.02623
	fumarate hydratase		g0077.c0037.03291				g0522.c0058.04153	g0143.c0002.00631	g0389.c0012.00911
	malate dehydrogenase	g0013.c0119.04826	g0077.c0030.02918	g0521.c0094.04017	g0148.c0035.02872	g0004.c0007.00909	g0522.c0011.01885	g0143.c0014.02497	g0389.c0000.00072
Metabolism, Fatty Acids	holo-acyl-carrier-protein synthase (acpS)
	beta-hydroxyacyl-(acyl-carrier-protein) dehydratase (FabA)	g0013.c0028.02368, g0013.c0098.04521	g0077.c0058.04195, g0077.c0076.04733	g0521.c0025.01811, g0521.c0102.04201	g0148.c0031.02714, g0148.c0094.04644	g0004.c0001.00264, g0004.c0008.00958	g0522.c0033.03434, g0522.c0034.03499, g0522.c0037.03629	g0143.c0019.02916, g0143.c0034.03801, g0143.c0035.03812	g0389.c0008.00728, g0389.c0076.02983, g0389.c0224.04321
	malonyl CoA-acyl carrier protein transacylase (FabD)	g0013.c0034.02610	g0077.c0016.02007, g0077.c0016.02020, g0077.c0045.03689	g0521.c0032.02146	g0148.c0038.03010	g0004.c0030.02524	g0522.c0002.00695	g0143.c0000.00120	g0389.c0022.01420
	beta-ketoacyl-acyl-carrier-protein synthase II (FabF)	g0013.c0034.02607, g0013.c0098.04522	g0077.c0045.03684, g0077.c0046.03754, g0077.c0058.04194	g0521.c0032.02149, g0521.c0102.04202	g0148.c0038.03013, g0148.c0094.04645	g0004.c0008.00959, g0004.c0030.02521	g0522.c0002.00692, g0522.c0034.03498, g0522.c0037.03628	g0143.c0000.00117, g0143.c0019.02917, g0143.c0035.03813	g0389.c0008.00727, g0389.c0022.01423, g0389.c0224.04322
	3-oxoacyl-acyl-carrier-protein synthase III (FabH)	g0013.c0034.02611	g0077.c0045.03690	g0521.c0032.02145	g0148.c0038.03009	g0004.c0030.02525	g0522.c0002.00696	g0143.c0000.00121	g0389.c0022.01419
	enoyl-acyl-carrier-protein reductase (FabI)		g0077.c0028.02792	g0521.c0047.02730	g0148.c0012.01394	g0004.c0000.00028, g0004.c0011.01272	g0522.c0001.00359, g0522.c0024.02978	g0143.c0003.00984	g0389.c0084.03121
	beta-hydroxyacyl-(acyl-carrier-protein) dehydratase (FabZ)	g0013.c0028.02368	g0077.c0076.04733	g0521.c0025.01811	g0148.c0031.02714	g0004.c0001.00264	g0522.c0033.03434	g0143.c0034.03801	g0389.c0076.02983
	acetyl-CoA C-acyltransferase (FadA)		g0077.c0018.02176				g0522.c0018.02486	g0143.c0002.00716	g0389.c0058.02578
	fatty oxidation complex, alpha subunit (FadB)		g0077.c0018.02177			g0004.c0040.02957	g0522.c0018.02487	g0143.c0002.00715	g0389.c0058.02579
	3-oxoacyl-acyl-carrier protein reductase (FabG)	g0013.c0002.00328, g0013.c0034.02609, g0013.c0068.03805	g0077.c0003.00818, g0077.c0045.03688, g0077.c0046.03752, g0077.c0077.04757	g0521.c0002.00274, g0521.c0032.02147, g0521.c0068.03405	g0148.c0001.00232, g0148.c0011.01330, g0148.c0038.03011	g0004.c0024.02222, g0004.c0030.02523, g0004.c0059.03645	g0522.c0002.00694, g0522.c0010.01750, g0522.c0037.03630, g0522.c0042.03776, g0522.c0044.03856	g0143.c0000.00119, g0143.c0012.02257, g0143.c0019.02915, g0143.c0038.03945, g0143.c0041.04032	g0389.c0001.00180, g0389.c0008.00729, g0389.c0022.01421, g0389.c0038.02015, g0389.c0044.02202
	enoyl-acyl-carrier-protein reductase (FabL)
	enoyl-acyl-carrier-protein reductase (FabV)
Metabolism, Glycolysis	hexokinase/glucokinase	g0013.c0091.04399	g0077.c0117.05321	g0521.c0101.04183	g0148.c0088.04542	g0004.c0016.01681	g0522.c0040.03725	g0143.c0015.02527	g0389.c0166.04026
	glucose-6-phosphate-isomerase	g0013.c0009.01029	g0077.c0062.04329	g0521.c0055.02990	g0148.c0008.00984	g0004.c0024.02198	g0522.c0010.01777	g0143.c0012.02285	g0389.c0001.00207
	phosphofructokinase	g0013.c0014.01421	g0077.c0050.03911, g0077.c0085.04880	g0521.c0011.01069	g0148.c0017.01744	g0004.c0005.00681, g0004.c0102.04638	g0522.c0036.03548	g0143.c0036.03848
	fructose-bisphosphate aldolase	g0013.c0000.00012	g0077.c0073.04658	g0521.c0000.00034	g0148.c0000.00035	g0004.c0002.00368, g0004.c0017.01748	g0522.c0013.02098	g0143.c0016.02688	g0389.c0180.04103
	triosephosphate isomerase	g0013.c0022.02057	g0077.c0004.00878	g0521.c0012.01183	g0148.c0022.02155	g0004.c0034.02709	g0522.c0050.03990, g0522.c0056.04113	g0143.c0040.03993	g0389.c0071.02873
	glyceraldehyde-3-phosphate dehydrogenase	g0013.c0003.00357	g0077.c0001.00494	g0521.c0001.00152	g0148.c0002.00260	g0004.c0017.01704, g0004.c0043.03052	g0522.c0013.02095	g0143.c0016.02685	g0389.c0180.04106
	phosphoglycerate kinase	g0013.c0084.04236	g0077.c0001.00372	g0521.c0090.03906	g0148.c0084.04454	g0004.c0035.02761	g0522.c0001.00383	g0143.c0003.00959	g0389.c0065.02751
	phosphoglycerate mutase	g0013.c0000.00046	g0077.c0089.04934	g0521.c0000.00069	g0148.c0000.00069	g0004.c0004.00557	g0522.c0000.00259	g0143.c0007.01634	g0389.c0059.02609
	phosphopyruvate hydratase/enolase	g0013.c0012.01256	g0077.c0037.03268	g0521.c0083.03771	g0148.c0019.01907	g0004.c0052.03430	g0522.c0017.02460	g0143.c0018.02836	g0389.c0024.01490
	pyruvate kinase	g0013.c0003.00358, g0013.c0070.03857	g0077.c0001.00495, g0077.c0085.04878	g0521.c0001.00153, g0521.c0143.04787	g0148.c0002.00261, g0148.c0072.04136	g0004.c0043.03053, g0004.c0113.04831	g0522.c0002.00641, g0522.c0013.02096	g0143.c0000.00065, g0143.c0016.02686	g0389.c0063.02707, g0389.c0180.04105
Metabolism, Hydrocarbons	AlkB alkane hydrolase
	AlmA_GroupI flavin-binding alkane monooxygenase
	AlmA_GroupIII flavin-binding alkane monooxygenase
	CYP153 alkane oxidizing cytochrome P450
	LadA_alpha long-chain alkane hydrolase
	LadA_beta long-chain alkane hydrolase
	LadB long-chain alkane hydrolase
	pBmoA membrane-bound alkane monooxygenase subunit A
	pBmoB membrane-bound alkane monooxygenase subunit B
	pBmoC membrane-bound alkane monooxygenase subunit C
	PrmA propane 2-monooxygenase large subunit
	PrmC propane 2-monooxygenase small subunit
	sBmoX soluble alkane monooxygenase subunit A
	sBmoY soluble alkane monooxygenase subunit B
	DmpO phenol/toluene 2-monooxygenase (NADH dependent)
	DszC dibenzothiophene monooxygenase
	MAH_alpha benzene/toluene/naphtalene dioxygenase subunit alpha
	MAH_beta benzene/toluene/naphtalene dioxygenase subunit beta
	NdoB benzene/toluene/naphtalene dioxygenase subunit alpha
	non_NdoB_type similar to benzene/toluene/naphtalene dioxygenase subunit alpha
	NdoC benzene/toluene/naphtalene dioxygenase subunit beta
	TmoA_BmoA toluene monooxygenase subunit A
	TmoB_BmoB toluene monooxygenase subunit B
	TmoE toluene monooxygenase system protein E
	TomA1 phenol/toluene monooxygenase/hydroxylase (NADH dependent)
	TomA3 phenol/toluene monooxygenase/hydroxylase (NADH dependent)
	TomA4 phenol/toluene monooxygenase/hydroxylase (NADH dependent)
	ahyA molybdopterin-family alkane C2 methylene hydroxylase
	AssA alkylsuccinate synthase
	AbcA_1 benzene carboxylase
	BssA benzylsuccinate synthase
	CmdA molybdopterin-family ethylbenzene dehydrogenase subunit alpha
	EbdA molybdopterin-family ethylbenzene dehydrogenase subunit alpha
	K27540 naphtalene carboxylase
	NmsA naphtylmethyl succinate synthase
	DESC molybdopterin-family alkane C2 methylene hydroxylase
	undefined hydrocarbon degradation gene sBmoZ
Metabolism, Inositol Phosphate Biosynthesis	phosphoinositide phospholipase C (EC 3.1.4.11)
	inositol polyphosphate 5-phosphatase clathrin binding domain
	inositol-1-monophosphatase (SuhB)	g0013.c0055.03418	g0077.c0028.02822	g0521.c0119.04495	g0148.c0053.03560	g0004.c0076.04148	g0522.c0001.00420	g0143.c0003.00922	g0389.c0069.02851
	Myo-inositol-1-phosphate synthase
	inositol-3-phosphate synthase
	inositol 2-dehydrogenase (IolG EC:1.1.1.181, EC:1.1.369)		g0077.c0055.04069			g0004.c0022.02112	g0522.c0022.02808, g0522.c0053.04047	g0143.c0002.00789, g0143.c0026.03424	g0389.c0037.02000, g0389.c0125.03680
	triosephosphate isomerase
	fructose-1,6-bisphosphate aldolase (IolJ, EC:4.1.2.29)
	phospholipase C, phosphocholine-specific
Metabolism, Iron Storage	bacterioferritin (cytochrome b1)	g0013.c0003.00395, g0013.c0065.03728, g0013.c0088.04330	g0077.c0023.02521	g0521.c0001.00190, g0521.c0062.03222, g0521.c0109.04323	g0148.c0002.00298, g0148.c0071.04123, g0148.c0086.04498	g0004.c0017.01751, g0004.c0019.01845, g0004.c0021.02050	g0522.c0011.01874, g0522.c0058.04154	g0143.c0002.00630, g0143.c0014.02486	g0389.c0000.00061, g0389.c0012.00912
	bacterioferritin	g0013.c0003.00395, g0013.c0065.03728, g0013.c0088.04330	g0077.c0023.02521	g0521.c0001.00190, g0521.c0062.03222, g0521.c0109.04323	g0148.c0002.00298, g0148.c0071.04123, g0148.c0086.04498	g0004.c0017.01751, g0004.c0019.01845, g0004.c0021.02050	g0522.c0011.01874, g0522.c0058.04154	g0143.c0002.00630, g0143.c0014.02486	g0389.c0000.00061, g0389.c0012.00912
	bacterioferritin associated ferredoxin	g0013.c0088.04331	g0077.c0029.02854	g0521.c0109.04322	g0148.c0086.04499	g0004.c0019.01844, g0004.c0021.02051
	ferritin-like protein					g0004.c0100.04596
Metabolism, Isoprenoid Biosynthesis, Squalene, Hopane	Glycerol-3-phosphate dehydrogenase (GlpA, EC:1.1.1.8)		g0077.c0018.02168
	Glycerol-3-phosphate dehydrogenase (GpsA, EC:1.1.1.8)	g0013.c0000.00041	g0077.c0089.04938	g0521.c0000.00064	g0148.c0000.00064	g0004.c0004.00561	g0522.c0000.00263	g0143.c0007.01630	g0389.c0059.02605
	Dihydroxyacetone kinase (DAK1, EC:2.7.1.29)
	Glycerol dehydrogenase or related enzyme, iron-containing ADH family (GldA, EC:1.1.1.6)
	3-hydroxy-3-methylglutaryl CoA synthase (PksG, EC:2.3.3.10)		g0077.c0016.02005
	Hydroxymethylglutaryl-CoA reductase (HMG1, EC:1.1.1.34)
	Mevalonate kinase (ERG12, EC:2.7.1.36)						g0522.c0000.00166	g0143.c0037.03912	g0389.c0013.00945
	Phosphomevalonate kinase (ERG8, EC:2.7.4.2)
	Mevalonate pyrophosphate decarboxylase (MVD1, EC:4.1.1.33)
	Isopentenyldiphosphate isomerase (Idi, EC:5.3.3.2)
	FMN-dependent dehydrogenase, includes L-lactate dehydrogenase and type II isopentenyl diphosphate isomerase (LldD, EC:1.1.2.3)
	1-deoxy-D-xylulose 5-phosphate reductoisomerase (Dxr, EC:1.1.1.267)	g0013.c0001.00194	g0077.c0026.02699	g0521.c0013.01228	g0148.c0003.00406	g0004.c0064.03804	g0522.c0016.02359	g0143.c0004.01092	g0389.c0122.03642
	Geranylgeranyl pyrophosphate synthase (IspA, EC:2.5.1.1)	g0013.c0003.00453, g0013.c0013.01364	g0077.c0012.01697, g0077.c0035.03196	g0521.c0001.00247, g0521.c0006.00700	g0148.c0002.00355, g0148.c0016.01687	g0004.c0005.00689, g0004.c0067.03875	g0522.c0041.03769, g0522.c0052.04025	g0143.c0001.00292, g0143.c0003.01043	g0389.c0081.03067, g0389.c0113.03546
	2-C-methyl-D-erythritol 4-phosphate cytidylyltransferase (IspD, EC:2.7.7.60)	g0013.c0012.01252		g0521.c0083.03775	g0148.c0019.01903	g0004.c0052.03433	g0522.c0017.02457	g0143.c0018.02839	g0389.c0024.01487
	4-diphosphocytidyl-2C-methyl-D-erythritol kinase (IspE, EC:2.7.1.148)	g0013.c0100.04548	g0077.c0002.00561, g0077.c0043.03600	g0521.c0107.04281	g0148.c0008.00959	g0004.c0072.04037	g0522.c0013.02049	g0143.c0016.02638	g0389.c0039.02069
	2C-methyl-D-erythritol 2,4-cyclodiphosphate synthase (IspF, EC:4.6.1.12)	g0013.c0012.01251	g0077.c0012.01630	g0521.c0083.03776	g0148.c0019.01902	g0004.c0052.03434	g0522.c0017.02456	g0143.c0018.02840	g0389.c0024.01486
	4-hydroxy-3-methylbut-2-enyl diphosphate synthase (IspG/GcpE, EC:1.17.4.3)	g0013.c0004.00519	g0077.c0010.01514	g0521.c0023.01729	g0148.c0025.02383	g0004.c0050.03371	g0522.c0023.02906	g0143.c0000.00206	g0389.c0009.00734
	4-Hydroxy-3-methylbut-2-enyl diphosphate reductase (IspH, EC:1.17.1.2)	g0013.c0014.01438	g0077.c0050.03900	g0521.c0011.01084	g0148.c0017.01765	g0004.c0035.02745	g0522.c0007.01358	g0143.c0006.01402	g0389.c0006.00550
	phytoene/squalene synthetase	g0013.c0026.02262	g0077.c0038.03347	g0521.c0021.01631	g0148.c0029.02603	g0004.c0022.02101	g0522.c0008.01564	g0143.c0011.02173	g0389.c0105.03457
	hopanoid-associated sugar epimerase (hpnA)
	hopene-associated glycosyltransferase (hpnB)
	squalene synthase (hpnC)
	squalene synthase (hpnD)
	squalene-associated FAD-dependent desaturase (hpnE)
	hopanoid biosynthesis associated radical SAM protein (hpnH)	g0013.c0026.02261	g0077.c0038.03346	g0521.c0021.01630	g0148.c0029.02602	g0004.c0022.02103	g0522.c0008.01563	g0143.c0011.02172	g0389.c0105.03456
	hopanoid biosynthesis associated radical SAM protein (hpnJ)
	hopanoid biosynthesis associated protein (hpnK)
	squalene/hopane cyclase	g0013.c0026.02263	g0077.c0020.02294, g0077.c0038.03348	g0521.c0021.01632	g0148.c0029.02604	g0004.c0003.00516, g0004.c0022.02100	g0522.c0004.00975, g0522.c0008.01565	g0143.c0004.01201, g0143.c0011.02174	g0389.c0105.03458, g0389.c0192.04169
	phytoene desaturase	g0013.c0034.02622, g0013.c0034.02626	g0077.c0153.05499	g0521.c0032.02130, g0521.c0032.02134	g0148.c0038.02994, g0148.c0038.02998		g0522.c0048.03962, g0522.c0048.03964	g0143.c0028.03530, g0143.c0028.03532	g0389.c0070.02855, g0389.c0070.02857
	oxidosqualene cyclase					g0004.c0003.00516	g0522.c0004.00975	g0143.c0004.01201	g0389.c0192.04169
	squalene epoxidase					g0004.c0003.00517	g0522.c0004.00976	g0143.c0004.01200	g0389.c0192.04168
Metabolism, Magnetosome Biogenesis	magnetosome biogenesis gene MamB	g0013.c0001.00179	g0077.c0015.01961	g0521.c0013.01212	g0148.c0003.00422	g0004.c0013.01476	g0522.c0005.01062	g0143.c0013.02419	g0389.c0103.03433
	magnetosome biogenesis gene MamC
	magnetosome biogenesis gene MamM	g0013.c0001.00179	g0077.c0015.01961	g0521.c0013.01212	g0148.c0003.00422	g0004.c0013.01476	g0522.c0005.01062	g0143.c0013.02419	g0389.c0103.03433
	magnetochrome
Metabolism, Pentose Phosphate pathway	glucose-6-phosphate dehydrogenase	g0013.c0000.00020, g0013.c0008.00933	g0077.c0000.00110, g0077.c0056.04130	g0521.c0000.00042, g0521.c0122.04532	g0148.c0000.00043, g0148.c0006.00766	g0004.c0001.00191, g0004.c0065.03843	g0522.c0019.02625, g0522.c0045.03891	g0143.c0007.01575, g0143.c0029.03569	g0389.c0066.02778, g0389.c0157.03952
	6-phosphogluconolactonase	g0013.c0008.00932	g0077.c0000.00109	g0521.c0122.04533	g0148.c0006.00765	g0004.c0065.03844	g0522.c0019.02626	g0143.c0029.03570	g0389.c0066.02777
	6-phosphogluconate dehydrogenase	g0013.c0008.00935	g0077.c0000.00111	g0521.c0122.04530	g0148.c0006.00768	g0004.c0065.03842	g0522.c0019.02624	g0143.c0029.03568	g0389.c0066.02779
	ribose-5-phosphate isomerase	g0013.c0000.00085	g0077.c0003.00745, g0077.c0054.04028	g0521.c0000.00109	g0148.c0000.00109	g0004.c0022.02110, g0004.c0032.02617	g0522.c0018.02504, g0522.c0027.03124	g0143.c0002.00697, g0143.c0022.03184	g0389.c0074.02932, g0389.c0142.03834
	ribulose-5-phosphate 3-epimerase	g0013.c0008.00973	g0077.c0057.04154	g0521.c0024.01770	g0148.c0006.00808	g0004.c0032.02628	g0522.c0039.03679	g0143.c0025.03368	g0389.c0088.03207
	transketolase		g0077.c0043.03574	g0521.c0047.02740	g0148.c0012.01404	g0004.c0000.00018, g0004.c0002.00372, g0004.c0047.03251	g0522.c0001.00559, g0522.c0015.02275	g0143.c0023.03275, g0143.c0024.03332	g0389.c0005.00502, g0389.c0075.02952
	transaldolase		g0077.c0043.03577	g0521.c0047.02743	g0148.c0012.01407	g0004.c0000.00015, g0004.c0002.00369, g0004.c0077.04174	g0522.c0001.00557	g0143.c0023.03273	g0389.c0075.02954
Metabolism, Pyruvate	pyruvate dehydrogenase, dehydrogenase (E1) component	g0013.c0032.02500	g0077.c0005.01032	g0521.c0036.02326	g0148.c0033.02800	g0004.c0001.00187	g0522.c0001.00350	g0143.c0003.00993	g0389.c0020.01299
	pyruvate/2-oxoglutarate dehydrogenase, dihydrolipoamide acyltransferase (E2) component	g0013.c0001.00190, g0013.c0032.02501	g0077.c0005.01031, g0077.c0014.01829	g0521.c0013.01224, g0521.c0036.02325	g0148.c0003.00410, g0148.c0033.02799	g0004.c0001.00186, g0004.c0021.02037	g0522.c0001.00351, g0522.c0008.01558	g0143.c0003.00992, g0143.c0011.02167	g0389.c0002.00235, g0389.c0020.01298
	pyruvate/2-oxoglutarate dehydrogenase, dihydrolipoamide dehydrogenase (E3) component	g0013.c0001.00191, g0013.c0032.02502, g0013.c0046.03082, g0013.c0089.04359	g0077.c0005.01029, g0077.c0005.01046, g0077.c0012.01679, g0077.c0014.01828, g0077.c0033.03093, g0077.c0061.04285	g0521.c0000.00010, g0521.c0013.01225, g0521.c0036.02324, g0521.c0048.02800	g0148.c0000.00011, g0148.c0003.00409, g0148.c0033.02798, g0148.c0049.03426	g0004.c0001.00185, g0004.c0021.02036, g0004.c0027.02397, g0004.c0100.04598, g0004.c0127.04980	g0522.c0000.00053, g0522.c0001.00352, g0522.c0008.01559, g0522.c0018.02485, g0522.c0044.03850	g0143.c0002.00717, g0143.c0003.00991, g0143.c0011.02168, g0143.c0021.03132, g0143.c0041.04026	g0389.c0003.00373, g0389.c0020.01297, g0389.c0044.02196, g0389.c0058.02577
	pyrovate/oxoglutarate:ferredoxin oxidoreductase, subunit alpha (PorA)	g0013.c0010.01198, g0013.c0020.01886, g0013.c0049.03194	g0077.c0018.02186, g0077.c0047.03773	g0521.c0023.01700, g0521.c0120.04504	g0148.c0013.01518, g0148.c0026.02433	g0004.c0014.01499, g0004.c0015.01606	g0522.c0009.01603	g0143.c0009.01914	g0389.c0025.01517
	pyrovate/oxoglutarate:ferredoxin oxidoreductase, subunit beta (PorB)	g0013.c0010.01198, g0013.c0020.01887, g0013.c0049.03194	g0077.c0018.02186, g0077.c0047.03773	g0521.c0023.01700, g0521.c0120.04504	g0148.c0013.01518, g0148.c0026.02433	g0004.c0014.01499, g0004.c0015.01606	g0522.c0009.01603	g0143.c0009.01914	g0389.c0025.01517
	pyrovate/oxoglutarate:ferredoxin oxidoreductase, subunit gamma (PorG)
	pyrovate/oxoglutarate:ferredoxin oxidoreductase, subunit delta (PorD)
	lactate dehydrogenase	g0013.c0006.00732	g0077.c0003.00826, g0077.c0019.02237, g0077.c0030.02939	g0521.c0035.02286	g0148.c0005.00641	g0004.c0035.02741, g0004.c0073.04057	g0522.c0057.04126	g0143.c0015.02558	g0389.c0073.02920
	pyruvate formate lyase
Metabolism, Tetraether Biosynthesis	NAD(P)-dependent glycerol-1-phosphate dehydrogenase
	putative phosphoglycerol geranylgeranyltransferase
	geranylgeranylglycerol-phosphate geranylgeranyltransferase
	CDP-2,3-bis-(O-geranylgeranyl)-sn-glycerol synthase		g0077.c0016.02025			g0004.c0006.00838
	archaetidylserine synthase	g0013.c0013.01410	g0077.c0028.02827, g0077.c0058.04208	g0521.c0006.00745	g0148.c0016.01733	g0004.c0076.04154	g0522.c0001.00416, g0522.c0002.00624	g0143.c0000.00050, g0143.c0003.00926	g0389.c0011.00840, g0389.c0069.02847
Respiration, Aerobic Formaldehyde and Formate Oxidation => CO2	formate dehydrogenase, alpha subunit (fdhA, ec:1.17.98.3,1.8.98.6)	g0013.c0016.01614, g0013.c0039.02820	g0077.c0008.01251, g0077.c0008.01260	g0521.c0043.02610, g0521.c0084.03795	g0148.c0024.02304, g0148.c0041.03138	g0004.c0009.01049, g0004.c0059.03638, g0004.c0080.04237	g0522.c0002.00582, g0522.c0032.03424, g0522.c0053.04065	g0143.c0000.00009, g0143.c0002.00771	g0389.c0079.03037, g0389.c0162.03991
	formate dehydrogenase, beta subunit (fdhB, ec:1.17.98.3,1.8.98.6)
	formate dehydrogenase accessory protein (fdhE)
	fdhA; glutathione-independent formaldehyde dehydrogenase (ec:1.2.1.46)
	frmA, ADH5, adhC; S-(hydroxymethyl)glutathione dehydrogenase / alcohol dehydrogenase (ec:1.1.1.284,1.1.1.1)		g0077.c0057.04166				g0522.c0000.00093	g0143.c0021.03172
	frmB, ESD, fghA; S-formylglutathione hydrolase (ec:3.1.2.12)
	E1.1.1.306; S-(hydroxymethyl)mycothiol dehydrogenase (EC:1.1.1.306) (ec:1.1.1.306)
	fdoG, fdhF, fdwA; formate dehydrogenase major subunit (ec:1.17.1.9)	g0013.c0016.01614	g0077.c0008.01251	g0521.c0043.02610	g0148.c0024.02304	g0004.c0009.01049, g0004.c0059.03638	g0522.c0002.00582	g0143.c0000.00009	g0389.c0079.03037
	fdwB; formate dehydrogenase beta subunit (ec:1.17.1.9)	g0013.c0002.00265	g0077.c0009.01412	g0521.c0002.00335	g0148.c0001.00170	g0004.c0008.00971, g0004.c0009.01048, g0004.c0044.03093	g0522.c0018.02543	g0143.c0002.00654	g0389.c0012.00887
	fdoH, fdsB; formate dehydrogenase iron-sulfur subunit	g0013.c0016.01612	g0077.c0005.00973, g0077.c0008.01254	g0521.c0043.02608	g0148.c0024.02302	g0004.c0059.03637	g0522.c0002.00581	g0143.c0000.00008	g0389.c0079.03036
	fdsD; formate dehydrogenase subunit delta (ec:1.17.1.9)	g0013.c0016.01616	g0077.c0008.01249	g0521.c0043.02612	g0148.c0024.02306	g0004.c0059.03640	g0522.c0002.00584	g0143.c0000.00011	g0389.c0079.03039
	fdoI, fdsG; formate dehydrogenase subunit gamma	g0013.c0001.00135, g0013.c0016.01611	g0077.c0005.00974, g0077.c0008.01255, g0077.c0015.01991, g0077.c0055.04094	g0521.c0017.01439, g0521.c0043.02607	g0148.c0003.00464, g0148.c0024.02301	g0004.c0059.03636, g0004.c0075.04122, g0004.c0077.04182	g0522.c0002.00580	g0143.c0000.00007	g0389.c0079.03035
Respiration, Aerobic Methane oxidation, Methane -> Formaldehyde	xoxF5; methanol dehydrogenase (cytochrome c) subunit 1 (ec:1.1.2.7)	g0013.c0040.02896, g0013.c0090.04376	g0077.c0018.02149, g0077.c0042.03561	g0521.c0086.03825, g0521.c0108.04294	g0148.c0010.01209, g0148.c0089.04552	g0004.c0009.01108, g0004.c0063.03795	g0522.c0001.00404, g0522.c0006.01322	g0143.c0001.00410, g0143.c0003.00938	g0389.c0052.02439, g0389.c0069.02835
	mdh2, mxaI; methanol dehydrogenase (cytochrome c) subunit 2 (ec:1.1.2.7)	g0013.c0040.02893	g0077.c0042.03558	g0521.c0086.03822	g0148.c0010.01206	g0004.c0009.01105	g0522.c0001.00401	g0143.c0003.00941	g0389.c0065.02770
	MOX; alcohol oxidase (ec:1.1.3.13)
	mdh; methanol dehydrogenase (EC:1.1.1.244) (ec:1.1.1.244)					g0004.c0061.03734
Respiration, Alternative Oxidase	alternative oxidase (quinol dependent)
Respiration, Anaerobic, Chlorite and related	rdh, pceA ; Tetrachloroethene reductive dehalogenase catalytic subunit PceA (ec:1.21.99.5)
	cld; chlorite dismutase (ec:1.13.11.49)
	dehII; 2-haloacid dehalogenase (ec:3.8.1.2)	g0013.c0000.00014, g0013.c0008.01000, g0013.c0014.01466, g0013.c0022.02072	g0077.c0000.00011, g0077.c0002.00560, g0077.c0003.00823, g0077.c0011.01580, g0077.c0067.04490, g0077.c0073.04656, g0077.c0087.04911	g0521.c0000.00036, g0521.c0011.01111, g0521.c0012.01198, g0521.c0024.01743	g0148.c0000.00037, g0148.c0006.00834, g0148.c0017.01792, g0148.c0022.02140	g0004.c0001.00271, g0004.c0007.00865, g0004.c0063.03776, g0004.c0102.04637	g0522.c0027.03150, g0522.c0028.03213, g0522.c0054.04075, g0522.c0057.04120, g0522.c0058.04147	g0143.c0002.00637, g0143.c0006.01535, g0143.c0015.02564, g0143.c0022.03208, g0143.c0025.03348	g0389.c0004.00403, g0389.c0012.00905, g0389.c0073.02914, g0389.c0077.03003, g0389.c0089.03223
Respiration, Anaerobic, Denitrification, Nitrite -> N2	nitrite reductase (NO-forming) / hydroxylamine reductase (nirS, ec:1.7.2.1, 1.7.99.1)	g0013.c0028.02355, g0013.c0028.02361	g0077.c0008.01328, g0077.c0008.01333	g0521.c0025.01798, g0521.c0025.01804	g0148.c0031.02701, g0148.c0031.02707		g0522.c0030.03292	g0143.c0008.01810	g0389.c0106.03474, g0389.c0148.03893
	nitrite reductase (NO-forming) (nirK, ec:1.7.2.1)		g0077.c0088.04924				g0522.c0054.04076	g0143.c0025.03349	g0389.c0089.03224
	nitrous-oxide reductase (nosZ, ec:1.7.2.4)
Respiration, Anaerobic, Dissimilatory Nitrite Reduction, Nitrite -> NH3	otr; octaheme c-type cytochrome, tetrathionate reductase (ec:1.7.2.2)
	cytochrome c nitrite reductase large/C552 subunit (nrfA)
	cytochrome c nitrite reductase pentaheme subunit (NrfB)
	cytochrome c nitrite reductase Fe-S protein (NrfC)
	cytochrome c nitrite reductase small subunit (nrfH)
	NrfD; protein NrfD
Respiration, Anaerobic, Dissimilatory Sulfate Reduction, Sulfate -> H2S	sulfate adenylyltransferase (sat, ec:2.7.7.4)
	aprA; adenylylsulfate reductase, subunit A (ec:1.8.99.2)
	aprB; adenylylsulfate reductase, subunit B (ec:1.8.99.2)
	dsrA; dissimilatory sulfite reductase alpha subunit (ec:1.8.99.5)
	dsrB; dissimilatory sulfite reductase beta subunit (ec:1.8.99.5)
Respiration, Anaerobic, Dissimilatory Sulfur Reduction, Sulfur -> H2S	sulfur reductase molybdopterin subunit (sreA)
	sulfur reductase FeS subunit (sreB)
	sulfur reductase membrane anchor (sreC)
Respiration, Anaerobic, Nitrate Reduction, Nitrate -> Nitrite	nitrate reductase alpha subunit (NarG)		g0077.c0088.04918
	nitrate reductase gamma subunit (narI, narV, ec:1.7.5.1)
	periplasmic nitrate reductase (NapA)
	periplasmic nitrate reductase (NapB)
Respiration, Anaerobic, Selenium Reduction	pcrB; DMSO reductase family type II enzyme, molybdopterin subunit / Perchlorate reductase subunit alpha (EC:1.97.1.-)
	clrb, serB; selenate/chlorate reductase subunit beta (EC:1.97.1.9,1.97.1.1)
	serC, clrC; selenate/chlorate reductase subunit gamma (EC:1.97.1.9,1.97.1.1)
	ygfK; putative selenate reductase (ec:1.97.1.9)
	xdhD; putative selenate reductase molybdopterin-binding subunit
	ygfM; putative selenate reductase FAD-binding subunit
Respiration, Anaerobic, Thiosulfate reduction, Thiosulfate -> H2S	thiosulfate reductase / polysulfide reductase chain A (phsA, psrA, ec:1.8.5.5)
	thiosulfate reductase electron transport protein (phsB, psrB)
	thiosulfate reductase cytochrome b subunit (phsC)
Respiration, Anammox, Ammonia + Nitrite -> N2	hzsB; Hydrazine synthase subunit beta (EC:1.7.2.7) (ec:1.7.2.7)
	hzsG; Hydrazine synthase subunit gamma (EC:1.7.2.7) (ec:1.7.2.7)
	hzsA; hydrazine synthase subunit A (ec:1.7.2.7)
	hdh, HzoA ; Hydrazine dehydrogenase, hydroxylamine oxidoreductase (ec:1.7.2.8)
Respiration, Arsenate Oxidation	aoxA; arsenite oxidase small subunit (ec:1.20.2.1,1.20.9.1)
	ARSC2, arsC; arsenate reductase (ec:1.20.4.4)	g0013.c0013.01340, g0013.c0015.01544	g0077.c0050.03921	g0521.c0006.00677, g0521.c0034.02257	g0148.c0016.01664, g0148.c0018.01866	g0004.c0018.01796, g0004.c0055.03534, g0004.c0055.03538	g0522.c0003.00860, g0522.c0033.03449	g0143.c0005.01330, g0143.c0034.03786	g0389.c0076.02968, g0389.c0096.03346
	aoxB; arsenite oxidase large subunit (ec:1.20.2.1,1.20.9.1)
Respiration, Carbon Monoxide Oxidation CO<=>CO2	aerobic carbon-monoxide dehydrogenase small subunit (coxS, ec:1.2.5.3)	g0013.c0116.04789		g0521.c0129.04622	g0148.c0111.04903	g0004.c0002.00347	g0522.c0042.03796, g0522.c0042.03802	g0143.c0044.04099, g0143.c0044.04105	g0389.c0038.02035, g0389.c0038.02041
	aerobic carbon-monoxide dehydrogenase subunit G (coxG)
	aerobic carbon-monoxide or xanthine dehydrogenase, FAD-binding subunit (coxM, ec:1.2.5.3)
	coxL, cutL; aerobic carbon-monoxide dehydrogenase large subunit (ec:1.2.5.3)
Respiration, Complex I	NADH:ubiquinone oxidoreductase subunit 3 (NuoA)		g0077.c0005.00978
	NADH:ubiquinone oxidoreductase 20 kD subunit (NuoB)		g0077.c0005.00977
	NADH:ubiquinone oxidoreductase 27 kD subunit (NuoC)
	NADH:ubiquinone oxidoreductase 49 kD subunit (NuoD)		g0077.c0003.00719, g0077.c0005.00975
	NADH:ubiquinone oxidoreductase 24 kD subunit (NuoE)	g0013.c0016.01611	g0077.c0005.00974, g0077.c0008.01255	g0521.c0043.02607	g0148.c0024.02301	g0004.c0059.03636	g0522.c0002.00580	g0143.c0000.00007	g0389.c0079.03035
	NADH:ubiquinone oxidoreductase, NADH-binding 51 kD subunit (NuoF)	g0013.c0002.00265, g0013.c0016.01612	g0077.c0005.00973, g0077.c0008.01254, g0077.c0009.01412	g0521.c0002.00335, g0521.c0043.02608	g0148.c0001.00170, g0148.c0024.02302	g0004.c0008.00971, g0004.c0009.01048, g0004.c0044.03093, g0004.c0059.03637	g0522.c0002.00581, g0522.c0018.02543	g0143.c0000.00008, g0143.c0002.00654	g0389.c0012.00887, g0389.c0079.03036
	NADH dehydrogenase/NADH:ubiquinone oxidoreductase 75 kD subunit (NuoG)		g0077.c0005.00972
	NADH:ubiquinone oxidoreductase subunit 1 (NuoH)		g0077.c0005.00971
	NADH:ubiquinone oxidoreductase 23 kD subunit (NuoI)/Formate hydrogen lyase subunit 6		g0077.c0005.00968
	NADH:ubiquinone oxidoreductase subunit 6 (NuoJ)		g0077.c0005.00965
	NADH:ubiquinone oxidoreductase subunit 11 or 4L (NuoK)		g0077.c0005.00964
	NADH:ubiquinone oxidoreductase subunit 5 (NuoL)/Multisubunit Na+/H+ antiporter		g0077.c0003.00720, g0077.c0005.00963			g0004.c0009.01116
	NADH:ubiquinone oxidoreductase subunit 4 (NuoM)	g0013.c0030.02416, g0013.c0030.02417, g0013.c0030.02421	g0077.c0000.00131, g0077.c0000.00134, g0077.c0000.00135, g0077.c0005.00962	g0521.c0028.01928, g0521.c0028.01929, g0521.c0028.01933	g0148.c0032.02739, g0148.c0032.02740, g0148.c0032.02744		g0522.c0004.00924, g0522.c0004.00927, g0522.c0051.04006	g0143.c0031.03654, g0143.c0031.03655, g0143.c0031.03658	g0389.c0014.00988, g0389.c0014.00989, g0389.c0014.00992
	NADH:ubiquinone oxidoreductase subunit 2 (NuoN)		g0077.c0005.00961
Respiration, Complex I, Na(+)-translocating	NADH:ubiquinone oxidoreductase, Na(+)-translocating, subunit A (NqrA)	g0013.c0020.01897	g0077.c0013.01752	g0521.c0040.02493	g0148.c0021.02074	g0004.c0067.03884	g0522.c0009.01632	g0143.c0009.01885	g0389.c0094.03307
	NADH:ubiquinone oxidoreductase, Na(+)-translocating, subunit B (NqrB)	g0013.c0020.01896	g0077.c0013.01753	g0521.c0040.02494	g0148.c0021.02075	g0004.c0067.03885	g0522.c0009.01631	g0143.c0009.01886	g0389.c0210.04267
	NADH:ubiquinone oxidoreductase, Na(+)-translocating, subunit C (NqrC)	g0013.c0020.01895	g0077.c0013.01754	g0521.c0040.02495	g0148.c0021.02076	g0004.c0067.03886	g0522.c0009.01630	g0143.c0009.01887	g0389.c0210.04266
	NADH:ubiquinone oxidoreductase, Na(+)-translocating, subunit D (NqrD)	g0013.c0020.01894	g0077.c0013.01755	g0521.c0040.02496	g0148.c0021.02077	g0004.c0067.03887	g0522.c0009.01629	g0143.c0009.01888	g0389.c0210.04265
	NADH:ubiquinone oxidoreductase, Na(+)-translocating, subunit E (NqrE)	g0013.c0020.01893	g0077.c0013.01756	g0521.c0040.02497	g0148.c0021.02078	g0004.c0067.03888	g0522.c0009.01628	g0143.c0009.01889	g0389.c0210.04264
	NADH:ubiquinone oxidoreductase, Na(+)-translocating, subunit F (NqrF)	g0013.c0020.01892	g0077.c0013.01757	g0521.c0040.02498	g0148.c0021.02079	g0004.c0067.03889	g0522.c0009.01627	g0143.c0009.01890	g0389.c0095.03329
Respiration, Complex III	cytochrome b6/f complex, cytochrome f subunit (petA)
	cytochrome b6/f complex, cytochrome b6 subunit (petB)
	Fe-S protein subunit	g0013.c0027.02306	g0077.c0012.01715	g0521.c0027.01890	g0148.c0030.02647	g0004.c0104.04663	g0522.c0021.02721	g0143.c0001.00363	g0389.c0016.01103
	cytochrome b6/f complex subunit IV (petD)
	Plastocyanin (PetE)
	cytochrome b6/f complex, Rieske Fe-S protein subunit (petF)
	cytochrome b6/f complex, subunit V (petG)
	cytochrome b6/f complex, cytochrome c553 (petJ)					g0004.c0001.00220
	cytochrome b6/f complex, subunit VI (petL)
	cytochrome b6/f complex, subunit (petM)
	cytochrome b6/f complex, subunit VIII (petN)
Respiration, Complex IV, Heme/Copper Oxidase Oxygen Reductases (including nitric oxide reductase and dismutase)	subunit I (ccoN, cyoB, qoxB)	g0013.c0004.00495	g0077.c0010.01475, g0077.c0082.04824	g0521.c0056.03019	g0148.c0025.02359	g0004.c0008.01000, g0004.c0127.04983	g0522.c0007.01390, g0522.c0014.02180	g0143.c0006.01434, g0143.c0020.03045	g0389.c0006.00582, g0389.c0068.02820
	subunit II (ccoO, cyoB, coxB)		g0077.c0010.01474, g0077.c0082.04823			g0004.c0008.00999, g0004.c0127.04984	g0522.c0014.02179	g0143.c0020.03046	g0389.c0068.02821
	subunit III (ccoQ, cyoC, qoxC)		g0077.c0082.04825
	heme copper oxidase A-family, cyt c and quinol dependent oxygen reductases	g0013.c0004.00495	g0077.c0010.01475, g0077.c0082.04824	g0521.c0056.03019	g0148.c0025.02359	g0004.c0008.01000	g0522.c0007.01390	g0143.c0006.01434	g0389.c0006.00582
	heme copper oxidase B1-family, cyt c and quinol dependent oxygen reductases					g0004.c0127.04983	g0522.c0014.02180	g0143.c0020.03045	g0389.c0068.02820
	heme copper oxidase B1-family, subunit II					g0004.c0127.04984	g0522.c0014.02179	g0143.c0020.03046	g0389.c0068.02821
	heme copper oxidase B2-family, cyt c dependent oxygen reductases
	heme copper oxidase B3-family, cyt c dependent oxygen reductases
	heme copper oxidase B3-family, subunit II
	heme copper oxidase B4-family, cyt c and quinol dependent oxygen reductases
	heme copper oxidase B4-family, subunit II
	heme copper oxidase B5-family, cyt c dependent oxygen reductases
	heme copper oxidase B6-family, cyt c dependent oxygen reductases
	heme copper oxidase B6-family, subunit II
	heme copper oxidase B7-family, cyt c dependent oxygen reductases
	heme copper oxidase B7-family, subunit II
	heme copper oxidase B8-family, cyt c dependent oxygen reductases
	heme copper oxidase B8-family, subunit II
	heme copper oxidase B9-family, cyt c dependent oxygen reductases
	heme copper oxidase B1-family, cyt c dependent nitric oxide reductases (bNOR)
	heme copper oxidase C-family cyt c dependent oxygen reductases
	heme copper oxidase C-family cyt c dependent nitric oxide reductases (cNOR)	g0013.c0010.01149, g0013.c0014.01497		g0521.c0008.00881	g0148.c0013.01467		g0522.c0014.02186	g0143.c0020.03039	g0389.c0068.02814
	heme copper oxidase C-family, subunit II
	heme copper oxidase B9-family cyt c dependent nitric oxide reductases (eNOR)
	heme copper oxidase B9-family eNOR, subunit II
	heme copper oxidase B6/7-family cyt c dependent nitric oxide reductases (gNOR)
	heme copper oxidase B6/7-family gNOR, subunit II
	heme copper oxidase B6/7-family cyt c dependent nitric oxide reductases (nNOR)
	heme copper oxidase B6/7-family nNOR, subunit II
	heme copper oxidase C-family, nitric oxide dismutase (NOD)
	heme copper oxidase C-family, quinol dependent nitric oxide reductases (qNOR)
	heme copper oxidase B6-family cyt c dependent nitric oxide reductases (sNOR)
	heme copper oxidase B6-family sNOR, subunit II
	heme copper oxidase A-family cyt c dependent subunit II	g0013.c0004.00494	g0077.c0010.01474, g0077.c0082.04823	g0521.c0056.03018	g0148.c0025.02358	g0004.c0008.00999	g0522.c0007.01391	g0143.c0006.01435	g0389.c0006.00583
	heme copper oxidase A-family quinol dependent subunit II
Respiration, Complex IV, bd/CydAA-type Oxygen Reductases	cyrochrome bd type oxygen reductases	g0013.c0044.03039	g0077.c0034.03122, g0077.c0105.05149	g0521.c0045.02687	g0148.c0048.03399		g0522.c0008.01530	g0143.c0011.02139	g0389.c0002.00262
	cyrochrome bd type oxygen reductases, subunit II	g0013.c0044.03038	g0077.c0034.03121, g0077.c0176.05578	g0521.c0045.02686	g0148.c0048.03398		g0522.c0008.01529	g0143.c0011.02138	g0389.c0002.00263
	cyrochrome bd type oxygen reductase, cytochrome c dependent
	cyrochrome bd type oxygen reductase, quinol dependent, family 1	g0013.c0044.03039	g0077.c0034.03122, g0077.c0105.05149	g0521.c0045.02687	g0148.c0048.03399		g0522.c0008.01530	g0143.c0011.02139	g0389.c0002.00262
	cyrochrome bd type oxygen reductase, quinol dependent, family 2
	cyrochrome bd type oxygen reductase, quinol dependent, family 3
	cyrochrome bd type oxygen reductase, quinol dependent, family 4a
Respiration, Decaheme Cytochromes	MtrC ; decaheme c-type cytochrome, OmcA/MtrC family
	MtrB ; decaheme-associated outer membrane protein, MtrB/PioB family
Respiration, Electron Transport Complex Rnf	electron transport complex (rnfA)	g0013.c0005.00664	g0077.c0022.02438	g0521.c0003.00440	g0148.c0004.00535	g0004.c0005.00704, g0004.c0019.01837	g0522.c0012.01985	g0143.c0017.02767	g0389.c0019.01272
	electron transport complex (rnfB)	g0013.c0005.00665, g0013.c0124.04883	g0077.c0022.02437, g0077.c0096.05057	g0521.c0003.00441, g0521.c0095.04046	g0148.c0004.00534, g0148.c0087.04521	g0004.c0005.00703, g0004.c0019.01838	g0522.c0012.01984, g0522.c0024.02948	g0143.c0013.02322, g0143.c0017.02766	g0389.c0007.00661, g0389.c0019.01271
	electron transport complex (rnfC)	g0013.c0005.00666	g0077.c0022.02436	g0521.c0003.00442	g0148.c0004.00533	g0004.c0005.00702, g0004.c0019.01839	g0522.c0012.01983	g0143.c0017.02765	g0389.c0019.01270
	electron transport complex (rnfD)	g0013.c0005.00667	g0077.c0022.02435	g0521.c0003.00443	g0148.c0004.00532	g0004.c0005.00701, g0004.c0019.01840	g0522.c0012.01982	g0143.c0017.02764	g0389.c0019.01269
	electron transport complex (rnfE)	g0013.c0005.00668	g0077.c0022.02432	g0521.c0003.00444	g0148.c0004.00531	g0004.c0005.00700, g0004.c0019.01841	g0522.c0012.01981	g0143.c0017.02763	g0389.c0019.01268
	electron transport complex (rnfF)	g0013.c0005.00669	g0077.c0022.02431	g0521.c0003.00445	g0148.c0004.00530	g0004.c0005.00699, g0004.c0019.01842	g0522.c0012.01980	g0143.c0017.02762	g0389.c0019.01267
Respiration, Hydrogenases Fe-Fe	FeFe (iron only) hydrogenase catch-all
	FeFehyd; hydrogenase, group A1
	FeFehyd; hydrogenase, group A2
	FeFehyd; hydrogenase, group A3
	FeFehyd; hydrogenase, group A4
	FeFehyd; hydrogenase, group B
	FeFehyd; hydrogenase, group C1
	FeFehyd; hydrogenase, group C2
	FeFehyd; hydrogenase, group C3
	FeFehyd; hydrogenase, group Fe
Respiration, Hydrogenases Ni-Fe	NiFe hydrogenase catch-all	g0013.c0001.00137, g0013.c0002.00262, g0013.c0108.04686	g0077.c0009.01417, g0077.c0074.04679	g0521.c0002.00338, g0521.c0017.01441, g0521.c0123.04547	g0148.c0001.00167, g0148.c0003.00462, g0148.c0104.04800	g0004.c0044.03090	g0522.c0018.02549	g0143.c0002.00648	g0389.c0012.00894
	NiFe hydrogenase group Ia
	NiFe hydrogenase group Ib
	NiFe hydrogenase group Ic
	NiFe hydrogenase group Id	g0013.c0001.00137		g0521.c0017.01441	g0148.c0003.00462
	NiFe hydrogenase group Ie
	NiFe hydrogenase group If
	NiFe hydrogenase group Ig
	NiFe hydrogenase group Ih
	NiFe hydrogenase group Ii
	NiFe hydrogenase group Ij
	NiFe hydrogenase group Ik
	NiFe hydrogenase group IIa
	NiFe hydrogenase group IIb
	NiFe hydrogenase group IIc	g0013.c0108.04686	g0077.c0074.04679	g0521.c0123.04547	g0148.c0104.04800
	NiFe hydrogenase group IId
	NiFe hydrogenase group IIe
	NiFe hydrogenase group IIIa
	NiFe hydrogenase group IIIb
	NiFe hydrogenase group IIIc
	NiFe hydrogenase group IIId	g0013.c0002.00262	g0077.c0009.01417	g0521.c0002.00338	g0148.c0001.00167	g0004.c0044.03090	g0522.c0018.02549	g0143.c0002.00648	g0389.c0012.00894
	NiFe hydrogenase group IVa
	NiFe hydrogenase group IVb
	NiFe hydrogenase group IVc
	NiFe hydrogenase group IVd
	NiFe hydrogenase group IVe
	NiFe hydrogenase group IVf		g0077.c0003.00719
	NiFe hydrogenase group IVg		g0077.c0005.00975
	NiFe hydrogenase group IVh
	NiFe hydrogenase group IVi
Respiration, Methane and Ammonia Monooxygenases	methane/ammonia monooxygenase subunit A (pmoA/amoA)	g0013.c0016.01608	g0077.c0001.00499	g0521.c0043.02604	g0148.c0024.02298	g0004.c0037.02856	g0522.c0030.03315	g0143.c0008.01833	g0389.c0190.04159
	methane/ammonia monooxygenase subunit B (pmoB/amoB)	g0013.c0016.01607	g0077.c0001.00498	g0521.c0043.02603	g0148.c0024.02297	g0004.c0037.02855	g0522.c0030.03316	g0143.c0008.01834	g0389.c0190.04158
	methane/ammonia monooxygenase subunit C (pmoC/amoC)	g0013.c0016.01609	g0077.c0001.00500	g0521.c0043.02605	g0148.c0024.02299	g0004.c0037.02857	g0522.c0030.03314	g0143.c0008.01832	g0389.c0190.04160
	soluble methane/ammonia monoxygenase (smmo)						g0522.c0025.03022	g0143.c0010.02014	g0389.c0191.04166
	soluble methane monooxygenase-binding protein (mmoD)						g0522.c0025.03022	g0143.c0010.02014	g0389.c0191.04166
	soluble methane monooxygenase component A beta chain (mmoY. ec:1.14.13.25)						g0522.c0025.03025	g0143.c0010.02017	g0389.c0191.04163
	soluble methane monooxygenase component A gamma chain (mmoZ, ec:1.14.13.25)						g0522.c0025.03023	g0143.c0010.02015	g0389.c0191.04165
Respiration, Methanogenesis	mtaA; (methyl-Co(III) methanol-specific corrinoid protein):coenzyme M methyltransferase (ec:2.1.1.246)	g0013.c0014.01462, g0013.c0091.04401	g0077.c0038.03334, g0077.c0117.05319	g0521.c0011.01107, g0521.c0101.04181	g0148.c0017.01788, g0148.c0088.04540	g0004.c0017.01698, g0004.c0051.03391	g0522.c0000.00272	g0143.c0007.01621	g0389.c0059.02596
	acetyl-CoA decarbonylase/synthase complex subunit alpha (cdhA, ec:2.1.1.245)
	acetyl-CoA decarbonylase/synthase complex subunit epsilon (cdhB, ec:2.1.1.245)
	acetyl-CoA decarbonylase/synthase complex subunit beta (cdhC, ec:2.1.1.245)
	acetyl-CoA decarbonylase/synthase complex subunit delta (cdhD, acsD, ec:2.1.1.245)
	acetyl-CoA decarbonylase/synthase complex subunit gamma (cdhE, ec:2.1.1.245)
	formylmethanofuran--tetrahydromethanopterin N-formyltransferase (ftr, ec:2.3.1.101)		g0077.c0028.02806	g0521.c0019.01552	g0148.c0012.01380	g0004.c0011.01288, g0004.c0044.03107	g0522.c0001.00374	g0143.c0003.00968	g0389.c0165.04016
	methenyltetrahydromethanopterin cyclohydrolase (mch, ec:3.5.4.27)	g0013.c0038.02803	g0077.c0002.00563	g0521.c0038.02419	g0148.c0063.03899	g0004.c0063.03773	g0522.c0006.01338	g0143.c0001.00394	g0389.c0052.02423
	5,6,7,8-tetrahydromethanopterin hydro-lyase (fae, ec:4.2.1.147)	g0013.c0038.02795, g0013.c0038.02806	g0077.c0002.00566, g0077.c0002.00620, g0077.c0028.02804, g0077.c0044.03640	g0521.c0019.01554, g0521.c0038.02411, g0521.c0038.02422, g0521.c0074.03540	g0148.c0012.01382, g0148.c0063.03890, g0148.c0063.03902	g0004.c0006.00802, g0004.c0011.01286, g0004.c0063.03770, g0004.c0103.04646	g0522.c0004.00953, g0522.c0006.01335, g0522.c0018.02528	g0143.c0001.00397, g0143.c0002.00671, g0143.c0004.01223	g0389.c0014.01019, g0389.c0052.02426, g0389.c0091.03249, g0389.c0112.03539
	methyl-coenzyme M reductase subunit alpha (mcrA, ec:2.8.4.1)
	methyl-coenzyme M reductase subunit beta (mcrB, ec:2.8.4.1)
	methyl-coenzyme M reductase subunit C (mcrC, ec:2.8.4.1)
	methyl-coenzyme M reductase subunit gamma (mcrG, ec:2.8.4.1)
	(methyl-Co(III) methylamine-specific corrinoid protein): coenzyme M methyltransferase (mtbA, ec:2.1.1.247)
	methylamine dehydrogenase light chain (mauA, ec:1.4.9.1)
	methylamine dehydrogenase heavy chain (mauB, ec:1.4.9.1)
Respiration, Nitrification, Ammonia Oxidation, Aerobic	hydroxylamine dehydrogenase (hao, ec:1.7.2.6)					g0004.c0002.00416
	nxrA; nitrate reductase / nitrite oxidoreductase, alpha subunit Nitrobacter (ec:1.7.5.1)		g0077.c0088.04918
	nxrB; nitrate reductase / nitrite oxidoreductase, beta subunit (ec:1.7.5.1)		g0077.c0088.04919
Respiration, Sulfide Oxidation, H2S -> Persulfide or sulfur	sqr; sulfide:quinone oxidoreductase (ec:1.8.5.4)	g0013.c0037.02755, g0013.c0053.03361	g0077.c0002.00663, g0077.c0018.02183, g0077.c0024.02606, g0077.c0034.03123	g0521.c0018.01507, g0521.c0037.02358	g0148.c0040.03105, g0148.c0052.03541	g0004.c0002.00395, g0004.c0067.03897, g0004.c0077.04167	g0522.c0016.02385, g0522.c0036.03549	g0143.c0004.01119, g0143.c0036.03849	g0389.c0064.02742, g0389.c0189.04155
	fccB; sulfide dehydrogenase (flavocytochrome c) flavoprotein chain (ec:1.8.2.3)
	fccA; cytochrome subunit of sulfide dehydrogenase	g0013.c0019.01831, g0013.c0021.01962, g0013.c0028.02360	g0077.c0000.00260, g0077.c0008.01332, g0077.c0012.01710	g0521.c0014.01281, g0521.c0015.01375, g0521.c0025.01803	g0148.c0011.01266, g0148.c0023.02210, g0148.c0031.02706	g0004.c0017.01763, g0004.c0046.03238, g0004.c0127.04982, g0004.c0127.04990	g0522.c0013.02066, g0522.c0014.02181, g0522.c0021.02735, g0522.c0030.03272, g0522.c0030.03293	g0143.c0001.00348, g0143.c0008.01790, g0143.c0008.01811, g0143.c0016.02656, g0143.c0020.03044	g0389.c0016.01117, g0389.c0039.02052, g0389.c0068.02819, g0389.c0106.03473, g0389.c0148.03892, g0389.c0259.04420
Respiration, Sulfite Oxidation, Sulfite -> Sulfate	soeA; sulfite dehydrogenase (quinone) subunit SoeA (ec:1.8.5.6)
	soeB; sulfite dehydrogenase (quinone) subunit SoeB
	soeC; sulfite dehydrogenase (quinone) subunit SoeC
	sorB; sulfite dehydrogenase (cytochrome C) subunit B		g0077.c0038.03327
	SUOX; sulfite oxidase (ec:1.8.3.1)	g0013.c0077.04066		g0521.c0077.03620	g0148.c0077.04260	g0004.c0019.01888
Respiration, Sulfur Oxidation, Sulfur -> Sulfite	ETHE1; sulfur dioxygenase (ec:1.13.11.18)	g0013.c0044.03042	g0077.c0024.02607, g0077.c0058.04186	g0521.c0045.02690	g0148.c0048.03402	g0004.c0027.02378, g0004.c0067.03898	g0522.c0006.01327, g0522.c0038.03657	g0143.c0001.00405, g0143.c0015.02613	g0389.c0052.02434, g0389.c0092.03280
	sor; sulfur oxygenase/reductase (ec:1.13.11.55)
Respiration, Thiosulfate Oxidation, SOX complex, Thiosulfate -> Sulfate	sulfur-oxidizing protein SoxA (soxA, ec:2.8.5.2)					g0004.c0096.04531
	sulfur-oxidizing protein SoxX (soxX, ec:2.8.5.2)					g0004.c0096.04527
	thiosulfohydrolase (soxB, ec:3.1.6.20)
	sulfite dehydrogenase (soxC)		g0077.c0038.03326			g0004.c0019.01888
	sulfur-oxidizing protein SoxY (soxY)	g0013.c0005.00600, g0013.c0049.03211	g0077.c0091.04966	g0521.c0003.00378, g0521.c0159.04968	g0148.c0004.00599, g0148.c0026.02449	g0004.c0009.01044, g0004.c0096.04529
	thiosulfate oxidation carrier protein (soxZ)	g0013.c0049.03210	g0077.c0091.04967	g0521.c0159.04969	g0148.c0026.02448	g0004.c0096.04530
	quinoprotein dehydrogenase-associated carrier (SoxYZ-like)	g0013.c0005.00600	g0077.c0070.04551	g0521.c0003.00378	g0148.c0004.00599	g0004.c0009.01044
	S-disulfanyl-L-cysteine oxidoreductase SoxD (soxD, ec:1.8.2.6)		g0077.c0038.03326			g0004.c0019.01888
Secondary-metabolites	Secondary-metabolites	g0013.c0011.01203, g0013.c0011.01204, g0013.c0011.01205, g0013.c0011.01206, g0013.c0011.01207, g0013.c0011.01208, g0013.c0011.01209, g0013.c0011.01210, g0013.c0011.01211, g0013.c0011.01212, g0013.c0011.01213, g0013.c0011.01214, g0013.c0011.01215, g0013.c0011.01216, g0013.c0011.01217, g0013.c0011.01218, g0013.c0011.01219, g0013.c0011.01221, g0013.c0011.01222, g0013.c0011.01223, g0013.c0011.01224, …	g0077.c0002.00556, g0077.c0002.00557, g0077.c0002.00558, g0077.c0002.00559, g0077.c0002.00560, g0077.c0002.00561, g0077.c0002.00562, g0077.c0002.00563, g0077.c0002.00564, g0077.c0002.00565, g0077.c0002.00566, g0077.c0002.00567, g0077.c0002.00568, g0077.c0002.00569, g0077.c0002.00570, g0077.c0002.00571, g0077.c0002.00572, g0077.c0002.00573, g0077.c0002.00574, g0077.c0002.00575, g0077.c0002.00577, …	g0521.c0014.01265, g0521.c0014.01266, g0521.c0014.01270, g0521.c0014.01271, g0521.c0014.01272, g0521.c0014.01273, g0521.c0014.01274, g0521.c0014.01275, g0521.c0014.01276, g0521.c0014.01277, g0521.c0014.01278, g0521.c0016.01405, g0521.c0016.01406, g0521.c0016.01407, g0521.c0016.01408, g0521.c0016.01409, g0521.c0016.01410, g0521.c0016.01411, g0521.c0016.01412, g0521.c0016.01413, g0521.c0016.01414, …	g0148.c0006.00754, g0148.c0006.00755, g0148.c0006.00756, g0148.c0006.00760, g0148.c0006.00761, g0148.c0006.00762, g0148.c0006.00765, g0148.c0011.01298, g0148.c0011.01299, g0148.c0011.01300, g0148.c0011.01301, g0148.c0011.01302, g0148.c0011.01303, g0148.c0011.01304, g0148.c0011.01305, g0148.c0011.01307, g0148.c0011.01312, g0148.c0011.01319, g0148.c0011.01320, g0148.c0011.01321, g0148.c0011.01322, …	g0004.c0005.00654, g0004.c0005.00655, g0004.c0005.00656, g0004.c0005.00658, g0004.c0005.00659, g0004.c0005.00660, g0004.c0005.00662, g0004.c0005.00663, g0004.c0005.00664, g0004.c0005.00665, g0004.c0005.00666, g0004.c0005.00667, g0004.c0005.00668, g0004.c0005.00669, g0004.c0005.00670, g0004.c0005.00671, g0004.c0005.00673, g0004.c0005.00674, g0004.c0005.00675, g0004.c0005.00676, g0004.c0005.00677, …	g0522.c0000.00190, g0522.c0000.00191, g0522.c0000.00192, g0522.c0000.00193, g0522.c0000.00194, g0522.c0000.00195, g0522.c0000.00198, g0522.c0000.00201, g0522.c0000.00202, g0522.c0000.00203, g0522.c0000.00204, g0522.c0000.00205, g0522.c0000.00206, g0522.c0000.00207, g0522.c0000.00208, g0522.c0000.00209, g0522.c0000.00210, g0522.c0000.00211, g0522.c0000.00212, g0522.c0000.00214, g0522.c0000.00215, …	g0143.c0004.01046, g0143.c0004.01047, g0143.c0004.01048, g0143.c0007.01675, g0143.c0007.01676, g0143.c0007.01677, g0143.c0007.01678, g0143.c0007.01680, g0143.c0007.01681, g0143.c0007.01682, g0143.c0007.01683, g0143.c0007.01684, g0143.c0007.01685, g0143.c0007.01686, g0143.c0007.01687, g0143.c0007.01688, g0143.c0007.01689, g0143.c0007.01690, g0143.c0007.01691, g0143.c0007.01694, g0143.c0007.01697, …	g0389.c0002.00269, g0389.c0002.00270, g0389.c0002.00271, g0389.c0002.00272, g0389.c0002.00273, g0389.c0002.00274, g0389.c0002.00275, g0389.c0002.00276, g0389.c0002.00278, g0389.c0002.00279, g0389.c0002.00280, g0389.c0002.00281, g0389.c0002.00282, g0389.c0002.00283, g0389.c0002.00284, g0389.c0002.00285, g0389.c0002.00286, g0389.c0002.00287, g0389.c0002.00288, g0389.c0007.00659, g0389.c0007.00660, …
Translation (RNA polymerase)	RNA polymerase subunit alpha (rpoA)	g0013.c0078.04111	g0077.c0064.04380	g0521.c0079.03672	g0148.c0078.04304	g0004.c0061.03715	g0522.c0010.01700	g0143.c0012.02206	g0389.c0001.00129
	RNA polymerase subunit beta (rpoB)
	RNA polymerase subunit beta' (rpoC1)
	RNA polymerase subunit beta' (rpoC2)
	DNA-directed RNA polymerase, gamma subunit (rpoC1, cyanobacteria)
	DNA-directed RNA polymerase, subunit beta'' (rpoC2, cyanobacteria)
	DNA-directed RNA polymerase subunit A' (archaea)
	DNA-directed RNA polymerase (rpoE, archaea/eukarya)
	DNA-directed RNA polymerase subunit B (rpoB, archaea)
	L subunit of archaeal RNA polymerase
Translation (Ribosome)	ribosomal protein L1	g0013.c0085.04261	g0077.c0081.04810	g0521.c0085.03805	g0148.c0091.04600	g0004.c0093.04471	g0522.c0055.04096	g0143.c0043.04091	g0389.c0203.04232
	ribosomal protein L2	g0013.c0078.04091	g0077.c0064.04401	g0521.c0079.03652	g0148.c0078.04284	g0004.c0061.03694	g0522.c0010.01679	g0143.c0012.02185	g0389.c0001.00108
[truncated: 76 more rows]

## Sheet: Methylotroph MAGs
GOWN ID		114	114	218	265	972
[truncated: 718 more rows]

## Sheet: Hydrogenophaga MAGs
GOWN ID		114	218	265	972
[truncated: 718 more rows]

## Sheet: Bacteroidia MAGs
GOWN ID		114	114	114	114	144	144	144	144	218	265	972	972	972
[truncated: 718 more rows]

[truncated: 2 more sheets: S-cycler MAGs, NOD and methanogen MAGs]
