# Supplementary material for: Hydrogen and dark oxygen drive microbial productivity in diverse groundwater ecosystems
Source: Nat Commun. 2023 Jun 13;14:3194. doi: 10.1038/s41467-023-38523-4 (PMC10264387; doi:10.1038/s41467-023-38523-4)
Supplement: Supplementary file 9 — Supplementary Dataset 6 [file 41467_2023_38523_MOESM9_ESM.xlsx]

## Sheet: GOWN_114
OTU	read_cov	coverage	dbHit	taxonomy	%id	alnlen	evalue
GOWN_114_C10.PFemirge_1	56337	0.532854	AJ414655.1.1487	Bacteria;Proteobacteria;Gammaproteobacteria;Methylococcales;Methylomonaceae;Methylobacter;Methylobacter tundripaludum	99	1456	-1
GOWN_114_C10.PFspades_2	15189	335.618	ABSQ01002143.73.1590	Bacteria;Proteobacteria;Gammaproteobacteria;Betaproteobacteriales;Methylophilaceae;Methylotenera;freshwater sediment metagenome	99.3	1518	-1
GOWN_114_C10.PFemirge_30	10294	0.06573	ABSQ01002143.73.1590	Bacteria;Proteobacteria;Gammaproteobacteria;Betaproteobacteriales;Methylophilaceae;Methylotenera;freshwater sediment metagenome	98.9	1523	-1
GOWN_114_C10.PFspades_5	8438	207.567	HM318989.1.1301	Bacteria;Patescibacteria;Gracilibacteria;JGI 0000069-P22;uncultured bacterium	98.8	1301	-1
GOWN_114_C10.PFemirge_18	7376	0.075372	HM318989.1.1301	Bacteria;Patescibacteria;Gracilibacteria;JGI 0000069-P22;uncultured bacterium	98.8	1301	-1
GOWN_114_C10.PFemirge_42	6485	0.065106	KC963966.1.1493	Bacteria;Proteobacteria;Gammaproteobacteria;Methylococcales;Methylomonaceae;Methylobacter;Methylobacter sp. XLMV4	99.1	1493	-1
GOWN_114_C10.PFspades_7	5004	134.822	KT698870.1.1487	Bacteria;Epsilonbacteraeota;Campylobacteria;Campylobacterales;Thiovulaceae;Sulfuricurvum;uncultured bacterium	99.5	1480	-1
GOWN_114_C10.PFemirge_22	3764	0.028519	KT698870.1.1487	Bacteria;Epsilonbacteraeota;Campylobacteria;Campylobacterales;Thiovulaceae;Sulfuricurvum;uncultured bacterium	99.2	1446	-1
GOWN_114_C10.PFemirge_331	2756	0.042896	HE648207.1.1496	Bacteria;Proteobacteria;Gammaproteobacteria;Betaproteobacteriales;Methylophilaceae;Methylotenera;uncultured Methylophilaceae bacterium	96.4	1418	-1
GOWN_114_C10.PFemirge_377	2285	0.034006	EU801956.1.1502	Bacteria;Proteobacteria;Gammaproteobacteria;Betaproteobacteriales;Burkholderiaceae;RS62 marine group;uncultured bacterium	95.8	1491	-1
GOWN_114_C10.PFspades_3	2035	61.9642	CP016449.3879134.3880648	Bacteria;Proteobacteria;Gammaproteobacteria;Betaproteobacteriales;Burkholderiaceae;Hydrogenophaga;Hydrogenophaga sp. RAC07	99.7	1508	-1
GOWN_114_C10.PFspades_4	1949	42.9272	KT698875.1.1483	Bacteria;Bacteroidetes;Bacteroidia;Flavobacteriales;Flavobacteriaceae;Maritimimonas;uncultured bacterium	98.2	1483	-1
GOWN_114_C10.PFemirge_89	1854	0.016825	KT698875.1.1483	Bacteria;Bacteroidetes;Bacteroidia;Flavobacteriales;Flavobacteriaceae;Maritimimonas;uncultured bacterium	98.3	1478	-1
GOWN_114_C10.PFspades_8	1585	40.9688	FJ801223.1.1488	Bacteria;Bacteroidetes;Bacteroidia;Sphingobacteriales;NS11-12 marine group;uncultured bacterium	97.4	1487	-1
GOWN_114_C10.PFemirge_216	1554	0.014946	FJ801223.1.1488	Bacteria;Bacteroidetes;Bacteroidia;Sphingobacteriales;NS11-12 marine group;uncultured bacterium	97.5	1483	-1
GOWN_114_C10.PFemirge_57	1326	0.013895	KT698879.1.1506	Bacteria;Proteobacteria;Gammaproteobacteria;Betaproteobacteriales;Burkholderiaceae;Hydrogenophaga;uncultured bacterium	99.9	1355	-1
GOWN_114_C10.PFspades_15	1205	47.41	KM595281.1.1527	Bacteria;Proteobacteria;Gammaproteobacteria;Betaproteobacteriales;Hydrogenophilaceae;Thiobacillus;uncultured Thiobacillus sp.	98.8	1373	-1
GOWN_114_C10.PFemirge_98	1167	0.01069	KM595281.1.1527	Bacteria;Proteobacteria;Gammaproteobacteria;Betaproteobacteriales;Hydrogenophilaceae;Thiobacillus;uncultured Thiobacillus sp.	99.4	1497	-1
GOWN_114_C10.PFemirge_372	1061	0.008761	JN217041.1.1499	Bacteria;Proteobacteria;Gammaproteobacteria;Methylococcales;Methylomonaceae;Methylobacter;uncultured Methylosarcina sp.	96.5	1497	-1
GOWN_114_C10.PFemirge_48	1028	0.009289	KF975530.1.1497	Bacteria;Proteobacteria;Gammaproteobacteria;Betaproteobacteriales;Burkholderiaceae;Hydrogenophaga;uncultured bacterium	94.9	1483	-1
GOWN_114_C10.PFemirge_354	911	0.014105	KT698870.1.1487	Bacteria;Epsilonbacteraeota;Campylobacteria;Campylobacterales;Thiovulaceae;Sulfuricurvum;uncultured bacterium	93.6	1333	-1
GOWN_114_C10.PFspades_6	707	15.1448	JN683998.1.1497	Bacteria;Proteobacteria;Gammaproteobacteria;Xanthomonadales;Xanthomonadaceae;uncultured;uncultured bacterium	93.9	1497	-1
GOWN_114_C10.PFemirge_70	613	0.005665	JN683998.1.1497	Bacteria;Proteobacteria;Gammaproteobacteria;Xanthomonadales;Xanthomonadaceae;uncultured;uncultured bacterium	98.9	1489	-1
GOWN_114_C10.PFspades_1	570	11.2377	AY998652.1.2098	Eukaryota;Excavata;Discoba;Discicristata;Euglenozoa;Kinetoplastea;Metakinetoplastina;Neobodonida;Neobodo;Neobodo designis	99.7	2098	-1
GOWN_114_C10.PFemirge_135	564	0.005757	KC620956.1.1501	Bacteria;Proteobacteria;Gammaproteobacteria;Betaproteobacteriales;Gallionellaceae;Sideroxydans;uncultured bacterium	98.5	1491	-1
GOWN_114_C10.PFspades_14	550	25.2772	KX886829.1.1502	Bacteria;Proteobacteria;Alphaproteobacteria;Rhodobacterales;Rhodobacteraceae;uncultured;Pseudorhodobacter sp.	96.7	1371	-1
GOWN_114_C10.PFemirge_126	532	0.00349	AY998652.1.2098	Eukaryota;Excavata;Discoba;Discicristata;Euglenozoa;Kinetoplastea;Metakinetoplastina;Neobodonida;Neobodo;Neobodo designis	99.7	2092	-1
GOWN_114_C10.PFspades_9	496	13.0647	AJ717393.1.1489	Bacteria;Bacteroidetes;Bacteroidia;Cytophagales;Cyclobacteriaceae;Algoriphagus;Algoriphagus alkaliphilus	99.7	1481	-1
GOWN_114_C10.PFemirge_273	487	0.00525	EF205275.1.1500	Bacteria;Proteobacteria;Gammaproteobacteria;Betaproteobacteriales;Rhodocyclaceae;uncultured;uncultured bacterium	99.8	1354	-1
GOWN_114_C10.PFemirge_94	474	0.004609	AJ717393.1.1489	Bacteria;Bacteroidetes;Bacteroidia;Cytophagales;Cyclobacteriaceae;Algoriphagus;Algoriphagus alkaliphilus	99.8	1419	-1
GOWN_114_C10.PFemirge_205	469	0.005241	FJ229746.1.1436	Bacteria;Epsilonbacteraeota;Campylobacteria;Campylobacterales;Thiovulaceae;Sulfuricurvum;uncultured bacterium	97.8	1435	-1
GOWN_114_C10.PFemirge_142	451	0.004718	LOEY01000081.115.1636	Bacteria;Bacteroidetes;Bacteroidia;Flavobacteriales;Flavobacteriaceae;Lutibacter;Lutibacter sp. BRH_c52	99.6	1480	-1
GOWN_114_C10.PFemirge_630	445	0.001364	JPOH01000001.1069977.1071491	Bacteria;Proteobacteria;Gammaproteobacteria;Methylococcales;Methylomonaceae;Methylobacter;Methylobacter tundripaludum 31/32	93.3	1517	-1
GOWN_114_C10.PFemirge_442	338	0.003932	KY457223.1.1425	Bacteria;Proteobacteria;Alphaproteobacteria;Rhodobacterales;Rhodobacteraceae;uncultured;Pseudorhodobacter sp.	88.3	1429	-1
GOWN_114_C10.PFemirge_108	332	0.003588	JQ624354.1.1435	Bacteria;Proteobacteria;Alphaproteobacteria;Rhodobacterales;Rhodobacteraceae;uncultured;uncultured Gemmobacter sp.	98.2	1414	-1
GOWN_114_C10.PFemirge_103	314	0.003412	JF429150.1.1501	Bacteria;Proteobacteria;Gammaproteobacteria;Betaproteobacteriales;Rhodocyclaceae;Sulfuritalea;uncultured bacterium	98.4	1500	-1
GOWN_114_C10.PFspades_12	298	8.32397	JX222667.1.1524	Bacteria;Proteobacteria;Deltaproteobacteria;Desulfobacterales;Desulfobulbaceae;Desulfurivibrio;uncultured bacterium	98.8	1524	-1
GOWN_114_C10.PFspades_13	296	8.65312	JX120441.1.1475	Bacteria;Bacteroidetes;Bacteroidia;Bacteroidales;Prolixibacteraceae;WCHB1-32;uncultured bacterium	98	1475	-1
GOWN_114_C10.PFemirge_293	290	0.002574	JN683956.1.1445	Bacteria;Proteobacteria;Alphaproteobacteria;Sphingomonadales;Sphingomonadaceae;Porphyrobacter;uncultured bacterium	100	1445	-1
GOWN_114_C10.PFspades_17	274	7.80259	JN683956.1.1445	Bacteria;Proteobacteria;Alphaproteobacteria;Sphingomonadales;Sphingomonadaceae;Porphyrobacter;uncultured bacterium	99	1181	-1
GOWN_114_C10.PFemirge_41	274	0.000499	AJ414655.1.1487	Bacteria;Proteobacteria;Gammaproteobacteria;Methylococcales;Methylomonaceae;Methylobacter;Methylobacter tundripaludum	93.9	1339	-1
GOWN_114_C10.PFemirge_313	208	0.00202	HAFY01007293.138.1342	Bacteria;Proteobacteria;Alphaproteobacteria;Rhizobiales;Rhizobiaceae;Allorhizobium-Neorhizobium-Pararhizobium-Rhizobium;Dinobryon sp. FU22KAK	74.9	1122	-1
GOWN_114_C10.PFspades_10	198	5.24184	JF706239.1.1588	Eukaryota;Opisthokonta;Holozoa;Choanoflagellida;Craspedida;Codonosigidae;Codosiga;Codosiga sp. FFN-2011	90.3	1695	-1
GOWN_114_C10.PFemirge_285	181	0.001783	KJ568450.1.1498	Bacteria;Proteobacteria;Gammaproteobacteria;Betaproteobacteriales;Burkholderiaceae;uncultured;uncultured bacterium	94.6	1498	-1
GOWN_114_C10.PFemirge_71	170	0.001721	FR667847.1.1515	Bacteria;Proteobacteria;Deltaproteobacteria;Desulfobacterales;Desulfobulbaceae;Desulfurivibrio;uncultured bacterium	92.9	1372	-1
GOWN_114_C10.PFemirge_307	162	0.001853	FPLK01001355.1.1471	Bacteria;Proteobacteria;Gammaproteobacteria;Oceanospirillales;Pseudohongiellaceae;Pseudohongiella;metagenome	98.9	1373	-1
GOWN_114_C10.PFspades_11	159	4.56273	KX465214.1.1802	Eukaryota;SAR;Stramenopiles;Placididea;Suigetsumonas;uncultured stramenopile	99.6	1786	-1
GOWN_114_C10.PFemirge_9	139	0.001099	KX465214.1.1802	Eukaryota;SAR;Stramenopiles;Placididea;Suigetsumonas;uncultured stramenopile	99.4	1716	-1
GOWN_114_C10.PFspades_18	133	5.7536	FR744473.1.1424	Bacteria;Proteobacteria;Alphaproteobacteria;Paracaedibacterales;Paracaedibacteraceae;uncultured;uncultured bacterium	96.5	1168	-1
GOWN_114_C10.PFemirge_256	131	0.001319	FR744473.1.1424	Bacteria;Proteobacteria;Alphaproteobacteria;Paracaedibacterales;Paracaedibacteraceae;uncultured;uncultured bacterium	83.5	1405	-1
GOWN_114_C10.PFemirge_524	123	0.00135	AB754082.1.1488	Bacteria;Proteobacteria;Deltaproteobacteria;Desulfobacterales;Desulfobulbaceae;uncultured;uncultured bacterium	98.7	1249	-1
GOWN_114_C10.PFemirge_14	123	0.000925	DQ264492.1.1523	Bacteria;Proteobacteria;Gammaproteobacteria;Pseudomonadales;Pseudomonadaceae;Pseudomonas;uncultured bacterium	90.4	1351	-1
GOWN_114_C10.PFemirge_154	113	0.000846	HE648192.1.1508	Bacteria;Proteobacteria;Gammaproteobacteria;Xanthomonadales;Xanthomonadaceae;Arenimonas;uncultured Xanthomonadaceae bacterium	89.4	1353	-1
GOWN_114_C10.PFspades_16	113	4.44238	KJ578010.1.1525	Bacteria;Proteobacteria;Deltaproteobacteria;Desulfobacterales;Desulfobulbaceae;uncultured;uncultured bacterium	98.8	1245	-1
GOWN_114_C10.PFemirge_207	90	0.000461	AQXJ01000009.3322.4836	Bacteria;Proteobacteria;Gammaproteobacteria;Methylococcales;Methylomonaceae;Methylobacter;bacterium UW 659-2-F09	87.9	1408	-1
GOWN_114_C10.PFemirge_13	84	0.000712	AB679978.1.1307	Bacteria;Proteobacteria;Alphaproteobacteria;Rhizobiales;Devosiaceae;uncultured;uncultured bacterium	89.1	1179	-1
GOWN_114_C10.PFemirge_168	73	0.000847	EF173350.1.1508	Bacteria;Proteobacteria;Gammaproteobacteria;Xanthomonadales;Xanthomonadaceae;uncultured;uncultured gamma proteobacterium	88.9	1493	-1
GOWN_114_C10.PFemirge_267	70	0.000768	GQ389068.1.1466	Bacteria;Proteobacteria;Alphaproteobacteria;Paracaedibacterales;Paracaedibacteraceae;uncultured;uncultured bacterium	99.1	1369	-1
GOWN_114_C10.PFemirge_880	63	NA	NA	NA	NA	NA	NA
GOWN_114_C10.PFemirge_139	56	0.000485	HQ756373.1.1448	Bacteria;Proteobacteria;Gammaproteobacteria;Betaproteobacteriales;Burkholderiaceae;Curvibacter;uncultured organism	80.6	1385	-1
GOWN_114_C10.PFemirge_250	17	NA	NA	NA	NA	NA	NA
GOWN_114_C10.PFemirge_210	13	0.000159	AB753964.1.1456	Bacteria;Bacteroidetes;Bacteroidia;Flavobacteriales;Crocinitomicaceae;Fluviicola;uncultured bacterium	71.9	1265	-1

## Sheet: GOWN_144
OTU	read_cov	coverage	dbHit	taxonomy	%id	alnlen	evalue
GOWN_144_C13.PFspades_3	33461	802.186	AEGW02000009.207200.208714	Bacteria;Proteobacteria;Gammaproteobacteria;Methylococcales;Methylomonaceae;Methylobacter;Methylobacter tundripaludum SV96	99.9	1515	-1
GOWN_144_C13.PFemirge_7	31041	0.546196	AJ414655.1.1487	Bacteria;Proteobacteria;Gammaproteobacteria;Methylococcales;Methylomonaceae;Methylobacter;Methylobacter tundripaludum	99.9	1456	-1
GOWN_144_C13.PFspades_2	6940	157.505	KJ619978.1.1496	Bacteria;Bacteroidetes;Bacteroidia;Chitinophagales;Chitinophagaceae;Sediminibacterium;uncultured Sediminibacterium sp.	99.3	1490	-1
GOWN_144_C13.PFemirge_13	6628	0.112011	HQ752474.1.1437	Bacteria;Bacteroidetes;Bacteroidia;Chitinophagales;Chitinophagaceae;Sediminibacterium;uncultured organism	99.4	1437	-1
GOWN_144_C13.PFspades_1	4846	103.726	FJ801206.1.1497	Bacteria;Proteobacteria;Gammaproteobacteria;Betaproteobacteriales;Burkholderiaceae;Polaromonas;uncultured bacterium	99.8	1496	-1
GOWN_144_C13.PFemirge_21	4593	0.076644	AF523046.1.1492	Bacteria;Proteobacteria;Gammaproteobacteria;Betaproteobacteriales;Burkholderiaceae;Polaromonas;uncultured Comamonadaceae bacterium	99.1	1498	-1
GOWN_144_C13.PFemirge_108	1993	0.031409	FSSH01000726.3928.5445	Bacteria;Proteobacteria;Gammaproteobacteria;Betaproteobacteriales;Methylophilaceae;Methylotenera;freshwater metagenome	97.9	1500	-1
GOWN_144_C13.PFspades_4	1684	40.5448	FJ230908.1.1504	Bacteria;Proteobacteria;Gammaproteobacteria;Betaproteobacteriales;Gallionellaceae;Candidatus Nitrotoga;uncultured bacterium	99.6	1504	-1
GOWN_144_C13.PFspades_6	1422	36.3598	FPLL01001220.14.1517	Bacteria;Bacteroidetes;Bacteroidia;Sphingobacteriales;NS11-12 marine group;metagenome	97.4	1504	-1
GOWN_144_C13.PFemirge_127	1393	0.022072	FPLL01001220.14.1517	Bacteria;Bacteroidetes;Bacteroidia;Sphingobacteriales;NS11-12 marine group;metagenome	97.4	1503	-1
GOWN_144_C13.PFemirge_162	1366	0.02678	FJ230908.1.1504	Bacteria;Proteobacteria;Gammaproteobacteria;Betaproteobacteriales;Gallionellaceae;Candidatus Nitrotoga;uncultured bacterium	99.8	1354	-1
GOWN_144_C13.PFspades_7	1189	32.2112	AY048892.1.1463	Bacteria;Proteobacteria;Deltaproteobacteria;Bdellovibrionales;Bdellovibrionaceae;OM27 clade;uncultured bacterium	98.6	1464	-1
GOWN_144_C13.PFspades_10	1137	43.6155	CP016449.3879134.3880648	Bacteria;Proteobacteria;Gammaproteobacteria;Betaproteobacteriales;Burkholderiaceae;Hydrogenophaga;Hydrogenophaga sp. RAC07	99.5	1512	-1
GOWN_144_C13.PFemirge_112	994	0.015994	AY048892.1.1463	Bacteria;Proteobacteria;Deltaproteobacteria;Bdellovibrionales;Bdellovibrionaceae;OM27 clade;uncultured bacterium	98.5	1423	-1
GOWN_144_C13.PFemirge_171	772	0.012635	AJ414655.1.1487	Bacteria;Proteobacteria;Gammaproteobacteria;Methylococcales;Methylomonaceae;Methylobacter;Methylobacter tundripaludum	77.1	1199	-1
GOWN_144_C13.PFemirge_78	722	0.01108	FR691430.1.1483	Bacteria;Proteobacteria;Gammaproteobacteria;Betaproteobacteriales;Burkholderiaceae;Polaromonas;Polaromonas sp. R-36732	97.3	1474	-1
GOWN_144_C13.PFemirge_345	697	0.011025	FJ810555.1.1478	Bacteria;Actinobacteria;Actinobacteria;Frankiales;Sporichthyaceae;Candidatus Planktophila;uncultured bacterium	99	1479	-1
GOWN_144_C13.PFemirge_131	675	0.009257	GQ396832.1.1499	Bacteria;Proteobacteria;Gammaproteobacteria;Betaproteobacteriales;Hydrogenophilaceae;Thiobacillus;uncultured bacterium	82.6	1443	-1
GOWN_144_C13.PFspades_5	652	16.8679	AF523036.1.1445	Bacteria;Proteobacteria;Alphaproteobacteria;Caulobacterales;Caulobacteraceae;Caulobacter;uncultured Caulobacter sp.	98.8	1445	-1
GOWN_144_C13.PFemirge_185	609	0.005665	JPOH01000001.1069977.1071491	Bacteria;Proteobacteria;Gammaproteobacteria;Methylococcales;Methylomonaceae;Methylobacter;Methylobacter tundripaludum 31/32	91.5	1506	-1
GOWN_144_C13.PFemirge_129	554	0.010578	GQ396827.1.1499	Bacteria;Proteobacteria;Gammaproteobacteria;Betaproteobacteriales;Leeiaceae;uncultured;uncultured bacterium	97.2	1490	-1
GOWN_144_C13.PFspades_9	534	16.1765	KC990422.1.1408	Bacteria;Patescibacteria;Parcubacteria;Candidatus Kaiserbacteria;uncultured Parcubacteria group bacterium	95.9	1349	-1
GOWN_144_C13.PFspades_13	529	15.5794	EU431819.1.1481	Bacteria;Bacteroidetes;Bacteroidia;Sphingobacteriales;env.OPS 17;uncultured bacterium	97.9	1481	-1
GOWN_144_C13.PFemirge_191	493	0.008708	KC990422.1.1408	Bacteria;Patescibacteria;Parcubacteria;Candidatus Kaiserbacteria;uncultured Parcubacteria group bacterium	96.8	1360	-1
GOWN_144_C13.PFspades_8	461	13.0343	DQ787682.1.1501	Bacteria;Epsilonbacteraeota;Campylobacteria;Campylobacterales;Thiovulaceae;Sulfuricurvum;uncultured bacterium	99.1	1478	-1
GOWN_144_C13.PFemirge_30	452	0.008244	JO160100.399.1904	Bacteria;Proteobacteria;Gammaproteobacteria;Betaproteobacteriales;Burkholderiaceae;Hydrogenophaga;Chaetosphaeridium globosum	96.4	1347	-1
GOWN_144_C13.PFemirge_161	445	0.007089	EU431819.1.1481	Bacteria;Bacteroidetes;Bacteroidia;Sphingobacteriales;env.OPS 17;uncultured bacterium	96.6	1473	-1
GOWN_144_C13.PFemirge_208	441	0.007955	AF523036.1.1445	Bacteria;Proteobacteria;Alphaproteobacteria;Caulobacterales;Caulobacteraceae;Caulobacter;uncultured Caulobacter sp.	97.8	1381	-1
GOWN_144_C13.PFspades_29	419	16.9384	GQ396827.1.1499	Bacteria;Proteobacteria;Gammaproteobacteria;Betaproteobacteriales;Leeiaceae;uncultured;uncultured bacterium	98.4	1391	-1
GOWN_144_C13.PFemirge_139	395	0.005719	DQ787682.1.1501	Bacteria;Epsilonbacteraeota;Campylobacteria;Campylobacterales;Thiovulaceae;Sulfuricurvum;uncultured bacterium	98.6	1477	-1
GOWN_144_C13.PFspades_11	386	12.6326	FPLP01000396.1.1509	Bacteria;Proteobacteria;Gammaproteobacteria;Betaproteobacteriales;Nitrosomonadaceae;Nitrosomonas;metagenome	99.8	1509	-1
GOWN_144_C13.PFspades_17	339	11.9674	JX225404.1.1480	Bacteria;Bacteroidetes;Bacteroidia;Bacteroidales;Prolixibacteraceae;WCHB1-32;uncultured bacterium	98	1480	-1
GOWN_144_C13.PFemirge_18	288	0.006701	AJ717391.1.1465	Bacteria;Proteobacteria;Alphaproteobacteria;Caulobacterales;Caulobacteraceae;Phenylobacterium;Phenylobacterium falsum	99.8	1242	-1
GOWN_144_C13.PFemirge_91	283	0.004908	GQ396844.1.1487	Bacteria;Bacteroidetes;Bacteroidia;Sphingobacteriales;Sphingobacteriaceae;Pedobacter;uncultured bacterium	99.8	1378	-1
GOWN_144_C13.PFemirge_147	268	0.005746	JX225892.1.1480	Bacteria;Bacteroidetes;Bacteroidia;Bacteroidales;Prolixibacteraceae;WCHB1-32;uncultured bacterium	95.8	1273	-1
GOWN_144_C13.PFspades_30	263	11.1808	GQ396844.1.1487	Bacteria;Bacteroidetes;Bacteroidia;Sphingobacteriales;Sphingobacteriaceae;Pedobacter;uncultured bacterium	99.7	1184	-1
GOWN_144_C13.PFspades_15	233	6.78988	KX504897.1.1494	Bacteria;Bacteroidetes;Ignavibacteria;Kryptoniales;BSV26;uncultured bacterium	98.5	1494	-1
GOWN_144_C13.PFspades_12	230	8.69421	MFJY01000009.12081.13693	Bacteria;Patescibacteria;Microgenomatia;Candidatus Gottesmanbacteria;Candidatus Gottesmanbacteria bacterium RIFCSPLOWO2_01_FULL_48_11	84.8	1087	-1
GOWN_144_C13.PFspades_14	227	6.41285	EU808356.1.1308	Bacteria;Spirochaetes;Spirochaetia;Spirochaetales;Spirochaetaceae;Spirochaeta 2;uncultured bacterium	95.6	1295	-1
GOWN_144_C13.PFemirge_587	220	0.004489	FPLP01012360.1.1441	Bacteria;Proteobacteria;Gammaproteobacteria;Betaproteobacteriales;Nitrosomonadaceae;Nitrosomonas;metagenome	99.3	1161	-1
GOWN_144_C13.PFspades_18	217	6.08319	MHEE01000002.15960.17497	Bacteria;Nitrospirae;Thermodesulfovibrionia;uncultured;Nitrospirae bacterium GWF2_44_13	99.9	1507	-1
GOWN_144_C13.PFemirge_41	211	0.003719	MHEE01000002.15960.17497	Bacteria;Nitrospirae;Thermodesulfovibrionia;uncultured;Nitrospirae bacterium GWF2_44_13	99.9	1484	-1
GOWN_144_C13.PFemirge_456	195	0.003722	DQ228367.1.1499	Bacteria;Proteobacteria;Gammaproteobacteria;Betaproteobacteriales;Gallionellaceae;Sideroxydans;uncultured bacterium	97.4	1472	-1
GOWN_144_C13.PFemirge_19	188	0.003193	KX504897.1.1494	Bacteria;Bacteroidetes;Ignavibacteria;Kryptoniales;BSV26;uncultured bacterium	93.2	1477	-1
GOWN_144_C13.PFemirge_368	182	0.0052	KU183680.1.1491	Bacteria;Proteobacteria;Gammaproteobacteria;Betaproteobacteriales;Burkholderiaceae;Hydrogenophaga;uncultured bacterium	94.2	1232	-1
GOWN_144_C13.PFemirge_422	174	0.0032	EU808356.1.1308	Bacteria;Spirochaetes;Spirochaetia;Spirochaetales;Spirochaetaceae;Spirochaeta 2;uncultured bacterium	95.6	1240	-1
GOWN_144_C13.PFspades_21	174	4.5962	FPLS01052024.11.1479	Bacteria;Proteobacteria;Alphaproteobacteria;Reyranellales;Reyranellaceae;Reyranella;metagenome	98.4	1471	-1
GOWN_144_C13.PFemirge_281	169	0.0036	JX223606.1.1501	Bacteria;Proteobacteria;Gammaproteobacteria;Betaproteobacteriales;Burkholderiaceae;Rhodoferax;uncultured bacterium	94.6	1495	-1
GOWN_144_C13.PFspades_19	168	6.0969	FPLS01004572.15.1517	Bacteria;Bacteroidetes;Bacteroidia;Sphingobacteriales;KD3-93;metagenome	98.3	1503	-1
GOWN_144_C13.PFspades_22	164	6.53872	JN038877.1.1496	Bacteria;Patescibacteria;Parcubacteria;Candidatus Nomurabacteria;uncultured bacterium	93.6	1415	-1
GOWN_144_C13.PFemirge_224	161	NA	NA	NA	NA	NA	NA
GOWN_144_C13.PFspades_27	160	6.19407	LCNU01000021.3842.7159	Archaea;Nanoarchaeaeota;Woesearchaeia;Candidatus Amesbacteria bacterium GW2011_GWC1_47_15	88.3	1356	-1
GOWN_144_C13.PFspades_16	157	4.86923	FJ800547.1.1496	Bacteria;Nitrospirae;Nitrospira;Nitrospirales;Nitrospiraceae;Nitrospira;uncultured bacterium	99.4	1496	-1
GOWN_144_C13.PFemirge_184	135	0.003822	FJ437841.1.1495	Bacteria;Omnitrophicaeota;uncultured bacterium	98.5	1444	-1
GOWN_144_C13.PFemirge_828	129	0.002928	KC331508.1.1507	Bacteria;Patescibacteria;Parcubacteria;Candidatus Nomurabacteria;uncultured bacterium	87.4	1440	-1
GOWN_144_C13.PFspades_25	126	4.99428	LCPF01000001.10536.12010	Bacteria;Patescibacteria;Parcubacteria;Candidatus Jorgensenbacteria;Candidatus Jorgensenbacteria bacterium GW2011_GWA1_48_11	79.3	1375	-1
GOWN_144_C13.PFemirge_70	122	0.002653	AM114444.1.1245	Bacteria;Bacteroidetes;Bacteroidia;Sphingobacteriales;KD3-93;uncultured Bacteroidetes bacterium	99.4	1122	-1
GOWN_144_C13.PFspades_26	120	4.12739	JN398083.1.1229	Bacteria;Patescibacteria;Parcubacteria;Candidatus Moranbacteria;uncultured bacterium	95	1232	-1
GOWN_144_C13.PFspades_20	114	3.28528	FPLK01001355.1.1471	Bacteria;Proteobacteria;Gammaproteobacteria;Oceanospirillales;Pseudohongiellaceae;Pseudohongiella;metagenome	99.2	1471	-1
GOWN_144_C13.PFspades_35	109	4.23269	FN870313.1.1549	Bacteria;Omnitrophicaeota;uncultured bacterium	97.5	1179	-1
GOWN_144_C13.PFemirge_605	103	0.002234	DQ404843.1.1539	Bacteria;Proteobacteria;Deltaproteobacteria;Syntrophobacterales;Syntrophaceae;Desulfobacca;uncultured bacterium	99.8	1499	-1
GOWN_144_C13.PFemirge_228	101	0.002216	JN398083.1.1229	Bacteria;Patescibacteria;Parcubacteria;Candidatus Moranbacteria;uncultured bacterium	92.5	1175	-1
GOWN_144_C13.PFemirge_333	95	0.001761	JQ327965.1.1516	Bacteria;Proteobacteria;Gammaproteobacteria;Pseudomonadales;Moraxellaceae;uncultured;uncultured bacterium	99.2	1479	-1
GOWN_144_C13.PFspades_32	87	3.99028	DQ404843.1.1539	Bacteria;Proteobacteria;Deltaproteobacteria;Syntrophobacterales;Syntrophaceae;Desulfobacca;uncultured bacterium	98.5	1233	-1
GOWN_144_C13.PFspades_24	86	3.13618	ASMP01000002.125551.126982	Archaea;Nanoarchaeaeota;Woesearchaeia;Nanoarchaeota archaeon SCGC AAA011-D5	81.1	1444	-1
GOWN_144_C13.PFspades_31	78	3.42342	CXWL01017983.3348.4788	Bacteria;Chloroflexi;Anaerolineae;Anaerolineales;Anaerolineaceae;uncultured;groundwater metagenome	99.1	1104	-1
GOWN_144_C13.PFemirge_437	76	0.001447	CU927577.1.1307	Bacteria;Patescibacteria;Microgenomatia;Candidatus Collierbacteria;uncultured bacterium	98	1200	-1
GOWN_144_C13.PFemirge_305	68	0.001413	KX163782.1.1323	Bacteria;Patescibacteria;Gracilibacteria;Candidatus Peregrinibacteria;uncultured bacterium	98.3	1323	-1
GOWN_144_C13.PFspades_33	60	2.7959	FJ547054.1.1432	Bacteria;Patescibacteria;Parcubacteria;Candidatus Staskawiczbacteria;uncultured bacterium	94.7	1085	-1
GOWN_144_C13.PFemirge_350	59	0.001061	FJ810532.1.1401	Archaea;Nanoarchaeaeota;Woesearchaeia;uncultured archaeon	90	1286	-1
GOWN_144_C13.PFspades_44	56	4.06264	LN870890.1.1339	Bacteria;Proteobacteria;Alphaproteobacteria;Rhodobacterales;Rhodobacteraceae;Pseudorhodobacter;uncultured bacterium	92.3	990	-1
GOWN_144_C13.PFemirge_624	55	0.001701	FJ547054.1.1432	Bacteria;Patescibacteria;Parcubacteria;Candidatus Staskawiczbacteria;uncultured bacterium	96.4	1167	-1
GOWN_144_C13.PFspades_23	53	2.00752	LC080934.1.1434	Archaea;Nanoarchaeaeota;Woesearchaeia;uncultured archaeon	85.4	1435	-1
GOWN_144_C13.PFspades_34	50	2.42084	JX222350.1.1478	Bacteria;Patescibacteria;Microgenomatia;Candidatus Roizmanbacteria;uncultured bacterium	98.6	1312	-1
GOWN_144_C13.PFspades_28	44	2.11027	HM128093.1.1381	Bacteria;Patescibacteria;Berkelbacteria;uncultured bacterium	87.8	1177	-1
GOWN_144_C13.PFemirge_230	40	NA	NA	NA	NA	NA	NA
GOWN_144_C13.PFspades_36	39	2.35229	JX226926.1.1440	Bacteria;Patescibacteria;ABY1;Candidatus Buchananbacteria;uncultured bacterium	86.1	962	-1
GOWN_144_C13.PFspades_38	30	1.43491	MHIW01000010.10068.11579	Bacteria;Patescibacteria;Parcubacteria;Candidatus Colwellbacteria;Candidatus Colwellbacteria bacterium RIFCSPHIGHO2_12_FULL_43_12	79	1036	-1
GOWN_144_C13.PFemirge_90	26	0.000547	JPOH01000001.1069977.1071491	Bacteria;Proteobacteria;Gammaproteobacteria;Methylococcales;Methylomonaceae;Methylobacter;Methylobacter tundripaludum 31/32	93.7	1354	-1
GOWN_144_C13.PFemirge_14	3	0.000217	FQ659690.1.1357	Bacteria;Bacteroidetes;Bacteroidia;Bacteroidales;Bacteroidetes vadinHA17;uncultured soil bacterium	88.9	1155	-1

## Sheet: GOWN_218
OTU	read_cov	coverage	dbHit	taxonomy	%id	alnlen	evalue
GOWN_218_C9.PFemirge_3	32305	0.627903	HM128938.1.1462	Bacteria;Proteobacteria;Gammaproteobacteria;Betaproteobacteriales;Methylophilaceae;Methylotenera;uncultured bacterium	97.9	1461	-1
GOWN_218_C9.PFspades_18	22338	1352.35	FSSH01000726.3928.5445	Bacteria;Proteobacteria;Gammaproteobacteria;Betaproteobacteriales;Methylophilaceae;Methylotenera;freshwater metagenome	98.4	985	-1
GOWN_218_C9.PFemirge_5	10091	0.17421	KT698877.1.1501	Bacteria;Proteobacteria;Gammaproteobacteria;Methylococcales;Methylomonaceae;Crenothrix;uncultured bacterium	99.5	1501	-1
GOWN_218_C9.PFemirge_92	1990	0.031813	JO160100.399.1904	Bacteria;Proteobacteria;Gammaproteobacteria;Betaproteobacteriales;Burkholderiaceae;Hydrogenophaga;Chaetosphaeridium globosum	97.8	1367	-1
GOWN_218_C9.PFemirge_319	1264	0.023711	JX223606.1.1501	Bacteria;Proteobacteria;Gammaproteobacteria;Betaproteobacteriales;Burkholderiaceae;Rhodoferax;uncultured bacterium	97.8	1497	-1
GOWN_218_C9.PFspades_3	1182	28.4022	CP016162.5140006.5141552	Bacteria;Proteobacteria;Gammaproteobacteria;Pseudomonadales;Pseudomonadaceae;Pseudomonas;Pseudomonas alcaliphila JAB1	99.3	1518	-1
GOWN_218_C9.PFemirge_109	1179	0.027869	KF975530.1.1497	Bacteria;Proteobacteria;Gammaproteobacteria;Betaproteobacteriales;Burkholderiaceae;Hydrogenophaga;uncultured bacterium	99.6	1407	-1
GOWN_218_C9.PFemirge_51	1064	0.014929	LK391695.1054291.1055815	Bacteria;Proteobacteria;Gammaproteobacteria;Pseudomonadales;Pseudomonadaceae;Pseudomonas;Pseudomonas pseudoalcaligenes	93.1	1513	-1
GOWN_218_C9.PFemirge_50	919	0.017313	JX406199.1.1499	Bacteria;Proteobacteria;Gammaproteobacteria;Betaproteobacteriales;Methylophilaceae;Methylotenera;uncultured bacterium	96.4	1403	-1
GOWN_218_C9.PFspades_1	848	20.5414	FOZP01000008.590.2107	Bacteria;Bacteroidetes;Bacteroidia;Flavobacteriales;Flavobacteriaceae;Lutibacter;Lutibacter maritimus	97.1	1498	-1
GOWN_218_C9.PFemirge_289	778	0.015916	KC682140.1.1486	Bacteria;Bacteroidetes;Bacteroidia;Flavobacteriales;Flavobacteriaceae;Lutibacter;uncultured bacterium	97.7	1405	-1
GOWN_218_C9.PFspades_6	498	15.6165	HM318989.1.1301	Bacteria;Patescibacteria;Gracilibacteria;JGI 0000069-P22;uncultured bacterium	98.8	1301	-1
GOWN_218_C9.PFemirge_1	447	0.009422	HM318989.1.1301	Bacteria;Patescibacteria;Gracilibacteria;JGI 0000069-P22;uncultured bacterium	98.8	1296	-1
GOWN_218_C9.PFemirge_26	418	0.008189	JX223606.1.1501	Bacteria;Proteobacteria;Gammaproteobacteria;Betaproteobacteriales;Burkholderiaceae;Rhodoferax;uncultured bacterium	95.3	1442	-1
GOWN_218_C9.PFemirge_233	344	0.003872	EU715295.1.1447	Bacteria;Proteobacteria;Alphaproteobacteria;Caulobacterales;Caulobacteraceae;Brevundimonas;uncultured bacterium	98.7	1413	-1
GOWN_218_C9.PFemirge_20	336	NA	NA	NA	NA	NA	NA
GOWN_218_C9.PFspades_4	333	9.38559	CP000774.1901257.1902735	Bacteria;Proteobacteria;Alphaproteobacteria;Parvibaculales;Parvibaculaceae;Parvibaculum;Parvibaculum lavamentivorans DS-1	99.7	1466	-1
GOWN_218_C9.PFemirge_286	333	0.008111	AJ717391.1.1465	Bacteria;Proteobacteria;Alphaproteobacteria;Caulobacterales;Caulobacteraceae;Phenylobacterium;Phenylobacterium falsum	99.4	1293	-1
GOWN_218_C9.PFemirge_46	295	0.006105	CP000774.1901257.1902735	Bacteria;Proteobacteria;Alphaproteobacteria;Parvibaculales;Parvibaculaceae;Parvibaculum;Parvibaculum lavamentivorans DS-1	99	1463	-1
GOWN_218_C9.PFspades_5	262	7.50788	KX465214.1.1802	Eukaryota;SAR;Stramenopiles;Placididea;Suigetsumonas;uncultured stramenopile	99.6	1786	-1
GOWN_218_C9.PFemirge_33	243	0.003789	KX465214.1.1802	Eukaryota;SAR;Stramenopiles;Placididea;Suigetsumonas;uncultured stramenopile	99.2	1753	-1
GOWN_218_C9.PFemirge_35	227	0.00484	KC969641.1.1477	Bacteria;Bacteroidetes;Bacteroidia;Flavobacteriales;Flavobacteriaceae;Flavobacterium;Flavobacterium lacus	95.8	1467	-1
GOWN_218_C9.PFemirge_224	210	0.004336	KT698875.1.1483	Bacteria;Bacteroidetes;Bacteroidia;Flavobacteriales;Flavobacteriaceae;Maritimimonas;uncultured bacterium	98.6	1470	-1
GOWN_218_C9.PFspades_7	209	8.99124	LT598610.1.1508	Bacteria;Bacteroidetes;Bacteroidia;Flavobacteriales;Flavobacteriaceae;Flavobacterium;Flavobacterium sp. IGB 4-14	98.8	1229	-1
GOWN_218_C9.PFemirge_173	136	0.003497	EU130968.1.1500	Bacteria;Proteobacteria;Gammaproteobacteria;Betaproteobacteriales;Burkholderiaceae;Hydrogenophaga;Hydrogenophaga sp. BAC306	78.6	1414	-1
GOWN_218_C9.PFspades_13	133	8.1286	AB583919.1.1478	Bacteria;Bacteroidetes;Bacteroidia;Flavobacteriales;Flavobacteriaceae;Maritimimonas;uncultured bacterium	98.9	973	-1
GOWN_218_C9.PFemirge_43	112	0.00243	FJ439850.1.1462	Bacteria;Proteobacteria;Alphaproteobacteria;Paracaedibacterales;Paracaedibacteraceae;uncultured;uncultured bacterium	98.8	1441	-1
GOWN_218_C9.PFspades_10	107	5.43428	FJ612269.1.1405	Bacteria;Proteobacteria;Alphaproteobacteria;Rickettsiales;Mitochondria;uncultured bacterium	70.7	1138	-1
GOWN_218_C9.PFemirge_114	75	0.001642	KC442840.1.1538	Bacteria;Verrucomicrobia;Verrucomicrobiae;Verrucomicrobiales;Verrucomicrobiaceae;Prosthecobacter;uncultured bacterium	98.2	1389	-1
GOWN_218_C9.PFspades_15	61	3.14952	FPLS01023500.9.1534	Bacteria;Verrucomicrobia;Verrucomicrobiae;Verrucomicrobiales;Verrucomicrobiaceae;Prosthecobacter;metagenome	99	953	-1
GOWN_218_C9.PFspades_17	51	2.34825	HQ178815.1.1440	Bacteria;Bacteroidetes;Bacteroidia;Bacteroidales;Prolixibacteraceae;WCHB1-32;uncultured bacterium	98.1	1006	-1
GOWN_218_C9.PFemirge_242	44	0.002312	AJ717391.1.1465	Bacteria;Proteobacteria;Alphaproteobacteria;Caulobacterales;Caulobacteraceae;Phenylobacterium;Phenylobacterium falsum	100	497	-1
GOWN_218_C9.PFemirge_154	18	0.000476	DQ833476.1.1530	Bacteria;Proteobacteria;Gammaproteobacteria;Betaproteobacteriales;Methylophilaceae;Methylotenera;uncultured bacterium	93.8	1458	-1

## Sheet: GOWN_265
OTU	read_cov	coverage	dbHit	taxonomy	%id	alnlen	evalue
GOWN_265_C17.PFemirge_1	26718	0.354321	HM128938.1.1462	Bacteria;Proteobacteria;Gammaproteobacteria;Betaproteobacteriales;Methylophilaceae;Methylotenera;uncultured bacterium	97.9	1461	-1
GOWN_265_C17.PFspades_2	18794	614.075	KT698877.1.1501	Bacteria;Proteobacteria;Gammaproteobacteria;Methylococcales;Methylomonaceae;Crenothrix;uncultured bacterium	99.9	1501	-1
GOWN_265_C17.PFemirge_10	14232	0.256854	KT698877.1.1501	Bacteria;Proteobacteria;Gammaproteobacteria;Methylococcales;Methylomonaceae;Crenothrix;uncultured bacterium	99.4	1008	-1
GOWN_265_C17.PFspades_1	12774	390.894	AEGW02000009.207200.208714	Bacteria;Proteobacteria;Gammaproteobacteria;Methylococcales;Methylomonaceae;Methylobacter;Methylobacter tundripaludum SV96	98.5	1517	-1
GOWN_265_C17.PFemirge_324	11213	0.114138	JN217038.1.1499	Bacteria;Proteobacteria;Gammaproteobacteria;Methylococcales;Methylomonaceae;Methylobacter;uncultured Methylobacter sp.	94.1	1405	-1
GOWN_265_C17.PFemirge_267	4795	0.050128	JX223606.1.1501	Bacteria;Proteobacteria;Gammaproteobacteria;Betaproteobacteriales;Burkholderiaceae;Rhodoferax;uncultured bacterium	95.2	1498	-1
GOWN_265_C17.PFemirge_143	4034	0.073523	JX223606.1.1501	Bacteria;Proteobacteria;Gammaproteobacteria;Betaproteobacteriales;Burkholderiaceae;Rhodoferax;uncultured bacterium	91	732	-1
GOWN_265_C17.PFemirge_230	3337	0.037201	KT698877.1.1501	Bacteria;Proteobacteria;Gammaproteobacteria;Methylococcales;Methylomonaceae;Crenothrix;uncultured bacterium	92.9	1504	-1
GOWN_265_C17.PFemirge_300	3275	NA	NA	NA	NA	NA	NA
GOWN_265_C17.PFemirge_90	2662	0.029997	AQXJ01000009.3322.4836	Bacteria;Proteobacteria;Gammaproteobacteria;Methylococcales;Methylomonaceae;Methylobacter;bacterium UW 659-2-F09	89.9	1356	-1
GOWN_265_C17.PFemirge_137	2334	0.028241	AY218562.1.1491	Bacteria;Proteobacteria;Gammaproteobacteria;Betaproteobacteriales;Burkholderiaceae;Candidatus Symbiobacter;uncultured bacterium	97.7	1461	-1
GOWN_265_C17.PFspades_4	897	25.9417	KF956455.1.1458	Bacteria;Proteobacteria;Gammaproteobacteria;Betaproteobacteriales;Rhodocyclaceae;uncultured;uncultured Georgfuchsia sp.	98.2	1460	-1
GOWN_265_C17.PFspades_3	606	55.1492	AF439803.1.1536	Bacteria;Proteobacteria;Gammaproteobacteria;Pseudomonadales;Pseudomonadaceae;Pseudomonas;Pseudomonas anguilliseptica	98.9	1518	-1
GOWN_265_C17.PFemirge_198	601	0.007119	KF672726.1.1497	Bacteria;Proteobacteria;Gammaproteobacteria;Pseudomonadales;Pseudomonadaceae;Pseudomonas;Pseudomonas peli	99.7	1454	-1
GOWN_265_C17.PFemirge_0	507	0.007376	KF956455.1.1458	Bacteria;Proteobacteria;Gammaproteobacteria;Betaproteobacteriales;Rhodocyclaceae;uncultured;uncultured Georgfuchsia sp.	98.4	1370	-1
GOWN_265_C17.PFspades_5	293	8.62566	JX224617.1.1371	Bacteria;Tenericutes;Mollicutes;Izimaplasmatales;Izimaplasmataceae;uncultured bacterium	91.4	1358	-1
GOWN_265_C17.PFspades_6	245	8.23112	AB237740.1.1413	Archaea;Euryarchaeota;Methanobacteria;Methanobacteriales;Methanobacteriaceae;Methanobacterium;uncultured archaeon	99.9	1413	-1
GOWN_265_C17.PFemirge_25	230	0.002859	AB237740.1.1413	Archaea;Euryarchaeota;Methanobacteria;Methanobacteriales;Methanobacteriaceae;Methanobacterium;uncultured archaeon	99.9	1395	-1
GOWN_265_C17.PFspades_7	134	4.58353	HM318989.1.1301	Bacteria;Patescibacteria;Gracilibacteria;JGI 0000069-P22;uncultured bacterium	98.7	1301	-1
GOWN_265_C17.PFemirge_443	123	0.002251	JX224617.1.1371	Bacteria;Tenericutes;Mollicutes;Izimaplasmatales;Izimaplasmataceae;uncultured bacterium	96.1	726	-1
GOWN_265_C17.PFemirge_21	112	0.0014	HM318989.1.1301	Bacteria;Patescibacteria;Gracilibacteria;JGI 0000069-P22;uncultured bacterium	98.8	1285	-1
GOWN_265_C17.PFemirge_171	71	0.001102	KT698876.1.1489	Bacteria;Bacteroidetes;Bacteroidia;Sphingobacteriales;Lentimicrobiaceae;uncultured bacterium	98	1438	-1
GOWN_265_C17.PFspades_9	68	2.55301	AJ249109.1.1518	Bacteria;Bacteroidetes;Bacteroidia;Bacteroidales;Rikenellaceae;uncultured;uncultured bacterium SHA-7	96.1	1399	-1
GOWN_265_C17.PFspades_17	65	3.55594	GQ139161.1.1345	Bacteria;Bacteroidetes;Bacteroidia;Bacteroidetes VC2.1 Bac22;uncultured bacterium	95	959	-1
GOWN_265_C17.PFspades_10	61	2.55381	FR675973.1.1440	Bacteria;Actinobacteria;Coriobacteriia;OPB41;uncultured bacterium	98.6	1108	-1
GOWN_265_C17.PFspades_15	31	1.94004	EU864445.1.1474	Bacteria;Cloacimonetes;Cloacimonadia;Cloacimonadales;uncultured bacterium	90.8	973	-1

## Sheet: GOWN_972
OTU	read_cov	coverage	dbHit	taxonomy	%id	alnlen	evalue
GOWN_972_C3.PFspades_14	16139	953.419	FSSH01000726.3928.5445	Bacteria;Proteobacteria;Gammaproteobacteria;Betaproteobacteriales;Methylophilaceae;Methylotenera;freshwater metagenome	97.8	1227	-1
GOWN_972_C3.PFemirge_167	13325	0.234599	JX406199.1.1499	Bacteria;Proteobacteria;Gammaproteobacteria;Betaproteobacteriales;Methylophilaceae;Methylotenera;uncultured bacterium	96.2	1459	-1
GOWN_972_C3.PFemirge_28	8776	0.141835	ABSQ01002143.73.1590	Bacteria;Proteobacteria;Gammaproteobacteria;Betaproteobacteriales;Methylophilaceae;Methylotenera;freshwater sediment metagenome	99	1524	-1
GOWN_972_C3.PFemirge_9	7685	0.152334	KF441648.1.1506	Bacteria;Proteobacteria;Gammaproteobacteria;Betaproteobacteriales;Burkholderiaceae;Hydrogenophaga;Hydrogenophaga sp. 7A-385	99	1459	-1
GOWN_972_C3.PFspades_1	6134	144.719	KT698877.1.1501	Bacteria;Proteobacteria;Gammaproteobacteria;Methylococcales;Methylomonaceae;Crenothrix;uncultured bacterium	99.9	1501	-1
GOWN_972_C3.PFemirge_79	6023	0.104401	JX223606.1.1501	Bacteria;Proteobacteria;Gammaproteobacteria;Betaproteobacteriales;Burkholderiaceae;Rhodoferax;uncultured bacterium	94.9	1484	-1
GOWN_972_C3.PFemirge_2	4790	0.084769	KT698877.1.1501	Bacteria;Proteobacteria;Gammaproteobacteria;Methylococcales;Methylomonaceae;Crenothrix;uncultured bacterium	99.5	1456	-1
GOWN_972_C3.PFemirge_35	2682	0.046953	AF407396.1.1456	Bacteria;Proteobacteria;Gammaproteobacteria;Betaproteobacteriales;Burkholderiaceae;Rhodoferax;uncultured bacterium	99	1403	-1
GOWN_972_C3.PFspades_3	2629	65.9627	LOEY01000081.115.1636	Bacteria;Bacteroidetes;Bacteroidia;Flavobacteriales;Flavobacteriaceae;Lutibacter;Lutibacter sp. BRH_c52	99.7	1496	-1
GOWN_972_C3.PFemirge_11	2588	0.047696	LOEY01000081.115.1636	Bacteria;Bacteroidetes;Bacteroidia;Flavobacteriales;Flavobacteriaceae;Lutibacter;Lutibacter sp. BRH_c52	99.7	1495	-1
GOWN_972_C3.PFspades_4	1739	46.807	FR690818.1.1453	Bacteria;Proteobacteria;Alphaproteobacteria;Sphingomonadales;Sphingomonadaceae;Novosphingobium;uncultured bacterium	98.4	1464	-1
GOWN_972_C3.PFspades_6	1634	50.1221	KY190786.1.1438	Bacteria;Bacteroidetes;Bacteroidia;Bacteroidales;Prolixibacteraceae;WCHB1-32;uncultured bacterium	98.8	1438	-1
GOWN_972_C3.PFemirge_63	1469	0.025486	FPLM01004636.8.1476	Bacteria;Proteobacteria;Alphaproteobacteria;Sphingomonadales;Sphingomonadaceae;Novosphingobium;metagenome	98.6	1406	-1
GOWN_972_C3.PFemirge_355	1123	0.031644	JN868765.1.1529	Bacteria;Proteobacteria;Gammaproteobacteria;Betaproteobacteriales;Burkholderiaceae;Candidatus Symbiobacter;uncultured bacterium	95.7	1499	-1
GOWN_972_C3.PFemirge_140	911	0.026489	FQ659311.1.1348	Bacteria;Bacteroidetes;Bacteroidia;Bacteroidales;Prolixibacteraceae;WCHB1-32;uncultured soil bacterium	99.3	1046	-1
GOWN_972_C3.PFemirge_36	880	0.022647	JPOH01000001.1069977.1071491	Bacteria;Proteobacteria;Gammaproteobacteria;Methylococcales;Methylomonaceae;Methylobacter;Methylobacter tundripaludum 31/32	91.9	1380	-1
GOWN_972_C3.PFspades_5	747	18.5464	KX465214.1.1802	Eukaryota;SAR;Stramenopiles;Placididea;Suigetsumonas;uncultured stramenopile	99.6	1786	-1
GOWN_972_C3.PFemirge_157	688	0.025475	KC961269.1.1495	Bacteria;Proteobacteria;Gammaproteobacteria;Betaproteobacteriales;Burkholderiaceae;Hydrogenophaga;uncultured bacterium	96.1	1495	-1
GOWN_972_C3.PFemirge_97	680	0.010637	KX465214.1.1802	Eukaryota;SAR;Stramenopiles;Placididea;Suigetsumonas;uncultured stramenopile	99.4	1764	-1
GOWN_972_C3.PFemirge_271	593	0.012353	KF441648.1.1506	Bacteria;Proteobacteria;Gammaproteobacteria;Betaproteobacteriales;Burkholderiaceae;Hydrogenophaga;Hydrogenophaga sp. 7A-385	89.1	1366	-1
GOWN_972_C3.PFemirge_216	435	0.008338	KT698877.1.1501	Bacteria;Proteobacteria;Gammaproteobacteria;Methylococcales;Methylomonaceae;Crenothrix;uncultured bacterium	92.2	1504	-1
GOWN_972_C3.PFemirge_105	387	0.006582	JX222727.1.1489	Bacteria;Bacteroidetes;Bacteroidia;Bacteroidales;Prolixibacteraceae;WCHB1-32;uncultured bacterium	96.1	1298	-1
GOWN_972_C3.PFspades_2	319	8.95059	FJ437966.1.1502	Bacteria;Verrucomicrobia;Verrucomicrobiae;Verrucomicrobiales;Rubritaleaceae;Luteolibacter;uncultured bacterium	98.1	1502	-1
GOWN_972_C3.PFspades_10	294	NA	NA	NA	NA	NA	NA
GOWN_972_C3.PFemirge_458	256	0.005311	FJ516971.1.1505	Bacteria;Verrucomicrobia;Verrucomicrobiae;Verrucomicrobiales;Rubritaleaceae;Luteolibacter;uncultured Verrucomicrobiales bacterium	98.5	1304	-1
GOWN_972_C3.PFspades_8	221	7.40044	HM481382.1.1390	Bacteria;Patescibacteria;ABY1;Candidatus Falkowbacteria;uncultured bacterium	97.8	1390	-1
GOWN_972_C3.PFemirge_429	204	0.004274	HM481382.1.1390	Bacteria;Patescibacteria;ABY1;Candidatus Falkowbacteria;uncultured bacterium	97.8	1370	-1
GOWN_972_C3.PFemirge_259	157	0.002661	HM128098.1.1446	Bacteria;Bacteroidetes;Bacteroidia;Sphingobacteriales;NS11-12 marine group;uncultured bacterium	96.3	1446	-1
GOWN_972_C3.PFspades_7	149	5.2455	FPLP01011424.11.1477	Bacteria;Proteobacteria;Alphaproteobacteria;Rhizobiales;Rhizobiaceae;Mesorhizobium;metagenome	93.7	1484	-1
GOWN_972_C3.PFemirge_173	143	0.002638	FJ439850.1.1462	Bacteria;Proteobacteria;Alphaproteobacteria;Paracaedibacterales;Paracaedibacteraceae;uncultured;uncultured bacterium	98.8	1454	-1
GOWN_972_C3.PFspades_13	126	5.85933	HM128098.1.1446	Bacteria;Bacteroidetes;Bacteroidia;Sphingobacteriales;NS11-12 marine group;uncultured bacterium	99	977	-1
GOWN_972_C3.PFemirge_226	70	0.001934	FM955859.1.1539	Bacteria;Proteobacteria;Gammaproteobacteria;Betaproteobacteriales;Burkholderiaceae;Polaromonas;Polaromonas sp. Asd M3-1	98.4	916	-1
GOWN_972_C3.PFspades_11	66	2.52318	AB179668.1.1370	Bacteria;Patescibacteria;ABY1;Candidatus Komeilibacteria;uncultured bacterium	94.2	1367	-1
GOWN_972_C3.PFspades_15	47	2.29823	GU565247.1.1542	Bacteria;Spirochaetes;Spirochaetia;Spirochaetales;Spirochaetaceae;Sphaerochaeta;uncultured bacterium	96.6	993	-1
GOWN_972_C3.PFemirge_124	27	0.000658	FJ711213.1.1466	Bacteria;Proteobacteria;Gammaproteobacteria;Betaproteobacteriales;Burkholderiaceae;Hydrogenophaga;Hydrogenophaga sp. KC-IT-SS2	89.4	1260	-1
GOWN_972_C3.PFemirge_402	9	0.000162	LOEY01000081.115.1636	Bacteria;Bacteroidetes;Bacteroidia;Flavobacteriales;Flavobacteriaceae;Lutibacter;Lutibacter sp. BRH_c52	92.1	1385	-1
GOWN_972_C3.PFemirge_389	2	0.000124	KF441648.1.1506	Bacteria;Proteobacteria;Gammaproteobacteria;Betaproteobacteriales;Burkholderiaceae;Hydrogenophaga;Hydrogenophaga sp. 7A-385	93.1	494	-1
