# Supplementary material for: Hydrogen and dark oxygen drive microbial productivity in diverse groundwater ecosystems
Source: Nat Commun. 2023 Jun 13;14:3194. doi: 10.1038/s41467-023-38523-4 (PMC10264387; doi:10.1038/s41467-023-38523-4)
Supplement: Supplementary file 10 — Supplementary Dataset 7 [file 41467_2023_38523_MOESM10_ESM.xlsx]

## Sheet: ASV_vs_recOTU_GW114
qseqid	sseqid	pident	length	mismatch	gapopen	qstart	qend	sstart	send	evalue	bitscore
asv_1|114792	C10.PFspades_7_134.821575	100	402	0	0	1	402	353	754	0	743
asv_1|114792	C10.PFemirge_22_0.028519	100	402	0	0	1	402	312	713	0	743
asv_1|114792	C10.PFemirge_205_0.005241	100	373	0	0	1	373	1063	1435	0	689
asv_1|114792	C10.PFemirge_205_0.005241	100	360	0	0	1	360	345	704	0	665
asv_2|73660	C10.PFemirge_1_0.532854	100	426	0	0	1	426	322	747	0	787
asv_3|59976	C10.PFspades_2_335.618338	98.829	427	5	0	1	427	349	775	0	761
asv_3|59976	C10.PFemirge_331_0.042896	98.829	427	5	0	1	427	310	736	0	761
asv_3|59976	C10.PFemirge_30_0.065730	98.14	430	5	1	1	427	344	773	0	747
asv_4|59510	C10.PFspades_2_335.618338	99.766	427	1	0	1	427	349	775	0	784
asv_4|59510	C10.PFemirge_331_0.042896	99.766	427	1	0	1	427	310	736	0	784
asv_4|59510	C10.PFemirge_30_0.065730	99.07	430	1	1	1	427	344	773	0	769
asv_5|39305	C10.PFspades_7_134.821575	98.756	402	5	0	1	402	353	754	0	715
asv_5|39305	C10.PFemirge_22_0.028519	98.756	402	5	0	1	402	312	713	0	715
asv_5|39305	C10.PFemirge_205_0.005241	98.66	373	5	0	1	373	1063	1435	0	662
asv_5|39305	C10.PFemirge_205_0.005241	98.611	360	5	0	1	360	345	704	0	638
asv_7|35192	C10.PFemirge_1_0.532854	98.122	426	8	0	1	426	322	747	0	743
asv_8|33469	C10.PFemirge_48_0.009289	100	427	0	0	1	427	329	755	0	789
asv_9|27334	C10.PFemirge_1_0.532854	98.592	426	6	0	1	426	322	747	0	754
asv_10|21754	C10.PFspades_2_335.618338	100	427	0	0	1	427	349	775	0	789
asv_10|21754	C10.PFemirge_331_0.042896	100	427	0	0	1	427	310	736	0	789
asv_10|21754	C10.PFemirge_30_0.065730	99.302	430	0	1	1	427	344	773	0	774
asv_12|21509	C10.PFemirge_42_0.065106	100	426	0	0	1	426	343	768	0	787
asv_13|21210	C10.PFspades_7_134.821575	97.512	402	10	0	1	402	353	754	0	688
asv_13|21210	C10.PFemirge_22_0.028519	97.512	402	10	0	1	402	312	713	0	688
asv_13|21210	C10.PFemirge_205_0.005241	97.319	373	10	0	1	373	1063	1435	0	634
asv_13|21210	C10.PFemirge_205_0.005241	97.222	360	10	0	1	360	345	704	5.68e-177	610
asv_14|16046	C10.PFspades_2_335.618338	98.595	427	6	0	1	427	349	775	0	756
asv_14|16046	C10.PFemirge_331_0.042896	98.595	427	6	0	1	427	310	736	0	756
asv_14|16046	C10.PFemirge_30_0.065730	97.907	430	6	1	1	427	344	773	0	741
asv_17|12913	C10.PFspades_3_61.964241	100	427	0	0	1	427	346	772	0	789
asv_17|12913	C10.PFemirge_57_0.013895	100	427	0	0	1	427	206	632	0	789
asv_17|12913	C10.PFemirge_377_0.034006	98.126	427	8	0	1	427	333	759	0	745
asv_18|12356	C10.PFemirge_48_0.009289	99.766	427	1	0	1	427	329	755	0	784
asv_22|11032	C10.PFemirge_273_0.005250	99.532	427	2	0	1	427	270	696	0	778
asv_28|8453	C10.PFspades_3_61.964241	97.424	427	11	0	1	427	346	772	0	728
asv_28|8453	C10.PFemirge_57_0.013895	97.424	427	11	0	1	427	206	632	0	728
asv_29|8277	C10.PFspades_3_61.964241	98.126	427	8	0	1	427	346	772	0	745
asv_29|8277	C10.PFemirge_57_0.013895	98.126	427	8	0	1	427	206	632	0	745
asv_29|8277	C10.PFemirge_377_0.034006	97.19	427	12	0	1	427	333	759	0	723
asv_31|8167	C10.PFspades_15_47.410031	98.595	427	6	0	1	427	351	777	0	756
asv_31|8167	C10.PFemirge_98_0.010690	98.595	427	6	0	1	427	342	768	0	756
asv_33|7646	C10.PFemirge_1_0.532854	99.061	426	4	0	1	426	322	747	0	765
asv_34|7471	C10.PFspades_15_47.410031	97.19	427	12	0	1	427	351	777	0	723
asv_34|7471	C10.PFemirge_98_0.010690	97.19	427	12	0	1	427	342	768	0	723
asv_35|7431	C10.PFspades_15_47.410031	100	427	0	0	1	427	351	777	0	789
asv_35|7431	C10.PFemirge_98_0.010690	100	427	0	0	1	427	342	768	0	789
asv_37|7347	C10.PFspades_15_47.410031	97.892	427	9	0	1	427	351	777	0	739
asv_37|7347	C10.PFemirge_98_0.010690	97.892	427	9	0	1	427	342	768	0	739
asv_38|6971	C10.PFemirge_1_0.532854	99.765	426	1	0	1	426	322	747	0	782
asv_39|6782	C10.PFspades_2_335.618338	99.063	427	4	0	1	427	349	775	0	767
asv_39|6782	C10.PFemirge_331_0.042896	99.063	427	4	0	1	427	310	736	0	767
asv_39|6782	C10.PFemirge_30_0.065730	98.372	430	4	1	1	427	344	773	0	752
asv_44|6098	C10.PFspades_3_61.964241	98.126	427	8	0	1	427	346	772	0	745
asv_44|6098	C10.PFemirge_57_0.013895	98.126	427	8	0	1	427	206	632	0	745
asv_44|6098	C10.PFemirge_48_0.009289	97.897	428	7	2	1	427	329	755	0	739
asv_44|6098	C10.PFemirge_377_0.034006	97.424	427	11	0	1	427	333	759	0	728
asv_45|5937	C10.PFemirge_142_0.004718	100	422	0	0	1	422	336	757	0	780
asv_47|5807	C10.PFemirge_1_0.532854	99.296	426	3	0	1	426	322	747	0	771
asv_48|5747	C10.PFspades_7_134.821575	99.751	402	1	0	1	402	353	754	0	737
asv_48|5747	C10.PFemirge_22_0.028519	99.751	402	1	0	1	402	312	713	0	737
asv_48|5747	C10.PFemirge_205_0.005241	99.732	373	1	0	1	373	1063	1435	0	684
asv_48|5747	C10.PFemirge_205_0.005241	99.722	360	1	0	1	360	345	704	0	660
asv_49|5734	C10.PFspades_2_335.618338	99.063	427	4	0	1	427	349	775	0	767
asv_49|5734	C10.PFemirge_331_0.042896	99.063	427	4	0	1	427	310	736	0	767
asv_49|5734	C10.PFemirge_30_0.065730	98.372	430	4	1	1	427	344	773	0	752
asv_53|5442	C10.PFemirge_442_0.003932	100	402	0	0	1	402	317	718	0	743
asv_53|5442	C10.PFspades_14_25.277234	97.512	402	10	0	1	402	323	724	0	688
asv_59|4384	C10.PFspades_2_335.618338	98.126	427	8	0	1	427	349	775	0	745
asv_59|4384	C10.PFemirge_331_0.042896	98.126	427	8	0	1	427	310	736	0	745
asv_59|4384	C10.PFemirge_30_0.065730	97.442	430	8	1	1	427	344	773	0	730
asv_62|3802	C10.PFspades_5_207.567038	100	402	0	0	1	402	332	733	0	743
asv_62|3802	C10.PFemirge_18_0.075372	100	402	0	0	1	402	311	712	0	743
asv_65|3493	C10.PFemirge_1_0.532854	99.765	426	1	0	1	426	322	747	0	782
asv_69|3069	C10.PFemirge_1_0.532854	99.296	426	3	0	1	426	322	747	0	771
asv_73|2796	C10.PFspades_9_13.064674	100	421	0	0	1	421	354	774	0	778
asv_73|2796	C10.PFemirge_94_0.004609	100	421	0	0	1	421	263	683	0	778
asv_75|2727	C10.PFemirge_307_0.001853	98.829	427	5	0	1	427	225	651	0	761
asv_78|2597	C10.PFemirge_142_0.004718	99.763	422	1	0	1	422	336	757	0	774
asv_80|2568	C10.PFemirge_273_0.005250	99.766	427	1	0	1	427	270	696	0	784
asv_87|2241	C10.PFemirge_273_0.005250	100	427	0	0	1	427	270	696	0	789
asv_88|2220	C10.PFemirge_442_0.003932	99.254	402	3	0	1	402	317	718	0	726
asv_88|2220	C10.PFemirge_108_0.003588	97.512	402	10	0	1	402	299	700	0	688
asv_92|2190	C10.PFemirge_108_0.003588	98.507	402	6	0	1	402	299	700	0	710
asv_92|2190	C10.PFemirge_442_0.003932	97.264	402	11	0	1	402	317	718	0	682
asv_93|2173	C10.PFemirge_273_0.005250	98.829	427	5	0	1	427	270	696	0	761
asv_96|2122	C10.PFspades_7_134.821575	99.502	402	2	0	1	402	353	754	0	732
asv_96|2122	C10.PFemirge_22_0.028519	99.502	402	2	0	1	402	312	713	0	732
asv_96|2122	C10.PFemirge_205_0.005241	99.464	373	2	0	1	373	1063	1435	0	678
asv_96|2122	C10.PFemirge_205_0.005241	99.444	360	2	0	1	360	345	704	0	654
asv_98|2076	C10.PFspades_3_61.964241	97.196	428	10	2	1	427	346	772	0	723
asv_98|2076	C10.PFemirge_57_0.013895	97.196	428	10	2	1	427	206	632	0	723
asv_109|1863	C10.PFspades_2_335.618338	98.595	427	6	0	1	427	349	775	0	756
asv_109|1863	C10.PFemirge_331_0.042896	98.595	427	6	0	1	427	310	736	0	756
asv_109|1863	C10.PFemirge_30_0.065730	97.907	430	6	1	1	427	344	773	0	741
asv_110|1829	C10.PFemirge_42_0.065106	99.531	426	2	0	1	426	343	768	0	776
asv_112|1808	C10.PFspades_14_25.277234	100	402	0	0	1	402	323	724	0	743
asv_112|1808	C10.PFemirge_442_0.003932	97.512	402	10	0	1	402	317	718	0	688
asv_114|1785	C10.PFemirge_1_0.532854	99.531	426	2	0	1	426	322	747	0	776
asv_116|1754	C10.PFspades_3_61.964241	99.766	427	1	0	1	427	346	772	0	784
asv_116|1754	C10.PFemirge_57_0.013895	99.766	427	1	0	1	427	206	632	0	784
asv_116|1754	C10.PFemirge_377_0.034006	98.361	427	7	0	1	427	333	759	0	750
asv_117|1752	C10.PFspades_15_47.410031	97.424	427	11	0	1	427	351	777	0	728
asv_117|1752	C10.PFemirge_98_0.010690	97.424	427	11	0	1	427	342	768	0	728
asv_118|1744	C10.PFspades_2_335.618338	97.897	428	7	2	1	427	349	775	0	739
asv_118|1744	C10.PFemirge_331_0.042896	97.897	428	7	2	1	427	310	736	0	739
asv_118|1744	C10.PFemirge_30_0.065730	97.216	431	7	3	1	427	344	773	0	725
asv_122|1698	C10.PFemirge_307_0.001853	99.532	427	2	0	1	427	225	651	0	778
asv_129|1594	C10.PFemirge_1_0.532854	99.765	426	1	0	1	426	322	747	0	782
asv_132|1569	C10.PFemirge_307_0.001853	99.063	427	4	0	1	427	225	651	0	767
asv_139|1388	C10.PFspades_2_335.618338	99.063	427	4	0	1	427	349	775	0	767
asv_139|1388	C10.PFemirge_331_0.042896	99.063	427	4	0	1	427	310	736	0	767
asv_139|1388	C10.PFemirge_30_0.065730	98.372	430	4	1	1	427	344	773	0	752
asv_150|1261	C10.PFemirge_442_0.003932	98.756	402	5	0	1	402	317	718	0	715
asv_150|1261	C10.PFemirge_108_0.003588	98.01	402	8	0	1	402	299	700	0	699
asv_155|1237	C10.PFemirge_442_0.003932	99.005	402	4	0	1	402	317	718	0	721
asv_155|1237	C10.PFspades_14_25.277234	97.015	402	12	0	1	402	323	724	0	676
asv_156|1236	C10.PFspades_15_47.410031	97.658	427	10	0	1	427	351	777	0	734
asv_156|1236	C10.PFemirge_98_0.010690	97.658	427	10	0	1	427	342	768	0	734
asv_160|1177	C10.PFemirge_442_0.003932	97.015	402	12	0	1	402	317	718	0	676
asv_161|1177	C10.PFspades_2_335.618338	97.19	427	12	0	1	427	349	775	0	723
asv_161|1177	C10.PFemirge_331_0.042896	97.19	427	12	0	1	427	310	736	0	723
asv_162|1171	C10.PFemirge_442_0.003932	98.259	402	7	0	1	402	317	718	0	704
asv_162|1171	C10.PFemirge_108_0.003588	97.512	402	10	0	1	402	299	700	0	688
asv_184|996	C10.PFspades_3_61.964241	98.126	427	8	0	1	427	346	772	0	745
asv_184|996	C10.PFemirge_57_0.013895	98.126	427	8	0	1	427	206	632	0	745
asv_184|996	C10.PFemirge_377_0.034006	97.19	427	12	0	1	427	333	759	0	723
asv_189|959	C10.PFemirge_135_0.005757	97.892	427	9	0	1	427	336	762	0	739
asv_203|870	C10.PFspades_3_61.964241	97.424	427	11	0	1	427	346	772	0	728
asv_203|870	C10.PFemirge_57_0.013895	97.424	427	11	0	1	427	206	632	0	728
asv_205|846	C10.PFemirge_108_0.003588	98.756	402	5	0	1	402	299	700	0	715
asv_205|846	C10.PFspades_14_25.277234	97.512	402	10	0	1	402	323	724	0	688
asv_214|816	C10.PFspades_2_335.618338	98.126	427	8	0	1	427	349	775	0	745
asv_214|816	C10.PFemirge_331_0.042896	98.126	427	8	0	1	427	310	736	0	745
asv_214|816	C10.PFemirge_30_0.065730	97.442	430	8	1	1	427	344	773	0	730
asv_216|804	C10.PFemirge_1_0.532854	99.296	426	3	0	1	426	322	747	0	771
asv_218|802	C10.PFspades_15_47.410031	97.19	427	12	0	1	427	351	777	0	723
asv_218|802	C10.PFemirge_98_0.010690	97.19	427	12	0	1	427	342	768	0	723
asv_221|785	C10.PFspades_2_335.618338	99.297	427	3	0	1	427	349	775	0	773
asv_221|785	C10.PFemirge_331_0.042896	99.297	427	3	0	1	427	310	736	0	773
asv_221|785	C10.PFemirge_30_0.065730	98.605	430	3	1	1	427	344	773	0	758
asv_228|763	C10.PFspades_2_335.618338	98.361	427	7	0	1	427	349	775	0	750
asv_228|763	C10.PFemirge_331_0.042896	98.361	427	7	0	1	427	310	736	0	750
asv_228|763	C10.PFemirge_30_0.065730	97.674	430	7	1	1	427	344	773	0	736
asv_232|746	C10.PFemirge_108_0.003588	98.756	402	5	0	1	402	299	700	0	715
asv_232|746	C10.PFspades_14_25.277234	98.01	402	8	0	1	402	323	724	0	699
asv_232|746	C10.PFemirge_442_0.003932	98.01	402	8	0	1	402	317	718	0	699
asv_240|702	C10.PFemirge_1_0.532854	99.765	426	1	0	1	426	322	747	0	782
asv_241|698	C10.PFemirge_103_0.003412	98.126	427	8	0	1	427	345	771	0	745
asv_259|626	C10.PFemirge_108_0.003588	97.761	402	9	0	1	402	299	700	0	693
asv_259|626	C10.PFspades_14_25.277234	97.512	402	10	0	1	402	323	724	0	688
asv_259|626	C10.PFemirge_442_0.003932	97.015	402	12	0	1	402	317	718	0	676
asv_262|621	C10.PFspades_13_8.653118	98.349	424	3	4	1	422	348	769	0	741
asv_263|620	C10.PFspades_8_40.968822	100	422	0	0	1	422	352	773	0	780
asv_263|620	C10.PFemirge_216_0.014946	100	422	0	0	1	422	345	766	0	780
asv_267|599	C10.PFspades_4_42.927176	100	422	0	0	1	422	349	770	0	780
asv_267|599	C10.PFemirge_89_0.016825	100	422	0	0	1	422	344	765	0	780
asv_268|594	C10.PFspades_15_47.410031	98.126	427	8	0	1	427	351	777	0	745
asv_268|594	C10.PFemirge_98_0.010690	98.126	427	8	0	1	427	342	768	0	745
asv_269|589	C10.PFspades_7_134.821575	99.502	402	2	0	1	402	353	754	0	732
asv_269|589	C10.PFemirge_22_0.028519	99.502	402	2	0	1	402	312	713	0	732
asv_269|589	C10.PFemirge_205_0.005241	99.464	373	2	0	1	373	1063	1435	0	678
asv_269|589	C10.PFemirge_205_0.005241	99.444	360	2	0	1	360	345	704	0	654
asv_275|581	C10.PFspades_2_335.618338	97.424	427	11	0	1	427	349	775	0	728
asv_275|581	C10.PFemirge_331_0.042896	97.424	427	11	0	1	427	310	736	0	728
asv_290|544	C10.PFspades_3_61.964241	98.126	427	8	0	1	427	346	772	0	745
asv_290|544	C10.PFemirge_57_0.013895	98.126	427	8	0	1	427	206	632	0	745
asv_290|544	C10.PFemirge_377_0.034006	97.19	427	12	0	1	427	333	759	0	723
asv_291|543	C10.PFemirge_103_0.003412	99.766	427	1	0	1	427	345	771	0	784
asv_293|542	C10.PFemirge_1_0.532854	97.418	426	11	0	1	426	322	747	0	726
asv_295|540	C10.PFspades_12_8.323966	100	429	0	0	1	429	366	794	0	793
asv_296|531	C10.PFemirge_1_0.532854	98.122	426	8	0	1	426	322	747	0	743
asv_299|527	C10.PFspades_13_8.653118	97.642	424	6	4	1	422	348	769	0	725
asv_313|497	C10.PFemirge_1_0.532854	97.887	426	9	0	1	426	322	747	0	737
asv_323|469	C10.PFspades_2_335.618338	99.297	427	3	0	1	427	349	775	0	773
asv_323|469	C10.PFemirge_331_0.042896	99.297	427	3	0	1	427	310	736	0	773
asv_323|469	C10.PFemirge_30_0.065730	98.605	430	3	1	1	427	344	773	0	758
asv_333|445	C10.PFspades_7_134.821575	99.751	402	1	0	1	402	353	754	0	737
asv_333|445	C10.PFemirge_22_0.028519	99.751	402	1	0	1	402	312	713	0	737
asv_333|445	C10.PFemirge_205_0.005241	99.732	373	1	0	1	373	1063	1435	0	684
asv_333|445	C10.PFemirge_205_0.005241	99.722	360	1	0	1	360	345	704	0	660
asv_335|444	C10.PFspades_3_61.964241	99.532	427	2	0	1	427	346	772	0	778
asv_335|444	C10.PFemirge_57_0.013895	99.532	427	2	0	1	427	206	632	0	778
asv_335|444	C10.PFemirge_377_0.034006	97.658	427	10	0	1	427	333	759	0	734
asv_343|434	C10.PFspades_2_335.618338	99.297	427	3	0	1	427	349	775	0	773
asv_343|434	C10.PFemirge_331_0.042896	99.297	427	3	0	1	427	310	736	0	773
asv_343|434	C10.PFemirge_30_0.065730	98.605	430	3	1	1	427	344	773	0	758
asv_344|433	C10.PFspades_18_5.753600	98.507	402	6	0	1	402	55	456	0	710
asv_344|433	C10.PFemirge_256_0.001319	98.507	402	6	0	1	402	295	696	0	710
asv_346|431	C10.PFspades_15_47.410031	98.595	427	6	0	1	427	351	777	0	756
asv_346|431	C10.PFemirge_98_0.010690	98.595	427	6	0	1	427	342	768	0	756
asv_350|425	C10.PFspades_15_47.410031	97.658	427	10	0	1	427	351	777	0	734
asv_350|425	C10.PFemirge_98_0.010690	97.658	427	10	0	1	427	342	768	0	734
asv_356|413	C10.PFemirge_103_0.003412	98.829	427	5	0	1	427	345	771	0	761
asv_359|409	C10.PFspades_13_8.653118	97.63	422	10	0	1	422	348	769	0	725
asv_365|401	C10.PFspades_2_335.618338	97.892	427	9	0	1	427	349	775	0	739
asv_365|401	C10.PFemirge_331_0.042896	97.892	427	9	0	1	427	310	736	0	739
asv_365|401	C10.PFemirge_30_0.065730	97.209	430	9	1	1	427	344	773	0	725
asv_366|395	C10.PFspades_15_47.410031	97.424	427	11	0	1	427	351	777	0	728
asv_366|395	C10.PFemirge_98_0.010690	97.424	427	11	0	1	427	342	768	0	728
asv_367|394	C10.PFemirge_273_0.005250	99.532	427	2	0	1	427	270	696	0	778
asv_370|391	C10.PFspades_2_335.618338	97.892	427	9	0	1	427	349	775	0	739
asv_370|391	C10.PFemirge_331_0.042896	97.892	427	9	0	1	427	310	736	0	739
asv_370|391	C10.PFemirge_30_0.065730	97.209	430	9	1	1	427	344	773	0	725
asv_377|377	C10.PFspades_2_335.618338	98.126	427	8	0	1	427	349	775	0	745
asv_377|377	C10.PFemirge_331_0.042896	98.126	427	8	0	1	427	310	736	0	745
asv_377|377	C10.PFemirge_30_0.065730	97.442	430	8	1	1	427	344	773	0	730
asv_382|373	C10.PFemirge_103_0.003412	98.829	427	5	0	1	427	345	771	0	761
asv_385|372	C10.PFemirge_103_0.003412	97.19	427	12	0	1	427	345	771	0	723
asv_386|370	C10.PFemirge_135_0.005757	100	427	0	0	1	427	336	762	0	789
asv_388|369	C10.PFspades_3_61.964241	98.595	427	6	0	1	427	346	772	0	756
asv_388|369	C10.PFemirge_57_0.013895	98.595	427	6	0	1	427	206	632	0	756
asv_388|369	C10.PFemirge_377_0.034006	97.892	427	9	0	1	427	333	759	0	739
asv_388|369	C10.PFemirge_48_0.009289	97.43	428	9	2	1	427	329	755	0	728
asv_389|367	C10.PFemirge_273_0.005250	97.196	428	10	2	1	427	270	696	0	723
asv_399|359	C10.PFspades_2_335.618338	99.532	427	2	0	1	427	349	775	0	778
asv_399|359	C10.PFemirge_331_0.042896	99.532	427	2	0	1	427	310	736	0	778
asv_399|359	C10.PFemirge_30_0.065730	98.837	430	2	1	1	427	344	773	0	763
asv_400|357	C10.PFspades_13_8.653118	97.63	422	10	0	1	422	348	769	0	725
asv_401|356	C10.PFspades_7_134.821575	99.502	402	2	0	1	402	353	754	0	732
asv_401|356	C10.PFemirge_22_0.028519	99.502	402	2	0	1	402	312	713	0	732
asv_401|356	C10.PFemirge_205_0.005241	99.464	373	2	0	1	373	1063	1435	0	678
asv_401|356	C10.PFemirge_205_0.005241	99.444	360	2	0	1	360	345	704	0	654
asv_405|355	C10.PFemirge_1_0.532854	99.531	426	2	0	1	426	322	747	0	776
asv_407|354	C10.PFspades_4_42.927176	98.815	422	5	0	1	422	349	770	0	752
asv_407|354	C10.PFemirge_89_0.016825	98.815	422	5	0	1	422	344	765	0	752
asv_408|354	C10.PFspades_3_61.964241	98.126	427	8	0	1	427	346	772	0	745
asv_408|354	C10.PFemirge_57_0.013895	98.126	427	8	0	1	427	206	632	0	745
asv_408|354	C10.PFemirge_48_0.009289	97.664	428	8	2	1	427	329	755	0	734
asv_408|354	C10.PFemirge_377_0.034006	97.424	427	11	0	1	427	333	759	0	728
asv_409|352	C10.PFemirge_108_0.003588	100	402	0	0	1	402	299	700	0	743
asv_413|346	C10.PFemirge_1_0.532854	99.531	426	2	0	1	426	322	747	0	776
asv_415|344	C10.PFemirge_1_0.532854	99.296	426	3	0	1	426	322	747	0	771
asv_418|342	C10.PFspades_3_61.964241	99.766	427	1	0	1	427	346	772	0	784
asv_418|342	C10.PFemirge_57_0.013895	99.766	427	1	0	1	427	206	632	0	784
asv_418|342	C10.PFemirge_377_0.034006	97.892	427	9	0	1	427	333	759	0	739
asv_423|339	C10.PFemirge_1_0.532854	99.531	426	2	0	1	426	322	747	0	776
asv_426|329	C10.PFspades_13_8.653118	97.877	424	5	4	1	422	348	769	0	730
asv_428|326	C10.PFemirge_135_0.005757	97.19	427	12	0	1	427	336	762	0	723
asv_444|312	C10.PFemirge_267_0.000768	99.751	402	1	0	1	402	258	659	0	737
asv_449|311	C10.PFemirge_103_0.003412	99.297	427	3	0	1	427	345	771	0	773
asv_453|308	C10.PFspades_15_47.410031	98.126	427	8	0	1	427	351	777	0	745
asv_453|308	C10.PFemirge_98_0.010690	98.126	427	8	0	1	427	342	768	0	745
asv_455|306	C10.PFspades_3_61.964241	97.19	427	12	0	1	427	346	772	0	723
asv_455|306	C10.PFemirge_57_0.013895	97.19	427	12	0	1	427	206	632	0	723
asv_462|302	C10.PFspades_2_335.618338	97.424	427	11	0	1	427	349	775	0	728
asv_462|302	C10.PFemirge_331_0.042896	97.424	427	11	0	1	427	310	736	0	728
asv_465|300	C10.PFemirge_285_0.001783	97.892	427	9	0	1	427	343	769	0	739
asv_466|297	C10.PFspades_17_7.802591	100	402	0	0	1	402	52	453	0	743
asv_466|297	C10.PFemirge_293_0.002574	100	402	0	0	1	402	319	720	0	743
asv_475|290	C10.PFspades_13_8.653118	100	422	0	0	1	422	348	769	0	780
asv_477|289	C10.PFspades_2_335.618338	97.658	427	10	0	1	427	349	775	0	734
asv_477|289	C10.PFemirge_331_0.042896	97.658	427	10	0	1	427	310	736	0	734
asv_482|287	C10.PFemirge_285_0.001783	97.19	427	12	0	1	427	343	769	0	723
asv_484|287	C10.PFspades_15_47.410031	98.131	428	6	2	1	427	351	777	0	745
asv_484|287	C10.PFemirge_98_0.010690	98.131	428	6	2	1	427	342	768	0	745
asv_486|286	C10.PFspades_15_47.410031	98.361	427	7	0	1	427	351	777	0	750
asv_486|286	C10.PFemirge_98_0.010690	98.361	427	7	0	1	427	342	768	0	750
asv_495|275	C10.PFemirge_285_0.001783	97.424	427	11	0	1	427	343	769	0	728
asv_500|273	C10.PFspades_3_61.964241	99.532	427	2	0	1	427	346	772	0	778
asv_500|273	C10.PFemirge_57_0.013895	99.532	427	2	0	1	427	206	632	0	778
asv_500|273	C10.PFemirge_377_0.034006	97.658	427	10	0	1	427	333	759	0	734
asv_509|267	C10.PFspades_15_47.410031	98.361	427	7	0	1	427	351	777	0	750
asv_509|267	C10.PFemirge_98_0.010690	98.361	427	7	0	1	427	342	768	0	750
asv_517|264	C10.PFemirge_103_0.003412	98.126	427	8	0	1	427	345	771	0	745
asv_524|260	C10.PFspades_15_47.410031	99.766	427	1	0	1	427	351	777	0	784
asv_524|260	C10.PFemirge_98_0.010690	99.766	427	1	0	1	427	342	768	0	784
asv_535|250	C10.PFspades_7_134.821575	99.005	402	4	0	1	402	353	754	0	721
asv_535|250	C10.PFemirge_22_0.028519	99.005	402	4	0	1	402	312	713	0	721
asv_535|250	C10.PFemirge_205_0.005241	98.928	373	4	0	1	373	1063	1435	0	667
asv_535|250	C10.PFemirge_205_0.005241	98.889	360	4	0	1	360	345	704	0	643
asv_540|249	C10.PFspades_2_335.618338	97.892	427	9	0	1	427	349	775	0	739
asv_540|249	C10.PFemirge_331_0.042896	97.892	427	9	0	1	427	310	736	0	739
asv_540|249	C10.PFemirge_30_0.065730	97.209	430	9	1	1	427	344	773	0	725
asv_543|248	C10.PFspades_12_8.323966	99.068	429	4	0	1	429	366	794	0	771
asv_552|244	C10.PFspades_16_4.442379	100	428	0	0	1	428	369	796	0	791
asv_552|244	C10.PFemirge_524_0.001350	100	428	0	0	1	428	106	533	0	791
asv_561|236	C10.PFemirge_103_0.003412	99.532	427	2	0	1	427	345	771	0	778
asv_562|235	C10.PFspades_3_61.964241	98.126	427	8	0	1	427	346	772	0	745
asv_562|235	C10.PFemirge_57_0.013895	98.126	427	8	0	1	427	206	632	0	745
asv_573|229	C10.PFemirge_273_0.005250	99.297	427	3	0	1	427	270	696	0	773
asv_582|226	C10.PFspades_2_335.618338	99.532	427	2	0	1	427	349	775	0	778
asv_582|226	C10.PFemirge_331_0.042896	99.532	427	2	0	1	427	310	736	0	778
asv_582|226	C10.PFemirge_30_0.065730	98.837	430	2	1	1	427	344	773	0	763
asv_584|225	C10.PFspades_3_61.964241	98.361	427	7	0	1	427	346	772	0	750
asv_584|225	C10.PFemirge_57_0.013895	98.361	427	7	0	1	427	206	632	0	750
asv_588|224	C10.PFspades_2_335.618338	98.361	427	7	0	1	427	349	775	0	750
asv_588|224	C10.PFemirge_331_0.042896	98.361	427	7	0	1	427	310	736	0	750
asv_588|224	C10.PFemirge_30_0.065730	97.674	430	7	1	1	427	344	773	0	736
asv_593|221	C10.PFemirge_103_0.003412	97.424	427	11	0	1	427	345	771	0	728
asv_610|211	C10.PFspades_2_335.618338	98.361	427	7	0	1	427	349	775	0	750
asv_610|211	C10.PFemirge_331_0.042896	98.361	427	7	0	1	427	310	736	0	750
asv_610|211	C10.PFemirge_30_0.065730	97.674	430	7	1	1	427	344	773	0	736
asv_613|209	C10.PFspades_6_15.144766	100	427	0	0	1	427	323	749	0	789
asv_613|209	C10.PFemirge_70_0.005665	100	427	0	0	1	427	336	762	0	789
asv_613|209	C10.PFemirge_154_0.000846	97.424	427	11	0	1	427	192	618	0	728
asv_636|201	C10.PFspades_14_25.277234	98.507	402	6	0	1	402	323	724	0	710
asv_636|201	C10.PFemirge_108_0.003588	98.259	402	7	0	1	402	299	700	0	704
asv_636|201	C10.PFemirge_442_0.003932	97.512	402	10	0	1	402	317	718	0	688
asv_646|198	C10.PFspades_15_47.410031	98.832	428	3	2	1	427	351	777	0	761
asv_646|198	C10.PFemirge_98_0.010690	98.832	428	3	2	1	427	342	768	0	761
asv_647|197	C10.PFemirge_1_0.532854	99.296	426	3	0	1	426	322	747	0	771
asv_652|196	C10.PFemirge_307_0.001853	99.297	427	3	0	1	427	225	651	0	773
asv_659|193	C10.PFemirge_103_0.003412	97.19	427	12	0	1	427	345	771	0	723
asv_664|192	C10.PFemirge_103_0.003412	97.424	427	11	0	1	427	345	771	0	728
asv_676|186	C10.PFspades_7_134.821575	99.254	402	3	0	1	402	353	754	0	726
asv_676|186	C10.PFemirge_22_0.028519	99.254	402	3	0	1	402	312	713	0	726
asv_676|186	C10.PFemirge_205_0.005241	99.196	373	3	0	1	373	1063	1435	0	673
asv_676|186	C10.PFemirge_205_0.005241	99.167	360	3	0	1	360	345	704	0	649
asv_684|182	C10.PFemirge_442_0.003932	97.512	402	10	0	1	402	317	718	0	688
asv_684|182	C10.PFspades_14_25.277234	97.015	402	12	0	1	402	323	724	0	676
asv_688|181	C10.PFemirge_1_0.532854	97.418	426	11	0	1	426	322	747	0	726
asv_718|165	C10.PFemirge_142_0.004718	98.578	422	6	0	1	422	336	757	0	747
asv_750|156	C10.PFemirge_285_0.001783	100	427	0	0	1	427	343	769	0	789
asv_752|155	C10.PFspades_3_61.964241	97.658	427	10	0	1	427	346	772	0	734
asv_752|155	C10.PFemirge_57_0.013895	97.658	427	10	0	1	427	206	632	0	734
asv_754|155	C10.PFspades_16_4.442379	99.299	428	3	0	1	428	369	796	0	774
asv_754|155	C10.PFemirge_524_0.001350	99.299	428	3	0	1	428	106	533	0	774
asv_765|152	C10.PFemirge_142_0.004718	99.763	422	1	0	1	422	336	757	0	774
asv_766|152	C10.PFspades_13_8.653118	99.526	422	2	0	1	422	348	769	0	769
asv_772|150	C10.PFemirge_1_0.532854	99.296	426	3	0	1	426	322	747	0	771
asv_776|149	C10.PFspades_14_25.277234	97.512	402	10	0	1	402	323	724	0	688
asv_809|139	C10.PFspades_7_134.821575	98.507	402	6	0	1	402	353	754	0	710
asv_809|139	C10.PFemirge_22_0.028519	98.507	402	6	0	1	402	312	713	0	710
asv_809|139	C10.PFemirge_205_0.005241	98.391	373	6	0	1	373	1063	1435	0	656
asv_809|139	C10.PFemirge_205_0.005241	98.333	360	6	0	1	360	345	704	0	632
asv_816|137	C10.PFemirge_267_0.000768	99.502	402	2	0	1	402	258	659	0	732
asv_820|136	C10.PFspades_7_134.821575	97.015	402	12	0	1	402	353	754	0	676
asv_820|136	C10.PFemirge_22_0.028519	97.015	402	12	0	1	402	312	713	0	676
asv_832|133	C10.PFemirge_1_0.532854	98.826	426	5	0	1	426	322	747	0	760
asv_839|132	C10.PFspades_2_335.618338	99.532	427	2	0	1	427	349	775	0	778
asv_839|132	C10.PFemirge_331_0.042896	99.532	427	2	0	1	427	310	736	0	778
asv_839|132	C10.PFemirge_30_0.065730	98.837	430	2	1	1	427	344	773	0	763
asv_850|129	C10.PFspades_7_134.821575	98.259	402	7	0	1	402	353	754	0	704
asv_850|129	C10.PFemirge_22_0.028519	98.259	402	7	0	1	402	312	713	0	704
asv_850|129	C10.PFemirge_205_0.005241	98.123	373	7	0	1	373	1063	1435	0	651
asv_850|129	C10.PFemirge_205_0.005241	98.056	360	7	0	1	360	345	704	0	627
asv_852|128	C10.PFspades_12_8.323966	99.068	429	4	0	1	429	366	794	0	771
asv_853|128	C10.PFspades_13_8.653118	99.763	422	1	0	1	422	348	769	0	774
asv_864|124	C10.PFemirge_103_0.003412	98.595	427	6	0	1	427	345	771	0	756
asv_868|123	C10.PFspades_13_8.653118	98.104	422	8	0	1	422	348	769	0	736
asv_876|121	C10.PFspades_9_13.064674	99.525	421	2	0	1	421	354	774	0	767
asv_876|121	C10.PFemirge_94_0.004609	99.525	421	2	0	1	421	263	683	0	767
asv_888|119	C10.PFspades_2_335.618338	98.829	427	5	0	1	427	349	775	0	761
asv_888|119	C10.PFemirge_331_0.042896	98.829	427	5	0	1	427	310	736	0	761
asv_888|119	C10.PFemirge_30_0.065730	98.14	430	5	1	1	427	344	773	0	747
asv_903|116	C10.PFspades_2_335.618338	97.892	427	9	0	1	427	349	775	0	739
asv_903|116	C10.PFemirge_331_0.042896	97.892	427	9	0	1	427	310	736	0	739
asv_903|116	C10.PFemirge_30_0.065730	97.209	430	9	1	1	427	344	773	0	725
asv_910|114	C10.PFspades_3_61.964241	99.532	427	2	0	1	427	346	772	0	778
asv_910|114	C10.PFemirge_57_0.013895	99.532	427	2	0	1	427	206	632	0	778
asv_910|114	C10.PFemirge_377_0.034006	98.126	427	8	0	1	427	333	759	0	745
asv_912|114	C10.PFemirge_285_0.001783	99.297	427	3	0	1	427	343	769	0	773
asv_919|112	C10.PFspades_13_8.653118	97.642	424	6	4	1	422	348	769	0	725
asv_920|112	C10.PFspades_2_335.618338	98.829	427	5	0	1	427	349	775	0	761
asv_920|112	C10.PFemirge_331_0.042896	98.829	427	5	0	1	427	310	736	0	761
asv_920|112	C10.PFemirge_30_0.065730	98.14	430	5	1	1	427	344	773	0	747
asv_936|109	C10.PFspades_3_61.964241	98.829	427	5	0	1	427	346	772	0	761
asv_936|109	C10.PFemirge_57_0.013895	98.829	427	5	0	1	427	206	632	0	761
asv_936|109	C10.PFemirge_377_0.034006	97.892	427	9	0	1	427	333	759	0	739
asv_940|108	C10.PFspades_15_47.410031	98.126	427	8	0	1	427	351	777	0	745
asv_940|108	C10.PFemirge_98_0.010690	98.126	427	8	0	1	427	342	768	0	745
asv_943|108	C10.PFspades_2_335.618338	97.19	427	12	0	1	427	349	775	0	723
asv_943|108	C10.PFemirge_331_0.042896	97.19	427	12	0	1	427	310	736	0	723
asv_954|106	C10.PFemirge_273_0.005250	98.595	427	6	0	1	427	270	696	0	756
asv_972|103	C10.PFemirge_103_0.003412	98.595	427	6	0	1	427	345	771	0	756
asv_983|101	C10.PFspades_15_47.410031	99.063	427	4	0	1	427	351	777	0	767
asv_983|101	C10.PFemirge_98_0.010690	99.063	427	4	0	1	427	342	768	0	767
asv_996|99	C10.PFemirge_1_0.532854	98.826	426	5	0	1	426	322	747	0	760
asv_1007|97	C10.PFemirge_48_0.009289	98.126	427	8	0	1	427	329	755	0	745
asv_1066|90	C10.PFemirge_103_0.003412	98.361	427	7	0	1	427	345	771	0	750
asv_1084|88	C10.PFemirge_1_0.532854	98.357	426	7	0	1	426	322	747	0	749
asv_1088|87	C10.PFemirge_442_0.003932	97.761	402	9	0	1	402	317	718	0	693
asv_1088|87	C10.PFspades_14_25.277234	97.264	402	11	0	1	402	323	724	0	682
asv_1088|87	C10.PFemirge_108_0.003588	97.015	402	12	0	1	402	299	700	0	676
asv_1094|85	C10.PFspades_3_61.964241	98.126	427	8	0	1	427	346	772	0	745
asv_1094|85	C10.PFemirge_57_0.013895	98.126	427	8	0	1	427	206	632	0	745
asv_1094|85	C10.PFemirge_48_0.009289	97.196	428	10	2	1	427	329	755	0	723
asv_1094|85	C10.PFemirge_377_0.034006	97.19	427	12	0	1	427	333	759	0	723
asv_1107|84	C10.PFspades_15_47.410031	98.361	427	7	0	1	427	351	777	0	750
asv_1107|84	C10.PFemirge_98_0.010690	98.361	427	7	0	1	427	342	768	0	750
asv_1108|84	C10.PFspades_3_61.964241	98.595	427	6	0	1	427	346	772	0	756
asv_1108|84	C10.PFemirge_57_0.013895	98.595	427	6	0	1	427	206	632	0	756
asv_1108|84	C10.PFemirge_377_0.034006	97.658	427	10	0	1	427	333	759	0	734
asv_1114|84	C10.PFspades_2_335.618338	98.126	427	8	0	1	427	349	775	0	745
asv_1114|84	C10.PFemirge_331_0.042896	98.126	427	8	0	1	427	310	736	0	745
asv_1114|84	C10.PFemirge_30_0.065730	97.442	430	8	1	1	427	344	773	0	730
asv_1139|81	C10.PFemirge_1_0.532854	98.122	426	8	0	1	426	322	747	0	743
asv_1150|79	C10.PFemirge_135_0.005757	98.126	427	8	0	1	427	336	762	0	745
asv_1168|78	C10.PFspades_15_47.410031	97.424	427	11	0	1	427	351	777	0	728
asv_1168|78	C10.PFemirge_98_0.010690	97.424	427	11	0	1	427	342	768	0	728
asv_1174|77	C10.PFemirge_285_0.001783	97.19	427	12	0	1	427	343	769	0	723
asv_1182|76	C10.PFemirge_285_0.001783	97.19	427	12	0	1	427	343	769	0	723
asv_1186|76	C10.PFspades_14_25.277234	97.264	402	11	0	1	402	323	724	0	682
asv_1187|76	C10.PFspades_2_335.618338	97.424	427	11	0	1	427	349	775	0	728
asv_1187|76	C10.PFemirge_331_0.042896	97.424	427	11	0	1	427	310	736	0	728
asv_1196|75	C10.PFspades_3_61.964241	98.361	427	7	0	1	427	346	772	0	750
asv_1196|75	C10.PFemirge_57_0.013895	98.361	427	7	0	1	427	206	632	0	750
asv_1196|75	C10.PFemirge_48_0.009289	97.664	428	8	2	1	427	329	755	0	734
asv_1196|75	C10.PFemirge_377_0.034006	97.658	427	10	0	1	427	333	759	0	734
asv_1203|74	C10.PFspades_2_335.618338	98.361	427	7	0	1	427	349	775	0	750
asv_1203|74	C10.PFemirge_331_0.042896	98.361	427	7	0	1	427	310	736	0	750
asv_1203|74	C10.PFemirge_30_0.065730	97.674	430	7	1	1	427	344	773	0	736
asv_1211|74	C10.PFemirge_1_0.532854	99.531	426	2	0	1	426	322	747	0	776
asv_1215|73	C10.PFspades_15_47.410031	99.297	427	3	0	1	427	351	777	0	773
asv_1215|73	C10.PFemirge_98_0.010690	99.297	427	3	0	1	427	342	768	0	773
asv_1217|73	C10.PFspades_2_335.618338	97.658	427	10	0	1	427	349	775	0	734
asv_1217|73	C10.PFemirge_331_0.042896	97.658	427	10	0	1	427	310	736	0	734
asv_1228|72	C10.PFspades_13_8.653118	98.821	424	1	4	1	422	348	769	0	752
asv_1258|70	C10.PFspades_7_134.821575	98.756	402	5	0	1	402	353	754	0	715
asv_1258|70	C10.PFemirge_22_0.028519	98.756	402	5	0	1	402	312	713	0	715
asv_1258|70	C10.PFemirge_205_0.005241	98.66	373	5	0	1	373	1063	1435	0	662
asv_1258|70	C10.PFemirge_205_0.005241	98.611	360	5	0	1	360	345	704	0	638
asv_1275|68	C10.PFspades_13_8.653118	99.052	422	4	0	1	422	348	769	0	758
asv_1289|67	C10.PFspades_15_47.410031	98.126	427	8	0	1	427	351	777	0	745
asv_1289|67	C10.PFemirge_98_0.010690	98.126	427	8	0	1	427	342	768	0	745
asv_1302|66	C10.PFemirge_1_0.532854	99.531	426	2	0	1	426	322	747	0	776
asv_1323|65	C10.PFspades_2_335.618338	97.892	427	9	0	1	427	349	775	0	739
asv_1323|65	C10.PFemirge_331_0.042896	97.892	427	9	0	1	427	310	736	0	739
asv_1323|65	C10.PFemirge_30_0.065730	97.209	430	9	1	1	427	344	773	0	725
asv_1329|64	C10.PFspades_2_335.618338	98.126	427	8	0	1	427	349	775	0	745
asv_1329|64	C10.PFemirge_331_0.042896	98.126	427	8	0	1	427	310	736	0	745
asv_1329|64	C10.PFemirge_30_0.065730	97.442	430	8	1	1	427	344	773	0	730
asv_1335|64	C10.PFemirge_103_0.003412	98.829	427	5	0	1	427	345	771	0	761
asv_1368|61	C10.PFspades_13_8.653118	97.867	422	9	0	1	422	348	769	0	730
asv_1371|61	C10.PFspades_4_42.927176	98.341	422	7	0	1	422	349	770	0	741
asv_1371|61	C10.PFemirge_89_0.016825	98.341	422	7	0	1	422	344	765	0	741
asv_1393|60	C10.PFemirge_108_0.003588	97.264	402	11	0	1	402	299	700	0	682
asv_1394|60	C10.PFspades_15_47.410031	99.063	427	4	0	1	427	351	777	0	767
asv_1394|60	C10.PFemirge_98_0.010690	99.063	427	4	0	1	427	342	768	0	767
asv_1396|60	C10.PFspades_16_4.442379	98.364	428	7	0	1	428	369	796	0	752
asv_1396|60	C10.PFemirge_524_0.001350	98.364	428	7	0	1	428	106	533	0	752
asv_1397|60	C10.PFemirge_1_0.532854	99.061	426	4	0	1	426	322	747	0	765
asv_1403|59	C10.PFspades_2_335.618338	98.361	427	7	0	1	427	349	775	0	750
asv_1403|59	C10.PFemirge_331_0.042896	98.361	427	7	0	1	427	310	736	0	750
asv_1403|59	C10.PFemirge_30_0.065730	97.674	430	7	1	1	427	344	773	0	736
asv_1419|59	C10.PFspades_2_335.618338	97.892	427	9	0	1	427	349	775	0	739
asv_1419|59	C10.PFemirge_331_0.042896	97.892	427	9	0	1	427	310	736	0	739
asv_1419|59	C10.PFemirge_30_0.065730	97.209	430	9	1	1	427	344	773	0	725
asv_1425|58	C10.PFspades_16_4.442379	97.664	428	10	0	1	428	369	796	0	736
asv_1425|58	C10.PFemirge_524_0.001350	97.664	428	10	0	1	428	106	533	0	736
asv_1432|58	C10.PFspades_2_335.618338	98.361	427	7	0	1	427	349	775	0	750
asv_1432|58	C10.PFemirge_331_0.042896	98.361	427	7	0	1	427	310	736	0	750
asv_1432|58	C10.PFemirge_30_0.065730	97.674	430	7	1	1	427	344	773	0	736
asv_1433|58	C10.PFemirge_48_0.009289	99.766	427	1	0	1	427	329	755	0	784
asv_1448|57	C10.PFemirge_1_0.532854	99.531	426	2	0	1	426	322	747	0	776
asv_1467|56	C10.PFspades_3_61.964241	97.424	427	11	0	1	427	346	772	0	728
asv_1467|56	C10.PFemirge_57_0.013895	97.424	427	11	0	1	427	206	632	0	728
asv_1467|56	C10.PFemirge_48_0.009289	97.19	427	12	0	1	427	329	755	0	723
asv_1484|55	C10.PFspades_2_335.618338	97.19	427	12	0	1	427	349	775	0	723
asv_1484|55	C10.PFemirge_331_0.042896	97.19	427	12	0	1	427	310	736	0	723
asv_1501|54	C10.PFspades_13_8.653118	97.642	424	6	4	1	422	348	769	0	725
asv_1506|54	C10.PFspades_7_134.821575	97.015	402	12	0	1	402	353	754	0	676
asv_1506|54	C10.PFemirge_22_0.028519	97.015	402	12	0	1	402	312	713	0	676
asv_1575|50	C10.PFspades_2_335.618338	98.595	427	6	0	1	427	349	775	0	756
asv_1575|50	C10.PFemirge_331_0.042896	98.595	427	6	0	1	427	310	736	0	756
asv_1575|50	C10.PFemirge_30_0.065730	97.907	430	6	1	1	427	344	773	0	741
asv_1616|48	C10.PFspades_2_335.618338	99.766	427	1	0	1	427	349	775	0	784
asv_1616|48	C10.PFemirge_331_0.042896	99.766	427	1	0	1	427	310	736	0	784
asv_1616|48	C10.PFemirge_30_0.065730	99.07	430	1	1	1	427	344	773	0	769
asv_1639|47	C10.PFemirge_1_0.532854	98.826	426	5	0	1	426	322	747	0	760
asv_1644|46	C10.PFemirge_108_0.003588	97.022	403	10	2	1	402	299	700	0	676
asv_1668|45	C10.PFspades_2_335.618338	97.658	427	10	0	1	427	349	775	0	734
asv_1668|45	C10.PFemirge_331_0.042896	97.658	427	10	0	1	427	310	736	0	734
asv_1686|44	C10.PFspades_13_8.653118	97.156	422	12	0	1	422	348	769	0	713
asv_1693|44	C10.PFspades_2_335.618338	97.892	427	9	0	1	427	349	775	0	739
asv_1693|44	C10.PFemirge_331_0.042896	97.892	427	9	0	1	427	310	736	0	739
asv_1693|44	C10.PFemirge_30_0.065730	97.209	430	9	1	1	427	344	773	0	725
asv_1700|44	C10.PFemirge_273_0.005250	97.658	427	10	0	1	427	270	696	0	734
asv_1709|44	C10.PFspades_15_47.410031	97.424	427	11	0	1	427	351	777	0	728
asv_1709|44	C10.PFemirge_98_0.010690	97.424	427	11	0	1	427	342	768	0	728
asv_1712|43	C10.PFspades_4_42.927176	98.104	422	8	0	1	422	349	770	0	736
asv_1712|43	C10.PFemirge_89_0.016825	98.104	422	8	0	1	422	344	765	0	736
asv_1715|43	C10.PFemirge_103_0.003412	97.892	427	9	0	1	427	345	771	0	739
asv_1732|43	C10.PFspades_2_335.618338	98.595	427	6	0	1	427	349	775	0	756
asv_1732|43	C10.PFemirge_331_0.042896	98.595	427	6	0	1	427	310	736	0	756
asv_1732|43	C10.PFemirge_30_0.065730	97.907	430	6	1	1	427	344	773	0	741
asv_1758|42	C10.PFemirge_442_0.003932	98.259	402	7	0	1	402	317	718	0	704
asv_1758|42	C10.PFspades_14_25.277234	97.761	402	9	0	1	402	323	724	0	693
asv_1758|42	C10.PFemirge_108_0.003588	97.512	402	10	0	1	402	299	700	0	688
asv_1759|42	C10.PFemirge_103_0.003412	99.063	427	4	0	1	427	345	771	0	767
asv_1779|41	C10.PFemirge_285_0.001783	97.19	427	12	0	1	427	343	769	0	723
asv_1785|41	C10.PFspades_2_335.618338	97.892	427	9	0	1	427	349	775	0	739
asv_1785|41	C10.PFemirge_331_0.042896	97.892	427	9	0	1	427	310	736	0	739
asv_1785|41	C10.PFemirge_30_0.065730	97.209	430	9	1	1	427	344	773	0	725
asv_1789|41	C10.PFspades_7_134.821575	99.254	402	3	0	1	402	353	754	0	726
asv_1789|41	C10.PFemirge_22_0.028519	99.254	402	3	0	1	402	312	713	0	726
asv_1789|41	C10.PFemirge_205_0.005241	99.196	373	3	0	1	373	1063	1435	0	673
asv_1789|41	C10.PFemirge_205_0.005241	99.167	360	3	0	1	360	345	704	0	649
asv_1829|40	C10.PFspades_3_61.964241	97.19	427	12	0	1	427	346	772	0	723
asv_1829|40	C10.PFemirge_57_0.013895	97.19	427	12	0	1	427	206	632	0	723
asv_1846|39	C10.PFemirge_442_0.003932	99.751	402	1	0	1	402	317	718	0	737
asv_1846|39	C10.PFspades_14_25.277234	97.264	402	11	0	1	402	323	724	0	682
asv_1846|39	C10.PFemirge_108_0.003588	97.015	402	12	0	1	402	299	700	0	676
asv_1896|37	C10.PFemirge_285_0.001783	97.19	427	12	0	1	427	343	769	0	723
asv_1923|37	C10.PFemirge_103_0.003412	97.19	427	12	0	1	427	345	771	0	723
asv_1930|36	C10.PFspades_16_4.442379	98.364	428	7	0	1	428	369	796	0	752
asv_1930|36	C10.PFemirge_524_0.001350	98.364	428	7	0	1	428	106	533	0	752
asv_1959|36	C10.PFemirge_103_0.003412	97.19	427	12	0	1	427	345	771	0	723
asv_1988|35	C10.PFspades_15_47.410031	97.892	427	9	0	1	427	351	777	0	739
asv_1988|35	C10.PFemirge_98_0.010690	97.892	427	9	0	1	427	342	768	0	739
asv_2019|34	C10.PFspades_13_8.653118	98.349	424	3	4	1	422	348	769	0	741
asv_2028|34	C10.PFspades_15_47.410031	97.892	427	9	0	1	427	351	777	0	739
asv_2028|34	C10.PFemirge_98_0.010690	97.892	427	9	0	1	427	342	768	0	739
asv_2034|34	C10.PFspades_2_335.618338	98.829	427	5	0	1	427	349	775	0	761
asv_2034|34	C10.PFemirge_331_0.042896	98.829	427	5	0	1	427	310	736	0	761
asv_2034|34	C10.PFemirge_30_0.065730	98.14	430	5	1	1	427	344	773	0	747
asv_2039|33	C10.PFemirge_135_0.005757	97.892	427	9	0	1	427	336	762	0	739
asv_2041|33	C10.PFspades_3_61.964241	98.361	427	7	0	1	427	346	772	0	750
asv_2041|33	C10.PFemirge_57_0.013895	98.361	427	7	0	1	427	206	632	0	750
asv_2041|33	C10.PFemirge_377_0.034006	97.424	427	11	0	1	427	333	759	0	728
asv_2073|33	C10.PFspades_2_335.618338	98.829	427	5	0	1	427	349	775	0	761
asv_2073|33	C10.PFemirge_331_0.042896	98.829	427	5	0	1	427	310	736	0	761
asv_2073|33	C10.PFemirge_30_0.065730	98.14	430	5	1	1	427	344	773	0	747
asv_2086|32	C10.PFspades_13_8.653118	97.636	423	8	2	1	422	348	769	0	725
asv_2100|32	C10.PFemirge_307_0.001853	97.19	427	12	0	1	427	225	651	0	723
asv_2114|31	C10.PFemirge_135_0.005757	97.19	427	12	0	1	427	336	762	0	723
asv_2127|31	C10.PFspades_4_42.927176	98.104	422	8	0	1	422	349	770	0	736
asv_2127|31	C10.PFemirge_89_0.016825	98.104	422	8	0	1	422	344	765	0	736
asv_2136|31	C10.PFemirge_273_0.005250	98.361	427	7	0	1	427	270	696	0	750
asv_2241|29	C10.PFspades_13_8.653118	98.341	422	7	0	1	422	348	769	0	741
asv_2242|29	C10.PFemirge_108_0.003588	97.519	403	8	2	1	402	299	700	0	688
asv_2242|29	C10.PFemirge_442_0.003932	97.022	403	10	2	1	402	317	718	0	676
asv_2243|28	C10.PFemirge_285_0.001783	97.424	427	11	0	1	427	343	769	0	728
asv_2310|27	C10.PFspades_15_47.410031	98.361	427	7	0	1	427	351	777	0	750
asv_2310|27	C10.PFemirge_98_0.010690	98.361	427	7	0	1	427	342	768	0	750
asv_2315|27	C10.PFemirge_285_0.001783	98.829	427	5	0	1	427	343	769	0	761
asv_2341|27	C10.PFspades_13_8.653118	97.642	424	6	4	1	422	348	769	0	725
asv_2350|26	C10.PFemirge_285_0.001783	97.424	427	11	0	1	427	343	769	0	728
asv_2364|26	C10.PFspades_13_8.653118	97.642	424	6	4	1	422	348	769	0	725
asv_2383|26	C10.PFspades_2_335.618338	98.126	427	8	0	1	427	349	775	0	745
asv_2383|26	C10.PFemirge_331_0.042896	98.126	427	8	0	1	427	310	736	0	745
asv_2383|26	C10.PFemirge_30_0.065730	97.442	430	8	1	1	427	344	773	0	730
asv_2393|26	C10.PFemirge_442_0.003932	98.507	402	6	0	1	402	317	718	0	710
asv_2393|26	C10.PFemirge_108_0.003588	98.259	402	7	0	1	402	299	700	0	704
asv_2393|26	C10.PFspades_14_25.277234	97.015	402	12	0	1	402	323	724	0	676
asv_2396|25	C10.PFspades_2_335.618338	97.19	427	12	0	1	427	349	775	0	723
asv_2396|25	C10.PFemirge_331_0.042896	97.19	427	12	0	1	427	310	736	0	723
asv_2416|25	C10.PFspades_18_5.753600	100	402	0	0	1	402	55	456	0	743
asv_2416|25	C10.PFemirge_256_0.001319	100	402	0	0	1	402	295	696	0	743
asv_2419|25	C10.PFspades_15_47.410031	98.361	427	7	0	1	427	351	777	0	750
asv_2419|25	C10.PFemirge_98_0.010690	98.361	427	7	0	1	427	342	768	0	750
asv_2428|25	C10.PFemirge_103_0.003412	99.063	427	4	0	1	427	345	771	0	767
asv_2444|25	C10.PFspades_2_335.618338	97.658	427	10	0	1	427	349	775	0	734
asv_2444|25	C10.PFemirge_331_0.042896	97.658	427	10	0	1	427	310	736	0	734
asv_2455|25	C10.PFspades_2_335.618338	97.424	427	11	0	1	427	349	775	0	728
asv_2455|25	C10.PFemirge_331_0.042896	97.424	427	11	0	1	427	310	736	0	728
asv_2464|24	C10.PFemirge_1_0.532854	98.826	426	5	0	1	426	322	747	0	760
asv_2489|24	C10.PFemirge_142_0.004718	99.763	422	1	0	1	422	336	757	0	774
asv_2534|23	C10.PFemirge_103_0.003412	97.19	427	12	0	1	427	345	771	0	723
asv_2549|23	C10.PFspades_14_25.277234	99.005	402	4	0	1	402	323	724	0	721
asv_2549|23	C10.PFemirge_442_0.003932	98.01	402	8	0	1	402	317	718	0	699
asv_2549|23	C10.PFemirge_108_0.003588	97.761	402	9	0	1	402	299	700	0	693
asv_2561|23	C10.PFemirge_285_0.001783	98.595	427	6	0	1	427	343	769	0	756
asv_2567|23	C10.PFemirge_442_0.003932	97.264	402	11	0	1	402	317	718	0	682
asv_2571|23	C10.PFemirge_103_0.003412	97.424	427	11	0	1	427	345	771	0	728
asv_2584|23	C10.PFspades_15_47.410031	98.131	428	6	2	1	427	351	777	0	745
asv_2584|23	C10.PFemirge_98_0.010690	98.131	428	6	2	1	427	342	768	0	745
asv_2589|23	C10.PFemirge_135_0.005757	97.658	427	10	0	1	427	336	762	0	734
asv_2664|21	C10.PFemirge_442_0.003932	97.761	402	9	0	1	402	317	718	0	693
asv_2703|21	C10.PFemirge_103_0.003412	98.361	427	7	0	1	427	345	771	0	750
asv_2725|21	C10.PFspades_15_47.410031	98.829	427	5	0	1	427	351	777	0	761
asv_2725|21	C10.PFemirge_98_0.010690	98.829	427	5	0	1	427	342	768	0	761
asv_2733|20	C10.PFspades_13_8.653118	97.156	422	12	0	1	422	348	769	0	713
asv_2775|20	C10.PFemirge_103_0.003412	97.424	427	11	0	1	427	345	771	0	728
asv_2796|20	C10.PFspades_14_25.277234	97.761	402	9	0	1	402	323	724	0	693
asv_2796|20	C10.PFemirge_108_0.003588	97.512	402	10	0	1	402	299	700	0	688
asv_2801|20	C10.PFspades_17_7.802591	97.264	402	11	0	1	402	52	453	0	682
asv_2801|20	C10.PFemirge_293_0.002574	97.264	402	11	0	1	402	319	720	0	682
asv_2803|20	C10.PFemirge_273_0.005250	98.595	427	6	0	1	427	270	696	0	756
asv_2819|20	C10.PFemirge_108_0.003588	99.254	402	3	0	1	402	299	700	0	726
asv_2819|20	C10.PFspades_14_25.277234	97.512	402	10	0	1	402	323	724	0	688
asv_2819|20	C10.PFemirge_442_0.003932	97.512	402	10	0	1	402	317	718	0	688
asv_2849|19	C10.PFspades_2_335.618338	97.892	427	9	0	1	427	349	775	0	739
asv_2849|19	C10.PFemirge_331_0.042896	97.892	427	9	0	1	427	310	736	0	739
asv_2849|19	C10.PFemirge_30_0.065730	97.209	430	9	1	1	427	344	773	0	725
asv_2876|19	C10.PFspades_15_47.410031	98.126	427	8	0	1	427	351	777	0	745
asv_2876|19	C10.PFemirge_98_0.010690	98.126	427	8	0	1	427	342	768	0	745
asv_2885|19	C10.PFspades_2_335.618338	98.595	427	6	0	1	427	349	775	0	756
asv_2885|19	C10.PFemirge_331_0.042896	98.595	427	6	0	1	427	310	736	0	756
asv_2885|19	C10.PFemirge_30_0.065730	97.907	430	6	1	1	427	344	773	0	741
asv_2906|18	C10.PFemirge_103_0.003412	99.297	427	3	0	1	427	345	771	0	773
asv_2940|18	C10.PFspades_2_335.618338	99.063	427	4	0	1	427	349	775	0	767
asv_2940|18	C10.PFemirge_331_0.042896	99.063	427	4	0	1	427	310	736	0	767
asv_2940|18	C10.PFemirge_30_0.065730	98.372	430	4	1	1	427	344	773	0	752
asv_2946|18	C10.PFspades_16_4.442379	99.299	428	3	0	1	428	369	796	0	774
asv_2946|18	C10.PFemirge_524_0.001350	99.299	428	3	0	1	428	106	533	0	774
asv_2984|18	C10.PFemirge_285_0.001783	99.766	427	1	0	1	427	343	769	0	784
asv_3018|17	C10.PFemirge_103_0.003412	97.19	427	12	0	1	427	345	771	0	723
asv_3021|17	C10.PFemirge_108_0.003588	98.01	402	8	0	1	402	299	700	0	699
asv_3025|17	C10.PFemirge_108_0.003588	97.772	404	5	4	1	402	299	700	0	693
asv_3025|17	C10.PFspades_14_25.277234	97.022	403	10	2	1	402	323	724	0	676
asv_3056|17	C10.PFspades_13_8.653118	97.872	423	7	2	1	422	348	769	0	730
asv_3058|17	C10.PFemirge_103_0.003412	99.297	427	3	0	1	427	345	771	0	773
asv_3113|16	C10.PFspades_13_8.653118	99.289	422	3	0	1	422	348	769	0	763
asv_3114|16	C10.PFspades_13_8.653118	99.526	422	2	0	1	422	348	769	0	769
asv_3138|16	C10.PFspades_3_61.964241	97.892	427	9	0	1	427	346	772	0	739
asv_3138|16	C10.PFemirge_57_0.013895	97.892	427	9	0	1	427	206	632	0	739
asv_3169|16	C10.PFemirge_103_0.003412	98.595	427	6	0	1	427	345	771	0	756
asv_3177|16	C10.PFspades_2_335.618338	97.19	427	12	0	1	427	349	775	0	723
asv_3177|16	C10.PFemirge_331_0.042896	97.19	427	12	0	1	427	310	736	0	723
asv_3203|16	C10.PFspades_3_61.964241	99.297	427	3	0	1	427	346	772	0	773
asv_3203|16	C10.PFemirge_57_0.013895	99.297	427	3	0	1	427	206	632	0	773
asv_3203|16	C10.PFemirge_377_0.034006	97.892	427	9	0	1	427	333	759	0	739
asv_3213|16	C10.PFemirge_285_0.001783	97.892	427	9	0	1	427	343	769	0	739
asv_3234|15	C10.PFemirge_267_0.000768	99.254	402	3	0	1	402	258	659	0	726
asv_3290|15	C10.PFspades_3_61.964241	98.829	427	5	0	1	427	346	772	0	761
asv_3290|15	C10.PFemirge_57_0.013895	98.829	427	5	0	1	427	206	632	0	761
asv_3290|15	C10.PFemirge_377_0.034006	97.892	427	9	0	1	427	333	759	0	739
asv_3301|15	C10.PFspades_15_47.410031	99.532	427	2	0	1	427	351	777	0	778
asv_3301|15	C10.PFemirge_98_0.010690	99.532	427	2	0	1	427	342	768	0	778
asv_3356|14	C10.PFspades_12_8.323966	98.601	429	6	0	1	429	366	794	0	760
asv_3357|14	C10.PFspades_2_335.618338	98.595	427	6	0	1	427	349	775	0	756
asv_3357|14	C10.PFemirge_331_0.042896	98.595	427	6	0	1	427	310	736	0	756
asv_3357|14	C10.PFemirge_30_0.065730	97.907	430	6	1	1	427	344	773	0	741
asv_3382|14	C10.PFspades_16_4.442379	98.598	428	6	0	1	428	369	796	0	758
asv_3382|14	C10.PFemirge_524_0.001350	98.598	428	6	0	1	428	106	533	0	758
asv_3421|14	C10.PFemirge_103_0.003412	99.297	427	3	0	1	427	345	771	0	773
asv_3508|13	C10.PFspades_2_335.618338	98.364	428	5	2	1	427	349	775	0	750
asv_3508|13	C10.PFemirge_331_0.042896	98.364	428	5	2	1	427	310	736	0	750
asv_3508|13	C10.PFemirge_30_0.065730	97.68	431	5	3	1	427	344	773	0	736
asv_3546|13	C10.PFemirge_285_0.001783	97.19	427	12	0	1	427	343	769	0	723
asv_3560|13	C10.PFspades_14_25.277234	97.015	402	12	0	1	402	323	724	0	676
asv_3602|13	C10.PFemirge_103_0.003412	97.658	427	10	0	1	427	345	771	0	734
asv_3720|12	C10.PFspades_13_8.653118	99.052	422	4	0	1	422	348	769	0	758
asv_3770|11	C10.PFemirge_108_0.003588	98.507	402	6	0	1	402	299	700	0	710
asv_3770|11	C10.PFemirge_442_0.003932	97.761	402	9	0	1	402	317	718	0	693
asv_3770|11	C10.PFspades_14_25.277234	97.264	402	11	0	1	402	323	724	0	682
asv_3794|11	C10.PFspades_9_13.064674	97.387	421	11	0	1	421	354	774	0	717
asv_3794|11	C10.PFemirge_94_0.004609	97.387	421	11	0	1	421	263	683	0	717
asv_3805|11	C10.PFemirge_1_0.532854	99.061	426	4	0	1	426	322	747	0	765
asv_3822|11	C10.PFspades_2_335.618338	99.063	427	4	0	1	427	349	775	0	767
asv_3822|11	C10.PFemirge_331_0.042896	99.063	427	4	0	1	427	310	736	0	767
asv_3822|11	C10.PFemirge_30_0.065730	98.372	430	4	1	1	427	344	773	0	752
asv_3851|11	C10.PFspades_13_8.653118	98.113	424	4	4	1	422	348	769	0	736
asv_3857|11	C10.PFemirge_48_0.009289	99.766	427	1	0	1	427	329	755	0	784
asv_3866|11	C10.PFspades_13_8.653118	98.104	422	8	0	1	422	348	769	0	736
asv_3900|11	C10.PFspades_15_47.410031	98.595	427	6	0	1	427	351	777	0	756
asv_3900|11	C10.PFemirge_98_0.010690	98.595	427	6	0	1	427	342	768	0	756
asv_3963|11	C10.PFspades_15_47.410031	97.664	428	8	2	1	427	351	777	0	734
asv_3963|11	C10.PFemirge_98_0.010690	97.664	428	8	2	1	427	342	768	0	734
asv_3973|10	C10.PFemirge_103_0.003412	98.595	427	6	0	1	427	345	771	0	756
asv_3974|10	C10.PFspades_14_25.277234	97.015	402	12	0	1	402	323	724	0	676
asv_3974|10	C10.PFemirge_442_0.003932	97.015	402	12	0	1	402	317	718	0	676
asv_3996|10	C10.PFemirge_442_0.003932	98.507	402	6	0	1	402	317	718	0	710
asv_4008|10	C10.PFspades_14_25.277234	98.507	402	6	0	1	402	323	724	0	710
asv_4008|10	C10.PFemirge_442_0.003932	98.507	402	6	0	1	402	317	718	0	710
asv_4008|10	C10.PFemirge_108_0.003588	98.259	402	7	0	1	402	299	700	0	704
asv_4195|9	C10.PFemirge_108_0.003588	99.005	402	4	0	1	402	299	700	0	721
asv_4195|9	C10.PFspades_14_25.277234	97.761	402	9	0	1	402	323	724	0	693
asv_4195|9	C10.PFemirge_442_0.003932	97.761	402	9	0	1	402	317	718	0	693
asv_4211|9	C10.PFemirge_442_0.003932	99.502	402	2	0	1	402	317	718	0	732
asv_4211|9	C10.PFspades_14_25.277234	97.015	402	12	0	1	402	323	724	0	676
asv_4224|9	C10.PFspades_13_8.653118	98.815	422	5	0	1	422	348	769	0	752
asv_4255|9	C10.PFemirge_108_0.003588	97.27	403	9	2	1	402	299	700	0	682
asv_4255|9	C10.PFspades_14_25.277234	97.022	403	10	2	1	402	323	724	0	676
asv_4295|9	C10.PFspades_2_335.618338	98.829	427	5	0	1	427	349	775	0	761
asv_4295|9	C10.PFemirge_331_0.042896	98.829	427	5	0	1	427	310	736	0	761
asv_4295|9	C10.PFemirge_30_0.065730	98.14	430	5	1	1	427	344	773	0	747
asv_4354|9	C10.PFspades_15_47.410031	98.829	427	5	0	1	427	351	777	0	761
asv_4354|9	C10.PFemirge_98_0.010690	98.829	427	5	0	1	427	342	768	0	761
asv_4430|9	C10.PFemirge_108_0.003588	97.772	404	5	4	1	402	299	700	0	693
asv_4430|9	C10.PFspades_14_25.277234	97.519	403	8	2	1	402	323	724	0	688
asv_4430|9	C10.PFemirge_442_0.003932	97.519	403	8	2	1	402	317	718	0	688
asv_4448|9	C10.PFemirge_135_0.005757	98.126	427	8	0	1	427	336	762	0	745
asv_4451|8	C10.PFemirge_48_0.009289	97.424	427	11	0	1	427	329	755	0	728
asv_4482|8	C10.PFspades_13_8.653118	98.815	422	5	0	1	422	348	769	0	752
asv_4617|8	C10.PFemirge_285_0.001783	97.19	427	12	0	1	427	343	769	0	723
asv_4620|8	C10.PFspades_15_47.410031	97.19	427	12	0	1	427	351	777	0	723
asv_4620|8	C10.PFemirge_98_0.010690	97.19	427	12	0	1	427	342	768	0	723
asv_4623|8	C10.PFspades_13_8.653118	98.349	424	3	4	1	422	348	769	0	741
asv_4694|8	C10.PFspades_2_335.618338	98.598	428	4	2	1	427	349	775	0	756
asv_4694|8	C10.PFemirge_331_0.042896	98.598	428	4	2	1	427	310	736	0	756
asv_4694|8	C10.PFemirge_30_0.065730	97.912	431	4	3	1	427	344	773	0	741
asv_4740|8	C10.PFemirge_103_0.003412	98.361	427	7	0	1	427	345	771	0	750
asv_4906|7	C10.PFspades_16_4.442379	99.065	428	4	0	1	428	369	796	0	769
asv_4906|7	C10.PFemirge_524_0.001350	99.065	428	4	0	1	428	106	533	0	769
asv_4959|7	C10.PFspades_2_335.618338	97.892	427	9	0	1	427	349	775	0	739
asv_4959|7	C10.PFemirge_331_0.042896	97.892	427	9	0	1	427	310	736	0	739
asv_4959|7	C10.PFemirge_30_0.065730	97.209	430	9	1	1	427	344	773	0	725
asv_5115|6	C10.PFspades_2_335.618338	97.897	428	7	2	1	427	349	775	0	739
asv_5115|6	C10.PFemirge_331_0.042896	97.897	428	7	2	1	427	310	736	0	739
asv_5115|6	C10.PFemirge_30_0.065730	97.216	431	7	3	1	427	344	773	0	725
asv_5127|6	C10.PFspades_15_47.410031	98.361	427	7	0	1	427	351	777	0	750
asv_5127|6	C10.PFemirge_98_0.010690	98.361	427	7	0	1	427	342	768	0	750
asv_5256|6	C10.PFspades_12_8.323966	99.301	429	3	0	1	429	366	794	0	776
asv_5326|6	C10.PFspades_14_25.277234	97.015	402	12	0	1	402	323	724	0	676
asv_5428|6	C10.PFemirge_103_0.003412	97.658	427	10	0	1	427	345	771	0	734
asv_5479|6	C10.PFspades_16_4.442379	98.131	428	8	0	1	428	369	796	0	747
asv_5479|6	C10.PFemirge_524_0.001350	98.131	428	8	0	1	428	106	533	0	747
asv_5483|6	C10.PFemirge_48_0.009289	99.766	427	1	0	1	427	329	755	0	784
asv_5571|5	C10.PFspades_15_47.410031	98.829	427	5	0	1	427	351	777	0	761
asv_5571|5	C10.PFemirge_98_0.010690	98.829	427	5	0	1	427	342	768	0	761
asv_5651|5	C10.PFspades_15_47.410031	97.892	427	9	0	1	427	351	777	0	739
asv_5651|5	C10.PFemirge_98_0.010690	97.892	427	9	0	1	427	342	768	0	739
asv_5765|5	C10.PFemirge_285_0.001783	97.424	427	11	0	1	427	343	769	0	728
asv_5927|5	C10.PFemirge_103_0.003412	97.892	427	9	0	1	427	345	771	0	739
asv_6216|4	C10.PFemirge_285_0.001783	98.595	427	6	0	1	427	343	769	0	756
asv_6294|4	C10.PFspades_13_8.653118	98.815	422	5	0	1	422	348	769	0	752
asv_6305|4	C10.PFspades_16_4.442379	98.364	428	7	0	1	428	369	796	0	752
asv_6305|4	C10.PFemirge_524_0.001350	98.364	428	7	0	1	428	106	533	0	752
asv_6391|4	C10.PFspades_2_335.618338	97.892	427	9	0	1	427	349	775	0	739
asv_6391|4	C10.PFemirge_331_0.042896	97.892	427	9	0	1	427	310	736	0	739
asv_6391|4	C10.PFemirge_30_0.065730	97.209	430	9	1	1	427	344	773	0	725
asv_6472|4	C10.PFemirge_135_0.005757	99.532	427	2	0	1	427	336	762	0	778
asv_6528|4	C10.PFspades_8_40.968822	97.63	422	10	0	1	422	352	773	0	725
asv_6528|4	C10.PFemirge_216_0.014946	97.63	422	10	0	1	422	345	766	0	725
asv_6576|4	C10.PFemirge_108_0.003588	97.761	402	9	0	1	402	299	700	0	693
asv_6593|4	C10.PFemirge_103_0.003412	99.063	427	4	0	1	427	345	771	0	767
asv_6603|4	C10.PFspades_13_8.653118	99.289	422	3	0	1	422	348	769	0	763
asv_6639|3	C10.PFemirge_108_0.003588	97.277	404	7	4	1	402	299	700	0	682
asv_6743|3	C10.PFspades_16_4.442379	98.832	428	5	0	1	428	369	796	0	763
asv_6743|3	C10.PFemirge_524_0.001350	98.832	428	5	0	1	428	106	533	0	763
asv_7567|2	C10.PFspades_4_42.927176	98.104	422	8	0	1	422	349	770	0	736
asv_7567|2	C10.PFemirge_89_0.016825	98.104	422	8	0	1	422	344	765	0	736

## Sheet: ASV_vs_recOTU_GW144
qseqid	sseqid	pident	length	mismatch	gapopen	qstart	qend	sstart	send	evalue	bitscore
asv_1|114792	C13.PFspades_8_13.034265	98.756	402	5	0	1	402	351	752	0	715
asv_1|114792	C13.PFemirge_139_0.005719	98.756	402	5	0	1	402	346	747	0	715
asv_2|73660	C13.PFspades_3_802.185805	100	426	0	0	1	426	347	772	0	787
asv_2|73660	C13.PFemirge_7_0.546196	100	426	0	0	1	426	322	747	0	787
asv_2|73660	C13.PFemirge_185_0.005665	99.297	427	2	1	1	426	331	757	0	771
asv_3|59976	C13.PFemirge_108_0.031409	99.766	427	0	1	1	427	344	769	0	782
asv_4|59510	C13.PFemirge_108_0.031409	98.361	427	6	1	1	427	344	769	0	749
asv_5|39305	C13.PFspades_8_13.034265	100	402	0	0	1	402	351	752	0	743
asv_5|39305	C13.PFemirge_139_0.005719	100	402	0	0	1	402	346	747	0	743
asv_7|35192	C13.PFspades_3_802.185805	98.122	426	8	0	1	426	347	772	0	743
asv_7|35192	C13.PFemirge_7_0.546196	98.122	426	8	0	1	426	322	747	0	743
asv_7|35192	C13.PFemirge_185_0.005665	97.424	427	10	1	1	426	331	757	0	726
asv_8|33469	C13.PFemirge_281_0.003600	97.424	427	11	0	1	427	339	765	0	728
asv_9|27334	C13.PFspades_3_802.185805	98.592	426	6	0	1	426	347	772	0	754
asv_9|27334	C13.PFemirge_7_0.546196	98.592	426	6	0	1	426	322	747	0	754
asv_9|27334	C13.PFemirge_185_0.005665	97.892	427	8	1	1	426	331	757	0	737
asv_10|21754	C13.PFemirge_108_0.031409	98.595	427	5	1	1	427	344	769	0	754
asv_13|21210	C13.PFspades_8_13.034265	98.756	402	5	0	1	402	351	752	0	715
asv_13|21210	C13.PFemirge_139_0.005719	98.756	402	5	0	1	402	346	747	0	715
asv_14|16046	C13.PFemirge_108_0.031409	98.595	427	5	1	1	427	344	769	0	754
asv_17|12913	C13.PFspades_10_43.615535	100	427	0	0	1	427	346	772	0	789
asv_17|12913	C13.PFemirge_30_0.008244	100	427	0	0	1	427	200	626	0	789
asv_17|12913	C13.PFemirge_281_0.003600	98.131	428	6	2	1	427	339	765	0	745
asv_18|12356	C13.PFemirge_281_0.003600	97.19	427	12	0	1	427	339	765	0	723
asv_21|11263	C13.PFspades_1_103.725992	100	427	0	0	1	427	344	770	0	789
asv_21|11263	C13.PFemirge_21_0.076644	100	427	0	0	1	427	341	767	0	789
asv_21|11263	C13.PFemirge_78_0.011080	97.196	428	11	1	1	427	341	768	0	723
asv_28|8453	C13.PFspades_10_43.615535	97.424	427	11	0	1	427	346	772	0	728
asv_28|8453	C13.PFemirge_30_0.008244	97.424	427	11	0	1	427	200	626	0	728
asv_29|8277	C13.PFspades_10_43.615535	98.126	427	8	0	1	427	346	772	0	745
asv_29|8277	C13.PFemirge_30_0.008244	98.126	427	8	0	1	427	200	626	0	745
asv_29|8277	C13.PFemirge_281_0.003600	97.892	427	9	0	1	427	339	765	0	739
asv_30|8236	C13.PFspades_11_12.632583	100	427	0	0	1	427	351	777	0	789
asv_30|8236	C13.PFemirge_587_0.004489	97.902	429	5	4	1	427	134	560	0	739
asv_32|7998	C13.PFspades_4_40.544760	99.766	427	1	0	1	427	351	777	0	784
asv_32|7998	C13.PFemirge_162_0.026780	99.766	427	1	0	1	427	326	752	0	784
asv_33|7646	C13.PFspades_3_802.185805	99.061	426	4	0	1	426	347	772	0	765
asv_33|7646	C13.PFemirge_7_0.546196	99.061	426	4	0	1	426	322	747	0	765
asv_33|7646	C13.PFemirge_185_0.005665	98.361	427	6	1	1	426	331	757	0	749
asv_38|6971	C13.PFspades_3_802.185805	99.765	426	1	0	1	426	347	772	0	782
asv_38|6971	C13.PFemirge_7_0.546196	99.765	426	1	0	1	426	322	747	0	782
asv_38|6971	C13.PFemirge_185_0.005665	99.063	427	3	1	1	426	331	757	0	765
asv_39|6782	C13.PFemirge_108_0.031409	98.126	427	7	1	1	427	344	769	0	743
asv_44|6098	C13.PFspades_10_43.615535	98.126	427	8	0	1	427	346	772	0	745
asv_44|6098	C13.PFemirge_30_0.008244	98.126	427	8	0	1	427	200	626	0	745
asv_44|6098	C13.PFemirge_281_0.003600	97.424	427	11	0	1	427	339	765	0	728
asv_46|5901	C13.PFspades_2_157.505263	100	422	0	0	1	422	354	775	0	780
asv_46|5901	C13.PFemirge_13_0.112011	100	422	0	0	1	422	310	731	0	780
asv_47|5807	C13.PFspades_3_802.185805	99.296	426	3	0	1	426	347	772	0	771
asv_47|5807	C13.PFemirge_7_0.546196	99.296	426	3	0	1	426	322	747	0	771
asv_47|5807	C13.PFemirge_185_0.005665	98.595	427	5	1	1	426	331	757	0	754
asv_48|5747	C13.PFspades_8_13.034265	99.005	402	4	0	1	402	351	752	0	721
asv_48|5747	C13.PFemirge_139_0.005719	99.005	402	4	0	1	402	346	747	0	721
asv_49|5734	C13.PFemirge_108_0.031409	98.126	427	7	1	1	427	344	769	0	743
asv_53|5442	C13.PFspades_44_4.062640	97.761	402	9	0	1	402	86	487	0	693
asv_59|4384	C13.PFemirge_108_0.031409	98.361	427	6	1	1	427	344	769	0	749
asv_64|3606	C13.PFspades_11_12.632583	99.766	427	1	0	1	427	351	777	0	784
asv_64|3606	C13.PFemirge_587_0.004489	97.669	429	6	4	1	427	134	560	0	734
asv_65|3493	C13.PFspades_3_802.185805	99.765	426	1	0	1	426	347	772	0	782
asv_65|3493	C13.PFemirge_7_0.546196	99.765	426	1	0	1	426	322	747	0	782
asv_65|3493	C13.PFemirge_185_0.005665	99.063	427	3	1	1	426	331	757	0	765
asv_67|3328	C13.PFspades_5_16.867867	98.259	402	7	0	1	402	321	722	0	704
asv_67|3328	C13.PFemirge_208_0.007955	98.259	402	7	0	1	402	253	654	0	704
asv_69|3069	C13.PFspades_3_802.185805	99.296	426	3	0	1	426	347	772	0	771
asv_69|3069	C13.PFemirge_7_0.546196	99.296	426	3	0	1	426	322	747	0	771
asv_69|3069	C13.PFemirge_185_0.005665	98.595	427	5	1	1	426	331	757	0	754
asv_75|2727	C13.PFspades_20_3.285283	99.297	427	3	0	1	427	347	773	0	773
asv_79|2571	C13.PFemirge_333_0.001761	100	427	0	0	1	427	327	753	0	789
asv_81|2499	C13.PFemirge_108_0.031409	97.19	427	11	1	1	427	344	769	0	721
asv_88|2220	C13.PFspades_44_4.062640	97.512	402	10	0	1	402	86	487	0	688
asv_92|2190	C13.PFspades_44_4.062640	97.512	402	10	0	1	402	86	487	0	688
asv_96|2122	C13.PFspades_8_13.034265	99.254	402	3	0	1	402	351	752	0	726
asv_96|2122	C13.PFemirge_139_0.005719	99.254	402	3	0	1	402	346	747	0	726
asv_98|2076	C13.PFspades_10_43.615535	97.196	428	10	2	1	427	346	772	0	723
asv_98|2076	C13.PFemirge_30_0.008244	97.196	428	10	2	1	427	200	626	0	723
asv_104|1925	C13.PFspades_4_40.544760	100	427	0	0	1	427	351	777	0	789
asv_104|1925	C13.PFemirge_162_0.026780	100	427	0	0	1	427	326	752	0	789
asv_105|1914	C13.PFspades_1_103.725992	99.766	427	1	0	1	427	344	770	0	784
asv_105|1914	C13.PFemirge_21_0.076644	99.766	427	1	0	1	427	341	767	0	784
asv_105|1914	C13.PFemirge_78_0.011080	97.43	428	10	1	1	427	341	768	0	728
asv_108|1886	C13.PFemirge_78_0.011080	98.364	428	6	1	1	427	341	768	0	750
asv_109|1863	C13.PFemirge_108_0.031409	98.131	428	5	3	1	427	344	769	0	743
asv_112|1808	C13.PFspades_44_4.062640	97.264	402	11	0	1	402	86	487	0	682
asv_114|1785	C13.PFspades_3_802.185805	99.531	426	2	0	1	426	347	772	0	776
asv_114|1785	C13.PFemirge_7_0.546196	99.531	426	2	0	1	426	322	747	0	776
asv_114|1785	C13.PFemirge_185_0.005665	98.829	427	4	1	1	426	331	757	0	760
asv_116|1754	C13.PFspades_10_43.615535	99.766	427	1	0	1	427	346	772	0	784
asv_116|1754	C13.PFemirge_30_0.008244	99.766	427	1	0	1	427	200	626	0	784
asv_116|1754	C13.PFemirge_281_0.003600	97.897	428	7	2	1	427	339	765	0	739
asv_120|1741	C13.PFspades_1_103.725992	98.829	427	5	0	1	427	344	770	0	761
asv_120|1741	C13.PFemirge_21_0.076644	98.829	427	5	0	1	427	341	767	0	761
asv_120|1741	C13.PFemirge_78_0.011080	97.43	428	10	1	1	427	341	768	0	728
asv_122|1698	C13.PFspades_20_3.285283	100	427	0	0	1	427	347	773	0	789
asv_129|1594	C13.PFspades_3_802.185805	99.765	426	1	0	1	426	347	772	0	782
asv_129|1594	C13.PFemirge_7_0.546196	99.765	426	1	0	1	426	322	747	0	782
asv_129|1594	C13.PFemirge_185_0.005665	99.063	427	3	1	1	426	331	757	0	765
asv_132|1569	C13.PFspades_20_3.285283	99.532	427	2	0	1	427	347	773	0	778
asv_138|1417	C13.PFspades_1_103.725992	98.829	427	5	0	1	427	344	770	0	761
asv_138|1417	C13.PFemirge_21_0.076644	98.829	427	5	0	1	427	341	767	0	761
asv_138|1417	C13.PFemirge_78_0.011080	97.897	428	8	1	1	427	341	768	0	739
asv_139|1388	C13.PFemirge_108_0.031409	98.361	427	6	1	1	427	344	769	0	749
asv_144|1296	C13.PFspades_16_4.869231	100	419	0	0	1	419	361	779	0	774
asv_150|1261	C13.PFspades_44_4.062640	97.015	402	12	0	1	402	86	487	0	676
asv_151|1256	C13.PFemirge_18_0.006701	100	402	0	0	1	402	178	579	0	743
asv_151|1256	C13.PFspades_5_16.867867	97	400	12	0	3	402	323	722	0	673
asv_151|1256	C13.PFemirge_208_0.007955	97	400	12	0	3	402	255	654	0	673
asv_155|1237	C13.PFspades_44_4.062640	97.264	402	11	0	1	402	86	487	0	682
asv_157|1215	C13.PFspades_1_103.725992	99.766	427	1	0	1	427	344	770	0	784
asv_157|1215	C13.PFemirge_21_0.076644	99.766	427	1	0	1	427	341	767	0	784
asv_160|1177	C13.PFspades_44_4.062640	99.254	402	3	0	1	402	86	487	0	726
asv_162|1171	C13.PFspades_44_4.062640	97.512	402	10	0	1	402	86	487	0	688
asv_183|1020	C13.PFemirge_78_0.011080	97.669	429	7	3	1	427	341	768	0	734
asv_184|996	C13.PFspades_10_43.615535	98.126	427	8	0	1	427	346	772	0	745
asv_184|996	C13.PFemirge_30_0.008244	98.126	427	8	0	1	427	200	626	0	745
asv_184|996	C13.PFemirge_281_0.003600	97.424	427	11	0	1	427	339	765	0	728
asv_185|981	C13.PFemirge_78_0.011080	97.664	428	9	1	1	427	341	768	0	734
asv_189|959	C13.PFemirge_456_0.003722	97.19	427	12	0	1	427	321	747	0	723
asv_191|954	C13.PFspades_5_16.867867	98.5	400	6	0	3	402	323	722	0	706
asv_191|954	C13.PFemirge_208_0.007955	98.5	400	6	0	3	402	255	654	0	706
asv_191|954	C13.PFemirge_18_0.006701	97.015	402	12	0	1	402	178	579	0	676
asv_193|946	C13.PFemirge_78_0.011080	98.598	428	5	1	1	427	341	768	0	756
asv_193|946	C13.PFspades_1_103.725992	97.19	427	12	0	1	427	344	770	0	723
asv_193|946	C13.PFemirge_21_0.076644	97.19	427	12	0	1	427	341	767	0	723
asv_199|900	C13.PFspades_1_103.725992	99.766	427	1	0	1	427	344	770	0	784
asv_199|900	C13.PFemirge_21_0.076644	99.766	427	1	0	1	427	341	767	0	784
asv_199|900	C13.PFemirge_78_0.011080	97.43	428	10	1	1	427	341	768	0	728
asv_202|879	C13.PFspades_44_4.062640	99.005	402	4	0	1	402	86	487	0	721
asv_203|870	C13.PFspades_10_43.615535	97.424	427	11	0	1	427	346	772	0	728
asv_203|870	C13.PFemirge_30_0.008244	97.424	427	11	0	1	427	200	626	0	728
asv_210|826	C13.PFemirge_345_0.011025	99.017	407	4	0	1	407	344	750	0	730
asv_212|823	C13.PFemirge_78_0.011080	98.598	428	5	1	1	427	341	768	0	756
asv_212|823	C13.PFspades_1_103.725992	97.196	428	10	2	1	427	344	770	0	723
asv_212|823	C13.PFemirge_21_0.076644	97.196	428	10	2	1	427	341	767	0	723
asv_214|816	C13.PFemirge_108_0.031409	97.658	427	9	1	1	427	344	769	0	732
asv_215|816	C13.PFspades_21_4.596201	100	402	0	0	1	402	325	726	0	743
asv_216|804	C13.PFspades_3_802.185805	99.296	426	3	0	1	426	347	772	0	771
asv_216|804	C13.PFemirge_7_0.546196	99.296	426	3	0	1	426	322	747	0	771
asv_216|804	C13.PFemirge_185_0.005665	98.595	427	5	1	1	426	331	757	0	754
asv_221|785	C13.PFemirge_108_0.031409	98.595	427	5	1	1	427	344	769	0	754
asv_223|782	C13.PFemirge_333_0.001761	99.532	427	2	0	1	427	327	753	0	778
asv_224|778	C13.PFspades_6_36.359788	100	422	0	0	1	422	352	773	0	780
asv_224|778	C13.PFemirge_127_0.022072	100	422	0	0	1	422	348	769	0	780
asv_227|764	C13.PFemirge_78_0.011080	98.364	428	6	1	1	427	341	768	0	750
asv_228|763	C13.PFemirge_108_0.031409	97.892	427	8	1	1	427	344	769	0	737
asv_232|746	C13.PFspades_44_4.062640	97.761	402	9	0	1	402	86	487	0	693
asv_240|702	C13.PFspades_3_802.185805	99.765	426	1	0	1	426	347	772	0	782
asv_240|702	C13.PFemirge_7_0.546196	99.765	426	1	0	1	426	322	747	0	782
asv_240|702	C13.PFemirge_185_0.005665	99.063	427	3	1	1	426	331	757	0	765
asv_247|667	C13.PFemirge_78_0.011080	97.897	428	8	1	1	427	341	768	0	739
asv_250|652	C13.PFspades_4_40.544760	97.196	428	10	2	1	427	351	777	0	723
asv_250|652	C13.PFemirge_162_0.026780	97.196	428	10	2	1	427	326	752	0	723
asv_259|626	C13.PFspades_44_4.062640	97.264	402	11	0	1	402	86	487	0	682
asv_262|621	C13.PFspades_17_11.967439	97.867	422	9	0	1	422	348	769	0	730
asv_262|621	C13.PFemirge_147_0.005746	97.867	422	9	0	1	422	249	670	0	730
asv_266|604	C13.PFemirge_78_0.011080	98.131	428	7	1	1	427	341	768	0	745
asv_269|589	C13.PFspades_8_13.034265	98.259	402	7	0	1	402	351	752	0	704
asv_269|589	C13.PFemirge_139_0.005719	98.259	402	7	0	1	402	346	747	0	704
asv_273|583	C13.PFspades_16_4.869231	99.284	419	3	0	1	419	361	779	0	758
asv_275|581	C13.PFemirge_108_0.031409	97.424	427	10	1	1	427	344	769	0	726
asv_284|559	C13.PFspades_16_4.869231	99.284	419	3	0	1	419	361	779	0	758
asv_290|544	C13.PFspades_10_43.615535	98.126	427	8	0	1	427	346	772	0	745
asv_290|544	C13.PFemirge_30_0.008244	98.126	427	8	0	1	427	200	626	0	745
asv_293|542	C13.PFspades_3_802.185805	97.418	426	11	0	1	426	347	772	0	726
asv_293|542	C13.PFemirge_7_0.546196	97.418	426	11	0	1	426	322	747	0	726
asv_296|531	C13.PFspades_3_802.185805	98.122	426	8	0	1	426	347	772	0	743
asv_296|531	C13.PFemirge_7_0.546196	98.122	426	8	0	1	426	322	747	0	743
asv_296|531	C13.PFemirge_185_0.005665	97.424	427	10	1	1	426	331	757	0	726
asv_299|527	C13.PFspades_17_11.967439	97.63	422	10	0	1	422	348	769	0	725
asv_299|527	C13.PFemirge_147_0.005746	97.63	422	10	0	1	422	249	670	0	725
asv_305|510	C13.PFspades_30_11.180835	98.578	422	6	0	1	422	45	466	0	747
asv_305|510	C13.PFemirge_91_0.004908	98.578	422	6	0	1	422	309	730	0	747
asv_306|509	C13.PFspades_16_4.869231	99.761	419	1	0	1	419	361	779	0	769
asv_307|509	C13.PFspades_5_16.867867	99.25	400	3	0	3	402	323	722	0	723
asv_307|509	C13.PFemirge_208_0.007955	99.25	400	3	0	3	402	255	654	0	723
asv_310|501	C13.PFemirge_345_0.011025	98.771	407	5	0	1	407	344	750	0	725
asv_312|497	C13.PFspades_1_103.725992	98.832	428	3	2	1	427	344	770	0	761
asv_312|497	C13.PFemirge_21_0.076644	98.832	428	3	2	1	427	341	767	0	761
asv_312|497	C13.PFemirge_78_0.011080	97.43	428	10	1	1	427	341	768	0	728
asv_313|497	C13.PFspades_3_802.185805	97.887	426	9	0	1	426	347	772	0	737
asv_313|497	C13.PFemirge_7_0.546196	97.887	426	9	0	1	426	322	747	0	737
asv_313|497	C13.PFemirge_185_0.005665	97.19	427	11	1	1	426	331	757	0	721
asv_317|483	C13.PFspades_18_6.083195	97.264	402	11	0	1	402	363	764	0	682
asv_317|483	C13.PFemirge_41_0.003719	97.264	402	11	0	1	402	352	753	0	682
asv_323|469	C13.PFemirge_108_0.031409	97.892	427	8	1	1	427	344	769	0	737
asv_326|466	C13.PFemirge_333_0.001761	99.766	427	1	0	1	427	327	753	0	784
asv_333|445	C13.PFspades_8_13.034265	98.507	402	6	0	1	402	351	752	0	710
asv_333|445	C13.PFemirge_139_0.005719	98.507	402	6	0	1	402	346	747	0	710
asv_335|444	C13.PFspades_10_43.615535	99.532	427	2	0	1	427	346	772	0	778
asv_335|444	C13.PFemirge_30_0.008244	99.532	427	2	0	1	427	200	626	0	778
asv_335|444	C13.PFemirge_281_0.003600	98.131	428	6	2	1	427	339	765	0	745
asv_337|443	C13.PFemirge_78_0.011080	97.664	428	9	1	1	427	341	768	0	734
asv_343|434	C13.PFemirge_108_0.031409	97.892	427	8	1	1	427	344	769	0	737
asv_345|432	C13.PFemirge_78_0.011080	98.598	428	5	1	1	427	341	768	0	756
asv_354|419	C13.PFemirge_78_0.011080	98.131	428	7	1	1	427	341	768	0	745
asv_354|419	C13.PFspades_1_103.725992	97.658	427	10	0	1	427	344	770	0	734
asv_354|419	C13.PFemirge_21_0.076644	97.658	427	10	0	1	427	341	767	0	734
asv_365|401	C13.PFemirge_108_0.031409	97.19	427	11	1	1	427	344	769	0	721
asv_370|391	C13.PFemirge_108_0.031409	97.658	427	9	1	1	427	344	769	0	732
asv_373|385	C13.PFspades_18_6.083195	100	402	0	0	1	402	363	764	0	743
asv_373|385	C13.PFemirge_41_0.003719	100	402	0	0	1	402	352	753	0	743
asv_377|377	C13.PFemirge_108_0.031409	98.361	427	6	1	1	427	344	769	0	749
asv_384|372	C13.PFspades_44_4.062640	99.005	402	4	0	1	402	86	487	0	721
asv_388|369	C13.PFspades_10_43.615535	98.595	427	6	0	1	427	346	772	0	756
asv_388|369	C13.PFemirge_30_0.008244	98.595	427	6	0	1	427	200	626	0	756
asv_399|359	C13.PFemirge_108_0.031409	98.126	427	7	1	1	427	344	769	0	743
asv_400|357	C13.PFspades_17_11.967439	97.156	422	12	0	1	422	348	769	0	713
asv_400|357	C13.PFemirge_147_0.005746	97.156	422	12	0	1	422	249	670	0	713
asv_401|356	C13.PFspades_8_13.034265	99.254	402	3	0	1	402	351	752	0	726
asv_401|356	C13.PFemirge_139_0.005719	99.254	402	3	0	1	402	346	747	0	726
asv_405|355	C13.PFspades_3_802.185805	99.531	426	2	0	1	426	347	772	0	776
asv_405|355	C13.PFemirge_7_0.546196	99.531	426	2	0	1	426	322	747	0	776
asv_405|355	C13.PFemirge_185_0.005665	98.829	427	4	1	1	426	331	757	0	760
asv_408|354	C13.PFspades_10_43.615535	98.126	427	8	0	1	427	346	772	0	745
asv_408|354	C13.PFemirge_30_0.008244	98.126	427	8	0	1	427	200	626	0	745
asv_409|352	C13.PFspades_44_4.062640	97.015	402	12	0	1	402	86	487	0	676
asv_411|350	C13.PFemirge_78_0.011080	97.669	429	7	3	1	427	341	768	0	734
asv_413|346	C13.PFspades_3_802.185805	99.531	426	2	0	1	426	347	772	0	776
asv_413|346	C13.PFemirge_7_0.546196	99.531	426	2	0	1	426	322	747	0	776
asv_413|346	C13.PFemirge_185_0.005665	98.829	427	4	1	1	426	331	757	0	760
asv_415|344	C13.PFspades_3_802.185805	99.296	426	3	0	1	426	347	772	0	771
asv_415|344	C13.PFemirge_7_0.546196	99.296	426	3	0	1	426	322	747	0	771
asv_415|344	C13.PFemirge_185_0.005665	98.595	427	5	1	1	426	331	757	0	754
asv_417|343	C13.PFemirge_345_0.011025	100	407	0	0	1	407	344	750	0	752
asv_418|342	C13.PFspades_10_43.615535	99.766	427	1	0	1	427	346	772	0	784
asv_418|342	C13.PFemirge_30_0.008244	99.766	427	1	0	1	427	200	626	0	784
asv_418|342	C13.PFemirge_281_0.003600	98.131	428	6	2	1	427	339	765	0	745
asv_421|341	C13.PFspades_4_40.544760	98.595	427	6	0	1	427	351	777	0	756
asv_421|341	C13.PFemirge_162_0.026780	98.595	427	6	0	1	427	326	752	0	756
asv_423|339	C13.PFspades_3_802.185805	99.531	426	2	0	1	426	347	772	0	776
asv_423|339	C13.PFemirge_7_0.546196	99.531	426	2	0	1	426	322	747	0	776
asv_423|339	C13.PFemirge_185_0.005665	98.829	427	4	1	1	426	331	757	0	760
asv_426|329	C13.PFspades_17_11.967439	97.393	422	11	0	1	422	348	769	0	719
asv_426|329	C13.PFemirge_147_0.005746	97.393	422	11	0	1	422	249	670	0	719
asv_429|325	C13.PFemirge_78_0.011080	98.832	428	4	1	1	427	341	768	0	761
asv_440|314	C13.PFemirge_78_0.011080	97.897	428	8	1	1	427	341	768	0	739
asv_455|306	C13.PFspades_10_43.615535	97.19	427	12	0	1	427	346	772	0	723
asv_455|306	C13.PFemirge_30_0.008244	97.19	427	12	0	1	427	200	626	0	723
asv_457|305	C13.PFspades_21_4.596201	97.015	402	12	0	1	402	325	726	0	676
asv_458|305	C13.PFemirge_78_0.011080	97.664	428	9	1	1	427	341	768	0	734
asv_462|302	C13.PFemirge_108_0.031409	97.658	427	9	1	1	427	344	769	0	732
asv_469|293	C13.PFemirge_18_0.006701	98	400	8	0	3	402	180	579	0	695
asv_469|293	C13.PFspades_5_16.867867	97.264	402	11	0	1	402	321	722	0	682
asv_469|293	C13.PFemirge_208_0.007955	97.264	402	11	0	1	402	253	654	0	682
asv_474|290	C13.PFemirge_587_0.004489	98.832	428	3	2	1	427	134	560	0	761
asv_475|290	C13.PFspades_17_11.967439	97.642	424	6	4	1	422	348	769	0	725
asv_475|290	C13.PFemirge_147_0.005746	97.642	424	6	4	1	422	249	670	0	725
asv_477|289	C13.PFemirge_108_0.031409	97.19	427	11	1	1	427	344	769	0	721
asv_500|273	C13.PFspades_10_43.615535	99.532	427	2	0	1	427	346	772	0	778
asv_500|273	C13.PFemirge_30_0.008244	99.532	427	2	0	1	427	200	626	0	778
asv_500|273	C13.PFemirge_281_0.003600	97.897	428	7	2	1	427	339	765	0	739
asv_510|266	C13.PFemirge_78_0.011080	98.598	428	5	1	1	427	341	768	0	756
asv_510|266	C13.PFspades_1_103.725992	97.196	428	10	2	1	427	344	770	0	723
asv_510|266	C13.PFemirge_21_0.076644	97.196	428	10	2	1	427	341	767	0	723
asv_514|264	C13.PFemirge_18_0.006701	98.01	402	8	0	1	402	178	579	0	699
asv_514|264	C13.PFspades_5_16.867867	97.5	400	10	0	3	402	323	722	0	684
asv_514|264	C13.PFemirge_208_0.007955	97.5	400	10	0	3	402	255	654	0	684
asv_516|264	C13.PFspades_21_4.596201	97.761	402	9	0	1	402	325	726	0	693
asv_528|255	C13.PFspades_19_6.096901	99.526	422	2	0	1	422	354	775	0	769
asv_528|255	C13.PFemirge_70_0.002653	99.526	422	2	0	1	422	153	574	0	769
asv_529|254	C13.PFemirge_78_0.011080	98.364	428	6	1	1	427	341	768	0	750
asv_535|250	C13.PFspades_8_13.034265	99.254	402	3	0	1	402	351	752	0	726
asv_535|250	C13.PFemirge_139_0.005719	99.254	402	3	0	1	402	346	747	0	726
asv_540|249	C13.PFemirge_108_0.031409	97.424	427	10	1	1	427	344	769	0	726
asv_545|247	C13.PFemirge_18_0.006701	97.264	402	11	0	1	402	178	579	0	682
asv_545|247	C13.PFspades_5_16.867867	97.25	400	11	0	3	402	323	722	0	678
asv_545|247	C13.PFemirge_208_0.007955	97.25	400	11	0	3	402	255	654	0	678
asv_559|240	C13.PFspades_18_6.083195	98.01	402	8	0	1	402	363	764	0	699
asv_559|240	C13.PFemirge_41_0.003719	98.01	402	8	0	1	402	352	753	0	699
asv_562|235	C13.PFspades_10_43.615535	98.126	427	8	0	1	427	346	772	0	745
asv_562|235	C13.PFemirge_30_0.008244	98.126	427	8	0	1	427	200	626	0	745
asv_563|233	C13.PFspades_16_4.869231	99.045	419	4	0	1	419	361	779	0	752
asv_582|226	C13.PFemirge_108_0.031409	98.126	427	7	1	1	427	344	769	0	743
asv_584|225	C13.PFspades_10_43.615535	98.361	427	7	0	1	427	346	772	0	750
asv_584|225	C13.PFemirge_30_0.008244	98.361	427	7	0	1	427	200	626	0	750
asv_588|224	C13.PFemirge_108_0.031409	98.364	428	4	3	1	427	344	769	0	749
asv_596|219	C13.PFemirge_78_0.011080	98.131	428	7	1	1	427	341	768	0	745
asv_610|211	C13.PFemirge_108_0.031409	99.297	427	2	1	1	427	344	769	0	771
asv_616|208	C13.PFemirge_345_0.011025	98.526	407	6	0	1	407	344	750	0	719
asv_620|206	C13.PFspades_13_15.579373	100	422	0	0	1	422	353	774	0	780
asv_620|206	C13.PFemirge_161_0.007089	100	422	0	0	1	422	340	761	0	780
asv_636|201	C13.PFspades_44_4.062640	97.264	402	11	0	1	402	86	487	0	682
asv_637|201	C13.PFspades_30_11.180835	97.867	422	9	0	1	422	45	466	0	730
asv_637|201	C13.PFemirge_91_0.004908	97.867	422	9	0	1	422	309	730	0	730
asv_647|197	C13.PFspades_3_802.185805	99.296	426	3	0	1	426	347	772	0	771
asv_647|197	C13.PFemirge_7_0.546196	99.296	426	3	0	1	426	322	747	0	771
asv_647|197	C13.PFemirge_185_0.005665	98.595	427	5	1	1	426	331	757	0	754
asv_652|196	C13.PFspades_20_3.285283	99.766	427	1	0	1	427	347	773	0	784
asv_666|191	C13.PFemirge_78_0.011080	98.131	428	7	1	1	427	341	768	0	745
asv_666|191	C13.PFspades_1_103.725992	97.196	428	10	2	1	427	344	770	0	723
asv_666|191	C13.PFemirge_21_0.076644	97.196	428	10	2	1	427	341	767	0	723
asv_676|186	C13.PFspades_8_13.034265	99.502	402	2	0	1	402	351	752	0	732
asv_676|186	C13.PFemirge_139_0.005719	99.502	402	2	0	1	402	346	747	0	732
asv_682|182	C13.PFemirge_78_0.011080	97.43	428	10	1	1	427	341	768	0	728
asv_683|182	C13.PFemirge_78_0.011080	97.669	429	7	3	1	427	341	768	0	734
asv_684|182	C13.PFspades_44_4.062640	99.751	402	1	0	1	402	86	487	0	737
asv_688|181	C13.PFspades_3_802.185805	97.418	426	11	0	1	426	347	772	0	726
asv_688|181	C13.PFemirge_7_0.546196	97.418	426	11	0	1	426	322	747	0	726
asv_700|175	C13.PFemirge_78_0.011080	97.196	428	11	1	1	427	341	768	0	723
asv_706|170	C13.PFemirge_78_0.011080	97.196	428	11	1	1	427	341	768	0	723
asv_723|163	C13.PFemirge_78_0.011080	98.131	428	7	1	1	427	341	768	0	745
asv_752|155	C13.PFspades_10_43.615535	97.658	427	10	0	1	427	346	772	0	734
asv_752|155	C13.PFemirge_30_0.008244	97.658	427	10	0	1	427	200	626	0	734
asv_752|155	C13.PFemirge_281_0.003600	97.424	427	11	0	1	427	339	765	0	728
asv_761|153	C13.PFspades_5_16.867867	97.5	400	10	0	3	402	323	722	0	684
asv_761|153	C13.PFemirge_208_0.007955	97.5	400	10	0	3	402	255	654	0	684
asv_761|153	C13.PFemirge_18_0.006701	97.015	402	12	0	1	402	178	579	0	676
asv_766|152	C13.PFspades_17_11.967439	97.63	422	10	0	1	422	348	769	0	725
asv_766|152	C13.PFemirge_147_0.005746	97.63	422	10	0	1	422	249	670	0	725
asv_772|150	C13.PFspades_3_802.185805	99.296	426	3	0	1	426	347	772	0	771
asv_772|150	C13.PFemirge_7_0.546196	99.296	426	3	0	1	426	322	747	0	771
asv_772|150	C13.PFemirge_185_0.005665	98.595	427	5	1	1	426	331	757	0	754
asv_778|148	C13.PFspades_4_40.544760	99.766	427	1	0	1	427	351	777	0	784
asv_778|148	C13.PFemirge_162_0.026780	99.766	427	1	0	1	427	326	752	0	784
asv_782|147	C13.PFemirge_78_0.011080	98.364	428	6	1	1	427	341	768	0	750
asv_808|139	C13.PFspades_28_2.110272	99.752	403	1	0	1	403	381	783	0	739
asv_809|139	C13.PFspades_8_13.034265	99.751	402	1	0	1	402	351	752	0	737
asv_809|139	C13.PFemirge_139_0.005719	99.751	402	1	0	1	402	346	747	0	737
asv_826|134	C13.PFspades_4_40.544760	99.766	427	1	0	1	427	351	777	0	784
asv_826|134	C13.PFemirge_162_0.026780	99.766	427	1	0	1	427	326	752	0	784
asv_830|134	C13.PFemirge_78_0.011080	97.897	428	8	1	1	427	341	768	0	739
asv_832|133	C13.PFspades_3_802.185805	98.826	426	5	0	1	426	347	772	0	760
asv_832|133	C13.PFemirge_7_0.546196	98.826	426	5	0	1	426	322	747	0	760
asv_832|133	C13.PFemirge_185_0.005665	98.126	427	7	1	1	426	331	757	0	743
asv_839|132	C13.PFemirge_108_0.031409	98.126	427	7	1	1	427	344	769	0	743
asv_849|129	C13.PFspades_4_40.544760	97.19	427	12	0	1	427	351	777	0	723
asv_849|129	C13.PFemirge_456_0.003722	97.19	427	12	0	1	427	321	747	0	723
asv_849|129	C13.PFemirge_162_0.026780	97.19	427	12	0	1	427	326	752	0	723
asv_850|129	C13.PFspades_8_13.034265	99.502	402	2	0	1	402	351	752	0	732
asv_850|129	C13.PFemirge_139_0.005719	99.502	402	2	0	1	402	346	747	0	732
asv_853|128	C13.PFspades_17_11.967439	97.406	424	7	4	1	422	348	769	0	719
asv_853|128	C13.PFemirge_147_0.005746	97.406	424	7	4	1	422	249	670	0	719
asv_866|124	C13.PFspades_18_6.083195	98.756	402	5	0	1	402	363	764	0	715
asv_866|124	C13.PFemirge_41_0.003719	98.756	402	5	0	1	402	352	753	0	715
asv_868|123	C13.PFspades_17_11.967439	97.156	422	12	0	1	422	348	769	0	713
asv_868|123	C13.PFemirge_147_0.005746	97.156	422	12	0	1	422	249	670	0	713
asv_870|122	C13.PFspades_5_16.867867	99.005	402	4	0	1	402	321	722	0	721
asv_870|122	C13.PFemirge_208_0.007955	99.005	402	4	0	1	402	253	654	0	721
asv_879|121	C13.PFemirge_78_0.011080	98.131	428	7	1	1	427	341	768	0	745
asv_880|121	C13.PFemirge_78_0.011080	98.601	429	3	3	1	427	341	768	0	756
asv_880|121	C13.PFspades_1_103.725992	97.196	428	10	2	1	427	344	770	0	723
asv_880|121	C13.PFemirge_21_0.076644	97.196	428	10	2	1	427	341	767	0	723
asv_884|119	C13.PFemirge_605_0.002234	98.135	429	6	2	1	428	361	788	0	747
asv_884|119	C13.PFspades_32_3.990276	97.436	429	9	2	1	428	56	483	0	730
asv_888|119	C13.PFemirge_108_0.031409	97.424	427	10	1	1	427	344	769	0	726
asv_903|116	C13.PFemirge_108_0.031409	98.126	427	7	1	1	427	344	769	0	743
asv_909|114	C13.PFspades_16_4.869231	99.284	419	3	0	1	419	361	779	0	758
asv_910|114	C13.PFspades_10_43.615535	99.532	427	2	0	1	427	346	772	0	778
asv_910|114	C13.PFemirge_30_0.008244	99.532	427	2	0	1	427	200	626	0	778
asv_910|114	C13.PFemirge_281_0.003600	97.664	428	8	2	1	427	339	765	0	734
asv_917|114	C13.PFspades_17_11.967439	97.63	422	10	0	1	422	348	769	0	725
asv_917|114	C13.PFemirge_147_0.005746	97.63	422	10	0	1	422	249	670	0	725
asv_919|112	C13.PFspades_17_11.967439	100	422	0	0	1	422	348	769	0	780
asv_919|112	C13.PFemirge_147_0.005746	100	422	0	0	1	422	249	670	0	780
asv_920|112	C13.PFemirge_108_0.031409	98.126	427	7	1	1	427	344	769	0	743
asv_924|111	C13.PFemirge_78_0.011080	97.43	428	10	1	1	427	341	768	0	728
asv_936|109	C13.PFspades_10_43.615535	98.829	427	5	0	1	427	346	772	0	761
asv_936|109	C13.PFemirge_30_0.008244	98.829	427	5	0	1	427	200	626	0	761
asv_936|109	C13.PFemirge_281_0.003600	97.43	428	9	2	1	427	339	765	0	728
asv_962|104	C13.PFemirge_78_0.011080	97.436	429	8	3	1	427	341	768	0	728
asv_975|102	C13.PFspades_1_103.725992	99.297	427	3	0	1	427	344	770	0	773
asv_975|102	C13.PFemirge_21_0.076644	99.297	427	3	0	1	427	341	767	0	773
asv_975|102	C13.PFemirge_78_0.011080	97.897	428	8	1	1	427	341	768	0	739
asv_976|102	C13.PFemirge_78_0.011080	97.664	428	9	1	1	427	341	768	0	734
asv_976|102	C13.PFspades_1_103.725992	97.19	427	12	0	1	427	344	770	0	723
asv_976|102	C13.PFemirge_21_0.076644	97.19	427	12	0	1	427	341	767	0	723
asv_984|101	C13.PFemirge_78_0.011080	97.897	428	8	1	1	427	341	768	0	739
asv_988|100	C13.PFemirge_345_0.011025	99.017	407	4	0	1	407	344	750	0	730
asv_995|99	C13.PFspades_2_157.505263	99.763	422	1	0	1	422	354	775	0	774
asv_995|99	C13.PFemirge_13_0.112011	99.763	422	1	0	1	422	310	731	0	774
asv_996|99	C13.PFspades_3_802.185805	98.826	426	5	0	1	426	347	772	0	760
asv_996|99	C13.PFemirge_7_0.546196	98.826	426	5	0	1	426	322	747	0	760
asv_996|99	C13.PFemirge_185_0.005665	98.126	427	7	1	1	426	331	757	0	743
asv_1004|98	C13.PFspades_4_40.544760	97.424	427	11	0	1	427	351	777	0	728
asv_1004|98	C13.PFemirge_162_0.026780	97.424	427	11	0	1	427	326	752	0	728
asv_1009|97	C13.PFspades_17_11.967439	97.393	422	11	0	1	422	348	769	0	719
asv_1009|97	C13.PFemirge_147_0.005746	97.393	422	11	0	1	422	249	670	0	719
asv_1023|95	C13.PFemirge_78_0.011080	97.43	428	10	1	1	427	341	768	0	728
asv_1033|93	C13.PFspades_5_16.867867	98.756	402	5	0	1	402	321	722	0	715
asv_1033|93	C13.PFemirge_208_0.007955	98.756	402	5	0	1	402	253	654	0	715
asv_1033|93	C13.PFemirge_18_0.006701	97.25	400	11	0	3	402	180	579	0	678
asv_1042|92	C13.PFspades_30_11.180835	100	422	0	0	1	422	45	466	0	780
asv_1042|92	C13.PFemirge_91_0.004908	100	422	0	0	1	422	309	730	0	780
asv_1047|92	C13.PFspades_30_11.180835	99.052	422	4	0	1	422	45	466	0	758
asv_1047|92	C13.PFemirge_91_0.004908	99.052	422	4	0	1	422	309	730	0	758
asv_1053|91	C13.PFemirge_78_0.011080	97.43	428	10	1	1	427	341	768	0	728
asv_1069|89	C13.PFspades_1_103.725992	97.19	427	12	0	1	427	344	770	0	723
asv_1069|89	C13.PFemirge_21_0.076644	97.19	427	12	0	1	427	341	767	0	723
asv_1084|88	C13.PFspades_3_802.185805	98.357	426	7	0	1	426	347	772	0	749
asv_1084|88	C13.PFemirge_7_0.546196	98.357	426	7	0	1	426	322	747	0	749
asv_1084|88	C13.PFemirge_185_0.005665	97.658	427	9	1	1	426	331	757	0	732
asv_1088|87	C13.PFspades_44_4.062640	100	402	0	0	1	402	86	487	0	743
asv_1093|86	C13.PFemirge_78_0.011080	97.902	429	6	3	1	427	341	768	0	739
asv_1094|85	C13.PFspades_10_43.615535	98.126	427	8	0	1	427	346	772	0	745
asv_1094|85	C13.PFemirge_30_0.008244	98.126	427	8	0	1	427	200	626	0	745
asv_1094|85	C13.PFemirge_281_0.003600	97.892	427	9	0	1	427	339	765	0	739
asv_1100|84	C13.PFemirge_587_0.004489	98.832	428	3	2	1	427	134	560	0	761
asv_1108|84	C13.PFspades_10_43.615535	98.595	427	6	0	1	427	346	772	0	756
asv_1108|84	C13.PFemirge_30_0.008244	98.595	427	6	0	1	427	200	626	0	756
asv_1108|84	C13.PFemirge_281_0.003600	97.196	428	10	2	1	427	339	765	0	723
asv_1109|84	C13.PFemirge_78_0.011080	97.897	428	8	1	1	427	341	768	0	739
asv_1114|84	C13.PFemirge_108_0.031409	98.126	427	7	1	1	427	344	769	0	743
asv_1139|81	C13.PFspades_3_802.185805	98.122	426	8	0	1	426	347	772	0	743
asv_1139|81	C13.PFemirge_7_0.546196	98.122	426	8	0	1	426	322	747	0	743
asv_1139|81	C13.PFemirge_185_0.005665	97.424	427	10	1	1	426	331	757	0	726
asv_1142|80	C13.PFspades_1_103.725992	99.532	427	2	0	1	427	344	770	0	778
asv_1142|80	C13.PFemirge_21_0.076644	99.532	427	2	0	1	427	341	767	0	778
asv_1142|80	C13.PFemirge_78_0.011080	97.196	428	11	1	1	427	341	768	0	723
asv_1144|80	C13.PFspades_18_6.083195	97.512	402	10	0	1	402	363	764	0	688
asv_1144|80	C13.PFemirge_41_0.003719	97.512	402	10	0	1	402	352	753	0	688
asv_1149|80	C13.PFspades_44_4.062640	98.507	402	6	0	1	402	86	487	0	710
asv_1152|79	C13.PFspades_19_6.096901	100	422	0	0	1	422	354	775	0	780
asv_1152|79	C13.PFemirge_70_0.002653	100	422	0	0	1	422	153	574	0	780
asv_1153|79	C13.PFspades_18_6.083195	99.005	402	4	0	1	402	363	764	0	721
asv_1153|79	C13.PFemirge_41_0.003719	99.005	402	4	0	1	402	352	753	0	721
asv_1186|76	C13.PFspades_44_4.062640	97.512	402	10	0	1	402	86	487	0	688
asv_1187|76	C13.PFemirge_108_0.031409	97.19	427	11	1	1	427	344	769	0	721
asv_1188|75	C13.PFemirge_345_0.011025	98.526	407	6	0	1	407	344	750	0	719
asv_1196|75	C13.PFspades_10_43.615535	98.361	427	7	0	1	427	346	772	0	750
asv_1196|75	C13.PFemirge_30_0.008244	98.361	427	7	0	1	427	200	626	0	750
asv_1196|75	C13.PFemirge_281_0.003600	97.19	427	12	0	1	427	339	765	0	723
asv_1203|74	C13.PFemirge_108_0.031409	98.595	427	5	1	1	427	344	769	0	754
asv_1205|74	C13.PFspades_6_36.359788	97.4	423	9	2	1	422	352	773	0	719
asv_1205|74	C13.PFemirge_127_0.022072	97.4	423	9	2	1	422	348	769	0	719
asv_1211|74	C13.PFspades_3_802.185805	99.531	426	2	0	1	426	347	772	0	776
asv_1211|74	C13.PFemirge_7_0.546196	99.531	426	2	0	1	426	322	747	0	776
asv_1211|74	C13.PFemirge_185_0.005665	98.829	427	4	1	1	426	331	757	0	760
asv_1217|73	C13.PFemirge_108_0.031409	97.892	427	8	1	1	427	344	769	0	737
asv_1228|72	C13.PFspades_17_11.967439	98.341	422	7	0	1	422	348	769	0	741
asv_1228|72	C13.PFemirge_147_0.005746	98.341	422	7	0	1	422	249	670	0	741
asv_1239|71	C13.PFspades_5_16.867867	98.75	400	5	0	3	402	323	722	0	712
asv_1239|71	C13.PFemirge_208_0.007955	98.75	400	5	0	3	402	255	654	0	712
asv_1239|71	C13.PFemirge_18_0.006701	97.264	402	11	0	1	402	178	579	0	682
asv_1258|70	C13.PFspades_8_13.034265	99.005	402	4	0	1	402	351	752	0	721
asv_1258|70	C13.PFemirge_139_0.005719	99.005	402	4	0	1	402	346	747	0	721
asv_1276|68	C13.PFspades_29_16.938367	98.595	427	6	0	1	427	330	756	0	756
asv_1282|68	C13.PFemirge_78_0.011080	97.902	429	6	3	1	427	341	768	0	739
asv_1296|67	C13.PFemirge_78_0.011080	97.902	429	6	3	1	427	341	768	0	739
asv_1302|66	C13.PFspades_3_802.185805	99.531	426	2	0	1	426	347	772	0	776
asv_1302|66	C13.PFemirge_7_0.546196	99.531	426	2	0	1	426	322	747	0	776
asv_1302|66	C13.PFemirge_185_0.005665	98.829	427	4	1	1	426	331	757	0	760
asv_1306|66	C13.PFemirge_456_0.003722	97.19	427	12	0	1	427	321	747	0	723
asv_1323|65	C13.PFemirge_108_0.031409	97.19	427	11	1	1	427	344	769	0	721
asv_1329|64	C13.PFemirge_108_0.031409	97.658	427	9	1	1	427	344	769	0	732
asv_1330|64	C13.PFspades_5_16.867867	98.507	402	6	0	1	402	321	722	0	710
asv_1330|64	C13.PFemirge_208_0.007955	98.507	402	6	0	1	402	253	654	0	710
asv_1364|62	C13.PFemirge_78_0.011080	98.368	429	4	3	1	427	341	768	0	750
asv_1383|60	C13.PFemirge_78_0.011080	97.669	429	7	3	1	427	341	768	0	734
asv_1384|60	C13.PFemirge_78_0.011080	97.43	428	10	1	1	427	341	768	0	728
asv_1397|60	C13.PFspades_3_802.185805	99.061	426	4	0	1	426	347	772	0	765
asv_1397|60	C13.PFemirge_7_0.546196	99.061	426	4	0	1	426	322	747	0	765
asv_1397|60	C13.PFemirge_185_0.005665	98.361	427	6	1	1	426	331	757	0	749
asv_1403|59	C13.PFemirge_108_0.031409	97.669	429	5	5	1	427	344	769	0	732
asv_1429|58	C13.PFspades_35_4.232694	99.291	423	3	0	1	423	24	446	0	765
asv_1429|58	C13.PFemirge_184_0.003822	97.163	423	12	0	1	423	382	804	0	715
asv_1432|58	C13.PFemirge_108_0.031409	98.361	427	6	1	1	427	344	769	0	749
asv_1433|58	C13.PFemirge_281_0.003600	97.19	427	12	0	1	427	339	765	0	723
asv_1434|57	C13.PFemirge_78_0.011080	98.131	428	7	1	1	427	341	768	0	745
asv_1448|57	C13.PFspades_3_802.185805	99.531	426	2	0	1	426	347	772	0	776
asv_1448|57	C13.PFemirge_7_0.546196	99.531	426	2	0	1	426	322	747	0	776
asv_1448|57	C13.PFemirge_185_0.005665	98.829	427	4	1	1	426	331	757	0	760
asv_1451|56	C13.PFemirge_78_0.011080	98.131	428	7	1	1	427	341	768	0	745
asv_1459|56	C13.PFemirge_78_0.011080	97.436	429	8	3	1	427	341	768	0	728
asv_1467|56	C13.PFemirge_281_0.003600	97.897	428	7	2	1	427	339	765	0	739
asv_1467|56	C13.PFspades_10_43.615535	97.424	427	11	0	1	427	346	772	0	728
asv_1467|56	C13.PFemirge_30_0.008244	97.424	427	11	0	1	427	200	626	0	728
asv_1470|56	C13.PFspades_16_4.869231	99.523	419	2	0	1	419	361	779	0	763
asv_1484|55	C13.PFemirge_108_0.031409	97.669	429	5	5	1	427	344	769	0	732
asv_1501|54	C13.PFspades_17_11.967439	98.104	422	8	0	1	422	348	769	0	736
asv_1501|54	C13.PFemirge_147_0.005746	98.104	422	8	0	1	422	249	670	0	736
asv_1506|54	C13.PFspades_8_13.034265	98.259	402	7	0	1	402	351	752	0	704
asv_1506|54	C13.PFemirge_139_0.005719	98.259	402	7	0	1	402	346	747	0	704
asv_1541|52	C13.PFemirge_78_0.011080	97.902	429	6	3	1	427	341	768	0	739
asv_1546|51	C13.PFemirge_78_0.011080	98.135	429	5	3	1	427	341	768	0	745
asv_1546|51	C13.PFspades_1_103.725992	97.424	427	11	0	1	427	344	770	0	728
asv_1546|51	C13.PFemirge_21_0.076644	97.424	427	11	0	1	427	341	767	0	728
asv_1558|50	C13.PFemirge_78_0.011080	97.196	428	11	1	1	427	341	768	0	723
asv_1561|50	C13.PFspades_5_16.867867	98.259	402	7	0	1	402	321	722	0	704
asv_1561|50	C13.PFemirge_208_0.007955	98.259	402	7	0	1	402	253	654	0	704
asv_1575|50	C13.PFemirge_108_0.031409	99.532	427	1	1	1	427	344	769	0	776
asv_1577|49	C13.PFemirge_78_0.011080	97.664	428	9	1	1	427	341	768	0	734
asv_1594|49	C13.PFemirge_78_0.011080	97.436	429	8	3	1	427	341	768	0	728
asv_1616|48	C13.PFemirge_108_0.031409	98.361	427	6	1	1	427	344	769	0	749
asv_1631|47	C13.PFspades_16_4.869231	99.523	419	2	0	1	419	361	779	0	763
asv_1634|47	C13.PFspades_4_40.544760	97.43	428	9	2	1	427	351	777	0	728
asv_1634|47	C13.PFemirge_162_0.026780	97.43	428	9	2	1	427	326	752	0	728
asv_1639|47	C13.PFspades_3_802.185805	98.826	426	5	0	1	426	347	772	0	760
asv_1639|47	C13.PFemirge_7_0.546196	98.826	426	5	0	1	426	322	747	0	760
asv_1639|47	C13.PFemirge_185_0.005665	98.126	427	7	1	1	426	331	757	0	743
asv_1640|47	C13.PFspades_16_4.869231	99.761	419	1	0	1	419	361	779	0	769
asv_1650|46	C13.PFemirge_345_0.011025	98.771	407	5	0	1	407	344	750	0	725
asv_1666|45	C13.PFspades_7_32.211236	99.757	412	1	0	1	412	337	748	0	756
asv_1666|45	C13.PFemirge_112_0.015994	99.515	412	1	1	1	412	273	683	0	749
asv_1668|45	C13.PFemirge_108_0.031409	97.19	427	11	1	1	427	344	769	0	721
asv_1675|45	C13.PFspades_18_6.083195	97.761	402	9	0	1	402	363	764	0	693
asv_1675|45	C13.PFemirge_41_0.003719	97.761	402	9	0	1	402	352	753	0	693
asv_1686|44	C13.PFspades_17_11.967439	98.578	422	6	0	1	422	348	769	0	747
asv_1686|44	C13.PFemirge_147_0.005746	98.578	422	6	0	1	422	249	670	0	747
asv_1688|44	C13.PFemirge_78_0.011080	97.43	428	10	1	1	427	341	768	0	728
asv_1693|44	C13.PFemirge_108_0.031409	98.126	427	7	1	1	427	344	769	0	743
asv_1707|44	C13.PFspades_32_3.990276	99.299	428	3	0	1	428	56	483	0	774
asv_1707|44	C13.PFemirge_605_0.002234	99.299	428	3	0	1	428	361	788	0	774
asv_1710|43	C13.PFspades_15_6.789881	100	419	0	0	1	419	352	770	0	774
asv_1710|43	C13.PFemirge_19_0.003193	100	360	0	0	1	360	338	697	0	665
asv_1732|43	C13.PFemirge_108_0.031409	97.658	427	9	1	1	427	344	769	0	732
asv_1743|42	C13.PFspades_2_157.505263	99.289	422	3	0	1	422	354	775	0	763
asv_1743|42	C13.PFemirge_13_0.112011	99.289	422	3	0	1	422	310	731	0	763
asv_1758|42	C13.PFspades_44_4.062640	98.507	402	6	0	1	402	86	487	0	710
asv_1780|41	C13.PFspades_1_103.725992	98.829	427	5	0	1	427	344	770	0	761
asv_1780|41	C13.PFemirge_21_0.076644	98.829	427	5	0	1	427	341	767	0	761
asv_1780|41	C13.PFemirge_78_0.011080	97.43	428	10	1	1	427	341	768	0	728
asv_1785|41	C13.PFemirge_108_0.031409	98.126	427	7	1	1	427	344	769	0	743
asv_1786|41	C13.PFemirge_78_0.011080	98.368	429	4	3	1	427	341	768	0	750
asv_1789|41	C13.PFspades_8_13.034265	98.507	402	6	0	1	402	351	752	0	710
asv_1789|41	C13.PFemirge_139_0.005719	98.507	402	6	0	1	402	346	747	0	710
asv_1792|40	C13.PFspades_14_6.412853	100	427	0	0	1	427	352	778	0	789
asv_1792|40	C13.PFemirge_422_0.003200	100	427	0	0	1	427	266	692	0	789
asv_1793|40	C13.PFspades_5_16.867867	100	402	0	0	1	402	321	722	0	743
asv_1793|40	C13.PFemirge_208_0.007955	100	402	0	0	1	402	253	654	0	743
asv_1793|40	C13.PFemirge_18_0.006701	97	400	12	0	3	402	180	579	0	673
asv_1799|40	C13.PFemirge_587_0.004489	98.595	427	6	0	1	427	134	560	0	756
asv_1799|40	C13.PFspades_11_12.632583	97.436	429	7	4	1	427	351	777	0	728
asv_1829|40	C13.PFspades_10_43.615535	97.19	427	12	0	1	427	346	772	0	723
asv_1829|40	C13.PFemirge_30_0.008244	97.19	427	12	0	1	427	200	626	0	723
asv_1846|39	C13.PFspades_44_4.062640	97.512	402	10	0	1	402	86	487	0	688
asv_1849|39	C13.PFspades_20_3.285283	97.424	427	11	0	1	427	347	773	0	728
asv_1870|38	C13.PFspades_9_16.176525	97.291	406	11	0	1	406	322	727	0	689
asv_1870|38	C13.PFemirge_191_0.008708	97.291	406	11	0	1	406	314	719	0	689
asv_1878|38	C13.PFspades_29_16.938367	98.126	427	8	0	1	427	330	756	0	745
asv_1882|38	C13.PFspades_4_40.544760	98.361	427	7	0	1	427	351	777	0	750
asv_1882|38	C13.PFemirge_162_0.026780	98.361	427	7	0	1	427	326	752	0	750
asv_1882|38	C13.PFemirge_456_0.003722	97.19	427	12	0	1	427	321	747	0	723
asv_1927|36	C13.PFspades_32_3.990276	99.533	428	2	0	1	428	56	483	0	780
asv_1927|36	C13.PFemirge_605_0.002234	99.299	428	3	0	1	428	361	788	0	774
asv_1964|35	C13.PFspades_21_4.596201	97.512	402	10	0	1	402	325	726	0	688
asv_1970|35	C13.PFemirge_78_0.011080	98.598	428	5	1	1	427	341	768	0	756
asv_1976|35	C13.PFemirge_78_0.011080	97.196	428	11	1	1	427	341	768	0	723
asv_2010|34	C13.PFspades_18_6.083195	98.01	402	8	0	1	402	363	764	0	699
asv_2010|34	C13.PFemirge_41_0.003719	98.01	402	8	0	1	402	352	753	0	699
asv_2019|34	C13.PFspades_17_11.967439	97.867	422	9	0	1	422	348	769	0	730
asv_2019|34	C13.PFemirge_147_0.005746	97.867	422	9	0	1	422	249	670	0	730
asv_2020|34	C13.PFemirge_345_0.011025	99.263	407	3	0	1	407	344	750	0	736
asv_2034|34	C13.PFemirge_108_0.031409	97.892	427	8	1	1	427	344	769	0	737
asv_2041|33	C13.PFspades_10_43.615535	98.361	427	7	0	1	427	346	772	0	750
asv_2041|33	C13.PFemirge_30_0.008244	98.361	427	7	0	1	427	200	626	0	750
asv_2041|33	C13.PFemirge_281_0.003600	97.19	427	12	0	1	427	339	765	0	723
asv_2044|33	C13.PFemirge_587_0.004489	98.595	427	6	0	1	427	134	560	0	756
asv_2044|33	C13.PFspades_11_12.632583	97.436	429	7	4	1	427	351	777	0	728
asv_2048|33	C13.PFspades_16_4.869231	99.523	419	2	0	1	419	361	779	0	763
asv_2071|33	C13.PFspades_16_4.869231	99.284	419	3	0	1	419	361	779	0	758
asv_2073|33	C13.PFemirge_108_0.031409	97.892	427	8	1	1	427	344	769	0	737
asv_2074|32	C13.PFspades_7_32.211236	99.272	412	3	0	1	412	337	748	0	745
asv_2074|32	C13.PFemirge_112_0.015994	99.029	412	3	1	1	412	273	683	0	737
asv_2086|32	C13.PFspades_17_11.967439	97.63	422	10	0	1	422	348	769	0	725
asv_2086|32	C13.PFemirge_147_0.005746	97.63	422	10	0	1	422	249	670	0	725
asv_2100|32	C13.PFspades_20_3.285283	97.658	427	10	0	1	427	347	773	0	734
asv_2110|31	C13.PFspades_17_11.967439	97.867	422	9	0	1	422	348	769	0	730
asv_2110|31	C13.PFemirge_147_0.005746	97.867	422	9	0	1	422	249	670	0	730
asv_2113|31	C13.PFspades_4_40.544760	97.658	427	10	0	1	427	351	777	0	734
asv_2113|31	C13.PFemirge_162_0.026780	97.658	427	10	0	1	427	326	752	0	734
asv_2192|29	C13.PFemirge_78_0.011080	97.897	428	8	1	1	427	341	768	0	739
asv_2205|29	C13.PFemirge_345_0.011025	98.526	407	6	0	1	407	344	750	0	719
asv_2238|29	C13.PFemirge_78_0.011080	97.43	428	10	1	1	427	341	768	0	728
asv_2241|29	C13.PFspades_17_11.967439	97.642	424	6	4	1	422	348	769	0	725
asv_2241|29	C13.PFemirge_147_0.005746	97.642	424	6	4	1	422	249	670	0	725
asv_2302|27	C13.PFspades_1_103.725992	99.297	427	3	0	1	427	344	770	0	773
asv_2302|27	C13.PFemirge_21_0.076644	99.297	427	3	0	1	427	341	767	0	773
asv_2302|27	C13.PFemirge_78_0.011080	97.43	428	10	1	1	427	341	768	0	728
asv_2341|27	C13.PFspades_17_11.967439	97.63	422	10	0	1	422	348	769	0	725
asv_2341|27	C13.PFemirge_147_0.005746	97.63	422	10	0	1	422	249	670	0	725
asv_2342|26	C13.PFspades_7_32.211236	98.309	414	5	2	1	414	337	748	0	725
asv_2342|26	C13.PFemirge_112_0.015994	98.068	414	5	3	1	414	273	683	0	717
asv_2344|26	C13.PFspades_26_4.127393	99.755	408	1	0	1	408	154	561	0	749
asv_2345|26	C13.PFspades_18_6.083195	98.756	402	5	0	1	402	363	764	0	715
asv_2345|26	C13.PFemirge_41_0.003719	98.756	402	5	0	1	402	352	753	0	715
asv_2349|26	C13.PFspades_30_11.180835	98.815	422	5	0	1	422	45	466	0	752
asv_2349|26	C13.PFemirge_91_0.004908	98.815	422	5	0	1	422	309	730	0	752
asv_2356|26	C13.PFemirge_78_0.011080	97.43	428	10	1	1	427	341	768	0	728
asv_2364|26	C13.PFspades_17_11.967439	97.63	422	10	0	1	422	348	769	0	725
asv_2364|26	C13.PFemirge_147_0.005746	97.63	422	10	0	1	422	249	670	0	725
asv_2383|26	C13.PFemirge_108_0.031409	98.361	427	6	1	1	427	344	769	0	749
asv_2388|26	C13.PFspades_4_40.544760	97.19	427	12	0	1	427	351	777	0	723
asv_2388|26	C13.PFemirge_162_0.026780	97.19	427	12	0	1	427	326	752	0	723
asv_2393|26	C13.PFspades_44_4.062640	97.761	402	9	0	1	402	86	487	0	693
asv_2396|25	C13.PFemirge_108_0.031409	97.424	427	10	1	1	427	344	769	0	726
asv_2418|25	C13.PFemirge_605_0.002234	99.299	428	3	0	1	428	361	788	0	774
asv_2418|25	C13.PFspades_32_3.990276	98.131	428	8	0	1	428	56	483	0	747
asv_2423|25	C13.PFspades_30_11.180835	99.052	422	4	0	1	422	45	466	0	758
asv_2423|25	C13.PFemirge_91_0.004908	99.052	422	4	0	1	422	309	730	0	758
asv_2464|24	C13.PFspades_3_802.185805	98.826	426	5	0	1	426	347	772	0	760
asv_2464|24	C13.PFemirge_7_0.546196	98.826	426	5	0	1	426	322	747	0	760
asv_2464|24	C13.PFemirge_185_0.005665	98.126	427	7	1	1	426	331	757	0	743
asv_2501|24	C13.PFspades_1_103.725992	99.063	427	4	0	1	427	344	770	0	767
asv_2501|24	C13.PFemirge_21_0.076644	99.063	427	4	0	1	427	341	767	0	767
asv_2501|24	C13.PFemirge_78_0.011080	97.664	428	9	1	1	427	341	768	0	734
asv_2502|24	C13.PFspades_17_11.967439	97.867	422	9	0	1	422	348	769	0	730
asv_2502|24	C13.PFemirge_147_0.005746	97.867	422	9	0	1	422	249	670	0	730
asv_2549|23	C13.PFspades_44_4.062640	97.761	402	9	0	1	402	86	487	0	693
asv_2653|22	C13.PFemirge_605_0.002234	99.299	428	3	0	1	428	361	788	0	774
asv_2653|22	C13.PFspades_32_3.990276	98.832	428	5	0	1	428	56	483	0	763
asv_2662|21	C13.PFspades_18_6.083195	99.751	402	1	0	1	402	363	764	0	737
asv_2662|21	C13.PFemirge_41_0.003719	99.751	402	1	0	1	402	352	753	0	737
asv_2664|21	C13.PFspades_44_4.062640	99.005	402	4	0	1	402	86	487	0	721
asv_2669|21	C13.PFemirge_78_0.011080	97.897	428	8	1	1	427	341	768	0	739
asv_2686|21	C13.PFspades_26_4.127393	98.284	408	7	0	1	408	154	561	0	715
asv_2724|21	C13.PFemirge_78_0.011080	97.669	429	7	3	1	427	341	768	0	734
asv_2745|20	C13.PFspades_9_16.176525	97.537	406	10	0	1	406	322	727	0	695
asv_2745|20	C13.PFemirge_191_0.008708	97.537	406	10	0	1	406	314	719	0	695
asv_2750|20	C13.PFemirge_78_0.011080	98.598	428	5	1	1	427	341	768	0	756
asv_2753|20	C13.PFspades_9_16.176525	97.03	404	12	0	1	404	322	725	0	680
asv_2753|20	C13.PFemirge_191_0.008708	97.03	404	12	0	1	404	314	717	0	680
asv_2760|20	C13.PFemirge_78_0.011080	98.598	428	5	1	1	427	341	768	0	756
asv_2814|20	C13.PFspades_30_11.180835	98.815	422	5	0	1	422	45	466	0	752
asv_2814|20	C13.PFemirge_91_0.004908	98.815	422	5	0	1	422	309	730	0	752
asv_2819|20	C13.PFspades_44_4.062640	97.761	402	9	0	1	402	86	487	0	693
asv_2827|19	C13.PFspades_4_40.544760	98.595	427	6	0	1	427	351	777	0	756
asv_2827|19	C13.PFemirge_162_0.026780	98.595	427	6	0	1	427	326	752	0	756
asv_2827|19	C13.PFemirge_456_0.003722	97.424	427	11	0	1	427	321	747	0	728
asv_2828|19	C13.PFemirge_345_0.011025	99.509	407	2	0	1	407	344	750	0	741
asv_2836|19	C13.PFspades_19_6.096901	98.578	422	6	0	1	422	354	775	0	747
asv_2836|19	C13.PFemirge_70_0.002653	98.578	422	6	0	1	422	153	574	0	747
asv_2843|19	C13.PFspades_32_3.990276	98.832	428	5	0	1	428	56	483	0	763
asv_2843|19	C13.PFemirge_605_0.002234	98.832	428	5	0	1	428	361	788	0	763
asv_2849|19	C13.PFemirge_108_0.031409	98.131	428	5	3	1	427	344	769	0	743
asv_2852|19	C13.PFspades_15_6.789881	99.045	419	4	0	1	419	352	770	0	752
asv_2852|19	C13.PFemirge_19_0.003193	98.889	360	4	0	1	360	338	697	0	643
asv_2874|19	C13.PFemirge_78_0.011080	99.065	428	3	1	1	427	341	768	0	767
asv_2875|19	C13.PFspades_30_11.180835	98.341	422	7	0	1	422	45	466	0	741
asv_2875|19	C13.PFemirge_91_0.004908	98.341	422	7	0	1	422	309	730	0	741
asv_2885|19	C13.PFemirge_108_0.031409	97.658	427	9	1	1	427	344	769	0	732
asv_2887|19	C13.PFspades_30_11.180835	99.289	422	3	0	1	422	45	466	0	763
asv_2887|19	C13.PFemirge_91_0.004908	99.289	422	3	0	1	422	309	730	0	763
asv_2890|19	C13.PFemirge_345_0.011025	98.034	407	8	0	1	407	344	750	0	708
asv_2940|18	C13.PFemirge_108_0.031409	98.361	427	6	1	1	427	344	769	0	749
asv_2948|18	C13.PFspades_5_16.867867	98.507	402	6	0	1	402	321	722	0	710
asv_2948|18	C13.PFemirge_208_0.007955	98.507	402	6	0	1	402	253	654	0	710
asv_2973|18	C13.PFemirge_78_0.011080	98.364	428	6	1	1	427	341	768	0	750
asv_2977|18	C13.PFemirge_184_0.003822	98.818	423	5	0	1	423	382	804	0	754
asv_2990|18	C13.PFspades_4_40.544760	97.196	428	10	2	1	427	351	777	0	723
asv_2990|18	C13.PFemirge_162_0.026780	97.196	428	10	2	1	427	326	752	0	723
asv_2997|17	C13.PFspades_1_103.725992	99.532	427	2	0	1	427	344	770	0	778
asv_2997|17	C13.PFemirge_21_0.076644	99.532	427	2	0	1	427	341	767	0	778
asv_2997|17	C13.PFemirge_78_0.011080	97.664	428	9	1	1	427	341	768	0	734
asv_3017|17	C13.PFspades_9_16.176525	98.267	404	6	1	1	403	322	725	0	706
asv_3017|17	C13.PFemirge_191_0.008708	98.267	404	6	1	1	403	314	717	0	706
asv_3021|17	C13.PFspades_44_4.062640	97.015	402	12	0	1	402	86	487	0	676
asv_3023|17	C13.PFemirge_78_0.011080	97.897	428	8	1	1	427	341	768	0	739
asv_3053|17	C13.PFemirge_605_0.002234	98.832	428	5	0	1	428	361	788	0	763
asv_3053|17	C13.PFspades_32_3.990276	97.897	428	9	0	1	428	56	483	0	741
asv_3056|17	C13.PFspades_17_11.967439	97.156	422	12	0	1	422	348	769	0	713
asv_3056|17	C13.PFemirge_147_0.005746	97.156	422	12	0	1	422	249	670	0	713
asv_3057|17	C13.PFspades_16_4.869231	98.807	419	5	0	1	419	361	779	0	747
asv_3076|17	C13.PFemirge_78_0.011080	98.135	429	5	3	1	427	341	768	0	745
asv_3077|17	C13.PFemirge_18_0.006701	97.512	402	10	0	1	402	178	579	0	688
asv_3077|17	C13.PFspades_5_16.867867	97	400	12	0	3	402	323	722	0	673
asv_3077|17	C13.PFemirge_208_0.007955	97	400	12	0	3	402	255	654	0	673
asv_3088|17	C13.PFspades_4_40.544760	97.19	427	12	0	1	427	351	777	0	723
asv_3088|17	C13.PFemirge_162_0.026780	97.19	427	12	0	1	427	326	752	0	723
asv_3091|17	C13.PFspades_16_4.869231	98.807	419	5	0	1	419	361	779	0	747
asv_3095|17	C13.PFspades_4_40.544760	98.361	427	7	0	1	427	351	777	0	750
asv_3095|17	C13.PFemirge_162_0.026780	98.361	427	7	0	1	427	326	752	0	750
asv_3095|17	C13.PFemirge_456_0.003722	97.19	427	12	0	1	427	321	747	0	723
asv_3103|16	C13.PFspades_18_6.083195	97.761	402	9	0	1	402	363	764	0	693
asv_3103|16	C13.PFemirge_41_0.003719	97.761	402	9	0	1	402	352	753	0	693
asv_3113|16	C13.PFspades_17_11.967439	97.393	422	11	0	1	422	348	769	0	719
asv_3113|16	C13.PFemirge_147_0.005746	97.393	422	11	0	1	422	249	670	0	719
asv_3114|16	C13.PFspades_17_11.967439	97.642	424	6	4	1	422	348	769	0	725
asv_3114|16	C13.PFemirge_147_0.005746	97.642	424	6	4	1	422	249	670	0	725
asv_3120|16	C13.PFemirge_18_0.006701	98.259	402	7	0	1	402	178	579	0	704
asv_3120|16	C13.PFspades_5_16.867867	97.75	400	9	0	3	402	323	722	0	689
asv_3120|16	C13.PFemirge_208_0.007955	97.75	400	9	0	3	402	255	654	0	689
asv_3136|16	C13.PFspades_4_40.544760	98.829	427	5	0	1	427	351	777	0	761
asv_3136|16	C13.PFemirge_162_0.026780	98.829	427	5	0	1	427	326	752	0	761
asv_3138|16	C13.PFspades_10_43.615535	97.892	427	9	0	1	427	346	772	0	739
asv_3138|16	C13.PFemirge_30_0.008244	97.892	427	9	0	1	427	200	626	0	739
asv_3138|16	C13.PFemirge_281_0.003600	97.658	427	10	0	1	427	339	765	0	734
asv_3140|16	C13.PFemirge_605_0.002234	98.135	429	6	2	1	428	361	788	0	747
asv_3140|16	C13.PFspades_32_3.990276	97.436	429	9	2	1	428	56	483	0	730
asv_3203|16	C13.PFspades_10_43.615535	99.297	427	3	0	1	427	346	772	0	773
asv_3203|16	C13.PFemirge_30_0.008244	99.297	427	3	0	1	427	200	626	0	773
asv_3203|16	C13.PFemirge_281_0.003600	97.43	428	9	2	1	427	339	765	0	728
asv_3216|15	C13.PFemirge_345_0.011025	99.017	407	4	0	1	407	344	750	0	730
asv_3240|15	C13.PFemirge_78_0.011080	98.131	428	7	1	1	427	341	768	0	745
asv_3251|15	C13.PFspades_21_4.596201	97.264	402	11	0	1	402	325	726	0	682
asv_3259|15	C13.PFspades_29_16.938367	98.126	427	8	0	1	427	330	756	0	745
asv_3290|15	C13.PFspades_10_43.615535	98.829	427	5	0	1	427	346	772	0	761
asv_3290|15	C13.PFemirge_30_0.008244	98.829	427	5	0	1	427	200	626	0	761
asv_3290|15	C13.PFemirge_281_0.003600	97.43	428	9	2	1	427	339	765	0	728
asv_3334|14	C13.PFspades_4_40.544760	98.361	427	7	0	1	427	351	777	0	750
asv_3334|14	C13.PFemirge_162_0.026780	98.361	427	7	0	1	427	326	752	0	750
asv_3334|14	C13.PFemirge_456_0.003722	97.19	427	12	0	1	427	321	747	0	723
asv_3335|14	C13.PFspades_9_16.176525	100	406	0	0	1	406	322	727	0	750
asv_3335|14	C13.PFemirge_191_0.008708	100	406	0	0	1	406	314	719	0	750
asv_3337|14	C13.PFemirge_605_0.002234	97.203	429	10	2	1	428	361	788	0	725
asv_3338|14	C13.PFspades_30_11.180835	97.63	422	10	0	1	422	45	466	0	725
asv_3338|14	C13.PFemirge_91_0.004908	97.63	422	10	0	1	422	309	730	0	725
asv_3357|14	C13.PFemirge_108_0.031409	97.19	427	11	1	1	427	344	769	0	721
asv_3362|14	C13.PFspades_9_16.176525	99.015	406	4	0	1	406	322	727	0	728
asv_3362|14	C13.PFemirge_191_0.008708	99.015	406	4	0	1	406	314	719	0	728
asv_3450|14	C13.PFspades_17_11.967439	97.63	422	10	0	1	422	348	769	0	725
asv_3450|14	C13.PFemirge_147_0.005746	97.63	422	10	0	1	422	249	670	0	725
asv_3456|13	C13.PFspades_21_4.596201	98.507	402	6	0	1	402	325	726	0	710
asv_3486|13	C13.PFspades_5_16.867867	97.015	402	12	0	1	402	321	722	0	676
asv_3486|13	C13.PFemirge_208_0.007955	97.015	402	12	0	1	402	253	654	0	676
asv_3497|13	C13.PFemirge_78_0.011080	98.131	428	7	1	1	427	341	768	0	745
asv_3497|13	C13.PFspades_1_103.725992	97.19	427	12	0	1	427	344	770	0	723
asv_3497|13	C13.PFemirge_21_0.076644	97.19	427	12	0	1	427	341	767	0	723
asv_3499|13	C13.PFspades_1_103.725992	97.196	428	10	2	1	427	344	770	0	723
asv_3499|13	C13.PFemirge_21_0.076644	97.196	428	10	2	1	427	341	767	0	723
asv_3508|13	C13.PFemirge_108_0.031409	98.126	427	7	1	1	427	344	769	0	743
asv_3560|13	C13.PFspades_44_4.062640	98.756	402	5	0	1	402	86	487	0	715
asv_3570|13	C13.PFemirge_78_0.011080	97.196	428	11	1	1	427	341	768	0	723
asv_3601|13	C13.PFspades_18_6.083195	98.259	402	7	0	1	402	363	764	0	704
asv_3601|13	C13.PFemirge_41_0.003719	98.259	402	7	0	1	402	352	753	0	704
asv_3606|13	C13.PFemirge_345_0.011025	98.28	407	7	0	1	407	344	750	0	713
asv_3632|12	C13.PFemirge_78_0.011080	97.436	429	8	3	1	427	341	768	0	728
asv_3632|12	C13.PFspades_1_103.725992	97.19	427	12	0	1	427	344	770	0	723
asv_3632|12	C13.PFemirge_21_0.076644	97.19	427	12	0	1	427	341	767	0	723
asv_3708|12	C13.PFspades_17_11.967439	97.393	422	11	0	1	422	348	769	0	719
asv_3708|12	C13.PFemirge_147_0.005746	97.393	422	11	0	1	422	249	670	0	719
asv_3720|12	C13.PFspades_17_11.967439	97.156	422	12	0	1	422	348	769	0	713
asv_3720|12	C13.PFemirge_147_0.005746	97.156	422	12	0	1	422	249	670	0	713
asv_3736|12	C13.PFspades_18_6.083195	98.756	402	5	0	1	402	363	764	0	715
asv_3736|12	C13.PFemirge_41_0.003719	98.756	402	5	0	1	402	352	753	0	715
asv_3770|11	C13.PFspades_44_4.062640	98.01	402	8	0	1	402	86	487	0	699
asv_3803|11	C13.PFspades_5_16.867867	97.264	402	11	0	1	402	321	722	0	682
asv_3803|11	C13.PFemirge_208_0.007955	97.264	402	11	0	1	402	253	654	0	682
asv_3805|11	C13.PFspades_3_802.185805	99.061	426	4	0	1	426	347	772	0	765
asv_3805|11	C13.PFemirge_7_0.546196	99.061	426	4	0	1	426	322	747	0	765
asv_3805|11	C13.PFemirge_185_0.005665	98.361	427	6	1	1	426	331	757	0	749
asv_3816|11	C13.PFemirge_78_0.011080	98.364	428	6	1	1	427	341	768	0	750
asv_3821|11	C13.PFemirge_78_0.011080	98.131	428	7	1	1	427	341	768	0	745
asv_3822|11	C13.PFemirge_108_0.031409	97.658	427	9	1	1	427	344	769	0	732
asv_3851|11	C13.PFspades_17_11.967439	97.63	422	10	0	1	422	348	769	0	725
asv_3851|11	C13.PFemirge_147_0.005746	97.63	422	10	0	1	422	249	670	0	725
asv_3857|11	C13.PFemirge_281_0.003600	97.19	427	12	0	1	427	339	765	0	723
asv_3890|11	C13.PFemirge_605_0.002234	98.598	428	6	0	1	428	361	788	0	758
asv_3890|11	C13.PFspades_32_3.990276	97.897	428	9	0	1	428	56	483	0	741
asv_3905|11	C13.PFemirge_78_0.011080	97.43	428	10	1	1	427	341	768	0	728
asv_3907|11	C13.PFemirge_184_0.003822	99.054	423	4	0	1	423	382	804	0	760
asv_3920|11	C13.PFemirge_605_0.002234	97.664	428	10	0	1	428	361	788	0	736
asv_3935|11	C13.PFspades_1_103.725992	99.532	427	2	0	1	427	344	770	0	778
asv_3935|11	C13.PFemirge_21_0.076644	99.532	427	2	0	1	427	341	767	0	778
asv_3935|11	C13.PFemirge_78_0.011080	97.196	428	11	1	1	427	341	768	0	723
asv_3996|10	C13.PFspades_44_4.062640	98.756	402	5	0	1	402	86	487	0	715
asv_4008|10	C13.PFspades_44_4.062640	98.259	402	7	0	1	402	86	487	0	704
asv_4028|10	C13.PFemirge_587_0.004489	98.364	428	5	2	1	427	134	560	0	750
asv_4075|10	C13.PFspades_30_11.180835	97.63	422	10	0	1	422	45	466	0	725
asv_4075|10	C13.PFemirge_91_0.004908	97.63	422	10	0	1	422	309	730	0	725
asv_4113|10	C13.PFspades_31_3.423416	99.504	403	2	0	1	403	358	760	0	734
asv_4132|10	C13.PFspades_4_40.544760	97.897	428	7	2	1	427	351	777	0	739
asv_4132|10	C13.PFemirge_162_0.026780	97.897	428	7	2	1	427	326	752	0	739
asv_4177|10	C13.PFspades_15_6.789881	99.284	419	3	0	1	419	352	770	0	758
asv_4177|10	C13.PFemirge_19_0.003193	99.167	360	3	0	1	360	338	697	0	649
asv_4180|10	C13.PFemirge_78_0.011080	97.196	428	11	1	1	427	341	768	0	723
asv_4195|9	C13.PFspades_44_4.062640	97.512	402	10	0	1	402	86	487	0	688
asv_4211|9	C13.PFspades_44_4.062640	97.264	402	11	0	1	402	86	487	0	682
asv_4224|9	C13.PFspades_17_11.967439	97.406	424	7	4	1	422	348	769	0	719
asv_4224|9	C13.PFemirge_147_0.005746	97.406	424	7	4	1	422	249	670	0	719
asv_4273|9	C13.PFspades_18_6.083195	98.756	402	5	0	1	402	363	764	0	715
asv_4273|9	C13.PFemirge_41_0.003719	98.756	402	5	0	1	402	352	753	0	715
asv_4295|9	C13.PFemirge_108_0.031409	97.892	427	8	1	1	427	344	769	0	737
asv_4356|9	C13.PFemirge_605_0.002234	98.598	428	6	0	1	428	361	788	0	758
asv_4356|9	C13.PFspades_32_3.990276	97.897	428	9	0	1	428	56	483	0	741
asv_4369|9	C13.PFspades_18_6.083195	99.751	402	1	0	1	402	363	764	0	737
asv_4369|9	C13.PFemirge_41_0.003719	99.751	402	1	0	1	402	352	753	0	737
asv_4418|9	C13.PFspades_21_4.596201	98.01	402	8	0	1	402	325	726	0	699
asv_4430|9	C13.PFspades_44_4.062640	97.27	403	9	2	1	402	86	487	0	682
asv_4436|9	C13.PFemirge_78_0.011080	97.43	428	10	1	1	427	341	768	0	728
asv_4469|8	C13.PFspades_14_6.412853	99.063	427	4	0	1	427	352	778	0	767
asv_4469|8	C13.PFemirge_422_0.003200	99.063	427	4	0	1	427	266	692	0	767
asv_4482|8	C13.PFspades_17_11.967439	97.867	422	9	0	1	422	348	769	0	730
asv_4482|8	C13.PFemirge_147_0.005746	97.867	422	9	0	1	422	249	670	0	730
asv_4520|8	C13.PFspades_30_11.180835	97.867	422	9	0	1	422	45	466	0	730
asv_4520|8	C13.PFemirge_91_0.004908	97.867	422	9	0	1	422	309	730	0	730
asv_4538|8	C13.PFspades_5_16.867867	98.01	402	8	0	1	402	321	722	0	699
asv_4538|8	C13.PFemirge_208_0.007955	98.01	402	8	0	1	402	253	654	0	699
asv_4601|8	C13.PFemirge_456_0.003722	97.19	427	12	0	1	427	321	747	0	723
asv_4609|8	C13.PFspades_17_11.967439	98.815	422	5	0	1	422	348	769	0	752
asv_4609|8	C13.PFemirge_147_0.005746	98.815	422	5	0	1	422	249	670	0	752
asv_4623|8	C13.PFspades_17_11.967439	97.867	422	9	0	1	422	348	769	0	730
asv_4623|8	C13.PFemirge_147_0.005746	97.867	422	9	0	1	422	249	670	0	730
asv_4644|8	C13.PFspades_44_4.062640	97.761	402	9	0	1	402	86	487	0	693
asv_4694|8	C13.PFemirge_108_0.031409	98.135	429	3	5	1	427	344	769	0	743
asv_4713|8	C13.PFspades_4_40.544760	99.766	427	1	0	1	427	351	777	0	784
asv_4713|8	C13.PFemirge_162_0.026780	99.766	427	1	0	1	427	326	752	0	784
asv_4715|8	C13.PFspades_17_11.967439	97.393	422	11	0	1	422	348	769	0	719
asv_4715|8	C13.PFemirge_147_0.005746	97.393	422	11	0	1	422	249	670	0	719
asv_4959|7	C13.PFemirge_108_0.031409	97.424	427	10	1	1	427	344	769	0	726
asv_4973|7	C13.PFspades_14_6.412853	98.361	427	7	0	1	427	352	778	0	750
asv_4973|7	C13.PFemirge_422_0.003200	98.361	427	7	0	1	427	266	692	0	750
asv_5055|7	C13.PFspades_4_40.544760	99.766	427	1	0	1	427	351	777	0	784
asv_5055|7	C13.PFemirge_162_0.026780	99.766	427	1	0	1	427	326	752	0	784
asv_5057|7	C13.PFemirge_78_0.011080	97.664	428	9	1	1	427	341	768	0	734
asv_5087|7	C13.PFemirge_78_0.011080	98.368	429	4	3	1	427	341	768	0	750
asv_5124|6	C13.PFemirge_605_0.002234	97.436	429	9	2	1	428	361	788	0	730
asv_5161|6	C13.PFspades_30_11.180835	97.867	422	9	0	1	422	45	466	0	730
asv_5161|6	C13.PFemirge_91_0.004908	97.867	422	9	0	1	422	309	730	0	730
asv_5205|6	C13.PFemirge_605_0.002234	97.196	428	12	0	1	428	361	788	0	725
asv_5281|6	C13.PFemirge_605_0.002234	97.902	429	7	2	1	428	361	788	0	741
asv_5281|6	C13.PFspades_32_3.990276	97.203	429	10	2	1	428	56	483	0	725
asv_5355|6	C13.PFemirge_78_0.011080	97.897	428	8	1	1	427	341	768	0	739
asv_5453|6	C13.PFspades_4_40.544760	97.196	428	10	2	1	427	351	777	0	723
asv_5453|6	C13.PFemirge_162_0.026780	97.196	428	10	2	1	427	326	752	0	723
asv_5483|6	C13.PFemirge_281_0.003600	97.19	427	12	0	1	427	339	765	0	723
asv_5523|5	C13.PFemirge_184_0.003822	99.291	423	3	0	1	423	382	804	0	765
asv_5552|5	C13.PFspades_19_6.096901	99.763	422	1	0	1	422	354	775	0	774
asv_5552|5	C13.PFemirge_70_0.002653	99.763	422	1	0	1	422	153	574	0	774
asv_5594|5	C13.PFspades_16_4.869231	97.375	419	9	2	1	417	361	779	0	712
asv_5679|5	C13.PFspades_13_15.579373	99.052	422	4	0	1	422	353	774	0	758
asv_5679|5	C13.PFemirge_161_0.007089	99.052	422	4	0	1	422	340	761	0	758
asv_5684|5	C13.PFemirge_605_0.002234	97.902	429	7	2	1	428	361	788	0	741
asv_5684|5	C13.PFspades_32_3.990276	97.203	429	10	2	1	428	56	483	0	725
asv_5735|5	C13.PFspades_31_3.423416	100	403	0	0	1	403	358	760	0	745
asv_5736|5	C13.PFspades_5_16.867867	98.507	402	6	0	1	402	321	722	0	710
asv_5736|5	C13.PFemirge_208_0.007955	98.507	402	6	0	1	402	253	654	0	710
asv_5736|5	C13.PFemirge_18_0.006701	97	400	12	0	3	402	180	579	0	673
asv_5768|5	C13.PFspades_26_4.127393	100	408	0	0	1	408	154	561	0	754
asv_5780|5	C13.PFspades_31_3.423416	97.767	403	9	0	1	403	358	760	0	695
asv_5936|5	C13.PFemirge_605_0.002234	99.068	429	3	1	1	429	361	788	0	769
asv_5936|5	C13.PFspades_32_3.990276	98.601	429	5	1	1	429	56	483	0	758
asv_5994|4	C13.PFemirge_605_0.002234	97.664	428	10	0	1	428	361	788	0	736
asv_6067|4	C13.PFemirge_305_0.001413	97.519	403	10	0	1	403	315	717	0	689
asv_6075|4	C13.PFspades_17_11.967439	97.156	422	12	0	1	422	348	769	0	713
asv_6075|4	C13.PFemirge_147_0.005746	97.156	422	12	0	1	422	249	670	0	713
asv_6094|4	C13.PFspades_4_40.544760	99.532	427	2	0	1	427	351	777	0	778
asv_6094|4	C13.PFemirge_162_0.026780	99.532	427	2	0	1	427	326	752	0	778
asv_6097|4	C13.PFspades_7_32.211236	99.029	412	4	0	1	412	337	748	0	739
asv_6097|4	C13.PFemirge_112_0.015994	98.786	412	4	1	1	412	273	683	0	732
asv_6296|4	C13.PFspades_30_11.180835	98.81	420	5	0	3	422	47	466	0	749
asv_6296|4	C13.PFemirge_91_0.004908	98.81	420	5	0	3	422	311	730	0	749
asv_6298|4	C13.PFspades_31_3.423416	98.263	403	7	0	1	403	358	760	0	706
asv_6387|4	C13.PFspades_18_6.083195	97.512	402	10	0	1	402	363	764	0	688
asv_6387|4	C13.PFemirge_41_0.003719	97.512	402	10	0	1	402	352	753	0	688
asv_6391|4	C13.PFemirge_108_0.031409	97.19	427	11	1	1	427	344	769	0	721
asv_6507|4	C13.PFemirge_78_0.011080	97.196	428	11	1	1	427	341	768	0	723
asv_6603|4	C13.PFspades_17_11.967439	97.867	422	9	0	1	422	348	769	0	730
asv_6603|4	C13.PFemirge_147_0.005746	97.867	422	9	0	1	422	249	670	0	730
asv_6625|3	C13.PFspades_38_1.434908	99.764	423	1	0	1	423	364	786	0	776
asv_7157|3	C13.PFspades_30_11.180835	98.104	422	8	0	1	422	45	466	0	736
asv_7157|3	C13.PFemirge_91_0.004908	98.104	422	8	0	1	422	309	730	0	736
asv_7191|3	C13.PFemirge_605_0.002234	97.203	429	10	2	1	428	361	788	0	725
asv_7206|3	C13.PFemirge_78_0.011080	98.135	429	5	3	1	427	341	768	0	745
asv_7212|3	C13.PFspades_32_3.990276	99.065	428	4	0	1	428	56	483	0	769
asv_7212|3	C13.PFemirge_605_0.002234	99.065	428	4	0	1	428	361	788	0	769
asv_7229|3	C13.PFspades_16_4.869231	97.613	419	8	2	1	417	361	779	0	717
asv_7242|3	C13.PFspades_30_11.180835	97.867	422	9	0	1	422	45	466	0	730
asv_7242|3	C13.PFemirge_91_0.004908	97.867	422	9	0	1	422	309	730	0	730
asv_7343|2	C13.PFspades_25_4.994282	100	406	0	0	1	406	371	776	0	750
asv_7345|2	C13.PFemirge_305_0.001413	100	403	0	0	1	403	315	717	0	745
asv_7417|2	C13.PFspades_25_4.994282	99.754	406	1	0	1	406	371	776	0	745
asv_7731|2	C13.PFemirge_184_0.003822	98.818	423	5	0	1	423	382	804	0	754
asv_7736|2	C13.PFemirge_184_0.003822	97.872	423	9	0	1	423	382	804	0	732
asv_7741|2	C13.PFspades_9_16.176525	97.783	406	9	0	1	406	322	727	0	701
asv_7741|2	C13.PFemirge_191_0.008708	97.783	406	9	0	1	406	314	719	0	701
asv_7772|2	C13.PFspades_19_6.096901	98.341	422	7	0	1	422	354	775	0	741
asv_7772|2	C13.PFemirge_70_0.002653	98.341	422	7	0	1	422	153	574	0	741

## Sheet: ASV_vs_recOTU_GW218
qseqid	sseqid	pident	length	mismatch	gapopen	qstart	qend	sstart	send	evalue	bitscore
asv_2|73660	C9.PFemirge_5_0.174210	98.592	426	6	0	1	426	343	768	0	754
asv_3|59976	C9.PFemirge_3_0.627903	100	427	0	0	1	427	325	751	0	789
asv_3|59976	C9.PFemirge_50_0.017313	98.595	427	6	0	1	427	310	736	0	756
asv_4|59510	C9.PFemirge_50_0.017313	100	427	0	0	1	427	310	736	0	789
asv_4|59510	C9.PFemirge_3_0.627903	98.595	427	6	0	1	427	325	751	0	756
asv_8|33469	C9.PFemirge_109_0.027869	100	427	0	0	1	427	275	701	0	789
asv_8|33469	C9.PFemirge_26_0.008189	97.19	427	12	0	1	427	277	703	0	723
asv_9|27334	C9.PFemirge_5_0.174210	100	426	0	0	1	426	343	768	0	787
asv_10|21754	C9.PFemirge_50_0.017313	99.766	427	1	0	1	427	310	736	0	784
asv_10|21754	C9.PFemirge_3_0.627903	98.829	427	5	0	1	427	325	751	0	761
asv_11|21649	C9.PFemirge_319_0.023711	100	427	0	0	1	427	343	769	0	789
asv_14|16046	C9.PFemirge_3_0.627903	98.829	427	5	0	1	427	325	751	0	761
asv_14|16046	C9.PFemirge_50_0.017313	98.361	427	7	0	1	427	310	736	0	750
asv_17|12913	C9.PFemirge_92_0.031813	100	427	0	0	1	427	217	643	0	789
asv_18|12356	C9.PFemirge_109_0.027869	99.766	427	1	0	1	427	275	701	0	784
asv_24|10561	C9.PFspades_3_28.402164	100	427	0	0	1	427	349	775	0	789
asv_28|8453	C9.PFemirge_92_0.031813	97.424	427	11	0	1	427	217	643	0	728
asv_29|8277	C9.PFemirge_92_0.031813	98.126	427	8	0	1	427	217	643	0	745
asv_33|7646	C9.PFemirge_5_0.174210	97.653	426	10	0	1	426	343	768	0	732
asv_38|6971	C9.PFemirge_5_0.174210	98.357	426	7	0	1	426	343	768	0	749
asv_39|6782	C9.PFemirge_50_0.017313	99.063	427	4	0	1	427	310	736	0	767
asv_39|6782	C9.PFemirge_3_0.627903	98.361	427	7	0	1	427	325	751	0	750
asv_44|6098	C9.PFemirge_92_0.031813	98.126	427	8	0	1	427	217	643	0	745
asv_44|6098	C9.PFemirge_109_0.027869	97.897	428	7	2	1	427	275	701	0	739
asv_47|5807	C9.PFemirge_5_0.174210	97.887	426	9	0	1	426	343	768	0	737
asv_49|5734	C9.PFemirge_50_0.017313	99.063	427	4	0	1	427	310	736	0	767
asv_49|5734	C9.PFemirge_3_0.627903	98.361	427	7	0	1	427	325	751	0	750
asv_59|4384	C9.PFemirge_3_0.627903	98.595	427	6	0	1	427	325	751	0	756
asv_59|4384	C9.PFemirge_50_0.017313	97.892	427	9	0	1	427	310	736	0	739
asv_60|4073	C9.PFspades_4_9.385593	100	402	0	0	1	402	323	724	0	743
asv_60|4073	C9.PFemirge_46_0.006105	100	402	0	0	1	402	314	715	0	743
asv_62|3802	C9.PFspades_6_15.616467	100	402	0	0	1	402	332	733	0	743
asv_62|3802	C9.PFemirge_1_0.009422	100	402	0	0	1	402	308	709	0	743
asv_65|3493	C9.PFemirge_5_0.174210	98.357	426	7	0	1	426	343	768	0	749
asv_69|3069	C9.PFemirge_5_0.174210	97.887	426	9	0	1	426	343	768	0	737
asv_81|2499	C9.PFemirge_3_0.627903	97.424	427	11	0	1	427	325	751	0	728
asv_98|2076	C9.PFemirge_92_0.031813	97.196	428	10	2	1	427	217	643	0	723
asv_108|1886	C9.PFemirge_319_0.023711	97.43	428	9	2	1	427	343	769	0	728
asv_109|1863	C9.PFemirge_50_0.017313	98.595	427	6	0	1	427	310	736	0	756
asv_109|1863	C9.PFemirge_3_0.627903	98.364	428	5	2	1	427	325	751	0	750
asv_111|1808	C9.PFspades_4_9.385593	99.751	402	1	0	1	402	323	724	0	737
asv_111|1808	C9.PFemirge_46_0.006105	99.751	402	1	0	1	402	314	715	0	737
asv_114|1785	C9.PFemirge_5_0.174210	98.122	426	8	0	1	426	343	768	0	743
asv_116|1754	C9.PFemirge_92_0.031813	99.766	427	1	0	1	427	217	643	0	784
asv_118|1744	C9.PFemirge_50_0.017313	97.897	428	7	2	1	427	310	736	0	739
asv_129|1594	C9.PFemirge_5_0.174210	98.357	426	7	0	1	426	343	768	0	749
asv_135|1517	C9.PFemirge_233_0.003872	97.264	402	11	0	1	402	285	686	0	682
asv_139|1388	C9.PFemirge_50_0.017313	99.063	427	4	0	1	427	310	736	0	767
asv_139|1388	C9.PFemirge_3_0.627903	98.595	427	6	0	1	427	325	751	0	756
asv_151|1256	C9.PFemirge_286_0.008111	100	402	0	0	1	402	174	575	0	743
asv_153|1255	C9.PFemirge_3_0.627903	97.19	427	12	0	1	427	325	751	0	723
asv_161|1177	C9.PFemirge_3_0.627903	97.209	430	6	6	1	427	325	751	0	723
asv_179|1039	C9.PFspades_3_28.402164	97.19	427	12	0	1	427	349	775	0	723
asv_180|1035	C9.PFemirge_319_0.023711	97.424	427	11	0	1	427	343	769	0	728
asv_180|1035	C9.PFemirge_26_0.008189	97.19	427	12	0	1	427	277	703	0	723
asv_183|1020	C9.PFemirge_319_0.023711	97.19	427	12	0	1	427	343	769	0	723
asv_184|996	C9.PFemirge_92_0.031813	98.126	427	8	0	1	427	217	643	0	745
asv_185|981	C9.PFemirge_26_0.008189	97.19	427	12	0	1	427	277	703	0	723
asv_190|956	C9.PFemirge_319_0.023711	99.532	427	2	0	1	427	343	769	0	778
asv_191|954	C9.PFemirge_286_0.008111	97.015	402	12	0	1	402	174	575	0	676
asv_193|946	C9.PFemirge_319_0.023711	97.892	427	9	0	1	427	343	769	0	739
asv_203|870	C9.PFemirge_92_0.031813	97.424	427	11	0	1	427	217	643	0	728
asv_212|823	C9.PFemirge_319_0.023711	97.664	428	8	2	1	427	343	769	0	734
asv_214|816	C9.PFemirge_50_0.017313	98.126	427	8	0	1	427	310	736	0	745
asv_214|816	C9.PFemirge_3_0.627903	97.892	427	9	0	1	427	325	751	0	739
asv_216|804	C9.PFemirge_5_0.174210	97.887	426	9	0	1	426	343	768	0	737
asv_221|785	C9.PFemirge_50_0.017313	99.297	427	3	0	1	427	310	736	0	773
asv_221|785	C9.PFemirge_3_0.627903	98.829	427	5	0	1	427	325	751	0	761
asv_227|764	C9.PFemirge_319_0.023711	97.897	428	7	2	1	427	343	769	0	739
asv_228|763	C9.PFemirge_50_0.017313	98.361	427	7	0	1	427	310	736	0	750
asv_228|763	C9.PFemirge_3_0.627903	98.126	427	8	0	1	427	325	751	0	745
asv_240|702	C9.PFemirge_5_0.174210	98.357	426	7	0	1	426	343	768	0	749
asv_266|604	C9.PFemirge_26_0.008189	97.196	428	10	2	1	427	277	703	0	723
asv_267|599	C9.PFspades_13_8.128601	98.341	422	7	0	1	422	349	770	0	741
asv_267|599	C9.PFemirge_224_0.004336	98.341	422	7	0	1	422	335	756	0	741
asv_275|581	C9.PFemirge_3_0.627903	97.658	427	10	0	1	427	325	751	0	734
asv_275|581	C9.PFemirge_50_0.017313	97.19	427	12	0	1	427	310	736	0	723
asv_290|544	C9.PFemirge_92_0.031813	98.126	427	8	0	1	427	217	643	0	745
asv_323|469	C9.PFemirge_50_0.017313	99.532	427	2	0	1	427	310	736	0	778
asv_323|469	C9.PFemirge_3_0.627903	98.126	427	8	0	1	427	325	751	0	745
asv_329|457	C9.PFspades_7_8.991240	98.815	422	5	0	1	422	79	500	0	752
asv_329|457	C9.PFemirge_35_0.004840	97.63	422	10	0	1	422	336	757	0	725
asv_334|444	C9.PFemirge_26_0.008189	97.19	427	12	0	1	427	277	703	0	723
asv_335|444	C9.PFemirge_92_0.031813	99.532	427	2	0	1	427	217	643	0	778
asv_337|443	C9.PFemirge_319_0.023711	97.892	427	9	0	1	427	343	769	0	739
asv_337|443	C9.PFemirge_26_0.008189	97.658	427	10	0	1	427	277	703	0	734
asv_343|434	C9.PFemirge_50_0.017313	99.532	427	2	0	1	427	310	736	0	778
asv_343|434	C9.PFemirge_3_0.627903	98.126	427	8	0	1	427	325	751	0	745
asv_345|432	C9.PFemirge_319_0.023711	97.436	429	7	4	1	427	343	769	0	728
asv_354|419	C9.PFemirge_319_0.023711	97.892	427	9	0	1	427	343	769	0	739
asv_359|409	C9.PFspades_17_2.348253	97.368	380	10	0	43	422	1	380	0	647
asv_365|401	C9.PFemirge_50_0.017313	97.892	427	9	0	1	427	310	736	0	739
asv_365|401	C9.PFemirge_3_0.627903	97.424	427	11	0	1	427	325	751	0	728
asv_370|391	C9.PFemirge_50_0.017313	97.892	427	9	0	1	427	310	736	0	739
asv_370|391	C9.PFemirge_3_0.627903	97.892	427	9	0	1	427	325	751	0	739
asv_377|377	C9.PFemirge_3_0.627903	98.595	427	6	0	1	427	325	751	0	756
asv_377|377	C9.PFemirge_50_0.017313	97.892	427	9	0	1	427	310	736	0	739
asv_388|369	C9.PFemirge_92_0.031813	98.595	427	6	0	1	427	217	643	0	756
asv_388|369	C9.PFemirge_109_0.027869	97.43	428	9	2	1	427	275	701	0	728
asv_399|359	C9.PFemirge_50_0.017313	99.766	427	1	0	1	427	310	736	0	784
asv_399|359	C9.PFemirge_3_0.627903	98.361	427	7	0	1	427	325	751	0	750
asv_405|355	C9.PFemirge_5_0.174210	98.122	426	8	0	1	426	343	768	0	743
asv_407|354	C9.PFspades_13_8.128601	99.526	422	2	0	1	422	349	770	0	769
asv_407|354	C9.PFemirge_224_0.004336	99.526	422	2	0	1	422	335	756	0	769
asv_408|354	C9.PFemirge_92_0.031813	98.126	427	8	0	1	427	217	643	0	745
asv_408|354	C9.PFemirge_109_0.027869	97.664	428	8	2	1	427	275	701	0	734
asv_411|350	C9.PFemirge_319_0.023711	97.196	428	10	2	1	427	343	769	0	723
asv_413|346	C9.PFemirge_5_0.174210	98.122	426	8	0	1	426	343	768	0	743
asv_415|344	C9.PFemirge_5_0.174210	97.887	426	9	0	1	426	343	768	0	737
asv_418|342	C9.PFemirge_92_0.031813	99.766	427	1	0	1	427	217	643	0	784
asv_419|342	C9.PFemirge_26_0.008189	99.297	427	3	0	1	427	277	703	0	773
asv_423|339	C9.PFemirge_5_0.174210	98.122	426	8	0	1	426	343	768	0	743
asv_429|325	C9.PFemirge_319_0.023711	97.43	428	9	2	1	427	343	769	0	728
asv_440|314	C9.PFemirge_319_0.023711	97.664	428	8	2	1	427	343	769	0	734
asv_440|314	C9.PFemirge_26_0.008189	97.424	427	11	0	1	427	277	703	0	728
asv_444|312	C9.PFemirge_43_0.002430	99.254	402	3	0	1	402	311	712	0	726
asv_455|306	C9.PFemirge_92_0.031813	97.19	427	12	0	1	427	217	643	0	723
asv_456|305	C9.PFemirge_319_0.023711	98.829	427	5	0	1	427	343	769	0	761
asv_458|305	C9.PFemirge_26_0.008189	97.196	428	10	2	1	427	277	703	0	723
asv_462|302	C9.PFemirge_3_0.627903	97.892	427	9	0	1	427	325	751	0	739
asv_462|302	C9.PFemirge_50_0.017313	97.19	427	12	0	1	427	310	736	0	723
asv_469|293	C9.PFemirge_286_0.008111	98	400	8	0	3	402	176	575	0	695
asv_471|291	C9.PFspades_1_20.541396	100	422	0	0	1	422	353	774	0	780
asv_471|291	C9.PFemirge_289_0.015916	100	422	0	0	1	422	273	694	0	780
asv_477|289	C9.PFemirge_50_0.017313	97.658	427	10	0	1	427	310	736	0	734
asv_477|289	C9.PFemirge_3_0.627903	97.424	427	11	0	1	427	325	751	0	728
asv_500|273	C9.PFemirge_92_0.031813	99.532	427	2	0	1	427	217	643	0	778
asv_510|266	C9.PFemirge_319_0.023711	97.43	428	9	2	1	427	343	769	0	728
asv_514|264	C9.PFemirge_286_0.008111	98.01	402	8	0	1	402	174	575	0	699
asv_529|254	C9.PFemirge_319_0.023711	97.196	428	10	2	1	427	343	769	0	723
asv_540|249	C9.PFemirge_50_0.017313	97.892	427	9	0	1	427	310	736	0	739
asv_540|249	C9.PFemirge_3_0.627903	97.658	427	10	0	1	427	325	751	0	734
asv_545|247	C9.PFemirge_286_0.008111	97.264	402	11	0	1	402	174	575	0	682
asv_556|242	C9.PFspades_3_28.402164	97.658	427	10	0	1	427	349	775	0	734
asv_562|235	C9.PFemirge_92_0.031813	98.126	427	8	0	1	427	217	643	0	745
asv_582|226	C9.PFemirge_50_0.017313	99.766	427	1	0	1	427	310	736	0	784
asv_582|226	C9.PFemirge_3_0.627903	98.361	427	7	0	1	427	325	751	0	750
asv_584|225	C9.PFemirge_92_0.031813	98.361	427	7	0	1	427	217	643	0	750
asv_588|224	C9.PFemirge_3_0.627903	98.598	428	4	2	1	427	325	751	0	756
asv_588|224	C9.PFemirge_50_0.017313	98.361	427	7	0	1	427	310	736	0	750
asv_595|220	C9.PFspades_3_28.402164	97.19	427	12	0	1	427	349	775	0	723
asv_596|219	C9.PFemirge_26_0.008189	97.19	427	12	0	1	427	277	703	0	723
asv_596|219	C9.PFemirge_319_0.023711	97.196	428	10	2	1	427	343	769	0	723
asv_602|215	C9.PFspades_3_28.402164	97.424	427	11	0	1	427	349	775	0	728
asv_610|211	C9.PFemirge_3_0.627903	99.532	427	2	0	1	427	325	751	0	778
asv_610|211	C9.PFemirge_50_0.017313	98.126	427	8	0	1	427	310	736	0	745
asv_647|197	C9.PFemirge_5_0.174210	98.357	426	7	0	1	426	343	768	0	749
asv_666|191	C9.PFemirge_319_0.023711	97.892	427	9	0	1	427	343	769	0	739
asv_683|182	C9.PFemirge_319_0.023711	97.19	427	12	0	1	427	343	769	0	723
asv_688|181	C9.PFemirge_5_0.174210	98.826	426	5	0	1	426	343	768	0	760
asv_700|175	C9.PFemirge_319_0.023711	98.829	427	5	0	1	427	343	769	0	761
asv_706|170	C9.PFemirge_319_0.023711	98.829	427	5	0	1	427	343	769	0	761
asv_716|166	C9.PFspades_3_28.402164	97.658	427	10	0	1	427	349	775	0	734
asv_723|163	C9.PFemirge_319_0.023711	97.664	428	8	2	1	427	343	769	0	734
asv_752|155	C9.PFemirge_92_0.031813	97.658	427	10	0	1	427	217	643	0	734
asv_761|153	C9.PFemirge_286_0.008111	97.015	402	12	0	1	402	174	575	0	676
asv_772|150	C9.PFemirge_5_0.174210	97.887	426	9	0	1	426	343	768	0	737
asv_816|137	C9.PFemirge_43_0.002430	100	402	0	0	1	402	311	712	0	743
asv_830|134	C9.PFemirge_319_0.023711	97.43	428	9	2	1	427	343	769	0	728
asv_832|133	C9.PFemirge_5_0.174210	97.418	426	11	0	1	426	343	768	0	726
asv_839|132	C9.PFemirge_50_0.017313	99.297	427	3	0	1	427	310	736	0	773
asv_839|132	C9.PFemirge_3_0.627903	98.361	427	7	0	1	427	325	751	0	750
asv_872|122	C9.PFspades_3_28.402164	97.658	427	10	0	1	427	349	775	0	734
asv_877|121	C9.PFspades_7_8.991240	99.052	422	4	0	1	422	79	500	0	758
asv_877|121	C9.PFemirge_35_0.004840	97.867	422	9	0	1	422	336	757	0	730
asv_879|121	C9.PFemirge_319_0.023711	97.897	428	7	2	1	427	343	769	0	739
asv_880|121	C9.PFemirge_319_0.023711	97.196	428	10	2	1	427	343	769	0	723
asv_888|119	C9.PFemirge_50_0.017313	99.063	427	4	0	1	427	310	736	0	767
asv_888|119	C9.PFemirge_3_0.627903	97.658	427	10	0	1	427	325	751	0	734
asv_903|116	C9.PFemirge_3_0.627903	98.361	427	7	0	1	427	325	751	0	750
asv_903|116	C9.PFemirge_50_0.017313	97.658	427	10	0	1	427	310	736	0	734
asv_910|114	C9.PFemirge_92_0.031813	99.532	427	2	0	1	427	217	643	0	778
asv_917|114	C9.PFspades_17_2.348253	97.12	382	7	4	43	422	1	380	0	641
asv_920|112	C9.PFemirge_50_0.017313	98.829	427	5	0	1	427	310	736	0	761
asv_920|112	C9.PFemirge_3_0.627903	98.361	427	7	0	1	427	325	751	0	750
asv_936|109	C9.PFemirge_92_0.031813	98.829	427	5	0	1	427	217	643	0	761
asv_943|108	C9.PFemirge_50_0.017313	97.19	427	12	0	1	427	310	736	0	723
asv_962|104	C9.PFemirge_319_0.023711	97.424	427	11	0	1	427	343	769	0	728
asv_971|103	C9.PFspades_7_8.991240	98.341	422	7	0	1	422	79	500	0	741
asv_971|103	C9.PFemirge_35_0.004840	97.156	422	12	0	1	422	336	757	0	713
asv_984|101	C9.PFemirge_26_0.008189	97.19	427	12	0	1	427	277	703	0	723
asv_996|99	C9.PFemirge_5_0.174210	97.418	426	11	0	1	426	343	768	0	726
asv_1007|97	C9.PFemirge_109_0.027869	98.126	427	8	0	1	427	275	701	0	745
asv_1027|95	C9.PFspades_3_28.402164	97.19	427	12	0	1	427	349	775	0	723
asv_1033|93	C9.PFemirge_286_0.008111	97.25	400	11	0	3	402	176	575	0	678
asv_1053|91	C9.PFemirge_319_0.023711	98.126	427	8	0	1	427	343	769	0	745
asv_1056|91	C9.PFemirge_35_0.004840	100	422	0	0	1	422	336	757	0	780
asv_1056|91	C9.PFspades_7_8.991240	98.815	422	5	0	1	422	79	500	0	752
asv_1084|88	C9.PFemirge_5_0.174210	99.765	426	1	0	1	426	343	768	0	782
asv_1093|86	C9.PFemirge_319_0.023711	97.424	427	11	0	1	427	343	769	0	728
asv_1094|85	C9.PFemirge_92_0.031813	98.126	427	8	0	1	427	217	643	0	745
asv_1094|85	C9.PFemirge_109_0.027869	97.196	428	10	2	1	427	275	701	0	723
asv_1108|84	C9.PFemirge_92_0.031813	98.595	427	6	0	1	427	217	643	0	756
asv_1109|84	C9.PFemirge_319_0.023711	97.19	427	12	0	1	427	343	769	0	723
asv_1114|84	C9.PFemirge_3_0.627903	98.361	427	7	0	1	427	325	751	0	750
asv_1114|84	C9.PFemirge_50_0.017313	97.892	427	9	0	1	427	310	736	0	739
asv_1138|81	C9.PFemirge_35_0.004840	99.526	422	2	0	1	422	336	757	0	769
asv_1138|81	C9.PFspades_7_8.991240	98.815	422	5	0	1	422	79	500	0	752
asv_1139|81	C9.PFemirge_5_0.174210	99.061	426	4	0	1	426	343	768	0	765
asv_1170|77	C9.PFspades_17_2.348253	99.211	380	3	0	43	422	1	380	0	686
asv_1187|76	C9.PFemirge_50_0.017313	97.424	427	11	0	1	427	310	736	0	728
asv_1187|76	C9.PFemirge_3_0.627903	97.424	427	11	0	1	427	325	751	0	728
asv_1196|75	C9.PFemirge_92_0.031813	98.361	427	7	0	1	427	217	643	0	750
asv_1196|75	C9.PFemirge_109_0.027869	97.664	428	8	2	1	427	275	701	0	734
asv_1203|74	C9.PFemirge_3_0.627903	98.829	427	5	0	1	427	325	751	0	761
asv_1203|74	C9.PFemirge_50_0.017313	98.126	427	8	0	1	427	310	736	0	745
asv_1207|74	C9.PFemirge_26_0.008189	99.297	427	3	0	1	427	277	703	0	773
asv_1210|74	C9.PFspades_3_28.402164	97.19	427	12	0	1	427	349	775	0	723
asv_1211|74	C9.PFemirge_5_0.174210	98.122	426	8	0	1	426	343	768	0	743
asv_1217|73	C9.PFemirge_3_0.627903	98.126	427	8	0	1	427	325	751	0	745
asv_1217|73	C9.PFemirge_50_0.017313	97.658	427	10	0	1	427	310	736	0	734
asv_1239|71	C9.PFemirge_286_0.008111	97.264	402	11	0	1	402	174	575	0	682
asv_1265|69	C9.PFspades_3_28.402164	97.424	427	11	0	1	427	349	775	0	728
asv_1282|68	C9.PFemirge_26_0.008189	97.424	427	11	0	1	427	277	703	0	728
asv_1296|67	C9.PFemirge_319_0.023711	97.43	428	9	2	1	427	343	769	0	728
asv_1302|66	C9.PFemirge_5_0.174210	98.122	426	8	0	1	426	343	768	0	743
asv_1323|65	C9.PFemirge_50_0.017313	97.892	427	9	0	1	427	310	736	0	739
asv_1323|65	C9.PFemirge_3_0.627903	97.424	427	11	0	1	427	325	751	0	728
asv_1329|64	C9.PFemirge_50_0.017313	98.126	427	8	0	1	427	310	736	0	745
asv_1329|64	C9.PFemirge_3_0.627903	97.892	427	9	0	1	427	325	751	0	739
asv_1350|63	C9.PFspades_3_28.402164	99.063	427	4	0	1	427	349	775	0	767
asv_1364|62	C9.PFemirge_319_0.023711	97.897	428	7	2	1	427	343	769	0	739
asv_1371|61	C9.PFspades_13_8.128601	100	422	0	0	1	422	349	770	0	780
asv_1371|61	C9.PFemirge_224_0.004336	100	422	0	0	1	422	335	756	0	780
asv_1384|60	C9.PFemirge_26_0.008189	97.19	427	12	0	1	427	277	703	0	723
asv_1397|60	C9.PFemirge_5_0.174210	97.653	426	10	0	1	426	343	768	0	732
asv_1403|59	C9.PFemirge_50_0.017313	98.361	427	7	0	1	427	310	736	0	750
asv_1403|59	C9.PFemirge_3_0.627903	97.902	429	5	4	1	427	325	751	0	739
asv_1419|59	C9.PFemirge_50_0.017313	98.126	427	8	0	1	427	310	736	0	745
asv_1432|58	C9.PFemirge_3_0.627903	98.595	427	6	0	1	427	325	751	0	756
asv_1432|58	C9.PFemirge_50_0.017313	98.126	427	8	0	1	427	310	736	0	745
asv_1433|58	C9.PFemirge_109_0.027869	99.766	427	1	0	1	427	275	701	0	784
asv_1434|57	C9.PFemirge_319_0.023711	97.424	427	11	0	1	427	343	769	0	728
asv_1448|57	C9.PFemirge_5_0.174210	98.122	426	8	0	1	426	343	768	0	743
asv_1451|56	C9.PFemirge_319_0.023711	97.196	428	10	2	1	427	343	769	0	723
asv_1454|56	C9.PFspades_7_8.991240	99.763	422	1	0	1	422	79	500	0	774
asv_1454|56	C9.PFemirge_35_0.004840	98.578	422	6	0	1	422	336	757	0	747
asv_1459|56	C9.PFemirge_319_0.023711	97.424	427	11	0	1	427	343	769	0	728
asv_1467|56	C9.PFemirge_92_0.031813	97.424	427	11	0	1	427	217	643	0	728
asv_1467|56	C9.PFemirge_109_0.027869	97.19	427	12	0	1	427	275	701	0	723
asv_1469|56	C9.PFemirge_319_0.023711	99.063	427	4	0	1	427	343	769	0	767
asv_1469|56	C9.PFemirge_26_0.008189	97.19	427	12	0	1	427	277	703	0	723
asv_1484|55	C9.PFemirge_3_0.627903	97.902	429	5	4	1	427	325	751	0	739
asv_1484|55	C9.PFemirge_50_0.017313	97.19	427	12	0	1	427	310	736	0	723
asv_1546|51	C9.PFemirge_319_0.023711	97.658	427	10	0	1	427	343	769	0	734
asv_1558|50	C9.PFemirge_319_0.023711	99.297	427	3	0	1	427	343	769	0	773
asv_1575|50	C9.PFemirge_3_0.627903	99.766	427	1	0	1	427	325	751	0	784
asv_1575|50	C9.PFemirge_50_0.017313	98.361	427	7	0	1	427	310	736	0	750
asv_1577|49	C9.PFemirge_26_0.008189	97.424	427	11	0	1	427	277	703	0	728
asv_1593|49	C9.PFspades_3_28.402164	97.424	427	11	0	1	427	349	775	0	728
asv_1594|49	C9.PFemirge_319_0.023711	97.424	427	11	0	1	427	343	769	0	728
asv_1616|48	C9.PFemirge_50_0.017313	99.532	427	2	0	1	427	310	736	0	778
asv_1616|48	C9.PFemirge_3_0.627903	98.595	427	6	0	1	427	325	751	0	756
asv_1627|47	C9.PFemirge_319_0.023711	99.063	427	4	0	1	427	343	769	0	767
asv_1637|47	C9.PFspades_7_8.991240	98.578	422	6	0	1	422	79	500	0	747
asv_1637|47	C9.PFemirge_35_0.004840	97.393	422	11	0	1	422	336	757	0	719
asv_1639|47	C9.PFemirge_5_0.174210	97.418	426	11	0	1	426	343	768	0	726
asv_1668|45	C9.PFemirge_50_0.017313	97.424	427	11	0	1	427	310	736	0	728
asv_1668|45	C9.PFemirge_3_0.627903	97.424	427	11	0	1	427	325	751	0	728
asv_1674|45	C9.PFemirge_233_0.003872	98.263	403	5	2	1	402	285	686	0	704
asv_1683|45	C9.PFspades_3_28.402164	97.658	427	10	0	1	427	349	775	0	734
asv_1686|44	C9.PFspades_17_2.348253	97.12	382	7	4	43	422	1	380	0	641
asv_1693|44	C9.PFemirge_3_0.627903	98.361	427	7	0	1	427	325	751	0	750
asv_1693|44	C9.PFemirge_50_0.017313	97.892	427	9	0	1	427	310	736	0	739
asv_1712|43	C9.PFspades_13_8.128601	99.763	422	1	0	1	422	349	770	0	774
asv_1712|43	C9.PFemirge_224_0.004336	99.763	422	1	0	1	422	335	756	0	774
asv_1732|43	C9.PFemirge_50_0.017313	98.595	427	6	0	1	427	310	736	0	756
asv_1732|43	C9.PFemirge_3_0.627903	97.892	427	9	0	1	427	325	751	0	739
asv_1785|41	C9.PFemirge_3_0.627903	98.361	427	7	0	1	427	325	751	0	750
asv_1785|41	C9.PFemirge_50_0.017313	97.658	427	10	0	1	427	310	736	0	734
asv_1786|41	C9.PFemirge_319_0.023711	97.436	429	7	4	1	427	343	769	0	728
asv_1793|40	C9.PFemirge_233_0.003872	97.264	402	11	0	1	402	285	686	0	682
asv_1793|40	C9.PFemirge_286_0.008111	97	400	12	0	3	402	176	575	0	673
asv_1824|40	C9.PFemirge_319_0.023711	97.203	429	8	4	1	427	343	769	0	723
asv_1829|40	C9.PFemirge_92_0.031813	97.19	427	12	0	1	427	217	643	0	723
asv_1872|38	C9.PFemirge_26_0.008189	99.297	427	3	0	1	427	277	703	0	773
asv_1885|38	C9.PFspades_3_28.402164	97.424	427	11	0	1	427	349	775	0	728
asv_1970|35	C9.PFemirge_319_0.023711	97.196	428	10	2	1	427	343	769	0	723
asv_1976|35	C9.PFemirge_319_0.023711	98.361	427	7	0	1	427	343	769	0	750
asv_2034|34	C9.PFemirge_50_0.017313	98.829	427	5	0	1	427	310	736	0	761
asv_2034|34	C9.PFemirge_3_0.627903	98.126	427	8	0	1	427	325	751	0	745
asv_2041|33	C9.PFemirge_92_0.031813	98.361	427	7	0	1	427	217	643	0	750
asv_2073|33	C9.PFemirge_50_0.017313	98.829	427	5	0	1	427	310	736	0	761
asv_2073|33	C9.PFemirge_3_0.627903	98.126	427	8	0	1	427	325	751	0	745
asv_2127|31	C9.PFspades_13_8.128601	99.526	422	2	0	1	422	349	770	0	769
asv_2127|31	C9.PFemirge_224_0.004336	99.526	422	2	0	1	422	335	756	0	769
asv_2241|29	C9.PFspades_17_2.348253	97.105	380	11	0	43	422	1	380	0	641
asv_2270|28	C9.PFspades_3_28.402164	97.892	427	9	0	1	427	349	775	0	739
asv_2290|28	C9.PFemirge_26_0.008189	97.424	427	11	0	1	427	277	703	0	728
asv_2290|28	C9.PFemirge_319_0.023711	97.196	428	10	2	1	427	343	769	0	723
asv_2357|26	C9.PFspades_3_28.402164	97.658	427	10	0	1	427	349	775	0	734
asv_2383|26	C9.PFemirge_3_0.627903	98.595	427	6	0	1	427	325	751	0	756
asv_2383|26	C9.PFemirge_50_0.017313	97.892	427	9	0	1	427	310	736	0	739
asv_2396|25	C9.PFemirge_3_0.627903	97.658	427	10	0	1	427	325	751	0	734
asv_2444|25	C9.PFemirge_50_0.017313	97.424	427	11	0	1	427	310	736	0	728
asv_2444|25	C9.PFemirge_3_0.627903	97.19	427	12	0	1	427	325	751	0	723
asv_2455|25	C9.PFemirge_50_0.017313	97.19	427	12	0	1	427	310	736	0	723
asv_2455|25	C9.PFemirge_3_0.627903	97.19	427	12	0	1	427	325	751	0	723
asv_2464|24	C9.PFemirge_5_0.174210	97.418	426	11	0	1	426	343	768	0	726
asv_2557|23	C9.PFspades_3_28.402164	98.361	427	7	0	1	427	349	775	0	750
asv_2599|22	C9.PFemirge_233_0.003872	97.27	403	9	2	1	402	285	686	0	682
asv_2669|21	C9.PFemirge_26_0.008189	97.43	428	9	2	1	427	277	703	0	728
asv_2669|21	C9.PFemirge_319_0.023711	97.19	427	12	0	1	427	343	769	0	723
asv_2724|21	C9.PFemirge_26_0.008189	97.196	428	10	2	1	427	277	703	0	723
asv_2724|21	C9.PFemirge_319_0.023711	97.196	428	10	2	1	427	343	769	0	723
asv_2750|20	C9.PFemirge_319_0.023711	97.196	428	10	2	1	427	343	769	0	723
asv_2755|20	C9.PFemirge_233_0.003872	97.015	402	12	0	1	402	285	686	0	676
asv_2760|20	C9.PFemirge_319_0.023711	97.424	427	11	0	1	427	343	769	0	728
asv_2849|19	C9.PFemirge_3_0.627903	98.364	428	5	2	1	427	325	751	0	750
asv_2849|19	C9.PFemirge_50_0.017313	97.892	427	9	0	1	427	310	736	0	739
asv_2874|19	C9.PFemirge_319_0.023711	97.424	427	11	0	1	427	343	769	0	728
asv_2885|19	C9.PFemirge_50_0.017313	98.595	427	6	0	1	427	310	736	0	756
asv_2885|19	C9.PFemirge_3_0.627903	97.892	427	9	0	1	427	325	751	0	739
asv_2931|18	C9.PFemirge_233_0.003872	98.259	402	7	0	1	402	285	686	0	704
asv_2940|18	C9.PFemirge_50_0.017313	99.063	427	4	0	1	427	310	736	0	767
asv_2940|18	C9.PFemirge_3_0.627903	98.595	427	6	0	1	427	325	751	0	756
asv_2973|18	C9.PFemirge_319_0.023711	97.196	428	10	2	1	427	343	769	0	723
asv_3023|17	C9.PFemirge_26_0.008189	97.658	427	10	0	1	427	277	703	0	734
asv_3023|17	C9.PFemirge_319_0.023711	97.43	428	9	2	1	427	343	769	0	728
asv_3076|17	C9.PFemirge_319_0.023711	97.43	428	9	2	1	427	343	769	0	728
asv_3076|17	C9.PFemirge_26_0.008189	97.19	427	12	0	1	427	277	703	0	723
asv_3077|17	C9.PFemirge_286_0.008111	97.512	402	10	0	1	402	174	575	0	688
asv_3120|16	C9.PFemirge_286_0.008111	98.259	402	7	0	1	402	174	575	0	704
asv_3138|16	C9.PFemirge_92_0.031813	97.892	427	9	0	1	427	217	643	0	739
asv_3142|16	C9.PFspades_17_2.348253	97.368	380	10	0	43	422	1	380	0	647
asv_3188|16	C9.PFspades_3_28.402164	97.196	428	10	2	1	427	349	775	0	723
asv_3203|16	C9.PFemirge_92_0.031813	99.297	427	3	0	1	427	217	643	0	773
asv_3234|15	C9.PFemirge_43_0.002430	99.751	402	1	0	1	402	311	712	0	737
asv_3235|15	C9.PFspades_17_2.348253	98.95	381	2	2	43	422	1	380	0	680
asv_3240|15	C9.PFemirge_319_0.023711	98.126	427	8	0	1	427	343	769	0	745
asv_3290|15	C9.PFemirge_92_0.031813	98.829	427	5	0	1	427	217	643	0	761
asv_3357|14	C9.PFemirge_50_0.017313	98.829	427	5	0	1	427	310	736	0	761
asv_3357|14	C9.PFemirge_3_0.627903	97.424	427	11	0	1	427	325	751	0	728
asv_3453|14	C9.PFspades_3_28.402164	97.19	427	12	0	1	427	349	775	0	723
asv_3486|13	C9.PFemirge_233_0.003872	99.751	402	1	0	1	402	285	686	0	737
asv_3497|13	C9.PFemirge_319_0.023711	97.892	427	9	0	1	427	343	769	0	739
asv_3508|13	C9.PFemirge_3_0.627903	98.361	427	7	0	1	427	325	751	0	750
asv_3508|13	C9.PFemirge_50_0.017313	98.131	428	6	2	1	427	310	736	0	745
asv_3570|13	C9.PFemirge_26_0.008189	98.361	427	7	0	1	427	277	703	0	750
asv_3571|13	C9.PFemirge_319_0.023711	97.43	428	9	2	1	427	343	769	0	728
asv_3708|12	C9.PFspades_17_2.348253	97.382	382	6	4	43	422	1	380	0	647
asv_3729|12	C9.PFspades_3_28.402164	97.19	427	12	0	1	427	349	775	0	723
asv_3753|12	C9.PFemirge_319_0.023711	98.829	427	5	0	1	427	343	769	0	761
asv_3803|11	C9.PFemirge_233_0.003872	100	402	0	0	1	402	285	686	0	743
asv_3804|11	C9.PFemirge_114_0.001642	100	426	0	0	1	426	222	647	0	787
asv_3805|11	C9.PFemirge_5_0.174210	99.061	426	4	0	1	426	343	768	0	765
asv_3809|11	C9.PFemirge_319_0.023711	99.063	427	4	0	1	427	343	769	0	767
asv_3816|11	C9.PFemirge_319_0.023711	97.196	428	10	2	1	427	343	769	0	723
asv_3822|11	C9.PFemirge_50_0.017313	99.297	427	3	0	1	427	310	736	0	773
asv_3822|11	C9.PFemirge_3_0.627903	97.892	427	9	0	1	427	325	751	0	739
asv_3857|11	C9.PFemirge_109_0.027869	99.766	427	1	0	1	427	275	701	0	784
asv_3861|11	C9.PFspades_3_28.402164	97.19	427	12	0	1	427	349	775	0	723
asv_3905|11	C9.PFemirge_319_0.023711	97.892	427	9	0	1	427	343	769	0	739
asv_4180|10	C9.PFemirge_319_0.023711	98.595	427	6	0	1	427	343	769	0	756
asv_4183|10	C9.PFemirge_233_0.003872	97.27	403	9	2	1	402	285	686	0	682
asv_4295|9	C9.PFemirge_50_0.017313	98.829	427	5	0	1	427	310	736	0	761
asv_4295|9	C9.PFemirge_3_0.627903	98.126	427	8	0	1	427	325	751	0	745
asv_4298|9	C9.PFspades_3_28.402164	97.19	427	12	0	1	427	349	775	0	723
asv_4326|9	C9.PFspades_3_28.402164	98.361	427	7	0	1	427	349	775	0	750
asv_4436|9	C9.PFemirge_26_0.008189	97.658	427	10	0	1	427	277	703	0	734
asv_4451|8	C9.PFemirge_109_0.027869	97.424	427	11	0	1	427	275	701	0	728
asv_4451|8	C9.PFemirge_26_0.008189	97.19	427	12	0	1	427	277	703	0	723
asv_4694|8	C9.PFemirge_50_0.017313	98.595	427	6	0	1	427	310	736	0	756
asv_4694|8	C9.PFemirge_3_0.627903	98.368	429	3	4	1	427	325	751	0	750
asv_4806|7	C9.PFemirge_26_0.008189	97.658	427	10	0	1	427	277	703	0	734
asv_4812|7	C9.PFemirge_26_0.008189	98.361	427	7	0	1	427	277	703	0	750
asv_4945|7	C9.PFspades_3_28.402164	97.19	427	12	0	1	427	349	775	0	723
asv_4959|7	C9.PFemirge_50_0.017313	97.892	427	9	0	1	427	310	736	0	739
asv_4959|7	C9.PFemirge_3_0.627903	97.658	427	10	0	1	427	325	751	0	734
asv_5057|7	C9.PFemirge_319_0.023711	98.829	427	5	0	1	427	343	769	0	761
asv_5058|7	C9.PFemirge_26_0.008189	98.361	427	7	0	1	427	277	703	0	750
asv_5087|7	C9.PFemirge_319_0.023711	97.43	428	9	2	1	427	343	769	0	728
asv_5115|6	C9.PFemirge_50_0.017313	97.897	428	7	2	1	427	310	736	0	739
asv_5355|6	C9.PFemirge_319_0.023711	97.19	427	12	0	1	427	343	769	0	723
asv_5483|6	C9.PFemirge_109_0.027869	99.766	427	1	0	1	427	275	701	0	784
asv_5485|6	C9.PFspades_3_28.402164	98.126	427	8	0	1	427	349	775	0	745
asv_5604|5	C9.PFemirge_26_0.008189	97.19	427	12	0	1	427	277	703	0	723
asv_5734|5	C9.PFemirge_114_0.001642	97.183	426	12	0	1	426	222	647	0	721
asv_5736|5	C9.PFemirge_286_0.008111	97	400	12	0	3	402	176	575	0	673
asv_5905|5	C9.PFemirge_5_0.174210	97.658	427	8	2	1	426	343	768	0	732
asv_5911|5	C9.PFemirge_5_0.174210	97.418	426	11	0	1	426	343	768	0	726
asv_6391|4	C9.PFemirge_50_0.017313	97.892	427	9	0	1	427	310	736	0	739
asv_6391|4	C9.PFemirge_3_0.627903	97.424	427	11	0	1	427	325	751	0	728
asv_6507|4	C9.PFemirge_26_0.008189	98.126	427	8	0	1	427	277	703	0	745
asv_6833|3	C9.PFspades_3_28.402164	97.658	427	10	0	1	427	349	775	0	734
asv_6991|3	C9.PFemirge_114_0.001642	97.887	426	9	0	1	426	222	647	0	737
asv_7002|3	C9.PFspades_7_8.991240	97.393	422	11	0	1	422	79	500	0	719
asv_7028|3	C9.PFspades_17_2.348253	99.474	380	2	0	43	422	1	380	0	691
asv_7096|3	C9.PFemirge_319_0.023711	97.658	427	10	0	1	427	343	769	0	734
asv_7567|2	C9.PFspades_13_8.128601	99.763	422	1	0	1	422	349	770	0	774
asv_7567|2	C9.PFemirge_224_0.004336	99.763	422	1	0	1	422	335	756	0	774
asv_7692|2	C9.PFemirge_35_0.004840	99.289	422	3	0	1	422	336	757	0	763
asv_7692|2	C9.PFspades_7_8.991240	98.578	422	6	0	1	422	79	500	0	747
asv_7764|2	C9.PFemirge_233_0.003872	98.507	402	6	0	1	402	285	686	0	710

## Sheet: ASV_vs_recOTU_GW265
qseqid	sseqid	pident	length	mismatch	gapopen	qstart	qend	sstart	send	evalue	bitscore
asv_2|73660	C17.PFspades_1_390.893901	100	426	0	0	1	426	347	772	0	787
asv_2|73660	C17.PFemirge_10_0.256854	99.531	426	2	0	1	426	285	710	0	776
asv_2|73660	C17.PFspades_2_614.075334	98.592	426	6	0	1	426	347	772	0	754
asv_3|59976	C17.PFemirge_1_0.354321	100	427	0	0	1	427	325	751	0	789
asv_4|59510	C17.PFemirge_1_0.354321	98.595	427	6	0	1	427	325	751	0	756
asv_7|35192	C17.PFspades_1_390.893901	98.122	426	8	0	1	426	347	772	0	743
asv_7|35192	C17.PFemirge_10_0.256854	97.653	426	10	0	1	426	285	710	0	732
asv_8|33469	C17.PFemirge_137_0.028241	97.658	427	10	0	1	427	304	730	0	734
asv_9|27334	C17.PFspades_2_614.075334	100	426	0	0	1	426	347	772	0	787
asv_9|27334	C17.PFemirge_10_0.256854	99.061	426	4	0	1	426	285	710	0	765
asv_9|27334	C17.PFspades_1_390.893901	98.592	426	6	0	1	426	347	772	0	754
asv_10|21754	C17.PFemirge_1_0.354321	98.829	427	5	0	1	427	325	751	0	761
asv_11|21649	C17.PFemirge_267_0.050128	100	427	0	0	1	427	340	766	0	789
asv_14|16046	C17.PFemirge_1_0.354321	98.829	427	5	0	1	427	325	751	0	761
asv_17|12913	C17.PFemirge_137_0.028241	97.658	427	10	0	1	427	304	730	0	734
asv_18|12356	C17.PFemirge_137_0.028241	97.892	427	9	0	1	427	304	730	0	739
asv_27|8812	C17.PFspades_3_55.149219	100	427	0	0	1	427	349	775	0	789
asv_27|8812	C17.PFemirge_198_0.007119	100	427	0	0	1	427	317	743	0	789
asv_28|8453	C17.PFemirge_137_0.028241	98.361	427	7	0	1	427	304	730	0	750
asv_29|8277	C17.PFemirge_137_0.028241	98.595	427	6	0	1	427	304	730	0	756
asv_33|7646	C17.PFspades_1_390.893901	99.061	426	4	0	1	426	347	772	0	765
asv_33|7646	C17.PFemirge_10_0.256854	98.592	426	6	0	1	426	285	710	0	754
asv_33|7646	C17.PFspades_2_614.075334	97.653	426	10	0	1	426	347	772	0	732
asv_38|6971	C17.PFspades_1_390.893901	99.765	426	1	0	1	426	347	772	0	782
asv_38|6971	C17.PFemirge_10_0.256854	99.296	426	3	0	1	426	285	710	0	771
asv_38|6971	C17.PFspades_2_614.075334	98.357	426	7	0	1	426	347	772	0	749
asv_39|6782	C17.PFemirge_1_0.354321	98.361	427	7	0	1	427	325	751	0	750
asv_44|6098	C17.PFemirge_137_0.028241	99.532	427	2	0	1	427	304	730	0	778
asv_47|5807	C17.PFspades_1_390.893901	99.296	426	3	0	1	426	347	772	0	771
asv_47|5807	C17.PFemirge_10_0.256854	98.826	426	5	0	1	426	285	710	0	760
asv_47|5807	C17.PFspades_2_614.075334	97.887	426	9	0	1	426	347	772	0	737
asv_49|5734	C17.PFemirge_1_0.354321	98.361	427	7	0	1	427	325	751	0	750
asv_59|4384	C17.PFemirge_1_0.354321	98.595	427	6	0	1	427	325	751	0	756
asv_62|3802	C17.PFspades_7_4.583529	100	402	0	0	1	402	332	733	0	743
asv_62|3802	C17.PFemirge_21_0.001400	100	402	0	0	1	402	308	709	0	743
asv_65|3493	C17.PFspades_1_390.893901	99.765	426	1	0	1	426	347	772	0	782
asv_65|3493	C17.PFemirge_10_0.256854	99.296	426	3	0	1	426	285	710	0	771
asv_65|3493	C17.PFspades_2_614.075334	98.357	426	7	0	1	426	347	772	0	749
asv_69|3069	C17.PFspades_1_390.893901	99.296	426	3	0	1	426	347	772	0	771
asv_69|3069	C17.PFemirge_10_0.256854	98.826	426	5	0	1	426	285	710	0	760
asv_69|3069	C17.PFspades_2_614.075334	97.887	426	9	0	1	426	347	772	0	737
asv_81|2499	C17.PFemirge_1_0.354321	97.424	427	11	0	1	427	325	751	0	728
asv_98|2076	C17.PFemirge_137_0.028241	98.361	427	7	0	1	427	304	730	0	750
asv_99|2071	C17.PFspades_3_55.149219	99.063	427	4	0	1	427	349	775	0	767
asv_99|2071	C17.PFemirge_198_0.007119	99.063	427	4	0	1	427	317	743	0	767
asv_108|1886	C17.PFemirge_267_0.050128	97.43	428	9	2	1	427	340	766	0	728
asv_109|1863	C17.PFemirge_1_0.354321	98.364	428	5	2	1	427	325	751	0	750
asv_114|1785	C17.PFspades_1_390.893901	99.531	426	2	0	1	426	347	772	0	776
asv_114|1785	C17.PFemirge_10_0.256854	99.061	426	4	0	1	426	285	710	0	765
asv_114|1785	C17.PFspades_2_614.075334	98.122	426	8	0	1	426	347	772	0	743
asv_116|1754	C17.PFemirge_137_0.028241	97.658	427	10	0	1	427	304	730	0	734
asv_129|1594	C17.PFspades_1_390.893901	99.765	426	1	0	1	426	347	772	0	782
asv_129|1594	C17.PFemirge_10_0.256854	99.296	426	3	0	1	426	285	710	0	771
asv_129|1594	C17.PFspades_2_614.075334	98.357	426	7	0	1	426	347	772	0	749
asv_139|1388	C17.PFemirge_1_0.354321	98.595	427	6	0	1	427	325	751	0	756
asv_153|1255	C17.PFemirge_1_0.354321	97.19	427	12	0	1	427	325	751	0	723
asv_161|1177	C17.PFemirge_1_0.354321	97.209	430	6	6	1	427	325	751	0	723
asv_179|1039	C17.PFspades_3_55.149219	99.297	427	3	0	1	427	349	775	0	773
asv_179|1039	C17.PFemirge_198_0.007119	99.297	427	3	0	1	427	317	743	0	773
asv_180|1035	C17.PFemirge_267_0.050128	97.424	427	11	0	1	427	340	766	0	728
asv_183|1020	C17.PFemirge_267_0.050128	97.19	427	12	0	1	427	340	766	0	723
asv_184|996	C17.PFemirge_137_0.028241	99.063	427	4	0	1	427	304	730	0	767
asv_190|956	C17.PFemirge_267_0.050128	99.532	427	2	0	1	427	340	766	0	778
asv_193|946	C17.PFemirge_267_0.050128	97.892	427	9	0	1	427	340	766	0	739
asv_194|944	C17.PFspades_9_2.553010	99.05	421	4	0	1	421	243	663	0	756
asv_203|870	C17.PFemirge_137_0.028241	98.126	427	8	0	1	427	304	730	0	745
asv_208|829	C17.PFspades_4_25.941725	98.829	427	5	0	1	427	349	775	0	761
asv_208|829	C17.PFemirge_0_0.007376	98.829	427	5	0	1	427	266	692	0	761
asv_212|823	C17.PFemirge_267_0.050128	97.664	428	8	2	1	427	340	766	0	734
asv_214|816	C17.PFemirge_1_0.354321	97.892	427	9	0	1	427	325	751	0	739
asv_216|804	C17.PFspades_1_390.893901	99.296	426	3	0	1	426	347	772	0	771
asv_216|804	C17.PFemirge_10_0.256854	98.826	426	5	0	1	426	285	710	0	760
asv_216|804	C17.PFspades_2_614.075334	97.887	426	9	0	1	426	347	772	0	737
asv_221|785	C17.PFemirge_1_0.354321	98.829	427	5	0	1	427	325	751	0	761
asv_225|774	C17.PFspades_4_25.941725	98.361	427	7	0	1	427	349	775	0	750
asv_225|774	C17.PFemirge_0_0.007376	98.361	427	7	0	1	427	266	692	0	750
asv_227|764	C17.PFemirge_267_0.050128	97.897	428	7	2	1	427	340	766	0	739
asv_228|763	C17.PFemirge_1_0.354321	98.126	427	8	0	1	427	325	751	0	745
asv_234|728	C17.PFemirge_171_0.001102	97.636	423	9	1	1	423	304	725	0	725
asv_240|702	C17.PFspades_1_390.893901	99.765	426	1	0	1	426	347	772	0	782
asv_240|702	C17.PFemirge_10_0.256854	99.296	426	3	0	1	426	285	710	0	771
asv_240|702	C17.PFspades_2_614.075334	98.357	426	7	0	1	426	347	772	0	749
asv_253|643	C17.PFemirge_137_0.028241	98.595	427	6	0	1	427	304	730	0	756
asv_275|581	C17.PFemirge_1_0.354321	97.658	427	10	0	1	427	325	751	0	734
asv_293|542	C17.PFspades_1_390.893901	97.418	426	11	0	1	426	347	772	0	726
asv_293|542	C17.PFemirge_10_0.256854	97.418	426	11	0	1	426	285	710	0	726
asv_296|531	C17.PFspades_1_390.893901	98.122	426	8	0	1	426	347	772	0	743
asv_296|531	C17.PFemirge_10_0.256854	97.653	426	10	0	1	426	285	710	0	732
asv_309|503	C17.PFspades_15_1.940043	100	429	0	0	1	429	383	811	0	793
asv_313|497	C17.PFspades_1_390.893901	97.887	426	9	0	1	426	347	772	0	737
asv_313|497	C17.PFemirge_10_0.256854	97.418	426	11	0	1	426	285	710	0	726
asv_320|481	C17.PFemirge_137_0.028241	99.063	427	4	0	1	427	304	730	0	767
asv_323|469	C17.PFemirge_1_0.354321	98.126	427	8	0	1	427	325	751	0	745
asv_335|444	C17.PFemirge_137_0.028241	97.892	427	9	0	1	427	304	730	0	739
asv_337|443	C17.PFemirge_267_0.050128	97.892	427	9	0	1	427	340	766	0	739
asv_343|434	C17.PFemirge_1_0.354321	98.126	427	8	0	1	427	325	751	0	745
asv_345|432	C17.PFemirge_267_0.050128	97.436	429	7	4	1	427	340	766	0	728
asv_354|419	C17.PFemirge_267_0.050128	97.892	427	9	0	1	427	340	766	0	739
asv_365|401	C17.PFemirge_1_0.354321	97.424	427	11	0	1	427	325	751	0	728
asv_370|391	C17.PFemirge_1_0.354321	97.892	427	9	0	1	427	325	751	0	739
asv_374|382	C17.PFspades_4_25.941725	100	427	0	0	1	427	349	775	0	789
asv_374|382	C17.PFemirge_0_0.007376	100	427	0	0	1	427	266	692	0	789
asv_377|377	C17.PFemirge_1_0.354321	98.595	427	6	0	1	427	325	751	0	756
asv_387|369	C17.PFspades_9_2.553010	97.15	421	12	0	1	421	243	663	0	712
asv_388|369	C17.PFemirge_137_0.028241	98.595	427	6	0	1	427	304	730	0	756
asv_399|359	C17.PFemirge_1_0.354321	98.361	427	7	0	1	427	325	751	0	750
asv_404|356	C17.PFspades_5_8.625663	100	426	0	0	1	426	351	776	0	787
asv_405|355	C17.PFspades_1_390.893901	99.531	426	2	0	1	426	347	772	0	776
asv_405|355	C17.PFemirge_10_0.256854	99.061	426	4	0	1	426	285	710	0	765
asv_405|355	C17.PFspades_2_614.075334	98.122	426	8	0	1	426	347	772	0	743
asv_408|354	C17.PFemirge_137_0.028241	99.063	427	4	0	1	427	304	730	0	767
asv_411|350	C17.PFemirge_267_0.050128	97.196	428	10	2	1	427	340	766	0	723
asv_413|346	C17.PFspades_1_390.893901	99.531	426	2	0	1	426	347	772	0	776
asv_413|346	C17.PFemirge_10_0.256854	99.061	426	4	0	1	426	285	710	0	765
asv_413|346	C17.PFspades_2_614.075334	98.122	426	8	0	1	426	347	772	0	743
asv_415|344	C17.PFspades_1_390.893901	99.296	426	3	0	1	426	347	772	0	771
asv_415|344	C17.PFemirge_10_0.256854	98.826	426	5	0	1	426	285	710	0	760
asv_415|344	C17.PFspades_2_614.075334	97.887	426	9	0	1	426	347	772	0	737
asv_418|342	C17.PFemirge_137_0.028241	97.892	427	9	0	1	427	304	730	0	739
asv_423|339	C17.PFspades_1_390.893901	99.531	426	2	0	1	426	347	772	0	776
asv_423|339	C17.PFemirge_10_0.256854	99.061	426	4	0	1	426	285	710	0	765
asv_423|339	C17.PFspades_2_614.075334	98.122	426	8	0	1	426	347	772	0	743
asv_429|325	C17.PFemirge_267_0.050128	97.43	428	9	2	1	427	340	766	0	728
asv_433|323	C17.PFspades_3_55.149219	99.532	427	2	0	1	427	349	775	0	778
asv_433|323	C17.PFemirge_198_0.007119	99.532	427	2	0	1	427	317	743	0	778
asv_440|314	C17.PFemirge_267_0.050128	97.664	428	8	2	1	427	340	766	0	734
asv_455|306	C17.PFemirge_137_0.028241	98.595	427	6	0	1	427	304	730	0	756
asv_456|305	C17.PFemirge_267_0.050128	98.829	427	5	0	1	427	340	766	0	761
asv_462|302	C17.PFemirge_1_0.354321	97.892	427	9	0	1	427	325	751	0	739
asv_477|289	C17.PFemirge_1_0.354321	97.424	427	11	0	1	427	325	751	0	728
asv_494|277	C17.PFspades_17_3.555940	100	422	0	0	1	422	39	460	0	780
asv_500|273	C17.PFemirge_137_0.028241	97.658	427	10	0	1	427	304	730	0	734
asv_510|266	C17.PFemirge_267_0.050128	97.43	428	9	2	1	427	340	766	0	728
asv_529|254	C17.PFemirge_267_0.050128	97.196	428	10	2	1	427	340	766	0	723
asv_540|249	C17.PFemirge_1_0.354321	97.658	427	10	0	1	427	325	751	0	734
asv_566|232	C17.PFspades_9_2.553010	99.525	421	2	0	1	421	243	663	0	767
asv_582|226	C17.PFemirge_1_0.354321	98.361	427	7	0	1	427	325	751	0	750
asv_584|225	C17.PFemirge_137_0.028241	97.43	428	9	2	1	427	304	730	0	728
asv_588|224	C17.PFemirge_1_0.354321	98.598	428	4	2	1	427	325	751	0	756
asv_596|219	C17.PFemirge_267_0.050128	97.196	428	10	2	1	427	340	766	0	723
asv_610|211	C17.PFemirge_1_0.354321	99.532	427	2	0	1	427	325	751	0	778
asv_647|197	C17.PFspades_1_390.893901	99.296	426	3	0	1	426	347	772	0	771
asv_647|197	C17.PFemirge_10_0.256854	99.296	426	3	0	1	426	285	710	0	771
asv_647|197	C17.PFspades_2_614.075334	98.357	426	7	0	1	426	347	772	0	749
asv_654|195	C17.PFspades_10_2.553806	98.496	399	6	0	4	402	1	399	0	704
asv_666|191	C17.PFemirge_267_0.050128	97.892	427	9	0	1	427	340	766	0	739
asv_683|182	C17.PFemirge_267_0.050128	97.19	427	12	0	1	427	340	766	0	723
asv_688|181	C17.PFspades_2_614.075334	98.826	426	5	0	1	426	347	772	0	760
asv_688|181	C17.PFemirge_10_0.256854	97.887	426	9	0	1	426	285	710	0	737
asv_688|181	C17.PFspades_1_390.893901	97.418	426	11	0	1	426	347	772	0	726
asv_700|175	C17.PFemirge_267_0.050128	98.829	427	5	0	1	427	340	766	0	761
asv_706|170	C17.PFemirge_267_0.050128	98.829	427	5	0	1	427	340	766	0	761
asv_710|169	C17.PFspades_10_2.553806	97.243	399	11	0	4	402	1	399	0	676
asv_714|168	C17.PFspades_10_2.553806	99.248	399	3	0	4	402	1	399	0	721
asv_716|166	C17.PFspades_3_55.149219	98.595	427	6	0	1	427	349	775	0	756
asv_716|166	C17.PFemirge_198_0.007119	98.595	427	6	0	1	427	317	743	0	756
asv_723|163	C17.PFemirge_267_0.050128	97.664	428	8	2	1	427	340	766	0	734
asv_752|155	C17.PFemirge_137_0.028241	98.126	427	8	0	1	427	304	730	0	745
asv_768|152	C17.PFemirge_171_0.001102	99.526	422	2	0	1	422	304	725	0	769
asv_772|150	C17.PFspades_1_390.893901	99.296	426	3	0	1	426	347	772	0	771
asv_772|150	C17.PFemirge_10_0.256854	98.826	426	5	0	1	426	285	710	0	760
asv_772|150	C17.PFspades_2_614.075334	97.887	426	9	0	1	426	347	772	0	737
asv_830|134	C17.PFemirge_267_0.050128	97.43	428	9	2	1	427	340	766	0	728
asv_832|133	C17.PFspades_1_390.893901	98.826	426	5	0	1	426	347	772	0	760
asv_832|133	C17.PFemirge_10_0.256854	98.357	426	7	0	1	426	285	710	0	749
asv_832|133	C17.PFspades_2_614.075334	97.418	426	11	0	1	426	347	772	0	726
asv_839|132	C17.PFemirge_1_0.354321	98.361	427	7	0	1	427	325	751	0	750
asv_873|122	C17.PFspades_17_3.555940	98.578	422	6	0	1	422	39	460	0	747
asv_879|121	C17.PFemirge_267_0.050128	97.897	428	7	2	1	427	340	766	0	739
asv_880|121	C17.PFemirge_267_0.050128	97.196	428	10	2	1	427	340	766	0	723
asv_888|119	C17.PFemirge_1_0.354321	97.658	427	10	0	1	427	325	751	0	734
asv_903|116	C17.PFemirge_1_0.354321	98.361	427	7	0	1	427	325	751	0	750
asv_910|114	C17.PFemirge_137_0.028241	98.126	427	8	0	1	427	304	730	0	745
asv_920|112	C17.PFemirge_1_0.354321	98.361	427	7	0	1	427	325	751	0	750
asv_936|109	C17.PFemirge_137_0.028241	97.897	428	7	2	1	427	304	730	0	739
asv_962|104	C17.PFemirge_267_0.050128	97.424	427	11	0	1	427	340	766	0	728
asv_996|99	C17.PFspades_1_390.893901	98.826	426	5	0	1	426	347	772	0	760
asv_996|99	C17.PFemirge_10_0.256854	98.357	426	7	0	1	426	285	710	0	749
asv_996|99	C17.PFspades_2_614.075334	97.418	426	11	0	1	426	347	772	0	726
asv_1027|95	C17.PFspades_3_55.149219	98.829	427	5	0	1	427	349	775	0	761
asv_1027|95	C17.PFemirge_198_0.007119	98.829	427	5	0	1	427	317	743	0	761
asv_1053|91	C17.PFemirge_267_0.050128	98.126	427	8	0	1	427	340	766	0	745
asv_1071|89	C17.PFspades_10_2.553806	97	400	10	2	4	402	1	399	0	671
asv_1084|88	C17.PFspades_2_614.075334	99.765	426	1	0	1	426	347	772	0	782
asv_1084|88	C17.PFemirge_10_0.256854	98.826	426	5	0	1	426	285	710	0	760
asv_1084|88	C17.PFspades_1_390.893901	98.357	426	7	0	1	426	347	772	0	749
asv_1093|86	C17.PFemirge_267_0.050128	97.424	427	11	0	1	427	340	766	0	728
asv_1094|85	C17.PFemirge_137_0.028241	99.063	427	4	0	1	427	304	730	0	767
asv_1108|84	C17.PFemirge_137_0.028241	98.131	428	6	2	1	427	304	730	0	745
asv_1109|84	C17.PFemirge_267_0.050128	97.19	427	12	0	1	427	340	766	0	723
asv_1114|84	C17.PFemirge_1_0.354321	98.361	427	7	0	1	427	325	751	0	750
asv_1139|81	C17.PFspades_2_614.075334	99.061	426	4	0	1	426	347	772	0	765
asv_1139|81	C17.PFemirge_10_0.256854	98.592	426	6	0	1	426	285	710	0	754
asv_1139|81	C17.PFspades_1_390.893901	98.122	426	8	0	1	426	347	772	0	743
asv_1187|76	C17.PFemirge_1_0.354321	97.424	427	11	0	1	427	325	751	0	728
asv_1196|75	C17.PFemirge_137_0.028241	99.063	427	4	0	1	427	304	730	0	767
asv_1203|74	C17.PFemirge_1_0.354321	98.829	427	5	0	1	427	325	751	0	761
asv_1211|74	C17.PFspades_1_390.893901	99.531	426	2	0	1	426	347	772	0	776
asv_1211|74	C17.PFemirge_10_0.256854	99.061	426	4	0	1	426	285	710	0	765
asv_1211|74	C17.PFspades_2_614.075334	98.122	426	8	0	1	426	347	772	0	743
asv_1217|73	C17.PFemirge_1_0.354321	98.126	427	8	0	1	427	325	751	0	745
asv_1232|72	C17.PFemirge_171_0.001102	100	422	0	0	1	422	304	725	0	780
asv_1296|67	C17.PFemirge_267_0.050128	97.43	428	9	2	1	427	340	766	0	728
asv_1298|67	C17.PFspades_3_55.149219	99.766	427	1	0	1	427	349	775	0	784
asv_1298|67	C17.PFemirge_198_0.007119	99.766	427	1	0	1	427	317	743	0	784
asv_1302|66	C17.PFspades_1_390.893901	99.531	426	2	0	1	426	347	772	0	776
asv_1302|66	C17.PFemirge_10_0.256854	99.061	426	4	0	1	426	285	710	0	765
asv_1302|66	C17.PFspades_2_614.075334	98.122	426	8	0	1	426	347	772	0	743
asv_1323|65	C17.PFemirge_1_0.354321	97.424	427	11	0	1	427	325	751	0	728
asv_1329|64	C17.PFemirge_1_0.354321	97.892	427	9	0	1	427	325	751	0	739
asv_1364|62	C17.PFemirge_267_0.050128	97.897	428	7	2	1	427	340	766	0	739
asv_1397|60	C17.PFspades_1_390.893901	99.061	426	4	0	1	426	347	772	0	765
asv_1397|60	C17.PFemirge_10_0.256854	98.592	426	6	0	1	426	285	710	0	754
asv_1397|60	C17.PFspades_2_614.075334	97.653	426	10	0	1	426	347	772	0	732
asv_1403|59	C17.PFemirge_1_0.354321	97.902	429	5	4	1	427	325	751	0	739
asv_1432|58	C17.PFemirge_1_0.354321	98.595	427	6	0	1	427	325	751	0	756
asv_1433|58	C17.PFemirge_137_0.028241	97.424	427	11	0	1	427	304	730	0	728
asv_1434|57	C17.PFemirge_267_0.050128	97.424	427	11	0	1	427	340	766	0	728
asv_1448|57	C17.PFspades_1_390.893901	99.531	426	2	0	1	426	347	772	0	776
asv_1448|57	C17.PFemirge_10_0.256854	99.061	426	4	0	1	426	285	710	0	765
asv_1448|57	C17.PFspades_2_614.075334	98.122	426	8	0	1	426	347	772	0	743
asv_1451|56	C17.PFemirge_267_0.050128	97.196	428	10	2	1	427	340	766	0	723
asv_1459|56	C17.PFemirge_267_0.050128	97.424	427	11	0	1	427	340	766	0	728
asv_1469|56	C17.PFemirge_267_0.050128	99.063	427	4	0	1	427	340	766	0	767
asv_1484|55	C17.PFemirge_1_0.354321	97.902	429	5	4	1	427	325	751	0	739
asv_1546|51	C17.PFemirge_267_0.050128	97.658	427	10	0	1	427	340	766	0	734
asv_1558|50	C17.PFemirge_267_0.050128	99.297	427	3	0	1	427	340	766	0	773
asv_1575|50	C17.PFemirge_1_0.354321	99.766	427	1	0	1	427	325	751	0	784
asv_1593|49	C17.PFspades_3_55.149219	97.658	427	10	0	1	427	349	775	0	734
asv_1593|49	C17.PFemirge_198_0.007119	97.658	427	10	0	1	427	317	743	0	734
asv_1594|49	C17.PFemirge_267_0.050128	97.424	427	11	0	1	427	340	766	0	728
asv_1616|48	C17.PFemirge_1_0.354321	98.595	427	6	0	1	427	325	751	0	756
asv_1627|47	C17.PFemirge_267_0.050128	99.063	427	4	0	1	427	340	766	0	767
asv_1639|47	C17.PFspades_1_390.893901	98.826	426	5	0	1	426	347	772	0	760
asv_1639|47	C17.PFemirge_10_0.256854	98.357	426	7	0	1	426	285	710	0	749
asv_1639|47	C17.PFspades_2_614.075334	97.418	426	11	0	1	426	347	772	0	726
asv_1668|45	C17.PFemirge_1_0.354321	97.424	427	11	0	1	427	325	751	0	728
asv_1693|44	C17.PFemirge_1_0.354321	98.361	427	7	0	1	427	325	751	0	750
asv_1732|43	C17.PFemirge_1_0.354321	97.892	427	9	0	1	427	325	751	0	739
asv_1777|41	C17.PFspades_5_8.625663	99.765	426	1	0	1	426	351	776	0	782
asv_1785|41	C17.PFemirge_1_0.354321	98.361	427	7	0	1	427	325	751	0	750
asv_1786|41	C17.PFemirge_267_0.050128	97.436	429	7	4	1	427	340	766	0	728
asv_1824|40	C17.PFemirge_267_0.050128	97.203	429	8	4	1	427	340	766	0	723
asv_1829|40	C17.PFemirge_137_0.028241	98.126	427	8	0	1	427	304	730	0	745
asv_1970|35	C17.PFemirge_267_0.050128	97.196	428	10	2	1	427	340	766	0	723
asv_1976|35	C17.PFemirge_267_0.050128	98.361	427	7	0	1	427	340	766	0	750
asv_1993|35	C17.PFspades_17_3.555940	98.824	425	0	4	1	423	39	460	0	752
asv_2013|34	C17.PFemirge_171_0.001102	98.815	422	5	0	1	422	304	725	0	752
asv_2034|34	C17.PFemirge_1_0.354321	98.126	427	8	0	1	427	325	751	0	745
asv_2036|34	C17.PFemirge_171_0.001102	97.636	423	9	1	1	423	304	725	0	725
asv_2041|33	C17.PFemirge_137_0.028241	98.829	427	5	0	1	427	304	730	0	761
asv_2073|33	C17.PFemirge_1_0.354321	98.126	427	8	0	1	427	325	751	0	745
asv_2092|32	C17.PFspades_3_55.149219	99.766	427	1	0	1	427	349	775	0	784
asv_2092|32	C17.PFemirge_198_0.007119	99.766	427	1	0	1	427	317	743	0	784
asv_2225|29	C17.PFspades_15_1.940043	99.301	429	3	0	1	429	383	811	0	776
asv_2226|29	C17.PFspades_17_3.555940	99.763	422	1	0	1	422	39	460	0	774
asv_2290|28	C17.PFemirge_267_0.050128	97.196	428	10	2	1	427	340	766	0	723
asv_2383|26	C17.PFemirge_1_0.354321	98.595	427	6	0	1	427	325	751	0	756
asv_2396|25	C17.PFemirge_1_0.354321	97.658	427	10	0	1	427	325	751	0	734
asv_2430|25	C17.PFspades_10_2.553806	97.494	399	10	0	4	402	1	399	0	682
asv_2444|25	C17.PFemirge_1_0.354321	97.19	427	12	0	1	427	325	751	0	723
asv_2455|25	C17.PFemirge_1_0.354321	97.19	427	12	0	1	427	325	751	0	723
asv_2464|24	C17.PFspades_1_390.893901	98.826	426	5	0	1	426	347	772	0	760
asv_2464|24	C17.PFemirge_10_0.256854	98.357	426	7	0	1	426	285	710	0	749
asv_2464|24	C17.PFspades_2_614.075334	97.418	426	11	0	1	426	347	772	0	726
asv_2669|21	C17.PFemirge_267_0.050128	97.19	427	12	0	1	427	340	766	0	723
asv_2724|21	C17.PFemirge_267_0.050128	97.196	428	10	2	1	427	340	766	0	723
asv_2750|20	C17.PFemirge_267_0.050128	97.196	428	10	2	1	427	340	766	0	723
asv_2760|20	C17.PFemirge_267_0.050128	97.424	427	11	0	1	427	340	766	0	728
asv_2849|19	C17.PFemirge_1_0.354321	98.364	428	5	2	1	427	325	751	0	750
asv_2874|19	C17.PFemirge_267_0.050128	97.424	427	11	0	1	427	340	766	0	728
asv_2885|19	C17.PFemirge_1_0.354321	97.892	427	9	0	1	427	325	751	0	739
asv_2940|18	C17.PFemirge_1_0.354321	98.595	427	6	0	1	427	325	751	0	756
asv_2965|18	C17.PFspades_15_1.940043	99.534	429	2	0	1	429	383	811	0	782
asv_2973|18	C17.PFemirge_267_0.050128	97.196	428	10	2	1	427	340	766	0	723
asv_3023|17	C17.PFemirge_267_0.050128	97.43	428	9	2	1	427	340	766	0	728
asv_3061|17	C17.PFspades_4_25.941725	98.829	427	5	0	1	427	349	775	0	761
asv_3061|17	C17.PFemirge_0_0.007376	98.829	427	5	0	1	427	266	692	0	761
asv_3076|17	C17.PFemirge_267_0.050128	97.43	428	9	2	1	427	340	766	0	728
asv_3138|16	C17.PFemirge_137_0.028241	98.361	427	7	0	1	427	304	730	0	750
asv_3203|16	C17.PFemirge_137_0.028241	97.892	427	9	0	1	427	304	730	0	739
asv_3240|15	C17.PFemirge_267_0.050128	98.126	427	8	0	1	427	340	766	0	745
asv_3290|15	C17.PFemirge_137_0.028241	97.897	428	7	2	1	427	304	730	0	739
asv_3357|14	C17.PFemirge_1_0.354321	97.424	427	11	0	1	427	325	751	0	728
asv_3453|14	C17.PFspades_3_55.149219	97.424	427	11	0	1	427	349	775	0	728
asv_3453|14	C17.PFemirge_198_0.007119	97.424	427	11	0	1	427	317	743	0	728
asv_3497|13	C17.PFemirge_267_0.050128	97.892	427	9	0	1	427	340	766	0	739
asv_3508|13	C17.PFemirge_1_0.354321	98.361	427	7	0	1	427	325	751	0	750
asv_3514|13	C17.PFemirge_171_0.001102	98.815	422	5	0	1	422	304	725	0	752
asv_3571|13	C17.PFemirge_267_0.050128	97.43	428	9	2	1	427	340	766	0	728
asv_3751|12	C17.PFspades_17_3.555940	98.815	422	5	0	1	422	39	460	0	752
asv_3753|12	C17.PFemirge_267_0.050128	98.829	427	5	0	1	427	340	766	0	761
asv_3805|11	C17.PFspades_2_614.075334	99.061	426	4	0	1	426	347	772	0	765
asv_3805|11	C17.PFspades_1_390.893901	99.061	426	4	0	1	426	347	772	0	765
asv_3805|11	C17.PFemirge_10_0.256854	99.061	426	4	0	1	426	285	710	0	765
asv_3809|11	C17.PFemirge_267_0.050128	99.063	427	4	0	1	427	340	766	0	767
asv_3816|11	C17.PFemirge_267_0.050128	97.196	428	10	2	1	427	340	766	0	723
asv_3822|11	C17.PFemirge_1_0.354321	97.892	427	9	0	1	427	325	751	0	739
asv_3857|11	C17.PFemirge_137_0.028241	97.424	427	11	0	1	427	304	730	0	728
asv_3905|11	C17.PFemirge_267_0.050128	97.892	427	9	0	1	427	340	766	0	739
asv_4180|10	C17.PFemirge_267_0.050128	98.595	427	6	0	1	427	340	766	0	756
asv_4194|10	C17.PFspades_3_55.149219	98.829	427	5	0	1	427	349	775	0	761
asv_4194|10	C17.PFemirge_198_0.007119	98.829	427	5	0	1	427	317	743	0	761
asv_4295|9	C17.PFemirge_1_0.354321	98.126	427	8	0	1	427	325	751	0	745
asv_4326|9	C17.PFspades_3_55.149219	97.892	427	9	0	1	427	349	775	0	739
asv_4326|9	C17.PFemirge_198_0.007119	97.892	427	9	0	1	427	317	743	0	739
asv_4338|9	C17.PFspades_4_25.941725	97.196	428	10	2	1	427	349	775	0	723
asv_4338|9	C17.PFemirge_0_0.007376	97.196	428	10	2	1	427	266	692	0	723
asv_4694|8	C17.PFemirge_1_0.354321	98.368	429	3	4	1	427	325	751	0	750
asv_4888|7	C17.PFspades_17_3.555940	99.052	422	4	0	1	422	39	460	0	758
asv_4938|7	C17.PFemirge_171_0.001102	97.636	423	9	1	1	423	304	725	0	725
asv_4959|7	C17.PFemirge_1_0.354321	97.658	427	10	0	1	427	325	751	0	734
asv_5057|7	C17.PFemirge_267_0.050128	98.829	427	5	0	1	427	340	766	0	761
asv_5064|7	C17.PFemirge_171_0.001102	97.4	423	10	1	1	423	304	725	0	719
asv_5087|7	C17.PFemirge_267_0.050128	97.43	428	9	2	1	427	340	766	0	728
asv_5355|6	C17.PFemirge_267_0.050128	97.19	427	12	0	1	427	340	766	0	723
asv_5483|6	C17.PFemirge_137_0.028241	97.424	427	11	0	1	427	304	730	0	728
asv_5485|6	C17.PFspades_3_55.149219	97.658	427	10	0	1	427	349	775	0	734
asv_5485|6	C17.PFemirge_198_0.007119	97.658	427	10	0	1	427	317	743	0	734
asv_5824|5	C17.PFemirge_171_0.001102	97.163	423	10	2	1	422	304	725	0	713
asv_5905|5	C17.PFspades_2_614.075334	97.658	427	8	2	1	426	347	772	0	732
asv_5905|5	C17.PFemirge_10_0.256854	97.418	426	11	0	1	426	285	710	0	726
asv_5911|5	C17.PFspades_2_614.075334	97.418	426	11	0	1	426	347	772	0	726
asv_5935|5	C17.PFspades_4_25.941725	98.126	427	8	0	1	427	349	775	0	745
asv_5935|5	C17.PFemirge_0_0.007376	98.126	427	8	0	1	427	266	692	0	745
asv_5961|5	C17.PFspades_4_25.941725	97.43	428	9	2	1	427	349	775	0	728
asv_5961|5	C17.PFemirge_0_0.007376	97.43	428	9	2	1	427	266	692	0	728
asv_6337|4	C17.PFspades_9_2.553010	98.812	421	5	0	1	421	243	663	0	750
asv_6391|4	C17.PFemirge_1_0.354321	97.424	427	11	0	1	427	325	751	0	728
asv_6555|4	C17.PFspades_10_2.553806	97.243	399	11	0	4	402	1	399	0	676
asv_7096|3	C17.PFemirge_267_0.050128	97.658	427	10	0	1	427	340	766	0	734

## Sheet: ASV_vs_recOTU_GW972
qseqid	sseqid	pident	length	mismatch	gapopen	qstart	qend	sstart	send	evalue	bitscore
asv_2|73660	C3.PFemirge_36_0.022647	100	426	0	0	1	426	284	709	0	787
asv_2|73660	C3.PFspades_1_144.719438	98.592	426	6	0	1	426	347	772	0	754
asv_2|73660	C3.PFemirge_2_0.084769	98.592	426	6	0	1	426	320	745	0	754
asv_3|59976	C3.PFspades_14_953.419048	100	427	0	0	1	427	54	480	0	789
asv_3|59976	C3.PFemirge_167_0.234599	100	427	0	0	1	427	303	729	0	789
asv_3|59976	C3.PFemirge_355_0.031644	99.533	428	1	1	1	427	347	774	0	778
asv_3|59976	C3.PFemirge_28_0.141835	97.907	430	6	1	1	427	345	774	0	741
asv_4|59510	C3.PFemirge_28_0.141835	99.302	430	0	1	1	427	345	774	0	774
asv_4|59510	C3.PFspades_14_953.419048	98.595	427	6	0	1	427	54	480	0	756
asv_4|59510	C3.PFemirge_167_0.234599	98.595	427	6	0	1	427	303	729	0	756
asv_4|59510	C3.PFemirge_355_0.031644	98.131	428	7	1	1	427	347	774	0	745
asv_7|35192	C3.PFemirge_36_0.022647	98.122	426	8	0	1	426	284	709	0	743
asv_8|33469	C3.PFemirge_157_0.025475	100	427	0	0	1	427	343	769	0	789
asv_8|33469	C3.PFemirge_9_0.152334	97.897	428	7	2	1	427	327	753	0	739
asv_9|27334	C3.PFspades_1_144.719438	100	426	0	0	1	426	347	772	0	787
asv_9|27334	C3.PFemirge_2_0.084769	100	426	0	0	1	426	320	745	0	787
asv_9|27334	C3.PFemirge_36_0.022647	98.592	426	6	0	1	426	284	709	0	754
asv_9|27334	C3.PFemirge_216_0.008338	97.424	427	10	1	1	426	345	771	0	726
asv_10|21754	C3.PFemirge_28_0.141835	99.07	430	1	1	1	427	345	774	0	769
asv_10|21754	C3.PFspades_14_953.419048	98.829	427	5	0	1	427	54	480	0	761
asv_10|21754	C3.PFemirge_167_0.234599	98.829	427	5	0	1	427	303	729	0	761
asv_10|21754	C3.PFemirge_355_0.031644	98.364	428	6	1	1	427	347	774	0	750
asv_11|21649	C3.PFemirge_35_0.046953	100	427	0	0	1	427	310	736	0	789
asv_11|21649	C3.PFemirge_79_0.104401	100	427	0	0	1	427	326	752	0	789
asv_14|16046	C3.PFspades_14_953.419048	98.829	427	5	0	1	427	54	480	0	761
asv_14|16046	C3.PFemirge_167_0.234599	98.829	427	5	0	1	427	303	729	0	761
asv_14|16046	C3.PFemirge_355_0.031644	98.364	428	6	1	1	427	347	774	0	750
asv_14|16046	C3.PFemirge_28_0.141835	97.674	430	7	1	1	427	345	774	0	736
asv_17|12913	C3.PFemirge_9_0.152334	98.126	427	8	0	1	427	327	753	0	745
asv_18|12356	C3.PFemirge_157_0.025475	99.766	427	1	0	1	427	343	769	0	784
asv_18|12356	C3.PFemirge_9_0.152334	97.664	428	8	2	1	427	327	753	0	734
asv_21|11263	C3.PFemirge_226_0.001934	100	427	0	0	1	427	233	659	0	789
asv_28|8453	C3.PFemirge_9_0.152334	98.829	427	5	0	1	427	327	753	0	761
asv_29|8277	C3.PFemirge_9_0.152334	98.595	427	6	0	1	427	327	753	0	756
asv_33|7646	C3.PFemirge_36_0.022647	99.061	426	4	0	1	426	284	709	0	765
asv_33|7646	C3.PFspades_1_144.719438	97.653	426	10	0	1	426	347	772	0	732
asv_33|7646	C3.PFemirge_2_0.084769	97.653	426	10	0	1	426	320	745	0	732
asv_38|6971	C3.PFemirge_36_0.022647	99.765	426	1	0	1	426	284	709	0	782
asv_38|6971	C3.PFspades_1_144.719438	98.357	426	7	0	1	426	347	772	0	749
asv_38|6971	C3.PFemirge_2_0.084769	98.357	426	7	0	1	426	320	745	0	749
asv_39|6782	C3.PFemirge_28_0.141835	98.372	430	4	1	1	427	345	774	0	752
asv_39|6782	C3.PFspades_14_953.419048	98.361	427	7	0	1	427	54	480	0	750
asv_39|6782	C3.PFemirge_167_0.234599	98.361	427	7	0	1	427	303	729	0	750
asv_39|6782	C3.PFemirge_355_0.031644	97.897	428	8	1	1	427	347	774	0	739
asv_44|6098	C3.PFemirge_9_0.152334	100	427	0	0	1	427	327	753	0	789
asv_44|6098	C3.PFemirge_157_0.025475	97.897	428	7	2	1	427	343	769	0	739
asv_45|5937	C3.PFspades_3_65.962674	100	422	0	0	1	422	351	772	0	780
asv_45|5937	C3.PFemirge_11_0.047696	100	422	0	0	1	422	348	769	0	780
asv_47|5807	C3.PFemirge_36_0.022647	99.296	426	3	0	1	426	284	709	0	771
asv_47|5807	C3.PFspades_1_144.719438	97.887	426	9	0	1	426	347	772	0	737
asv_47|5807	C3.PFemirge_2_0.084769	97.887	426	9	0	1	426	320	745	0	737
asv_49|5734	C3.PFemirge_28_0.141835	98.372	430	4	1	1	427	345	774	0	752
asv_49|5734	C3.PFspades_14_953.419048	98.361	427	7	0	1	427	54	480	0	750
asv_49|5734	C3.PFemirge_167_0.234599	98.361	427	7	0	1	427	303	729	0	750
asv_49|5734	C3.PFemirge_355_0.031644	97.897	428	8	1	1	427	347	774	0	739
asv_53|5442	C3.PFspades_7_5.245499	97.512	402	10	0	1	402	338	739	0	688
asv_59|4384	C3.PFspades_14_953.419048	98.595	427	6	0	1	427	54	480	0	756
asv_59|4384	C3.PFemirge_167_0.234599	98.595	427	6	0	1	427	303	729	0	756
asv_59|4384	C3.PFemirge_355_0.031644	98.131	428	7	1	1	427	347	774	0	745
asv_59|4384	C3.PFemirge_28_0.141835	97.209	430	9	1	1	427	345	774	0	725
asv_65|3493	C3.PFemirge_36_0.022647	99.765	426	1	0	1	426	284	709	0	782
asv_65|3493	C3.PFspades_1_144.719438	98.357	426	7	0	1	426	347	772	0	749
asv_65|3493	C3.PFemirge_2_0.084769	98.357	426	7	0	1	426	320	745	0	749
asv_69|3069	C3.PFemirge_36_0.022647	99.296	426	3	0	1	426	284	709	0	771
asv_69|3069	C3.PFspades_1_144.719438	97.887	426	9	0	1	426	347	772	0	737
asv_69|3069	C3.PFemirge_2_0.084769	97.887	426	9	0	1	426	320	745	0	737
asv_78|2597	C3.PFspades_3_65.962674	99.763	422	1	0	1	422	351	772	0	774
asv_78|2597	C3.PFemirge_11_0.047696	99.763	422	1	0	1	422	348	769	0	774
asv_81|2499	C3.PFspades_14_953.419048	97.424	427	11	0	1	427	54	480	0	728
asv_81|2499	C3.PFemirge_167_0.234599	97.424	427	11	0	1	427	303	729	0	728
asv_89|2218	C3.PFspades_4_46.806965	100	402	0	0	1	402	334	735	0	743
asv_89|2218	C3.PFemirge_63_0.025486	100	402	0	0	1	402	256	657	0	743
asv_98|2076	C3.PFemirge_9_0.152334	98.829	427	5	0	1	427	327	753	0	761
asv_105|1914	C3.PFemirge_226_0.001934	99.766	427	1	0	1	427	233	659	0	784
asv_108|1886	C3.PFemirge_35_0.046953	97.43	428	9	2	1	427	310	736	0	728
asv_108|1886	C3.PFemirge_79_0.104401	97.43	428	9	2	1	427	326	752	0	728
asv_109|1863	C3.PFspades_14_953.419048	98.364	428	5	2	1	427	54	480	0	750
asv_109|1863	C3.PFemirge_167_0.234599	98.364	428	5	2	1	427	303	729	0	750
asv_109|1863	C3.PFemirge_28_0.141835	97.907	430	6	1	1	427	345	774	0	741
asv_109|1863	C3.PFemirge_355_0.031644	97.897	428	8	1	1	427	347	774	0	739
asv_112|1808	C3.PFspades_7_5.245499	100	402	0	0	1	402	338	739	0	743
asv_114|1785	C3.PFemirge_36_0.022647	99.531	426	2	0	1	426	284	709	0	776
asv_114|1785	C3.PFspades_1_144.719438	98.122	426	8	0	1	426	347	772	0	743
asv_114|1785	C3.PFemirge_2_0.084769	98.122	426	8	0	1	426	320	745	0	743
asv_116|1754	C3.PFemirge_9_0.152334	98.126	427	8	0	1	427	327	753	0	745
asv_118|1744	C3.PFemirge_28_0.141835	97.216	431	7	3	1	427	345	774	0	725
asv_120|1741	C3.PFemirge_226_0.001934	98.829	427	5	0	1	427	233	659	0	761
asv_129|1594	C3.PFemirge_36_0.022647	99.765	426	1	0	1	426	284	709	0	782
asv_129|1594	C3.PFspades_1_144.719438	98.357	426	7	0	1	426	347	772	0	749
asv_129|1594	C3.PFemirge_2_0.084769	98.357	426	7	0	1	426	320	745	0	749
asv_138|1417	C3.PFemirge_226_0.001934	98.829	427	5	0	1	427	233	659	0	761
asv_139|1388	C3.PFspades_14_953.419048	98.595	427	6	0	1	427	54	480	0	756
asv_139|1388	C3.PFemirge_167_0.234599	98.595	427	6	0	1	427	303	729	0	756
asv_139|1388	C3.PFemirge_28_0.141835	98.372	430	4	1	1	427	345	774	0	752
asv_139|1388	C3.PFemirge_355_0.031644	98.131	428	7	1	1	427	347	774	0	745
asv_153|1255	C3.PFspades_14_953.419048	97.19	427	12	0	1	427	54	480	0	723
asv_153|1255	C3.PFemirge_167_0.234599	97.19	427	12	0	1	427	303	729	0	723
asv_155|1237	C3.PFspades_7_5.245499	97.015	402	12	0	1	402	338	739	0	676
asv_157|1215	C3.PFemirge_226_0.001934	99.766	427	1	0	1	427	233	659	0	784
asv_161|1177	C3.PFspades_14_953.419048	97.209	430	6	6	1	427	54	480	0	723
asv_161|1177	C3.PFemirge_167_0.234599	97.209	430	6	6	1	427	303	729	0	723
asv_180|1035	C3.PFemirge_35_0.046953	97.424	427	11	0	1	427	310	736	0	728
asv_180|1035	C3.PFemirge_79_0.104401	97.424	427	11	0	1	427	326	752	0	728
asv_183|1020	C3.PFemirge_35_0.046953	97.19	427	12	0	1	427	310	736	0	723
asv_183|1020	C3.PFemirge_79_0.104401	97.19	427	12	0	1	427	326	752	0	723
asv_184|996	C3.PFemirge_9_0.152334	99.063	427	4	0	1	427	327	753	0	767
asv_190|956	C3.PFemirge_35_0.046953	99.532	427	2	0	1	427	310	736	0	778
asv_190|956	C3.PFemirge_79_0.104401	99.532	427	2	0	1	427	326	752	0	778
asv_193|946	C3.PFemirge_35_0.046953	97.892	427	9	0	1	427	310	736	0	739
asv_193|946	C3.PFemirge_79_0.104401	97.892	427	9	0	1	427	326	752	0	739
asv_193|946	C3.PFemirge_226_0.001934	97.19	427	12	0	1	427	233	659	0	723
asv_199|900	C3.PFemirge_226_0.001934	99.766	427	1	0	1	427	233	659	0	784
asv_203|870	C3.PFemirge_9_0.152334	98.595	427	6	0	1	427	327	753	0	756
asv_205|846	C3.PFspades_7_5.245499	97.512	402	10	0	1	402	338	739	0	688
asv_212|823	C3.PFemirge_35_0.046953	97.664	428	8	2	1	427	310	736	0	734
asv_212|823	C3.PFemirge_79_0.104401	97.664	428	8	2	1	427	326	752	0	734
asv_212|823	C3.PFemirge_226_0.001934	97.196	428	10	2	1	427	233	659	0	723
asv_214|816	C3.PFspades_14_953.419048	97.892	427	9	0	1	427	54	480	0	739
asv_214|816	C3.PFemirge_167_0.234599	97.892	427	9	0	1	427	303	729	0	739
asv_214|816	C3.PFemirge_355_0.031644	97.664	428	9	1	1	427	347	774	0	734
asv_214|816	C3.PFemirge_28_0.141835	97.442	430	8	1	1	427	345	774	0	730
asv_216|804	C3.PFemirge_36_0.022647	99.296	426	3	0	1	426	284	709	0	771
asv_216|804	C3.PFspades_1_144.719438	97.887	426	9	0	1	426	347	772	0	737
asv_216|804	C3.PFemirge_2_0.084769	97.887	426	9	0	1	426	320	745	0	737
asv_221|785	C3.PFspades_14_953.419048	98.829	427	5	0	1	427	54	480	0	761
asv_221|785	C3.PFemirge_167_0.234599	98.829	427	5	0	1	427	303	729	0	761
asv_221|785	C3.PFemirge_28_0.141835	98.605	430	3	1	1	427	345	774	0	758
asv_221|785	C3.PFemirge_355_0.031644	98.364	428	6	1	1	427	347	774	0	750
asv_227|764	C3.PFemirge_35_0.046953	97.897	428	7	2	1	427	310	736	0	739
asv_227|764	C3.PFemirge_79_0.104401	97.897	428	7	2	1	427	326	752	0	739
asv_228|763	C3.PFspades_14_953.419048	98.126	427	8	0	1	427	54	480	0	745
asv_228|763	C3.PFemirge_167_0.234599	98.126	427	8	0	1	427	303	729	0	745
asv_228|763	C3.PFemirge_355_0.031644	97.897	428	8	1	1	427	347	774	0	739
asv_228|763	C3.PFemirge_28_0.141835	97.674	430	7	1	1	427	345	774	0	736
asv_232|746	C3.PFspades_7_5.245499	98.01	402	8	0	1	402	338	739	0	699
asv_240|702	C3.PFemirge_36_0.022647	99.765	426	1	0	1	426	284	709	0	782
asv_240|702	C3.PFspades_1_144.719438	98.357	426	7	0	1	426	347	772	0	749
asv_240|702	C3.PFemirge_2_0.084769	98.357	426	7	0	1	426	320	745	0	749
asv_253|643	C3.PFemirge_9_0.152334	98.595	427	6	0	1	427	327	753	0	756
asv_259|626	C3.PFspades_7_5.245499	97.512	402	10	0	1	402	338	739	0	688
asv_262|621	C3.PFspades_6_50.122090	98.578	422	6	0	1	422	348	769	0	747
asv_262|621	C3.PFemirge_105_0.006582	98.341	422	6	1	1	422	152	572	0	739
asv_262|621	C3.PFemirge_140_0.026489	98.104	422	8	0	1	422	117	538	0	736
asv_275|581	C3.PFspades_14_953.419048	97.658	427	10	0	1	427	54	480	0	734
asv_275|581	C3.PFemirge_167_0.234599	97.658	427	10	0	1	427	303	729	0	734
asv_275|581	C3.PFemirge_355_0.031644	97.203	429	9	3	1	427	347	774	0	723
asv_290|544	C3.PFemirge_9_0.152334	97.43	428	9	2	1	427	327	753	0	728
asv_293|542	C3.PFemirge_36_0.022647	97.418	426	11	0	1	426	284	709	0	726
asv_296|531	C3.PFemirge_36_0.022647	98.122	426	8	0	1	426	284	709	0	743
asv_299|527	C3.PFspades_6_50.122090	100	422	0	0	1	422	348	769	0	780
asv_299|527	C3.PFemirge_105_0.006582	99.763	422	0	1	1	422	152	572	0	773
asv_299|527	C3.PFemirge_140_0.026489	97.393	422	11	0	1	422	117	538	0	719
asv_312|497	C3.PFemirge_226_0.001934	98.832	428	3	2	1	427	233	659	0	761
asv_313|497	C3.PFemirge_36_0.022647	97.887	426	9	0	1	426	284	709	0	737
asv_320|481	C3.PFemirge_9_0.152334	98.595	427	6	0	1	427	327	753	0	756
asv_323|469	C3.PFemirge_28_0.141835	98.837	430	2	1	1	427	345	774	0	763
asv_323|469	C3.PFspades_14_953.419048	98.126	427	8	0	1	427	54	480	0	745
asv_323|469	C3.PFemirge_167_0.234599	98.126	427	8	0	1	427	303	729	0	745
asv_323|469	C3.PFemirge_355_0.031644	97.664	428	9	1	1	427	347	774	0	734
asv_335|444	C3.PFemirge_9_0.152334	98.361	427	7	0	1	427	327	753	0	750
asv_337|443	C3.PFemirge_35_0.046953	97.892	427	9	0	1	427	310	736	0	739
asv_337|443	C3.PFemirge_79_0.104401	97.892	427	9	0	1	427	326	752	0	739
asv_342|435	C3.PFspades_4_46.806965	99.254	402	3	0	1	402	334	735	0	726
asv_342|435	C3.PFemirge_63_0.025486	99.254	402	3	0	1	402	256	657	0	726
asv_343|434	C3.PFemirge_28_0.141835	98.837	430	2	1	1	427	345	774	0	763
asv_343|434	C3.PFspades_14_953.419048	98.126	427	8	0	1	427	54	480	0	745
asv_343|434	C3.PFemirge_167_0.234599	98.126	427	8	0	1	427	303	729	0	745
asv_343|434	C3.PFemirge_355_0.031644	97.664	428	9	1	1	427	347	774	0	734
asv_345|432	C3.PFemirge_35_0.046953	97.436	429	7	4	1	427	310	736	0	728
asv_345|432	C3.PFemirge_79_0.104401	97.436	429	7	4	1	427	326	752	0	728
asv_354|419	C3.PFemirge_35_0.046953	97.892	427	9	0	1	427	310	736	0	739
asv_354|419	C3.PFemirge_79_0.104401	97.892	427	9	0	1	427	326	752	0	739
asv_354|419	C3.PFemirge_226_0.001934	97.658	427	10	0	1	427	233	659	0	734
asv_365|401	C3.PFspades_14_953.419048	97.424	427	11	0	1	427	54	480	0	728
asv_365|401	C3.PFemirge_167_0.234599	97.424	427	11	0	1	427	303	729	0	728
asv_365|401	C3.PFemirge_28_0.141835	97.209	430	9	1	1	427	345	774	0	725
asv_370|391	C3.PFspades_14_953.419048	97.892	427	9	0	1	427	54	480	0	739
asv_370|391	C3.PFemirge_167_0.234599	97.892	427	9	0	1	427	303	729	0	739
asv_370|391	C3.PFemirge_355_0.031644	97.43	428	10	1	1	427	347	774	0	728
asv_370|391	C3.PFemirge_28_0.141835	97.209	430	9	1	1	427	345	774	0	725
asv_377|377	C3.PFspades_14_953.419048	98.595	427	6	0	1	427	54	480	0	756
asv_377|377	C3.PFemirge_167_0.234599	98.595	427	6	0	1	427	303	729	0	756
asv_377|377	C3.PFemirge_355_0.031644	98.131	428	7	1	1	427	347	774	0	745
asv_377|377	C3.PFemirge_28_0.141835	97.209	430	9	1	1	427	345	774	0	725
asv_379|376	C3.PFspades_13_5.859335	100	422	0	0	1	422	352	773	0	780
asv_388|369	C3.PFemirge_9_0.152334	99.063	427	4	0	1	427	327	753	0	767
asv_388|369	C3.PFemirge_157_0.025475	97.43	428	9	2	1	427	343	769	0	728
asv_399|359	C3.PFemirge_28_0.141835	99.07	430	1	1	1	427	345	774	0	769
asv_399|359	C3.PFspades_14_953.419048	98.361	427	7	0	1	427	54	480	0	750
asv_399|359	C3.PFemirge_167_0.234599	98.361	427	7	0	1	427	303	729	0	750
asv_399|359	C3.PFemirge_355_0.031644	97.897	428	8	1	1	427	347	774	0	739
asv_400|357	C3.PFemirge_140_0.026489	99.763	422	1	0	1	422	117	538	0	774
asv_400|357	C3.PFspades_6_50.122090	97.156	422	12	0	1	422	348	769	0	713
asv_405|355	C3.PFemirge_36_0.022647	99.531	426	2	0	1	426	284	709	0	776
asv_405|355	C3.PFspades_1_144.719438	98.122	426	8	0	1	426	347	772	0	743
asv_405|355	C3.PFemirge_2_0.084769	98.122	426	8	0	1	426	320	745	0	743
asv_408|354	C3.PFemirge_9_0.152334	99.532	427	2	0	1	427	327	753	0	778
asv_408|354	C3.PFemirge_157_0.025475	97.664	428	8	2	1	427	343	769	0	734
asv_411|350	C3.PFemirge_35_0.046953	97.196	428	10	2	1	427	310	736	0	723
asv_411|350	C3.PFemirge_79_0.104401	97.196	428	10	2	1	427	326	752	0	723
asv_413|346	C3.PFemirge_36_0.022647	99.531	426	2	0	1	426	284	709	0	776
asv_413|346	C3.PFspades_1_144.719438	98.122	426	8	0	1	426	347	772	0	743
asv_413|346	C3.PFemirge_2_0.084769	98.122	426	8	0	1	426	320	745	0	743
asv_415|344	C3.PFemirge_36_0.022647	99.296	426	3	0	1	426	284	709	0	771
asv_415|344	C3.PFspades_1_144.719438	97.887	426	9	0	1	426	347	772	0	737
asv_415|344	C3.PFemirge_2_0.084769	97.887	426	9	0	1	426	320	745	0	737
asv_418|342	C3.PFemirge_9_0.152334	98.361	427	7	0	1	427	327	753	0	750
asv_423|339	C3.PFemirge_36_0.022647	99.531	426	2	0	1	426	284	709	0	776
asv_423|339	C3.PFspades_1_144.719438	98.122	426	8	0	1	426	347	772	0	743
asv_423|339	C3.PFemirge_2_0.084769	98.122	426	8	0	1	426	320	745	0	743
asv_426|329	C3.PFspades_6_50.122090	99.052	422	4	0	1	422	348	769	0	758
asv_426|329	C3.PFemirge_105_0.006582	98.815	422	4	1	1	422	152	572	0	750
asv_426|329	C3.PFemirge_140_0.026489	97.63	422	10	0	1	422	117	538	0	725
asv_429|325	C3.PFemirge_35_0.046953	97.43	428	9	2	1	427	310	736	0	728
asv_429|325	C3.PFemirge_79_0.104401	97.43	428	9	2	1	427	326	752	0	728
asv_440|314	C3.PFemirge_35_0.046953	97.664	428	8	2	1	427	310	736	0	734
asv_440|314	C3.PFemirge_79_0.104401	97.664	428	8	2	1	427	326	752	0	734
asv_444|312	C3.PFemirge_173_0.002638	99.254	402	3	0	1	402	322	723	0	726
asv_455|306	C3.PFemirge_9_0.152334	99.063	427	4	0	1	427	327	753	0	767
asv_456|305	C3.PFemirge_35_0.046953	98.829	427	5	0	1	427	310	736	0	761
asv_456|305	C3.PFemirge_79_0.104401	98.829	427	5	0	1	427	326	752	0	761
asv_462|302	C3.PFspades_14_953.419048	97.892	427	9	0	1	427	54	480	0	739
asv_462|302	C3.PFemirge_167_0.234599	97.892	427	9	0	1	427	303	729	0	739
asv_462|302	C3.PFemirge_355_0.031644	97.43	428	10	1	1	427	347	774	0	728
asv_475|290	C3.PFemirge_140_0.026489	97.867	422	9	0	1	422	117	538	0	730
asv_475|290	C3.PFspades_6_50.122090	97.642	424	6	4	1	422	348	769	0	725
asv_475|290	C3.PFemirge_105_0.006582	97.406	424	6	5	1	422	152	572	0	717
asv_477|289	C3.PFspades_14_953.419048	97.424	427	11	0	1	427	54	480	0	728
asv_477|289	C3.PFemirge_167_0.234599	97.424	427	11	0	1	427	303	729	0	728
asv_477|289	C3.PFemirge_355_0.031644	97.196	428	11	1	1	427	347	774	0	723
asv_500|273	C3.PFemirge_9_0.152334	98.126	427	8	0	1	427	327	753	0	745
asv_510|266	C3.PFemirge_35_0.046953	97.43	428	9	2	1	427	310	736	0	728
asv_510|266	C3.PFemirge_79_0.104401	97.43	428	9	2	1	427	326	752	0	728
asv_510|266	C3.PFemirge_226_0.001934	97.196	428	10	2	1	427	233	659	0	723
asv_529|254	C3.PFemirge_35_0.046953	97.196	428	10	2	1	427	310	736	0	723
asv_529|254	C3.PFemirge_79_0.104401	97.196	428	10	2	1	427	326	752	0	723
asv_540|249	C3.PFspades_14_953.419048	97.658	427	10	0	1	427	54	480	0	734
asv_540|249	C3.PFemirge_167_0.234599	97.658	427	10	0	1	427	303	729	0	734
asv_540|249	C3.PFemirge_355_0.031644	97.43	428	10	1	1	427	347	774	0	728
asv_540|249	C3.PFemirge_28_0.141835	97.209	430	9	1	1	427	345	774	0	725
asv_562|235	C3.PFemirge_9_0.152334	97.436	429	7	4	1	427	327	753	0	728
asv_582|226	C3.PFemirge_28_0.141835	99.07	430	1	1	1	427	345	774	0	769
asv_582|226	C3.PFspades_14_953.419048	98.361	427	7	0	1	427	54	480	0	750
asv_582|226	C3.PFemirge_167_0.234599	98.361	427	7	0	1	427	303	729	0	750
asv_582|226	C3.PFemirge_355_0.031644	97.897	428	8	1	1	427	347	774	0	739
asv_584|225	C3.PFemirge_9_0.152334	97.43	428	9	2	1	427	327	753	0	728
asv_588|224	C3.PFspades_14_953.419048	98.598	428	4	2	1	427	54	480	0	756
asv_588|224	C3.PFemirge_167_0.234599	98.598	428	4	2	1	427	303	729	0	756
asv_588|224	C3.PFemirge_355_0.031644	98.131	428	7	1	1	427	347	774	0	745
asv_588|224	C3.PFemirge_28_0.141835	97.674	430	7	1	1	427	345	774	0	736
asv_596|219	C3.PFemirge_35_0.046953	97.196	428	10	2	1	427	310	736	0	723
asv_596|219	C3.PFemirge_79_0.104401	97.196	428	10	2	1	427	326	752	0	723
asv_610|211	C3.PFspades_14_953.419048	99.532	427	2	0	1	427	54	480	0	778
asv_610|211	C3.PFemirge_167_0.234599	99.532	427	2	0	1	427	303	729	0	778
asv_610|211	C3.PFemirge_355_0.031644	99.065	428	3	1	1	427	347	774	0	767
asv_610|211	C3.PFemirge_28_0.141835	97.442	430	8	1	1	427	345	774	0	730
asv_636|201	C3.PFspades_7_5.245499	98.507	402	6	0	1	402	338	739	0	710
asv_647|197	C3.PFemirge_36_0.022647	99.296	426	3	0	1	426	284	709	0	771
asv_647|197	C3.PFspades_1_144.719438	98.357	426	7	0	1	426	347	772	0	749
asv_647|197	C3.PFemirge_2_0.084769	98.357	426	7	0	1	426	320	745	0	749
asv_666|191	C3.PFemirge_35_0.046953	97.892	427	9	0	1	427	310	736	0	739
asv_666|191	C3.PFemirge_79_0.104401	97.892	427	9	0	1	427	326	752	0	739
asv_666|191	C3.PFemirge_226_0.001934	97.196	428	10	2	1	427	233	659	0	723
asv_683|182	C3.PFemirge_35_0.046953	97.19	427	12	0	1	427	310	736	0	723
asv_683|182	C3.PFemirge_79_0.104401	97.19	427	12	0	1	427	326	752	0	723
asv_684|182	C3.PFspades_7_5.245499	97.015	402	12	0	1	402	338	739	0	676
asv_688|181	C3.PFspades_1_144.719438	98.826	426	5	0	1	426	347	772	0	760
asv_688|181	C3.PFemirge_2_0.084769	98.826	426	5	0	1	426	320	745	0	760
asv_688|181	C3.PFemirge_36_0.022647	97.418	426	11	0	1	426	284	709	0	726
asv_688|181	C3.PFemirge_216_0.008338	97.19	427	11	1	1	426	345	771	0	721
asv_700|175	C3.PFemirge_35_0.046953	98.829	427	5	0	1	427	310	736	0	761
asv_700|175	C3.PFemirge_79_0.104401	98.829	427	5	0	1	427	326	752	0	761
asv_706|170	C3.PFemirge_35_0.046953	98.829	427	5	0	1	427	310	736	0	761
asv_706|170	C3.PFemirge_79_0.104401	98.829	427	5	0	1	427	326	752	0	761
asv_718|165	C3.PFspades_3_65.962674	98.578	422	6	0	1	422	351	772	0	747
asv_718|165	C3.PFemirge_11_0.047696	98.578	422	6	0	1	422	348	769	0	747
asv_723|163	C3.PFemirge_35_0.046953	97.664	428	8	2	1	427	310	736	0	734
asv_723|163	C3.PFemirge_79_0.104401	97.664	428	8	2	1	427	326	752	0	734
asv_752|155	C3.PFemirge_9_0.152334	98.126	427	8	0	1	427	327	753	0	745
asv_765|152	C3.PFspades_3_65.962674	99.763	422	1	0	1	422	351	772	0	774
asv_765|152	C3.PFemirge_11_0.047696	99.763	422	1	0	1	422	348	769	0	774
asv_766|152	C3.PFemirge_140_0.026489	98.341	422	7	0	1	422	117	538	0	741
asv_766|152	C3.PFspades_6_50.122090	97.63	422	10	0	1	422	348	769	0	725
asv_766|152	C3.PFemirge_105_0.006582	97.393	422	10	1	1	422	152	572	0	717
asv_772|150	C3.PFemirge_36_0.022647	99.296	426	3	0	1	426	284	709	0	771
asv_772|150	C3.PFspades_1_144.719438	97.887	426	9	0	1	426	347	772	0	737
asv_772|150	C3.PFemirge_2_0.084769	97.887	426	9	0	1	426	320	745	0	737
asv_776|149	C3.PFspades_7_5.245499	97.512	402	10	0	1	402	338	739	0	688
asv_816|137	C3.PFemirge_173_0.002638	100	402	0	0	1	402	322	723	0	743
asv_830|134	C3.PFemirge_35_0.046953	97.43	428	9	2	1	427	310	736	0	728
asv_830|134	C3.PFemirge_79_0.104401	97.43	428	9	2	1	427	326	752	0	728
asv_832|133	C3.PFemirge_36_0.022647	98.826	426	5	0	1	426	284	709	0	760
asv_832|133	C3.PFspades_1_144.719438	97.418	426	11	0	1	426	347	772	0	726
asv_832|133	C3.PFemirge_2_0.084769	97.418	426	11	0	1	426	320	745	0	726
asv_839|132	C3.PFemirge_28_0.141835	98.605	430	3	1	1	427	345	774	0	758
asv_839|132	C3.PFspades_14_953.419048	98.361	427	7	0	1	427	54	480	0	750
asv_839|132	C3.PFemirge_167_0.234599	98.361	427	7	0	1	427	303	729	0	750
asv_839|132	C3.PFemirge_355_0.031644	97.897	428	8	1	1	427	347	774	0	739
asv_853|128	C3.PFspades_6_50.122090	97.642	424	6	4	1	422	348	769	0	725
asv_853|128	C3.PFemirge_140_0.026489	97.63	422	10	0	1	422	117	538	0	725
asv_853|128	C3.PFemirge_105_0.006582	97.406	424	6	5	1	422	152	572	0	717
asv_879|121	C3.PFemirge_35_0.046953	97.897	428	7	2	1	427	310	736	0	739
asv_879|121	C3.PFemirge_79_0.104401	97.897	428	7	2	1	427	326	752	0	739
asv_880|121	C3.PFemirge_226_0.001934	97.196	428	10	2	1	427	233	659	0	723
asv_880|121	C3.PFemirge_35_0.046953	97.196	428	10	2	1	427	310	736	0	723
asv_880|121	C3.PFemirge_79_0.104401	97.196	428	10	2	1	427	326	752	0	723
asv_888|119	C3.PFemirge_28_0.141835	98.372	430	4	1	1	427	345	774	0	752
asv_888|119	C3.PFspades_14_953.419048	97.658	427	10	0	1	427	54	480	0	734
asv_888|119	C3.PFemirge_167_0.234599	97.658	427	10	0	1	427	303	729	0	734
asv_888|119	C3.PFemirge_355_0.031644	97.196	428	11	1	1	427	347	774	0	723
asv_903|116	C3.PFspades_14_953.419048	98.361	427	7	0	1	427	54	480	0	750
asv_903|116	C3.PFemirge_167_0.234599	98.361	427	7	0	1	427	303	729	0	750
asv_903|116	C3.PFemirge_355_0.031644	97.897	428	8	1	1	427	347	774	0	739
asv_910|114	C3.PFemirge_9_0.152334	98.126	427	8	0	1	427	327	753	0	745
asv_917|114	C3.PFemirge_140_0.026489	97.63	422	10	0	1	422	117	538	0	725
asv_919|112	C3.PFspades_6_50.122090	97.63	422	10	0	1	422	348	769	0	725
asv_919|112	C3.PFemirge_140_0.026489	97.393	422	11	0	1	422	117	538	0	719
asv_919|112	C3.PFemirge_105_0.006582	97.393	422	10	1	1	422	152	572	0	717
asv_920|112	C3.PFspades_14_953.419048	98.361	427	7	0	1	427	54	480	0	750
asv_920|112	C3.PFemirge_167_0.234599	98.361	427	7	0	1	427	303	729	0	750
asv_920|112	C3.PFemirge_28_0.141835	98.14	430	5	1	1	427	345	774	0	747
asv_920|112	C3.PFemirge_355_0.031644	97.897	428	8	1	1	427	347	774	0	739
asv_936|109	C3.PFemirge_9_0.152334	98.364	428	5	2	1	427	327	753	0	750
asv_962|104	C3.PFemirge_35_0.046953	97.424	427	11	0	1	427	310	736	0	728
asv_962|104	C3.PFemirge_79_0.104401	97.424	427	11	0	1	427	326	752	0	728
asv_975|102	C3.PFemirge_226_0.001934	99.297	427	3	0	1	427	233	659	0	773
asv_976|102	C3.PFemirge_226_0.001934	97.19	427	12	0	1	427	233	659	0	723
asv_996|99	C3.PFemirge_36_0.022647	98.826	426	5	0	1	426	284	709	0	760
asv_996|99	C3.PFspades_1_144.719438	97.418	426	11	0	1	426	347	772	0	726
asv_996|99	C3.PFemirge_2_0.084769	97.418	426	11	0	1	426	320	745	0	726
asv_1007|97	C3.PFemirge_157_0.025475	98.126	427	8	0	1	427	343	769	0	745
asv_1009|97	C3.PFemirge_140_0.026489	98.341	422	7	0	1	422	117	538	0	741
asv_1053|91	C3.PFemirge_35_0.046953	98.126	427	8	0	1	427	310	736	0	745
asv_1053|91	C3.PFemirge_79_0.104401	98.126	427	8	0	1	427	326	752	0	745
asv_1069|89	C3.PFemirge_226_0.001934	97.19	427	12	0	1	427	233	659	0	723
asv_1084|88	C3.PFspades_1_144.719438	99.765	426	1	0	1	426	347	772	0	782
asv_1084|88	C3.PFemirge_2_0.084769	99.765	426	1	0	1	426	320	745	0	782
asv_1084|88	C3.PFemirge_36_0.022647	98.357	426	7	0	1	426	284	709	0	749
asv_1084|88	C3.PFemirge_216_0.008338	97.19	427	11	1	1	426	345	771	0	721
asv_1088|87	C3.PFspades_7_5.245499	97.264	402	11	0	1	402	338	739	0	682
asv_1093|86	C3.PFemirge_35_0.046953	97.424	427	11	0	1	427	310	736	0	728
asv_1093|86	C3.PFemirge_79_0.104401	97.424	427	11	0	1	427	326	752	0	728
asv_1094|85	C3.PFemirge_9_0.152334	99.063	427	4	0	1	427	327	753	0	767
asv_1094|85	C3.PFemirge_157_0.025475	97.196	428	10	2	1	427	343	769	0	723
asv_1108|84	C3.PFemirge_9_0.152334	98.131	428	6	2	1	427	327	753	0	745
asv_1109|84	C3.PFemirge_35_0.046953	97.19	427	12	0	1	427	310	736	0	723
asv_1109|84	C3.PFemirge_79_0.104401	97.19	427	12	0	1	427	326	752	0	723
asv_1114|84	C3.PFspades_14_953.419048	98.361	427	7	0	1	427	54	480	0	750
asv_1114|84	C3.PFemirge_167_0.234599	98.361	427	7	0	1	427	303	729	0	750
asv_1114|84	C3.PFemirge_355_0.031644	97.897	428	8	1	1	427	347	774	0	739
asv_1114|84	C3.PFemirge_28_0.141835	97.209	430	9	1	1	427	345	774	0	725
asv_1125|82	C3.PFspades_2_8.950592	100	427	0	0	1	427	354	780	0	789
asv_1125|82	C3.PFemirge_458_0.005311	100	427	0	0	1	427	256	682	0	789
asv_1127|82	C3.PFspades_4_46.806965	97.27	403	9	2	1	402	334	735	0	682
asv_1127|82	C3.PFemirge_63_0.025486	97.27	403	9	2	1	402	256	657	0	682
asv_1139|81	C3.PFspades_1_144.719438	99.061	426	4	0	1	426	347	772	0	765
asv_1139|81	C3.PFemirge_2_0.084769	99.061	426	4	0	1	426	320	745	0	765
asv_1139|81	C3.PFemirge_36_0.022647	98.122	426	8	0	1	426	284	709	0	743
asv_1139|81	C3.PFemirge_216_0.008338	97.424	427	10	1	1	426	345	771	0	726
asv_1142|80	C3.PFemirge_226_0.001934	99.532	427	2	0	1	427	233	659	0	778
asv_1186|76	C3.PFspades_7_5.245499	97.264	402	11	0	1	402	338	739	0	682
asv_1187|76	C3.PFspades_14_953.419048	97.424	427	11	0	1	427	54	480	0	728
asv_1187|76	C3.PFemirge_167_0.234599	97.424	427	11	0	1	427	303	729	0	728
asv_1196|75	C3.PFemirge_9_0.152334	99.532	427	2	0	1	427	327	753	0	778
asv_1196|75	C3.PFemirge_157_0.025475	97.664	428	8	2	1	427	343	769	0	734
asv_1203|74	C3.PFspades_14_953.419048	98.829	427	5	0	1	427	54	480	0	761
asv_1203|74	C3.PFemirge_167_0.234599	98.829	427	5	0	1	427	303	729	0	761
asv_1203|74	C3.PFemirge_355_0.031644	98.364	428	6	1	1	427	347	774	0	750
asv_1203|74	C3.PFemirge_28_0.141835	97.442	430	8	1	1	427	345	774	0	730
asv_1211|74	C3.PFemirge_36_0.022647	99.531	426	2	0	1	426	284	709	0	776
asv_1211|74	C3.PFspades_1_144.719438	98.122	426	8	0	1	426	347	772	0	743
asv_1211|74	C3.PFemirge_2_0.084769	98.122	426	8	0	1	426	320	745	0	743
asv_1217|73	C3.PFspades_14_953.419048	98.126	427	8	0	1	427	54	480	0	745
asv_1217|73	C3.PFemirge_167_0.234599	98.126	427	8	0	1	427	303	729	0	745
asv_1217|73	C3.PFemirge_355_0.031644	97.664	428	9	1	1	427	347	774	0	734
asv_1228|72	C3.PFspades_6_50.122090	98.815	422	5	0	1	422	348	769	0	752
asv_1228|72	C3.PFemirge_140_0.026489	98.578	422	6	0	1	422	117	538	0	747
asv_1228|72	C3.PFemirge_105_0.006582	98.578	422	5	1	1	422	152	572	0	745
asv_1275|68	C3.PFemirge_140_0.026489	98.341	422	7	0	1	422	117	538	0	741
asv_1296|67	C3.PFemirge_35_0.046953	97.43	428	9	2	1	427	310	736	0	728
asv_1296|67	C3.PFemirge_79_0.104401	97.43	428	9	2	1	427	326	752	0	728
asv_1302|66	C3.PFemirge_36_0.022647	99.531	426	2	0	1	426	284	709	0	776
asv_1302|66	C3.PFspades_1_144.719438	98.122	426	8	0	1	426	347	772	0	743
asv_1302|66	C3.PFemirge_2_0.084769	98.122	426	8	0	1	426	320	745	0	743
asv_1323|65	C3.PFspades_14_953.419048	97.424	427	11	0	1	427	54	480	0	728
asv_1323|65	C3.PFemirge_167_0.234599	97.424	427	11	0	1	427	303	729	0	728
asv_1323|65	C3.PFemirge_28_0.141835	97.209	430	9	1	1	427	345	774	0	725
asv_1323|65	C3.PFemirge_355_0.031644	97.196	428	11	1	1	427	347	774	0	723
asv_1329|64	C3.PFspades_14_953.419048	97.892	427	9	0	1	427	54	480	0	739
asv_1329|64	C3.PFemirge_167_0.234599	97.892	427	9	0	1	427	303	729	0	739
asv_1329|64	C3.PFemirge_355_0.031644	97.664	428	9	1	1	427	347	774	0	734
asv_1329|64	C3.PFemirge_28_0.141835	97.442	430	8	1	1	427	345	774	0	730
asv_1364|62	C3.PFemirge_35_0.046953	97.897	428	7	2	1	427	310	736	0	739
asv_1364|62	C3.PFemirge_79_0.104401	97.897	428	7	2	1	427	326	752	0	739
asv_1397|60	C3.PFemirge_36_0.022647	99.061	426	4	0	1	426	284	709	0	765
asv_1397|60	C3.PFspades_1_144.719438	97.653	426	10	0	1	426	347	772	0	732
asv_1397|60	C3.PFemirge_2_0.084769	97.653	426	10	0	1	426	320	745	0	732
asv_1403|59	C3.PFspades_14_953.419048	97.902	429	5	4	1	427	54	480	0	739
asv_1403|59	C3.PFemirge_167_0.234599	97.902	429	5	4	1	427	303	729	0	739
asv_1403|59	C3.PFemirge_28_0.141835	97.674	430	7	1	1	427	345	774	0	736
asv_1403|59	C3.PFemirge_355_0.031644	97.436	429	8	3	1	427	347	774	0	728
asv_1419|59	C3.PFemirge_28_0.141835	97.442	430	8	1	1	427	345	774	0	730
asv_1432|58	C3.PFspades_14_953.419048	98.595	427	6	0	1	427	54	480	0	756
asv_1432|58	C3.PFemirge_167_0.234599	98.595	427	6	0	1	427	303	729	0	756
asv_1432|58	C3.PFemirge_355_0.031644	98.131	428	7	1	1	427	347	774	0	745
asv_1432|58	C3.PFemirge_28_0.141835	97.442	430	8	1	1	427	345	774	0	730
asv_1433|58	C3.PFemirge_157_0.025475	99.766	427	1	0	1	427	343	769	0	784
asv_1433|58	C3.PFemirge_9_0.152334	97.664	428	8	2	1	427	327	753	0	734
asv_1434|57	C3.PFemirge_35_0.046953	97.424	427	11	0	1	427	310	736	0	728
asv_1434|57	C3.PFemirge_79_0.104401	97.424	427	11	0	1	427	326	752	0	728
asv_1448|57	C3.PFemirge_36_0.022647	99.531	426	2	0	1	426	284	709	0	776
asv_1448|57	C3.PFspades_1_144.719438	98.122	426	8	0	1	426	347	772	0	743
asv_1448|57	C3.PFemirge_2_0.084769	98.122	426	8	0	1	426	320	745	0	743
asv_1451|56	C3.PFemirge_35_0.046953	97.196	428	10	2	1	427	310	736	0	723
asv_1451|56	C3.PFemirge_79_0.104401	97.196	428	10	2	1	427	326	752	0	723
asv_1459|56	C3.PFemirge_35_0.046953	97.424	427	11	0	1	427	310	736	0	728
asv_1459|56	C3.PFemirge_79_0.104401	97.424	427	11	0	1	427	326	752	0	728
asv_1467|56	C3.PFemirge_157_0.025475	97.19	427	12	0	1	427	343	769	0	723
asv_1469|56	C3.PFemirge_35_0.046953	99.063	427	4	0	1	427	310	736	0	767
asv_1469|56	C3.PFemirge_79_0.104401	99.063	427	4	0	1	427	326	752	0	767
asv_1484|55	C3.PFspades_14_953.419048	97.902	429	5	4	1	427	54	480	0	739
asv_1484|55	C3.PFemirge_167_0.234599	97.902	429	5	4	1	427	303	729	0	739
asv_1484|55	C3.PFemirge_355_0.031644	97.442	430	6	5	1	427	347	774	0	728
asv_1501|54	C3.PFspades_6_50.122090	99.526	422	2	0	1	422	348	769	0	769
asv_1501|54	C3.PFemirge_105_0.006582	99.289	422	2	1	1	422	152	572	0	761
asv_1501|54	C3.PFemirge_140_0.026489	97.393	422	11	0	1	422	117	538	0	719
asv_1529|52	C3.PFspades_4_46.806965	98.259	402	7	0	1	402	334	735	0	704
asv_1529|52	C3.PFemirge_63_0.025486	98.259	402	7	0	1	402	256	657	0	704
asv_1546|51	C3.PFemirge_35_0.046953	97.658	427	10	0	1	427	310	736	0	734
asv_1546|51	C3.PFemirge_79_0.104401	97.658	427	10	0	1	427	326	752	0	734
asv_1546|51	C3.PFemirge_226_0.001934	97.424	427	11	0	1	427	233	659	0	728
asv_1558|50	C3.PFemirge_35_0.046953	99.297	427	3	0	1	427	310	736	0	773
asv_1558|50	C3.PFemirge_79_0.104401	99.297	427	3	0	1	427	326	752	0	773
asv_1575|50	C3.PFspades_14_953.419048	99.766	427	1	0	1	427	54	480	0	784
asv_1575|50	C3.PFemirge_167_0.234599	99.766	427	1	0	1	427	303	729	0	784
asv_1575|50	C3.PFemirge_355_0.031644	99.299	428	2	1	1	427	347	774	0	773
asv_1575|50	C3.PFemirge_28_0.141835	97.674	430	7	1	1	427	345	774	0	736
asv_1594|49	C3.PFemirge_35_0.046953	97.424	427	11	0	1	427	310	736	0	728
asv_1594|49	C3.PFemirge_79_0.104401	97.424	427	11	0	1	427	326	752	0	728
asv_1616|48	C3.PFemirge_28_0.141835	98.837	430	2	1	1	427	345	774	0	763
asv_1616|48	C3.PFspades_14_953.419048	98.595	427	6	0	1	427	54	480	0	756
asv_1616|48	C3.PFemirge_167_0.234599	98.595	427	6	0	1	427	303	729	0	756
asv_1616|48	C3.PFemirge_355_0.031644	98.131	428	7	1	1	427	347	774	0	745
asv_1627|47	C3.PFemirge_35_0.046953	99.063	427	4	0	1	427	310	736	0	767
asv_1627|47	C3.PFemirge_79_0.104401	99.063	427	4	0	1	427	326	752	0	767
asv_1639|47	C3.PFemirge_36_0.022647	98.826	426	5	0	1	426	284	709	0	760
asv_1639|47	C3.PFspades_1_144.719438	97.418	426	11	0	1	426	347	772	0	726
asv_1639|47	C3.PFemirge_2_0.084769	97.418	426	11	0	1	426	320	745	0	726
asv_1668|45	C3.PFspades_14_953.419048	97.424	427	11	0	1	427	54	480	0	728
asv_1668|45	C3.PFemirge_167_0.234599	97.424	427	11	0	1	427	303	729	0	728
asv_1693|44	C3.PFspades_14_953.419048	98.361	427	7	0	1	427	54	480	0	750
asv_1693|44	C3.PFemirge_167_0.234599	98.361	427	7	0	1	427	303	729	0	750
asv_1693|44	C3.PFemirge_355_0.031644	97.897	428	8	1	1	427	347	774	0	739
asv_1693|44	C3.PFemirge_28_0.141835	97.209	430	9	1	1	427	345	774	0	725
asv_1732|43	C3.PFemirge_28_0.141835	97.907	430	6	1	1	427	345	774	0	741
asv_1732|43	C3.PFspades_14_953.419048	97.892	427	9	0	1	427	54	480	0	739
asv_1732|43	C3.PFemirge_167_0.234599	97.892	427	9	0	1	427	303	729	0	739
asv_1732|43	C3.PFemirge_355_0.031644	97.43	428	10	1	1	427	347	774	0	728
asv_1758|42	C3.PFspades_7_5.245499	97.761	402	9	0	1	402	338	739	0	693
asv_1780|41	C3.PFemirge_226_0.001934	98.829	427	5	0	1	427	233	659	0	761
asv_1785|41	C3.PFspades_14_953.419048	98.361	427	7	0	1	427	54	480	0	750
asv_1785|41	C3.PFemirge_167_0.234599	98.361	427	7	0	1	427	303	729	0	750
asv_1785|41	C3.PFemirge_355_0.031644	97.897	428	8	1	1	427	347	774	0	739
asv_1786|41	C3.PFemirge_35_0.046953	97.436	429	7	4	1	427	310	736	0	728
asv_1786|41	C3.PFemirge_79_0.104401	97.436	429	7	4	1	427	326	752	0	728
asv_1824|40	C3.PFemirge_35_0.046953	97.203	429	8	4	1	427	310	736	0	723
asv_1824|40	C3.PFemirge_79_0.104401	97.203	429	8	4	1	427	326	752	0	723
asv_1829|40	C3.PFemirge_9_0.152334	98.595	427	6	0	1	427	327	753	0	756
asv_1846|39	C3.PFspades_7_5.245499	97.264	402	11	0	1	402	338	739	0	682
asv_1970|35	C3.PFemirge_35_0.046953	97.196	428	10	2	1	427	310	736	0	723
asv_1970|35	C3.PFemirge_79_0.104401	97.196	428	10	2	1	427	326	752	0	723
asv_1976|35	C3.PFemirge_35_0.046953	98.361	427	7	0	1	427	310	736	0	750
asv_1976|35	C3.PFemirge_79_0.104401	98.361	427	7	0	1	427	326	752	0	750
asv_2019|34	C3.PFspades_6_50.122090	98.341	422	7	0	1	422	348	769	0	741
asv_2019|34	C3.PFemirge_140_0.026489	98.104	422	8	0	1	422	117	538	0	736
asv_2019|34	C3.PFemirge_105_0.006582	98.104	422	7	1	1	422	152	572	0	734
asv_2034|34	C3.PFemirge_28_0.141835	98.14	430	5	1	1	427	345	774	0	747
asv_2034|34	C3.PFspades_14_953.419048	98.126	427	8	0	1	427	54	480	0	745
asv_2034|34	C3.PFemirge_167_0.234599	98.126	427	8	0	1	427	303	729	0	745
asv_2034|34	C3.PFemirge_355_0.031644	97.664	428	9	1	1	427	347	774	0	734
asv_2041|33	C3.PFemirge_9_0.152334	98.829	427	5	0	1	427	327	753	0	761
asv_2057|33	C3.PFspades_4_46.806965	97.264	402	11	0	1	402	334	735	0	682
asv_2057|33	C3.PFemirge_63_0.025486	97.264	402	11	0	1	402	256	657	0	682
asv_2073|33	C3.PFemirge_28_0.141835	98.14	430	5	1	1	427	345	774	0	747
asv_2073|33	C3.PFspades_14_953.419048	98.126	427	8	0	1	427	54	480	0	745
asv_2073|33	C3.PFemirge_167_0.234599	98.126	427	8	0	1	427	303	729	0	745
asv_2073|33	C3.PFemirge_355_0.031644	97.664	428	9	1	1	427	347	774	0	734
asv_2086|32	C3.PFspades_6_50.122090	98.578	422	6	0	1	422	348	769	0	747
asv_2086|32	C3.PFemirge_140_0.026489	98.341	422	7	0	1	422	117	538	0	741
asv_2086|32	C3.PFemirge_105_0.006582	98.341	422	6	1	1	422	152	572	0	739
asv_2110|31	C3.PFemirge_140_0.026489	97.393	422	11	0	1	422	117	538	0	719
asv_2290|28	C3.PFemirge_35_0.046953	97.196	428	10	2	1	427	310	736	0	723
asv_2290|28	C3.PFemirge_79_0.104401	97.196	428	10	2	1	427	326	752	0	723
asv_2302|27	C3.PFemirge_226_0.001934	99.297	427	3	0	1	427	233	659	0	773
asv_2341|27	C3.PFspades_6_50.122090	99.526	422	2	0	1	422	348	769	0	769
asv_2341|27	C3.PFemirge_105_0.006582	99.289	422	2	1	1	422	152	572	0	761
asv_2341|27	C3.PFemirge_140_0.026489	97.393	422	11	0	1	422	117	538	0	719
asv_2364|26	C3.PFspades_6_50.122090	99.289	422	3	0	1	422	348	769	0	763
asv_2364|26	C3.PFemirge_105_0.006582	99.052	422	3	1	1	422	152	572	0	756
asv_2364|26	C3.PFemirge_140_0.026489	97.393	422	11	0	1	422	117	538	0	719
asv_2383|26	C3.PFspades_14_953.419048	98.595	427	6	0	1	427	54	480	0	756
asv_2383|26	C3.PFemirge_167_0.234599	98.595	427	6	0	1	427	303	729	0	756
asv_2383|26	C3.PFemirge_355_0.031644	98.131	428	7	1	1	427	347	774	0	745
asv_2383|26	C3.PFemirge_28_0.141835	97.209	430	9	1	1	427	345	774	0	725
asv_2393|26	C3.PFspades_7_5.245499	97.015	402	12	0	1	402	338	739	0	676
asv_2396|25	C3.PFspades_14_953.419048	97.658	427	10	0	1	427	54	480	0	734
asv_2396|25	C3.PFemirge_167_0.234599	97.658	427	10	0	1	427	303	729	0	734
asv_2396|25	C3.PFemirge_355_0.031644	97.196	428	11	1	1	427	347	774	0	723
asv_2444|25	C3.PFspades_14_953.419048	97.19	427	12	0	1	427	54	480	0	723
asv_2444|25	C3.PFemirge_167_0.234599	97.19	427	12	0	1	427	303	729	0	723
asv_2455|25	C3.PFspades_14_953.419048	97.19	427	12	0	1	427	54	480	0	723
asv_2455|25	C3.PFemirge_167_0.234599	97.19	427	12	0	1	427	303	729	0	723
asv_2464|24	C3.PFemirge_36_0.022647	98.826	426	5	0	1	426	284	709	0	760
asv_2464|24	C3.PFspades_1_144.719438	97.418	426	11	0	1	426	347	772	0	726
asv_2464|24	C3.PFemirge_2_0.084769	97.418	426	11	0	1	426	320	745	0	726
asv_2489|24	C3.PFspades_3_65.962674	99.763	422	1	0	1	422	351	772	0	774
asv_2489|24	C3.PFemirge_11_0.047696	99.763	422	1	0	1	422	348	769	0	774
asv_2501|24	C3.PFemirge_226_0.001934	99.063	427	4	0	1	427	233	659	0	767
asv_2502|24	C3.PFemirge_140_0.026489	97.393	422	11	0	1	422	117	538	0	719
asv_2502|24	C3.PFspades_6_50.122090	97.156	422	12	0	1	422	348	769	0	713
asv_2549|23	C3.PFspades_7_5.245499	99.005	402	4	0	1	402	338	739	0	721
asv_2669|21	C3.PFemirge_35_0.046953	97.19	427	12	0	1	427	310	736	0	723
asv_2669|21	C3.PFemirge_79_0.104401	97.19	427	12	0	1	427	326	752	0	723
asv_2724|21	C3.PFemirge_35_0.046953	97.196	428	10	2	1	427	310	736	0	723
asv_2724|21	C3.PFemirge_79_0.104401	97.196	428	10	2	1	427	326	752	0	723
asv_2750|20	C3.PFemirge_35_0.046953	97.196	428	10	2	1	427	310	736	0	723
asv_2750|20	C3.PFemirge_79_0.104401	97.196	428	10	2	1	427	326	752	0	723
asv_2760|20	C3.PFemirge_35_0.046953	97.424	427	11	0	1	427	310	736	0	728
asv_2760|20	C3.PFemirge_79_0.104401	97.424	427	11	0	1	427	326	752	0	728
asv_2796|20	C3.PFspades_7_5.245499	97.761	402	9	0	1	402	338	739	0	693
asv_2801|20	C3.PFspades_4_46.806965	97.264	402	11	0	1	402	334	735	0	682
asv_2801|20	C3.PFemirge_63_0.025486	97.264	402	11	0	1	402	256	657	0	682
asv_2819|20	C3.PFspades_7_5.245499	97.512	402	10	0	1	402	338	739	0	688
asv_2849|19	C3.PFspades_14_953.419048	98.364	428	5	2	1	427	54	480	0	750
asv_2849|19	C3.PFemirge_167_0.234599	98.364	428	5	2	1	427	303	729	0	750
asv_2849|19	C3.PFemirge_355_0.031644	97.902	429	6	3	1	427	347	774	0	739
asv_2849|19	C3.PFemirge_28_0.141835	97.209	430	9	1	1	427	345	774	0	725
asv_2874|19	C3.PFemirge_35_0.046953	97.424	427	11	0	1	427	310	736	0	728
asv_2874|19	C3.PFemirge_79_0.104401	97.424	427	11	0	1	427	326	752	0	728
asv_2885|19	C3.PFemirge_28_0.141835	97.907	430	6	1	1	427	345	774	0	741
asv_2885|19	C3.PFspades_14_953.419048	97.892	427	9	0	1	427	54	480	0	739
asv_2885|19	C3.PFemirge_167_0.234599	97.892	427	9	0	1	427	303	729	0	739
asv_2885|19	C3.PFemirge_355_0.031644	97.43	428	10	1	1	427	347	774	0	728
asv_2940|18	C3.PFspades_14_953.419048	98.595	427	6	0	1	427	54	480	0	756
asv_2940|18	C3.PFemirge_167_0.234599	98.595	427	6	0	1	427	303	729	0	756
asv_2940|18	C3.PFemirge_28_0.141835	98.372	430	4	1	1	427	345	774	0	752
asv_2940|18	C3.PFemirge_355_0.031644	98.131	428	7	1	1	427	347	774	0	745
asv_2973|18	C3.PFemirge_35_0.046953	97.196	428	10	2	1	427	310	736	0	723
asv_2973|18	C3.PFemirge_79_0.104401	97.196	428	10	2	1	427	326	752	0	723
asv_2997|17	C3.PFemirge_226_0.001934	99.532	427	2	0	1	427	233	659	0	778
asv_3023|17	C3.PFemirge_35_0.046953	97.43	428	9	2	1	427	310	736	0	728
asv_3023|17	C3.PFemirge_79_0.104401	97.43	428	9	2	1	427	326	752	0	728
asv_3025|17	C3.PFspades_7_5.245499	97.022	403	10	2	1	402	338	739	0	676
asv_3056|17	C3.PFspades_6_50.122090	98.578	422	6	0	1	422	348	769	0	747
asv_3056|17	C3.PFemirge_105_0.006582	98.341	422	6	1	1	422	152	572	0	739
asv_3056|17	C3.PFemirge_140_0.026489	97.393	422	11	0	1	422	117	538	0	719
asv_3076|17	C3.PFemirge_35_0.046953	97.43	428	9	2	1	427	310	736	0	728
asv_3076|17	C3.PFemirge_79_0.104401	97.43	428	9	2	1	427	326	752	0	728
asv_3081|17	C3.PFspades_4_46.806965	98.259	402	7	0	1	402	334	735	0	704
asv_3081|17	C3.PFemirge_63_0.025486	98.259	402	7	0	1	402	256	657	0	704
asv_3113|16	C3.PFemirge_140_0.026489	98.104	422	8	0	1	422	117	538	0	736
asv_3113|16	C3.PFspades_6_50.122090	97.63	422	10	0	1	422	348	769	0	725
asv_3113|16	C3.PFemirge_105_0.006582	97.393	422	10	1	1	422	152	572	0	717
asv_3114|16	C3.PFspades_6_50.122090	98.113	424	4	4	1	422	348	769	0	736
asv_3114|16	C3.PFemirge_105_0.006582	97.877	424	4	5	1	422	152	572	0	728
asv_3114|16	C3.PFemirge_140_0.026489	97.393	422	11	0	1	422	117	538	0	719
asv_3138|16	C3.PFemirge_9_0.152334	98.361	427	7	0	1	427	327	753	0	750
asv_3203|16	C3.PFemirge_9_0.152334	97.892	427	9	0	1	427	327	753	0	739
asv_3234|15	C3.PFemirge_173_0.002638	99.751	402	1	0	1	402	322	723	0	737
asv_3240|15	C3.PFemirge_35_0.046953	98.126	427	8	0	1	427	310	736	0	745
asv_3240|15	C3.PFemirge_79_0.104401	98.126	427	8	0	1	427	326	752	0	745
asv_3290|15	C3.PFemirge_9_0.152334	98.364	428	5	2	1	427	327	753	0	750
asv_3357|14	C3.PFemirge_28_0.141835	98.14	430	5	1	1	427	345	774	0	747
asv_3357|14	C3.PFspades_14_953.419048	97.424	427	11	0	1	427	54	480	0	728
asv_3357|14	C3.PFemirge_167_0.234599	97.424	427	11	0	1	427	303	729	0	728
asv_3450|14	C3.PFemirge_140_0.026489	98.578	422	6	0	1	422	117	538	0	747
asv_3497|13	C3.PFemirge_35_0.046953	97.892	427	9	0	1	427	310	736	0	739
asv_3497|13	C3.PFemirge_79_0.104401	97.892	427	9	0	1	427	326	752	0	739
asv_3497|13	C3.PFemirge_226_0.001934	97.19	427	12	0	1	427	233	659	0	723
asv_3499|13	C3.PFemirge_226_0.001934	97.196	428	10	2	1	427	233	659	0	723
asv_3508|13	C3.PFspades_14_953.419048	98.361	427	7	0	1	427	54	480	0	750
asv_3508|13	C3.PFemirge_167_0.234599	98.361	427	7	0	1	427	303	729	0	750
asv_3508|13	C3.PFemirge_355_0.031644	97.902	429	6	2	1	427	347	774	0	739
asv_3508|13	C3.PFemirge_28_0.141835	97.448	431	6	3	1	427	345	774	0	730
asv_3560|13	C3.PFspades_7_5.245499	97.015	402	12	0	1	402	338	739	0	676
asv_3571|13	C3.PFemirge_35_0.046953	97.43	428	9	2	1	427	310	736	0	728
asv_3571|13	C3.PFemirge_79_0.104401	97.43	428	9	2	1	427	326	752	0	728
asv_3632|12	C3.PFemirge_226_0.001934	97.19	427	12	0	1	427	233	659	0	723
asv_3695|12	C3.PFspades_6_50.122090	98.341	422	7	0	1	422	348	769	0	741
asv_3695|12	C3.PFemirge_140_0.026489	98.104	422	8	0	1	422	117	538	0	736
asv_3695|12	C3.PFemirge_105_0.006582	98.104	422	7	1	1	422	152	572	0	734
asv_3720|12	C3.PFspades_6_50.122090	97.867	422	9	0	1	422	348	769	0	730
asv_3720|12	C3.PFemirge_140_0.026489	97.867	422	9	0	1	422	117	538	0	730
asv_3720|12	C3.PFemirge_105_0.006582	97.63	422	9	1	1	422	152	572	0	723
asv_3753|12	C3.PFemirge_35_0.046953	98.829	427	5	0	1	427	310	736	0	761
asv_3753|12	C3.PFemirge_79_0.104401	98.829	427	5	0	1	427	326	752	0	761
asv_3770|11	C3.PFspades_7_5.245499	97.264	402	11	0	1	402	338	739	0	682
asv_3805|11	C3.PFspades_1_144.719438	99.061	426	4	0	1	426	347	772	0	765
asv_3805|11	C3.PFemirge_36_0.022647	99.061	426	4	0	1	426	284	709	0	765
asv_3805|11	C3.PFemirge_2_0.084769	99.061	426	4	0	1	426	320	745	0	765
asv_3809|11	C3.PFemirge_35_0.046953	99.063	427	4	0	1	427	310	736	0	767
asv_3809|11	C3.PFemirge_79_0.104401	99.063	427	4	0	1	427	326	752	0	767
asv_3816|11	C3.PFemirge_35_0.046953	97.196	428	10	2	1	427	310	736	0	723
asv_3816|11	C3.PFemirge_79_0.104401	97.196	428	10	2	1	427	326	752	0	723
asv_3822|11	C3.PFemirge_28_0.141835	98.605	430	3	1	1	427	345	774	0	758
asv_3822|11	C3.PFspades_14_953.419048	97.892	427	9	0	1	427	54	480	0	739
asv_3822|11	C3.PFemirge_167_0.234599	97.892	427	9	0	1	427	303	729	0	739
asv_3822|11	C3.PFemirge_355_0.031644	97.43	428	10	1	1	427	347	774	0	728
asv_3851|11	C3.PFspades_6_50.122090	99.052	422	4	0	1	422	348	769	0	758
asv_3851|11	C3.PFemirge_105_0.006582	98.815	422	4	1	1	422	152	572	0	750
asv_3851|11	C3.PFemirge_140_0.026489	97.867	422	9	0	1	422	117	538	0	730
asv_3857|11	C3.PFemirge_157_0.025475	99.766	427	1	0	1	427	343	769	0	784
asv_3857|11	C3.PFemirge_9_0.152334	97.664	428	8	2	1	427	327	753	0	734
asv_3905|11	C3.PFemirge_35_0.046953	97.892	427	9	0	1	427	310	736	0	739
asv_3905|11	C3.PFemirge_79_0.104401	97.892	427	9	0	1	427	326	752	0	739
asv_3935|11	C3.PFemirge_226_0.001934	99.532	427	2	0	1	427	233	659	0	778
asv_3974|10	C3.PFspades_7_5.245499	97.015	402	12	0	1	402	338	739	0	676
asv_4008|10	C3.PFspades_7_5.245499	98.507	402	6	0	1	402	338	739	0	710
asv_4041|10	C3.PFspades_4_46.806965	98.01	402	8	0	1	402	334	735	0	699
asv_4041|10	C3.PFemirge_63_0.025486	98.01	402	8	0	1	402	256	657	0	699
asv_4048|10	C3.PFspades_6_50.122090	97.867	422	9	0	1	422	348	769	0	730
asv_4048|10	C3.PFemirge_140_0.026489	97.63	422	10	0	1	422	117	538	0	725
asv_4048|10	C3.PFemirge_105_0.006582	97.63	422	9	1	1	422	152	572	0	723
asv_4180|10	C3.PFemirge_35_0.046953	98.595	427	6	0	1	427	310	736	0	756
asv_4180|10	C3.PFemirge_79_0.104401	98.595	427	6	0	1	427	326	752	0	756
asv_4195|9	C3.PFspades_7_5.245499	97.761	402	9	0	1	402	338	739	0	693
asv_4211|9	C3.PFspades_7_5.245499	97.015	402	12	0	1	402	338	739	0	676
asv_4224|9	C3.PFspades_6_50.122090	97.406	424	7	4	1	422	348	769	0	719
asv_4224|9	C3.PFemirge_105_0.006582	97.17	424	7	5	1	422	152	572	0	712
asv_4255|9	C3.PFspades_7_5.245499	97.022	403	10	2	1	402	338	739	0	676
asv_4295|9	C3.PFemirge_28_0.141835	98.14	430	5	1	1	427	345	774	0	747
asv_4295|9	C3.PFspades_14_953.419048	98.126	427	8	0	1	427	54	480	0	745
asv_4295|9	C3.PFemirge_167_0.234599	98.126	427	8	0	1	427	303	729	0	745
asv_4295|9	C3.PFemirge_355_0.031644	97.664	428	9	1	1	427	347	774	0	734
asv_4323|9	C3.PFspades_4_46.806965	97.767	403	7	2	1	402	334	735	0	693
asv_4323|9	C3.PFemirge_63_0.025486	97.767	403	7	2	1	402	256	657	0	693
asv_4377|9	C3.PFspades_4_46.806965	97.512	402	10	0	1	402	334	735	0	688
asv_4377|9	C3.PFemirge_63_0.025486	97.512	402	10	0	1	402	256	657	0	688
asv_4430|9	C3.PFspades_7_5.245499	97.519	403	8	2	1	402	338	739	0	688
asv_4451|8	C3.PFemirge_157_0.025475	97.424	427	11	0	1	427	343	769	0	728
asv_4482|8	C3.PFspades_6_50.122090	97.867	422	9	0	1	422	348	769	0	730
asv_4482|8	C3.PFemirge_140_0.026489	97.63	422	10	0	1	422	117	538	0	725
asv_4482|8	C3.PFemirge_105_0.006582	97.63	422	9	1	1	422	152	572	0	723
asv_4521|8	C3.PFspades_4_46.806965	97.264	402	11	0	1	402	334	735	0	682
asv_4521|8	C3.PFemirge_63_0.025486	97.264	402	11	0	1	402	256	657	0	682
asv_4623|8	C3.PFspades_6_50.122090	99.289	422	3	0	1	422	348	769	0	763
asv_4623|8	C3.PFemirge_105_0.006582	99.052	422	3	1	1	422	152	572	0	756
asv_4623|8	C3.PFemirge_140_0.026489	98.104	422	8	0	1	422	117	538	0	736
asv_4694|8	C3.PFspades_14_953.419048	98.368	429	3	4	1	427	54	480	0	750
asv_4694|8	C3.PFemirge_355_0.031644	98.368	429	4	3	1	427	347	774	0	750
asv_4694|8	C3.PFemirge_167_0.234599	98.368	429	3	4	1	427	303	729	0	750
asv_4694|8	C3.PFemirge_28_0.141835	97.907	430	6	1	1	427	345	774	0	741
asv_4928|7	C3.PFspades_11_2.523183	100	404	0	0	1	404	296	699	0	747
asv_4959|7	C3.PFspades_14_953.419048	97.658	427	10	0	1	427	54	480	0	734
asv_4959|7	C3.PFemirge_167_0.234599	97.658	427	10	0	1	427	303	729	0	734
asv_4959|7	C3.PFemirge_355_0.031644	97.43	428	10	1	1	427	347	774	0	728
asv_4959|7	C3.PFemirge_28_0.141835	97.209	430	9	1	1	427	345	774	0	725
asv_5057|7	C3.PFemirge_35_0.046953	98.829	427	5	0	1	427	310	736	0	761
asv_5057|7	C3.PFemirge_79_0.104401	98.829	427	5	0	1	427	326	752	0	761
asv_5087|7	C3.PFemirge_35_0.046953	97.43	428	9	2	1	427	310	736	0	728
asv_5087|7	C3.PFemirge_79_0.104401	97.43	428	9	2	1	427	326	752	0	728
asv_5115|6	C3.PFemirge_28_0.141835	97.216	431	7	3	1	427	345	774	0	725
asv_5157|6	C3.PFspades_8_7.400441	100	405	0	0	1	405	338	742	0	749
asv_5157|6	C3.PFemirge_429_0.004274	100	405	0	0	1	405	296	700	0	749
asv_5326|6	C3.PFspades_7_5.245499	97.015	402	12	0	1	402	338	739	0	676
asv_5355|6	C3.PFemirge_35_0.046953	97.19	427	12	0	1	427	310	736	0	723
asv_5355|6	C3.PFemirge_79_0.104401	97.19	427	12	0	1	427	326	752	0	723
asv_5483|6	C3.PFemirge_157_0.025475	99.766	427	1	0	1	427	343	769	0	784
asv_5483|6	C3.PFemirge_9_0.152334	97.664	428	8	2	1	427	327	753	0	734
asv_5905|5	C3.PFspades_1_144.719438	97.658	427	8	2	1	426	347	772	0	732
asv_5905|5	C3.PFemirge_2_0.084769	97.658	427	8	2	1	426	320	745	0	732
asv_5911|5	C3.PFspades_1_144.719438	97.418	426	11	0	1	426	347	772	0	726
asv_5911|5	C3.PFemirge_2_0.084769	97.418	426	11	0	1	426	320	745	0	726
asv_6075|4	C3.PFemirge_140_0.026489	98.578	422	6	0	1	422	117	538	0	747
asv_6075|4	C3.PFspades_6_50.122090	97.156	422	12	0	1	422	348	769	0	713
asv_6294|4	C3.PFspades_6_50.122090	97.877	424	5	4	1	422	348	769	0	730
asv_6294|4	C3.PFemirge_105_0.006582	97.642	424	5	5	1	422	152	572	0	723
asv_6391|4	C3.PFspades_14_953.419048	97.424	427	11	0	1	427	54	480	0	728
asv_6391|4	C3.PFemirge_167_0.234599	97.424	427	11	0	1	427	303	729	0	728
asv_6391|4	C3.PFemirge_28_0.141835	97.209	430	9	1	1	427	345	774	0	725
asv_6577|4	C3.PFspades_4_46.806965	97.761	402	9	0	1	402	334	735	0	693
asv_6577|4	C3.PFemirge_63_0.025486	97.761	402	9	0	1	402	256	657	0	693
asv_6601|4	C3.PFspades_4_46.806965	97.015	402	12	0	1	402	334	735	0	676
asv_6601|4	C3.PFemirge_63_0.025486	97.015	402	12	0	1	402	256	657	0	676
asv_6603|4	C3.PFemirge_140_0.026489	98.104	422	8	0	1	422	117	538	0	736
asv_6603|4	C3.PFspades_6_50.122090	97.393	422	11	0	1	422	348	769	0	719
asv_6603|4	C3.PFemirge_105_0.006582	97.156	422	11	1	1	422	152	572	0	712
asv_6942|3	C3.PFspades_15_2.298226	98.361	427	7	0	1	427	94	520	0	750
asv_7096|3	C3.PFemirge_35_0.046953	97.658	427	10	0	1	427	310	736	0	734
asv_7096|3	C3.PFemirge_79_0.104401	97.658	427	10	0	1	427	326	752	0	734
asv_7470|2	C3.PFspades_15_2.298226	100	427	0	0	1	427	94	520	0	789
