# Supplementary material for: Hydrogen and dark oxygen drive microbial productivity in diverse groundwater ecosystems
Source: Nat Commun. 2023 Jun 13;14:3194. doi: 10.1038/s41467-023-38523-4 (PMC10264387; doi:10.1038/s41467-023-38523-4)
Supplement: Supplementary file 11 — Supplementary Dataset 8 [file 41467_2023_38523_MOESM11_ESM.xlsx]

## Sheet: Oxygen_consumption_cells
BioProject Accession under which all nucleotide sequence datasest are stored at NCBI	BioSample accessions under which contextual data for each sample are stored at NCBI	Name of the bacterial 16S rRNA gene amplicon sequence dataset; variable gene region v3-v4	Name of the archaeal 16S rRNA gene amplicon sequence dataset; variable gene region v6-v9	Name of GOWN monitoring well	Number of GOWN monitoring well	Unique GOWN groundwater sample identifier	Name of NCBO BioSample	Date of groundwater sampling	Latitude of sampled well	Longitude of sampled well	Dissolved oxygen concentration mesaured in field	Molecular weight of oxygen	Measured oxygen concentration in mM	Dissolved oxygen saturation concentration in mM	Difference between saturation concentration and measured concentration in mM	Growth yield in g biomass per mmol oxygen	Theoretical Biomass production (using the missing/consumed O2) in g per L	Weight/Biomass of a single microbial cell in femtogram	Theoretical number of cells that could grow on the missing oxygen	If this ratio is positive then the theoretical number of cells that can be sutained by the missing oxygen is higher than the cell number counted using the microscope
NCBI_BioProject_Accession	NCBI_BioSample_Accession	Sequencing_Name_Bac_v3v4	Sequencing_Name_Arc_v6v9	GOWN_Well_Name	GOWN_Well_Number	GOWN_SAMPLE_NO	NCBI_BioSample_Name	Sampling_Date	Phys_Lat	Phys_Lon	Chem_O2_FIELD_METER_mgL	mol_weight_O2_gL	O2_conc_mM_measured	oxygen_saturation_at_20C_1atm	Missing_02_conc_mM	Yxo_gBiomass_p_mmol_02	gL_Biomass_per_missing_O2	Biomass_cell_fg	Cells_per_ml_using_missing_O2	Ratio_calculated_over_counted_cell_numbers
PRJNA861683	SAMN29923103	GW126_BE001_S63	GW126_BE001_S63_Av6	Olds	126	16GWC15082	Olds_126_16GWC15082	2016-01-19	51.7673	-113.97	0.57	32	0.0178125	0.285	0.267187	0.0553806	0.014797	35	4.22771e+08	NA
PRJNA861683	SAMN29923104	GW259_BE002_S38	GW259_BE002_S38_Av6	Three_Hills	259	16GWC15087	Three_Hills_259_16GWC15087	2016-01-22	51.6776	-113.289	0.55	32	0.0171875	0.285	0.267812	0.0553806	0.0148316	35	4.2376e+08	NA
PRJNA861683	SAMN29923105	GW110_BE003_S87	GW110_BE003_S87_Av6	McNally	110	16GWC15102	McNally_110_16GWC15102	2016-03-01	49.6401	-112.733	0.62	32	0.019375	0.285	0.265625	0.0553806	0.0147105	35	4.20299e+08	NA
PRJNA861683	SAMN29923106	GW212_BE004_S103	GW212_BE004_S103_Av6	Milk_River	212	16GWC15104	Milk_River_212_16GWC15104	2016-03-02	49.1437	-111.891	0.57	32	0.0178125	0.285	0.267187	0.0553806	0.014797	35	4.22771e+08	NA
PRJNA861683	SAMN29923107	GW214_BE005_S79	GW214_BE005_S79_Av6	Warner_North	214	16GWC15100	Warner_North_214_16GWC15100	2016-03-03	49.3784	-112.203	0.27	32	0.0084375	0.285	0.276562	0.0553806	0.0153162	35	4.37605e+08	NA
PRJNA861683	SAMN29923108	GW3010_BE006_S5	GW3010_BE006_S5_Av6	Carmangay	3010	16GWC15095	Carmangay_3010_16GWC15095	2016-03-15	50.0922	-113.215	0.35	32	0.0109375	0.285	0.274062	0.0553806	0.0151777	35	4.3365e+08	NA
PRJNA861683	SAMN29923109	GW969_BE007_S119	GW969_BE007_S119_Av6	Crossfield	969	16GWC15106	Crossfield_969_16GWC15106	2016-03-17	51.4164	-114.114	0.39	32	0.0121875	0.285	0.272812	0.0553806	0.0151085	35	4.31672e+08	NA
PRJNA861683	SAMN29923110	GW111_BE008_S100	GW111_BE008_S100_Av6	Orton	111	16GWC15098	Orton_111_16GWC15098	2016-03-22	49.7279	-113.299	0.7	32	0.021875	0.285	0.263125	0.0553806	0.014572	35	4.16343e+08	NA
PRJNA861683	SAMN29923111	GW398_BE009_S157	GW398_BE009_S157_Av6	Pine_Lake	398	16GWC15096	Pine_Lake_398_16GWC15096	2016-03-23	52.1027	-113.445	0.54	32	0.016875	0.285	0.268125	0.0553806	0.0148489	35	4.24255e+08	NA
PRJNA861683	SAMN29923112	GW985_BE010_S1	GW985_BE010_S1_Av6	Cochrane_Shallow	985	16GWC16010	Cochrane_Shallow_985_16GWC16010	2016-06-06	51.2896	-114.424	0.35	32	0.0109375	0.285	0.274062	0.0553806	0.0151777	35	4.3365e+08	NA
PRJNA861683	SAMN29923113	GW986_BE011_S23	GW986_BE011_S23_Av6	Cochrane_Deep	986	16GWC16004	Cochrane_Deep_986_16GWC16004	2016-06-06	51.2896	-114.424	NA	32	NA	0.285	NA	0.0553806	NA	35	NA	NA
PRJNA861683	SAMN29923114	GW986_BE012_S4	GW986_BE012_S4_Av6	Cochrane_Deep	986	16GWC16003	Cochrane_Deep_986_16GWC16003	2016-06-06	51.2896	-114.424	NA	32	NA	0.285	NA	0.0553806	NA	35	NA	NA
PRJNA861683	SAMN29923115	GW986_BE013_S54	GW986_BE013_S54_Av6	Cochrane_Deep	986	16GWC16002	Cochrane_Deep_986_16GWC16002	2016-06-06	51.2896	-114.424	0.65	32	0.0203125	0.285	0.264687	0.0553806	0.0146585	35	4.18816e+08	NA
PRJNA861683	SAMN29923116	GW3026_BE014_S45	GW3026_BE014_S45_Av6	Rockyford	3026	16GWC16019	Rockyford_3026_16GWC16019	2016-07-07	51.1868	-113.243	3.18	32	0.099375	0.285	0.185625	0.0553806	0.01028	35	2.93715e+08	NA
PRJNA861683	SAMN29923117	GW128_BE015_S156	GW128_BE015_S156_Av6	Elnora	128	16GWC16021	Elnora_128_16GWC16021	2016-07-08	51.9632	-113.598	0.33	32	0.0103125	0.285	0.274687	0.0553806	0.0152123	35	4.34639e+08	NA
PRJNA861683	SAMN29923118	GW951_BE016_S155	GW951_BE016_S155_Av6	Redlands	951	16GWC16023	Redlands_951_16GWC16023	2016-07-12	51.2899	-113.006	0.25	32	0.0078125	0.285	0.277187	0.0553806	0.0153508	35	4.38594e+08	NA
PRJNA861683	SAMN29923119	GW239_BE017_S57	GW239_BE017_S57_Av6	Dewberry	239	16GWE00054	Dewberry_239_16GWE00054	2016-07-26	53.5881	-110.534	0	32	0	0.285	0.285	0.0553806	0.0157835	35	4.50956e+08	NA
PRJNA861683	SAMN29923120	GW239_BE018_S66	GW239_BE018_S66_Av6	Dewberry	239	16GWE00056	Dewberry_239_16GWE00056	2016-07-28	53.5881	-110.534	NA	32	NA	0.285	NA	0.0553806	NA	35	NA	NA
PRJNA861683	SAMN29923121	GW239_BE019_S80	GW239_BE019_S80_Av6	Dewberry	239	16GWE00055	Dewberry_239_16GWE00055	2016-07-28	53.5881	-110.534	NA	32	NA	0.285	NA	0.0553806	NA	35	NA	NA
PRJNA861683	SAMN29923122	GW155_BE020_S41	GW155_BE020_S41_Av6	Lloydminster	155	16GWE00060	Lloydminster_155_16GWE00060	2016-07-28	53.3522	-110.006	3.03	32	0.0946875	0.285	0.190312	0.0553806	0.0105396	35	3.01132e+08	NA
PRJNA861683	SAMN29923123	GW3104_BE021_S33	GW3104_BE021_S33_Av6	Hamilin	3104	16GWE00061	Hamilin_3104_16GWE00061	2016-08-02	54.0021	-112.04	0.74	32	0.023125	0.285	0.261875	0.0553806	0.0145028	35	4.14365e+08	NA
PRJNA861683	SAMN29923124	GW150_BE023_S67	GW150_BE023_S67_Av6	Wetaskiwin	150	16GWE00069	Wetaskiwin_150_16GWE00069	2016-08-16	52.9381	-113.366	0	32	0	0.285	0.285	0.0553806	0.0157835	35	4.50956e+08	NA
PRJNA861683	SAMN29923125	GW333_BE025_S81	GW333_BE025_S81_Av6	Barrhead	333	16GWE00073	Barrhead_333_16GWE00073	2016-08-17	54.0359	-114.398	0	32	0	0.285	0.285	0.0553806	0.0157835	35	4.50956e+08	NA
PRJNA861683	SAMN29923126	GW160_BE026_S115	GW160_BE026_S115_Av6	Devon_Botanical_Garden	160	16GWE00077	Devon_Botanical_Garden_160_16GWE00077	2016-08-18	52.4102	-113.762	0	32	0	0.285	0.285	0.0553806	0.0157835	35	4.50956e+08	NA
PRJNA861683	SAMN29923127	GW280_BE027_S6	GW280_BE027_S6_Av6	Hayes_East	280	16GWC16036	Hayes_East_280_16GWC16036	2016-08-24	50.1334	-111.918	NA	32	NA	0.285	NA	0.0553806	NA	35	NA	NA
PRJNA861683	SAMN29923128	GW280_BE028_S21	GW280_BE028_S21_Av6	Hayes_East	280	16GWC16035	Hayes_East_280_16GWC16035	2016-08-24	50.1334	-111.918	NA	32	NA	0.285	NA	0.0553806	NA	35	NA	NA
PRJNA861683	SAMN29923129	GW114_BE029_S85	GW114_BE029_S85_Av6	Ross_Creek	114	16GWC16039	Ross_Creek_114_16GWC16039	2016-08-25	49.9884	-110.461	0.5	32	0.015625	0.285	0.269375	0.0553806	0.0149181	35	4.26233e+08	NA
PRJNA861683	SAMN29923130	GW270_BE030_S89	GW270_BE030_S89_Av6	Duvernay	270	16GWE00094	Duvernay_270_16GWE00094	2016-08-30	53.7724	-111.697	0.17	32	0.0053125	0.285	0.279687	0.0553806	0.0154893	35	4.4255e+08	NA
PRJNA861683	SAMN29923131	GW218_BE031_S22	GW218_BE031_S22_Av6	Cluny_North	218	16GWC16041	Cluny_North_218_16GWC16041	2016-08-31	50.8544	-112.843	0.54	32	0.016875	0.285	0.268125	0.0553806	0.0148489	35	4.24255e+08	NA
PRJNA861683	SAMN29923132	GW219_BE032_S35	GW219_BE032_S35_Av6	Cluny_South	219	16GWC16044	Cluny_South_219_16GWC16044	2016-09-01	50.8544	-112.843	6.03	32	0.188438	0.285	0.0965625	0.0553806	0.00534769	35	1.52791e+08	NA
PRJNA861683	SAMN29923133	GW121_BE034_S69	GW121_BE034_S69_Av6	Gem_66_7	121	16GWC16046	Gem_66_7_121_16GWC16046	2016-09-07	51.0085	-112.238	0.48	32	0.015	0.285	0.27	0.0553806	0.0149528	35	4.27222e+08	NA
PRJNA861683	SAMN29923134	GW222_BE035_S59	GW222_BE035_S59_Av6	Bigstone	222	16GWC16049	Bigstone_222_16GWC16049	2016-09-08	51.1566	-111.19	0.48	32	0.015	0.285	0.27	0.0553806	0.0149528	35	4.27222e+08	NA
PRJNA861683	SAMN29923135	GW760_BE037_S30	GW760_BE037_S30_Av6	Canmore_Tourist	760	16GWC16051	Canmore_Tourist_760_16GWC16051	2016-09-16	51.1073	-115.366	0.14	32	0.004375	0.285	0.280625	0.0553806	0.0155412	35	4.44033e+08	NA
PRJNA861683	SAMN29923136	GW298_BE039_S107	GW298_BE039_S107_Av6	Viking	298	16GWE00099	Viking_298_16GWE00099	2016-09-22	53.1615	-111.79	1.61	32	0.0503125	0.285	0.234687	0.0553806	0.0129971	35	3.71346e+08	NA
PRJNA861683	SAMN29923137	GW298_BE040_S159	GW298_BE040_S159_Av6	Viking	298	NA	Viking_298_NA	2016-10-07	53.1615	-111.79	NA	32	NA	0.285	NA	0.0553806	NA	35	NA	NA
PRJNA861683	SAMN29923138	GW338_BE041_S95	GW338_BE041_S95_Av6	Grimshaw_Mercier	338	16GWE00100	Grimshaw_Mercier_338_16GWE00100	2016-09-26	56.2261	-117.61	1.27	32	0.0396875	0.285	0.245312	0.0553806	0.0135855	35	3.88158e+08	NA
PRJNA861683	SAMN29923139	GW373_BE042_S19	GW373_BE042_S19_Av6	Beaverlodge	373	16GWE00089	Beaverlodge_373_16GWE00089	2016-09-27	55.1961	-119.398	0	32	0	0.285	0.285	0.0553806	0.0157835	35	4.50956e+08	NA
PRJNA861683	SAMN29923140	GW341_BE043_S44	GW341_BE043_S44_Av6	Beaverlodge	341	16GWE00108	Beaverlodge_341_16GWE00108	2016-09-28	55.1961	-119.397	0	32	0	0.285	0.285	0.0553806	0.0157835	35	4.50956e+08	NA
PRJNA861683	SAMN29923141	GW439_BE045_S26	GW439_BE045_S26_Av6	Ministik	439	16GWE00115	Ministik_439_16GWE00115	2016-10-07	53.3667	-112.993	NA	32	NA	0.285	NA	0.0553806	NA	35	NA	NA
PRJNA861683	SAMN29923142	GW439_BE046_S2	GW439_BE046_S2_Av6	Ministik	439	16GWE00098	Ministik_439_16GWE00098	2016-10-07	53.3667	-112.993	0.3	32	0.009375	0.285	0.275625	0.0553806	0.0152643	35	4.36122e+08	NA
PRJNA861683	SAMN29923143	GW439_BE047_S20	GW439_BE047_S20_Av6	Ministik	439	16GWE00114	Ministik_439_16GWE00114	2016-10-07	53.3667	-112.993	NA	32	NA	0.285	NA	0.0553806	NA	35	NA	NA
PRJNA861683	SAMN29923144	GW220_BE048_S27	GW220_BE048_S27_Av6	Carseland	220	16GWC16070	Carseland_220_16GWC16070	2016-10-12	50.8447	-113.467	0.38	32	0.011875	0.285	0.273125	0.0553806	0.0151258	35	4.32166e+08	NA
PRJNA861683	SAMN29923145	GW398_BE049_S58	GW398_BE049_S58_Av6	Pine_Lake	398	16GWC16073	Pine_Lake_398_16GWC16073	2016-10-13	52.1027	-113.445	0.38	32	0.011875	0.285	0.273125	0.0553806	0.0151258	35	4.32166e+08	NA
PRJNA861683	SAMN29923146	GW381sic_BE050_S11	GW381sic_BE050_S11_Av6	Meander_River	381_sic	16GWE00120	Meander_River_381_sic_16GWE00120	2016-10-18	58.9954	-117.657	0.18	32	0.005625	0.285	0.279375	0.0553806	0.0154719	35	4.42056e+08	NA
PRJNA861683	SAMN29923147	GW387_BE051_S130	GW387_BE051_S130_Av6	Zama_North	387	16GWE00116	Zama_North_387_16GWE00116	2016-10-19	58.9775	-118.906	0	32	0	0.285	0.285	0.0553806	0.0157835	35	4.50956e+08	NA
PRJNA861683	SAMN29923148	GW117_BE052_S34	GW117_BE052_S34_Av6	Barons	117	16GWC16055	Barons_117_16GWC16055	2016-10-25	49.993	-113.077	0.28	32	0.00875	0.285	0.27625	0.0553806	0.0152989	35	4.37111e+08	NA
PRJNA861683	SAMN29923149	GW990_BE053_S125	GW990_BE053_S125_Av6	Buck_Deep	990	16GWE00121	Buck_Deep_990_16GWE00121	2016-10-25	52.9606	-114.943	1.07	32	0.0334375	0.285	0.251562	0.0553806	0.0139317	35	3.98048e+08	NA
PRJNA861683	SAMN29923150	GW211_BE054_S116	GW211_BE054_S116_Av6	Smith_Coulee	211	16GWC16075	Smith_Coulee_211_16GWC16075	2016-10-26	49.2376	-111.351	0.47	32	0.0146875	0.285	0.270312	0.0553806	0.0149701	35	4.27716e+08	NA
PRJNA861683	SAMN29923151	GW989_BE055_S39	GW989_BE055_S39_Av6	Buck_Lake	989	16GWE00125	Buck_Lake_989_16GWE00125	2016-10-26	52.9606	-114.943	0.58	32	0.018125	0.285	0.266875	0.0553806	0.0147797	35	4.22277e+08	NA
PRJNA861683	SAMN29923152	GW263_BE056_S50	GW263_BE056_S50_Av6	Oldman_Dam	263	16GWC16080	Oldman_Dam_263_16GWC16080	2016-10-27	49.5581	-113.877	1.85	32	0.0578125	0.285	0.227187	0.0553806	0.0125818	35	3.59479e+08	NA
PRJNA861683	SAMN29923153	GW972_BE057_S17	GW972_BE057_S17_Av6	Rosebud	972	16GWC16081	Rosebud_972_16GWC16081	2016-11-09	51.3015	-112.949	0.22	32	0.006875	0.285	0.278125	0.0553806	0.0154027	35	4.40078e+08	NA
PRJNA861683	SAMN29923154	GW259_BE058_S111	GW259_BE058_S111_Av6	Three_Hills_RCA	259	16GWC16084	Three_Hills_RCA_259_16GWC16084	2016-11-24	51.6776	-113.289	0.53	32	0.0165625	0.285	0.268437	0.0553806	0.0148662	35	4.24749e+08	NA
PRJNA861683	SAMN29923155	GW267_BE059_S43	GW267_BE059_S43_Av6	Metiskow	267	16GWC16092	Metiskow_267_16GWC16092	2016-11-29	52.4215	-110.607	0.64	32	0.02	0.285	0.265	0.0553806	0.0146759	35	4.1931e+08	2169.23
PRJNA861683	SAMN29923156	GW265_BE060_S123	GW265_BE060_S123_Av6	Metiskow	265	16GWC16089	Metiskow_265_16GWC16089	2016-11-29	52.4213	-110.607	0.23	32	0.0071875	0.285	0.277812	0.0553806	0.0153854	35	4.39583e+08	169.792
PRJNA861683	SAMN29923157	GW140_BE061_S75	GW140_BE061_S75_Av6	Wainwright	140	16GWC16086	Wainwright_140_16GWC16086	2016-11-30	52.7258	-110.848	0.27	32	0.0084375	0.285	0.276562	0.0553806	0.0153162	35	4.37605e+08	4124.62
PRJNA861683	SAMN29923158	GW787_BE062_S15	GW787_BE062_S15_Av6	Okotoks_N	787	17GWC16094	Okotoks_N_787_17GWC16094	2017-01-25	50.7724	-113.882	0.44	32	0.01375	0.285	0.27125	0.0553806	0.015022	35	4.29199e+08	NA
PRJNA861683	SAMN29923159	GW113_BE063_S53	GW113_BE063_S53_Av6	KEHO_Lake	113	17GWC16096	KEHO_Lake_113_17GWC16096	2017-02-01	49.9583	-112.939	0.28	32	0.00875	0.285	0.27625	0.0553806	0.0152989	35	4.37111e+08	NA
PRJNA861683	SAMN29923160	GW214_BE064_S	GW214_BE064_S_Av6	Warner	214	17GWC17001	Warner_214_17GWC17001	2017-04-12	49.3784	-112.203	0.134	32	0.0041875	0.285	0.280812	0.0553806	0.0155516	35	4.4433e+08	1257.81
PRJNA861683	SAMN29923161	GW3004_BE065_S29	GW3004_BE065_S29_Av6	Devon_Botanical	3004	17GWE00002	Devon_Botanical_3004_17GWE00002	2017-04-20	53.4067	-113.755	0.21	32	0.0065625	0.285	0.278437	0.0553806	0.01542	35	4.40572e+08	1518.96
PRJNA861683	SAMN29923162	GW150_BE066_S55	GW150_BE066_S55_Av6	Wetaskiwin	150	17GWE00005	Wetaskiwin_150_17GWE00005	2017-05-15	52.9381	-113.366	0.22	32	0.006875	0.285	0.278125	0.0553806	0.0154027	35	4.40078e+08	7956.84
PRJNA861683	SAMN29923163	GW456_BE067_S91	GW456_BE067_S91_Av6	Airdrie	456	17GWC17009	Airdrie_456_17GWC17009	2017-06-06	51.2343	-114	NA	32	NA	0.285	NA	0.0553806	NA	35	NA	NA
PRJNA861683	SAMN29923164	GW456_BE068_S102	GW456_BE068_S102_Av6	Airdrie	456	17GWC17006	Airdrie_456_17GWC17006	2017-06-06	51.2343	-114	0.237	32	0.00740625	0.285	0.277594	0.0553806	0.0153733	35	4.39237e+08	930.512
PRJNA861683	SAMN29923165	GW456_BE069_S83	GW456_BE069_S83_Av6	Airdrie	456	17GWC17008	Airdrie_456_17GWC17008	2017-06-06	51.2343	-114	NA	32	NA	0.285	NA	0.0553806	NA	35	NA	NA
PRJNA861683	SAMN29923166	GW228_BE070_S31	GW228_BE070_S31_Av6	Kirkpatrick	228	17GWC17014	Kirkpatrick_228_17GWC17014	2017-06-13	51.9527	-111.443	0.025	32	0.00078125	0.285	0.284219	0.0553806	0.0157402	35	4.4972e+08	4799.74
PRJNA861683	SAMN29923167	GW229_BE071_S136	GW229_BE071_S136_Av6	Kirkpatrick	229	17GWC17017	Kirkpatrick_229_17GWC17017	2017-06-13	51.9527	-111.443	0.37	32	0.0115625	0.285	0.273438	0.0553806	0.0151431	35	4.32661e+08	521.569
PRJNA861683	SAMN29923168	GW230_BE072_S132	GW230_BE072_S132_Av6	Kirkpatrick	230	17GWC17019	Kirkpatrick_230_17GWC17019	2017-06-13	51.9527	-111.443	0.79	32	0.0246875	0.285	0.260312	0.0553806	0.0144163	35	4.11893e+08	332.636
PRJNA861683	SAMN29923169	GW945_BE073_S74	GW945_BE073_S74_Av6	Moose_Lake	945	17GWE00044	Moose_Lake_945_17GWE00044	2017-06-14	54.2768	-110.908	0	32	0	0.285	0.285	0.0553806	0.0157835	35	4.50956e+08	NA
PRJNA861683	SAMN29923170	GW312_BE074_S76	GW312_BE074_S76_Av6	Warburg	312	17GWE00053	Warburg_312_17GWE00053	2017-06-20	53.1269	-114.361	0	32	0	0.285	0.285	0.0553806	0.0157835	35	4.50956e+08	163.159
PRJNA861683	SAMN29923171	GW991_BE075_S139	GW991_BE075_S139_Av6	Cynthia	991	17GWE00019	Cynthia_991_17GWE00019	2017-06-21	53.3629	-115.591	0	32	0	0.285	0.285	0.0553806	0.0157835	35	4.50956e+08	NA
PRJNA861683	SAMN29923172	GW991_BE076_S140	GW991_BE076_S140_Av6	Cynthia	991	17GWE00063	Cynthia_991_17GWE00063	2017-06-21	53.3629	-115.591	NA	32	NA	0.285	NA	0.0553806	NA	35	NA	NA
PRJNA861683	SAMN29923173	GW991_BE077_S141	GW991_BE077_S141_Av6	Cynthia	991	17GWE00062	Cynthia_991_17GWE00062	2017-06-21	53.3629	-115.591	NA	32	NA	0.285	NA	0.0553806	NA	35	NA	NA
PRJNA861683	SAMN29923174	GW947_BE078_S77	GW947_BE078_S77_Av6	Kehiwin_Lake	947	17GWE00047	Kehiwin_Lake_947_17GWE00047	2017-07-25	53.9915	-110.884	0	32	0	0.285	0.285	0.0553806	0.0157835	35	4.50956e+08	2503.33
PRJNA861683	SAMN29923175	GW3104_BE079_S46	GW3104_BE079_S46_Av6	Hamilin	3104	17GWE00016	Hamilin_3104_17GWE00016	2017-06-26	54.0021	-112.04	0.87	32	0.0271875	0.285	0.257812	0.0553806	0.0142778	35	4.07937e+08	3075.57
PRJNA861683	SAMN29923176	GW242_BE080_S82	GW242_BE080_S82_Av6	Cushing_Lake	242	17GWE00071	Cushing_Lake_242_17GWE00071	2017-07-26	54.061	-110.409	0	32	0	0.285	0.285	0.0553806	0.0157835	35	4.50956e+08	3447.52
PRJNA861683	SAMN29923177	GW123_BE081_S105	GW123_BE081_S105_Av6	Sibbald	123	17GWC17038	Sibbald_123_17GWC17038	2017-06-26	51.4146	-110.169	NA	32	NA	0.285	NA	0.0553806	NA	35	NA	NA
PRJNA861683	SAMN29923178	GW239_BE082_S121	GW239_BE082_S121_Av6	Dewberry	239	17GWE00058	Dewberry_239_17GWE00058	2017-06-27	53.5881	-110.534	0	32	0	0.285	0.285	0.0553806	0.0157835	35	4.50956e+08	1077.51
PRJNA861683	SAMN29923179	GW984_BE083_S101	GW984_BE083_S101_Av6	Sundre_North	984	17GWC17020	Sundre_North_984_17GWC17020	2017-06-28	51.9195	-114.561	0.53	32	0.0165625	0.285	0.268437	0.0553806	0.0148662	35	4.24749e+08	499.231
PRJNA861683	SAMN29923180	GW983_BE084_S60	GW983_BE084_S60_Av6	Sundre_South	983	17GWC17022	Sundre_South_983_17GWC17022	2017-06-28	51.9194	-114.561	0.42	32	0.013125	0.285	0.271875	0.0553806	0.0150566	35	4.30188e+08	15204.3
PRJNA861683	SAMN29923181	GW144_BE085_S90	GW144_BE085_S90_Av6	Ponoka	144	17GWE00008	Ponoka_144_17GWE00008	2017-06-29	52.6834	-113.596	0	32	0	0.285	0.285	0.0553806	0.0157835	35	4.50956e+08	1903.79
PRJNA861683	SAMN29923182	GW217_BE086_S16	GW217_BE086_S16_Av6	Okotoks_N	217	17GWC17029	Okotoks_N_217_17GWC17029	2017-06-29	50.6505	-113.977	0.4	32	0.0125	0.285	0.2725	0.0553806	0.0150912	35	4.31177e+08	1980.8
PRJNA861683	SAMN29923183	GW104_BE087_S56	GW104_BE087_S56_Av6	Pakowi	104	17GWC17024	Pakowi_104_17GWC17024	2017-07-05	49.4723	-110.969	0.42	32	0.013125	0.285	0.271875	0.0553806	0.0150566	35	4.30188e+08	2878.83
PRJNA861683	SAMN29923184	GW286_BE088_S71	GW286_BE088_S71_Av6	Forty_Mile_Coulee	286	17GWC17027	Forty_Mile_Coulee_286_17GWC17027	2017-07-06	49.6829	-111.424	0.27	32	0.0084375	0.285	0.276562	0.0553806	0.0153162	35	4.37605e+08	972.148
PRJNA861683	SAMN29923185	GW152_BE089_S143	GW152_BE089_S143_Av6	Rollyview	152	17GWE00066	Rollyview_152_17GWE00066	2017-07-12	53.2232	-113.35	1.49	32	0.0465625	0.285	0.238437	0.0553806	0.0132048	35	3.7728e+08	50.9316
PRJNA861683	SAMN29923186	GW3021_BE090_S47	GW3021_BE090_S47_Av6	Morningside	3021	17GWE00067	Morningside_3021_17GWE00067	2017-07-13	52.5506	-113.646	2.71	32	0.0846875	0.285	0.200312	0.0553806	0.0110934	35	3.16955e+08	4722.98
PRJNA861683	SAMN29923187	GW123_BE091_S110	GW123_BE091_S110_Av6	Sibbald	123	17GWC17033	Sibbald_123_17GWC17033	2017-07-26	51.4146	-110.169	0.28	32	0.00875	0.285	0.27625	0.0553806	0.0152989	35	4.37111e+08	822.462
PRJNA861683	SAMN29923188	GW123_BE092_S117	GW123_BE092_S117_Av6	Sibbald	123	17GWC17039	Sibbald_123_17GWC17039	2017-07-26	51.4146	-110.169	NA	32	NA	0.285	NA	0.0553806	NA	35	NA	NA
PRJNA861683	SAMN29923189	GW277_BE093_S65	GW277_BE093_S65_Av6	Cavendish	277	17GWC17035	Cavendish_277_17GWC17035	2017-07-27	50.7974	-110.418	0.45	32	0.0140625	0.285	0.270937	0.0553806	0.0150047	35	4.28705e+08	2062.91
PRJNA861683	SAMN29923190	GW215_BE094_S98	GW215_BE094_S98_Av6	Warner	215	17GWC17043	Warner_215_17GWC17043	2017-08-02	49.3784	-112.203	1.3	32	0.040625	0.285	0.244375	0.0553806	0.0135336	35	3.86675e+08	726.384
PRJNA861683	SAMN29923191	GW139_BE095_S112	GW139_BE095_S112_Av6	Hardisty_Airport	139	17GWE00038	Hardisty_Airport_139_17GWE00038	2017-08-02	52.645	-111.378	0	32	0	0.285	0.285	0.0553806	0.0157835	35	4.50956e+08	2982.7
PRJNA861683	SAMN29923192	GW117_BE096_S94	GW117_BE096_S94_Av6	Barons	117	17GWC17026	Barons_117_17GWC17026	2017-08-03	49.993	-113.077	0.43	32	0.0134375	0.285	0.271562	0.0553806	0.0150393	35	4.29694e+08	NA
PRJNA861683	SAMN29923193	GW142_BE097_S108	GW142_BE097_S108_Av6	Hardisty	142	17GWE00035	Hardisty_142_17GWE00035	2017-08-03	52.6753	-111.322	0	32	0	0.285	0.285	0.0553806	0.0157835	35	4.50956e+08	456.057
PRJNA861683	SAMN29923194	GW142_BE098_S86	GW142_BE098_S86_Av6	Hardisty	142	17GWE00077	Hardisty_142_17GWE00077	2017-08-03	52.6753	-111.322	NA	32	NA	0.285	NA	0.0553806	NA	35	NA	NA
PRJNA861683	SAMN29923195	GW142_BE099_S97	GW142_BE099_S97_Av6	Hardisty	142	17GWE00076	Hardisty_142_17GWE00076	2017-08-03	52.6753	-111.322	NA	32	NA	0.285	NA	0.0553806	NA	35	NA	NA
PRJNA861683	SAMN29923196	GW147_BE100_S42	GW147_BE100_S42_Av6	Ferintosh	147	17GWE00041	Ferintosh_147_17GWE00041	2017-08-08	52.7855	-112.955	0.28	32	0.00875	0.285	0.27625	0.0553806	0.0152989	35	4.37111e+08	16618.1
PRJNA861683	SAMN29923197	GW332_BE101_S131	GW332_BE101_S131_Av6	Sion_3	332	17GWE00068	Sion_3_332_17GWE00068	2017-08-09	53.9064	-114.101	2.65	32	0.0828125	0.285	0.202187	0.0553806	0.0111973	35	3.19922e+08	380.087
PRJNA861683	SAMN29923198	GW3026_BE102_S48	GW3026_BE102_S48_Av6	Rockyford	3026	17GWC17045	Rockyford_3026_17GWC17045	2017-08-09	51.1868	-113.243	40.2	32	1.25625	0.285	-0.97125	0.0553806	-0.0537884	35	-1.53681e+09	-13596.1
PRJNA861683	SAMN29923199	GW128_BE103_S120	GW128_BE103_S120_Av6	Elnora_6	128	17GWC17046	Elnora_6_128_17GWC17046	2017-08-10	51.9632	-113.598	4.4	32	0.1375	0.285	0.1475	0.0553806	0.00816863	35	2.3339e+08	1803.85
PRJNA861683	SAMN29923200	GW760_BE104_S18	GW760_BE104_S18_Av6	Canmore	760	17GWC17056	Canmore_760_17GWC17056	2017-08-21	51.1073	-115.366	0.36	32	0.01125	0.285	0.27375	0.0553806	0.0151604	35	4.33155e+08	7056.9
PRJNA861683	SAMN29923201	GW373_BE105_S114	GW373_BE105_S114_Av6	Beaverlodge	373	17GWE00080	Beaverlodge_373_17GWE00080	2017-08-22	55.1961	-119.398	0.4	32	0.0125	0.285	0.2725	0.0553806	0.0150912	35	4.31177e+08	1617.41
PRJNA861683	SAMN29923202	GW125_BE106_S113	GW125_BE106_S113_Av6	Hand_Hills	125	17GWC17058	Hand_Hills_125_17GWC17058	2017-08-22	51.5035	-112.208	0.53	32	0.0165625	0.285	0.268437	0.0553806	0.0148662	35	4.24749e+08	2399.7
PRJNA861683	SAMN29923203	GW340_BE107_S118	GW340_BE107_S118_Av6	Fairview	340	17GWE00083	Fairview_340_17GWE00083	2017-08-23	56.1892	-118	4.85	32	0.151562	0.285	0.133437	0.0553806	0.00738984	35	2.11138e+08	1525.31
PRJNA861683	SAMN29923204	GW379_BE108_S122	GW379_BE108_S122_Av6	Grimshaw_Nissan	379	17GWE00086	Grimshaw_Nissan_379_17GWE00086	2017-08-24	56.2467	-117.637	0	32	0	0.285	0.285	0.0553806	0.0157835	35	4.50956e+08	3277.85
PRJNA861683	SAMN29923205	GW4016_BE109_S109	GW4016_BE109_S109_Av6	Wetaskiwin	4016	17GWE00096	Wetaskiwin_4016_17GWE00096	2017-08-29	52.9486	-113.359	0.06	32	0.001875	0.285	0.283125	0.0553806	0.0156796	35	4.47989e+08	1592.03
PRJNA861683	SAMN29923206	GW223_BE110_S146	GW223_BE110_S146_Av6	Irricana	223	17GWC17059	Irricana_223_17GWC17059	2017-08-30	51.332	-113.614	0.26	32	0.008125	0.285	0.276875	0.0553806	0.0153335	35	4.381e+08	137.976
PRJNA861683	SAMN29923207	GW985_BE111_S62	GW985_BE111_S62_Av6	Cochrane_Shallow	985	17GWC17061	Cochrane_Shallow_985_17GWC17061	2017-08-31	51.2896	-114.424	0.41	32	0.0128125	0.285	0.272187	0.0553806	0.0150739	35	4.30683e+08	5903.74
PRJNA861683	SAMN29923208	GW378_BE112_S137	GW378_BE112_S137_Av6	Smith	378	17GWE00089	Smith_378_17GWE00089	2017-08-31	55.222	-114.057	0	32	0	0.285	0.285	0.0553806	0.0157835	35	4.50956e+08	411.38
PRJNA861683	SAMN29923209	GW212_BE113_S126	GW212_BE113_S126_Av6	Milk_River	212	17GWC17069	Milk_River_212_17GWC17069	2017-09-05	49.1437	-111.891	6.3	32	0.196875	0.285	0.088125	0.0553806	0.00488041	35	1.3944e+08	9.88103
PRJNA861683	SAMN29923210	GW211_BE114_S138	GW211_BE114_S138_Av6	Smith_Coulee	211	17GWC17073	Smith_Coulee_211_17GWC17073	2017-09-06	49.2376	-111.351	0.5	32	0.015625	0.285	0.269375	0.0553806	0.0149181	35	4.26233e+08	146.125
PRJNA861683	SAMN29923211	GW313_BE115_S40	GW313_BE115_S40_Av6	Warburg	313	17GWE00054	Warburg_313_17GWE00054	2017-09-11	53.1268	-114.361	7.14	32	0.223125	0.285	0.061875	0.0553806	0.00342667	35	9.79049e+07	1407.4
PRJNA861683	SAMN29923212	GW311_BE116_S133	GW311_BE116_S133_Av6	Warburg	311	17GWE00025	Warburg_311_17GWE00025	2017-09-12	53.127	-114.361	0	32	0	0.285	0.285	0.0553806	0.0157835	35	4.50956e+08	240.438
PRJNA861683	SAMN29923213	GW3053_BE117_S36	GW3053_BE117_S36_Av6	Hays_East	3053	17GWC17068	Hays_East_3053_17GWC17068	2017-09-12	49.9924	-111.688	0.44	32	0.01375	0.285	0.27125	0.0553806	0.015022	35	4.29199e+08	5336.35
PRJNA861683	SAMN29923214	GW114_BE118_S106	GW114_BE118_S106_Av6	Ross_Creek	114	17GWC17079	Ross_Creek_114_17GWC17079	2017-09-13	49.9884	-110.461	0.63	32	0.0196875	0.285	0.265312	0.0553806	0.0146932	35	4.19804e+08	2412.93
PRJNA861683	SAMN29923215	GW3050_BE119_S10	GW3050_BE119_S10_Av6	Medicine_Hat	3050	17GWC17078	Medicine_Hat_3050_17GWC17078	2017-09-13	50.1984	-110.675	0.45	32	0.0140625	0.285	0.270937	0.0553806	0.0150047	35	4.28705e+08	3444.69
PRJNA861683	SAMN29923216	GW218_BE120_S145	GW218_BE120_S145_Av6	Cluny_North	218	17GWC17082	Cluny_North_218_17GWC17082	2017-09-20	50.8544	-112.843	0.55	32	0.0171875	0.285	0.267812	0.0553806	0.0148316	35	4.2376e+08	101.833
PRJNA861683	SAMN29923217	GW986_BE121_S147	GW986_BE121_S147_Av6	Cochrane_Deep	986	17GWC17084	Cochrane_Deep_986_17GWC17084	2017-09-21	51.2896	-114.424	0.4	32	0.0125	0.285	0.2725	0.0553806	0.0150912	35	4.31177e+08	94.96
PRJNA861683	SAMN29923218	GW986_BE122_S142	GW986_BE122_S142_Av6	Cochrane_Deep	986	17GWC17062	Cochrane_Deep_986_17GWC17062	2017-09-21	51.2896	-114.424	NA	32	NA	0.285	NA	0.0553806	NA	35	NA	NA
PRJNA861683	SAMN29923219	GW986_BE123_S148	GW986_BE123_S148_Av6	Cochrane_Deep	986	17GWC17085	Cochrane_Deep_986_17GWC17085	2017-09-21	51.2896	-114.424	NA	32	NA	0.285	NA	0.0553806	NA	35	NA	NA
PRJNA861683	SAMN29923220	GW137_BE124_S96	GW137_BE124_S96_Av6	Stettler_North	137	17GWC17086	Stettler_North_137_17GWC17086	2017-09-27	52.3322	-112.763	4.2	32	0.13125	0.285	0.15375	0.0553806	0.00851476	35	2.43279e+08	2620.22
PRJNA861683	SAMN29923221	GW135_BE125_S128	GW135_BE125_S128_Av6	Stettler_South	135	17GWC17088	Stettler_South_135_17GWC17088	2017-09-28	52.3175	-112.803	0.52	32	0.01625	0.285	0.26875	0.0553806	0.0148835	35	4.25244e+08	735.763
PRJNA861683	SAMN29923222	GW259_BE126_S25	GW259_BE126_S25_Av6	Three_Hills	259	17GWC17092	Three_Hills_259_17GWC17092	2017-10-03	51.6776	-113.289	0.64	32	0.02	0.285	0.265	0.0553806	0.0146759	35	4.1931e+08	14495.8
PRJNA861683	SAMN29923223	GW398_BE127_S93	GW398_BE127_S93_Av6	Pine_Lake	398	17GWC17093	Pine_Lake_398_17GWC17093	2017-10-04	52.1027	-113.445	7.5	32	0.234375	0.285	0.050625	0.0553806	0.00280364	35	8.0104e+07	NA
PRJNA861683	SAMN29923224	GW980_BE128_S99	GW980_BE128_S99_Av6	Rocky_Mt._House	980	17GWC17095	Rocky_Mt._House_980_17GWC17095	2017-10-10	52.2733	-114.925	0.86	32	0.026875	0.285	0.258125	0.0553806	0.0142951	35	4.08432e+08	4872.96
PRJNA861683	SAMN29923225	GW982_BE129_S135	GW982_BE129_S135_Av6	Leedale_Deep	982	17GWC17097	Leedale_Deep_982_17GWC17097	2017-10-11	52.5375	-114.577	0.48	32	0.015	0.285	0.27	0.0553806	0.0149528	35	4.27222e+08	505.628
PRJNA861683	SAMN29923226	GW3002_BE130_S32	GW3002_BE130_S32_Av6	Leedale_Shallow	3002	17GWC17099	Leedale_Shallow_3002_17GWC17099	2017-10-11	52.5375	-114.577	6.94	32	0.216875	0.285	0.068125	0.0553806	0.0037728	35	1.07794e+08	680.868
PRJNA861683	SAMN29923227	GW140_BE131_S70	GW140_BE131_S70_Av6	Wainwright	140	17GWC17052	Wainwright_140_17GWC17052	2017-10-17	52.7258	-110.848	0.61	32	0.0190625	0.285	0.265937	0.0553806	0.0147278	35	4.20793e+08	3443.59
PRJNA861683	SAMN29923228	GW265_BE132_S134	GW265_BE132_S134_Av6	Metiskow	265	17GWC17047	Metiskow_265_17GWC17047	2017-10-18	52.4213	-110.607	0.4	32	0.0125	0.285	0.2725	0.0553806	0.0150912	35	4.31177e+08	185.291
PRJNA861683	SAMN29923229	GW266_BE133_S127	GW266_BE133_S127_Av6	Metiskow	266	17GWC17050	Metiskow_266_17GWC17050	2017-10-18	52.4215	-110.607	0.43	32	0.0134375	0.285	0.271562	0.0553806	0.0150393	35	4.29694e+08	1055.49
PRJNA861683	SAMN29923230	GW267_BE134_S68	GW267_BE134_S68_Av6	Metiskow	267	17GWC17049	Metiskow_267_17GWC17049	2017-10-18	52.4215	-110.607	0.66	32	0.020625	0.285	0.264375	0.0553806	0.0146412	35	4.18321e+08	1768.87
PRJNA861683	SAMN29923231	GW274_BE135_S104	GW274_BE135_S104_Av6	Sounding_Creek	274	17GWC17111	Sounding_Creek_274_17GWC17111	2017-10-24	51.5719	-110.475	0.64	32	0.02	0.285	0.265	0.0553806	0.0146759	35	4.1931e+08	NA
PRJNA861683	SAMN29923232	GW273_BE136_S84	GW273_BE136_S84_Av6	Sounding_Creek	273	17GWC17106	Sounding_Creek_273_17GWC17106	2017-10-25	51.5719	-110.475	0.78	32	0.024375	0.285	0.260625	0.0553806	0.0144336	35	4.12387e+08	2937.26
PRJNA861683	SAMN29923233	GW275_BE137_S88	GW275_BE137_S88_Av6	Sounding_Creek	275	17GWC17109	Sounding_Creek_275_17GWC17109	2017-10-25	51.572	-110.475	0.77	32	0.0240625	0.285	0.260937	0.0553806	0.0144509	35	4.12882e+08	3568.39
PRJNA861683	SAMN29923234	GW381_BE138_S73	GW381_BE138_S73_Av6	Meander_River	381	17GWE00113	Meander_River_381_17GWE00113	2017-10-25	58.9954	-117.657	0	32	0	0.285	0.285	0.0553806	0.0157835	35	4.50956e+08	1750.86
PRJNA861683	SAMN29923235	GW191_BE139_S124	GW191_BE139_S124_Av6	Rich_Lake	191	17GWE00119	Rich_Lake_191_17GWE00119	2017-10-31	54.5585	-111.588	0.63	32	0.0196875	0.285	0.265312	0.0553806	0.0146932	35	4.19804e+08	536.641
PRJNA861683	SAMN29923236	GW101_BE140_S64	GW101_BE140_S64_Av6	Del_Bonita	101	17GWC17115	Del_Bonita_101_17GWC17115	2017-11-22	49.0273	-112.854	0.64	32	0.02	0.285	0.265	0.0553806	0.0146759	35	4.1931e+08	3376.86
PRJNA861683	SAMN29923237	GW111_BE141_S129	GW111_BE141_S129_Av6	Orton	111	17GWC17113	Orton_111_17GWC17113	2017-11-23	49.7279	-113.299	0.71	32	0.0221875	0.285	0.262813	0.0553806	0.0145547	35	4.15849e+08	652.985
PRJNA861683	SAMN29923238	GW126_BE142_S28	GW126_BE142_S28_Av6	Olds	126	17GWC17121	Olds_126_17GWC17121	2017-11-28	51.7673	-113.97	0.68	32	0.02125	0.285	0.26375	0.0553806	0.0146066	35	4.17332e+08	NA
PRJNA861683	SAMN29923239	GW291_BE143_S144	GW291_BE143_S144_Av6	Crestomere	291	17GWC17123	Crestomere_291_17GWC17123	2017-11-30	52.7452	-113.972	1.09	32	0.0340625	0.285	0.250937	0.0553806	0.0138971	35	3.97059e+08	134.837
PRJNA861683	SAMN29923240	GW384_BE144_S61	GW384_BE144_S61_Av6	Raven	384	17GWC17100	Raven_384_17GWC17100	2017-12-12	52.0572	-114.684	5.55	32	0.173437	0.285	0.111562	0.0553806	0.00617839	35	1.76526e+08	6725.96
