# Supplementary material for: Hydrogen and dark oxygen drive microbial productivity in diverse groundwater ecosystems
Source: Nat Commun. 2023 Jun 13;14:3194. doi: 10.1038/s41467-023-38523-4 (PMC10264387; doi:10.1038/s41467-023-38523-4)
Supplement: Supplementary file 12 — Supplementary Dataset 9 [file 41467_2023_38523_MOESM12_ESM.xlsx]

## Sheet: cld_GW144
Protein sequence	Protein name	OS	Length	contigName	contigLen	Sequencing depth
>C13|08028	hypothetical protein	OS=s__Nakamurella_multipartita	len=232	C13_k141_20235	222292	35.2671
MTERSGKSLAKEINETIRFTSWTVFRRTQLSDRPADCIEELLEILAKAESEDIALRGIYD
VSGMRANADLMFWFHAPRAEQIQATLREIRRSTLGKSLETVWAAMALHRPAEFNKGHVPA
FMAGAAARDWLCVYPFVRSYDWYLLPEEERRALLVEHGMAGRDFTGILSNTVASFALGDY
EWILALESNDLPEIVDLMRDLRSTKARLHVREEIPFYTGRRIEPASIGDLIS
>C13|27683	Chlorite dismutase	OS=s__Palsa-1315_sp002737345	len=243	C13_k141_133576	88168	13.4424
MSTPEQTPAPTAPPAPKRQYVNFAFYKIDPAWRRLPASERTKGKEEFQRAVEEYAGRVLV
VAYSSIGIRGDCDIMLWRISYELELFQEMTTKILASGLGQYLTTPYSYLAITKRSVYVDH
HTHENQESKRLTVVPGKAKYIFVYPFLKTREWFLLTKAARQGMMDEHIEVGHRFPSVKLN
TTYSFGLDDQEWVVAFESDKPEDFLDLVMALRETEGSRYTLRDTPIFTCIRKTLKETLDT
LGG
>C13|104795	hypothetical protein	OS=s__Nakamurella_panacisegetis	len=232	C13_k141_201751	12651	8.96952
MTQSSGKTSAKEINETIRFTSWTVFRRTELTDQPESCINELLAILAKAEKEDVQLRGIYD
VSGMRANADLMFWFHAPRAEQIQAVLREIRRSALGKSLETVWAAMALHRPAEFNKGHVPA
FMAGAPAKDWLCVYPFVRSYEWYLLADEERRALLVEHGMAGRDFTGVLSNTVASFALGDY
EWILALESNDLPEIVDLMRDLRSTKARLHVREEIPFYTGRKIEPTSIGDLIS
>C13|127702	Chlorite dismutase	OS=s__Nitrospira_sp900078535	len=260	C13_k141_391495	7984	11.7799
MRNRLFFAVLGFMVTFAQVAGAEVDREKLLKDPGVYATFAVFKVGDQWGQLDKQAKANAV
SEVKKVFQQHSDKITVDTHLLRGLSEKADFFLRVHSKEMLHNQNFLLDFMGTTFGKALKN
TDTFNGITKALNYVPNFPEDMKAELKTPPPQGSPYVVVVPIRKDADWWLMSQDERTAMMK
EHTDPTVAYLKTVKRKLYHSSGLDDLDFITYFETAKLDDFNNLVIGLLKVKENRHNKRFG
DPLLLGTIRPLEEILEILAR
>C13|133384	Chlorite dismutase	OS=s__Dechloromonas_aromatica	len=280	C13_k141_234512	7105	18.4982
MRRLSIRNLHISLVAGTIAAFMTMQTAAVAAQQPTAEAMMIERSKILTQPGVFGVFTMFK
LRPEWNKIPATERMDSAAEVAKLIEKHKNNVLVDLYLTRGLETNSDFFFRINAYDLAKAQ
TFMREFRSTTIGKNADVSDTLVGVTKPLNYITKDRSPELNAGLSSATYISDAPRYVIVIP
VKKNAEWWNLSFEQRLKEIETHTLPTLAYLVNVKRKLYHATGLDDIDFITYFETNDLIAF
NNLLISLASVPENKYHVRWGNPTTLGTILSPENVIKALSE
>C13|141618	hypothetical protein	OS=s__Nakamurella_panacisegetis	len=244	C13_k141_349590	6140	24.7576
MPPEPLGWHNAPMTQRSGKSLAKEINETIRFTSWTVFRRTQLSDRPEDCIEELLEILTKA
EGEDVALRGIYDVSGMRANADLMFWFHAPRAEQIQATLREIRRSTLGKSLETAWAAMALH
RPAEFNKGHVPAFMAGAPAKDWLCVYPFVRSYDWYLLPDEERRALLVEHGMAGRDFTGIL
SNTVASFALGDYEWILALESNDLPEIVDLMRDLRSTKARLHVREEIPFYTGRRIEPSAIG
DLIS
>C13|166498	Chlorite dismutase	OS=s__Dechloromonas_aromatica	len=230	C13_k141_253656	3996	15.5725
MRRLSIRNLHVSLVAGTIAAILTMQTAAVAAQQPATDATMIERSKILTQPSVFGVFTMFK
LRPEWNKVSASERMESAAEVTKLIEKHKDNVLMDLYLTRGLETNSDFFFRINAYDLAKAQ
TFMREFRSTTIGKNADISDTLVGVTKPLNYITKDRSPELNAGLSSATYIGDAPRYVIVIP
VKKNAEWWNLSFEQRLKEMETHTVPTLAYLVNVKRKLYHSTGLDDIDFIT
>C13|315692	hypothetical protein	OS=s__Nakamurella_panacisegetis	len=214	C13_k141_276406	1027	6.26796
FTSWTVFRRTALSDRPADCIEELLEILAKAQSEDVQLRGIYDVSGMRANADLMFWFHAPR
AEQIQATLRKIRRSALGKSLETSWAAMALHRPAEFNKGHVPAFMAGAAARDWLCVYPFVR
SYDWYLLPEEERRALLVEHGMAGREFTGILSNTVASFALGDYEWILALESNDLPEIVDLM
RELRSTKARLHVREEIPFYTGRRIEPSSIRDLIS

## Sheet: cld_GW218
Protein sequence	Protein name	OS	Length	contigName	contigLen	Sequencing depth
C9|141719	Putative heme-dependent peroxidase GWCH70_3365	s__Prosthecobacter_debontii	270	C9_k141_53665	1171	4.68756
MSPIIPQEGWIVQHLFYHLDHGLWAALTPEEKAERVEHFHHTLASIRAHPQTQLLSFSMV
SPKADLGFMLLTPDLQDSNRFEKQLALALGPETLSASYSYLSMTEWTEYSEKPEEASERI
AKTENLEVGSEAHTTRLAEWKSHMDKYYSDRLYPNLPDWPVLCFYPMSKRRNVGANWYAQ
DFAKRRELMSGHARTGRKFSGKIRQLITGSTGLDSHEWGVTLFAHDLFQVKTIVYEMRWD
EVTTQYGEFGDFYIGIQLNGDELLQRLLLA

## Sheet: cld_GW265
Protein sequence	Protein name	OS	Length	contigName	contigLen	Sequencing depth
C17|54766	Chlorite dismutase	s__Magnetospirillum_A_magnetotacticum	285	C17_k141_14534	11731	211.932
MKVRYVSLVAAGIFAISGSSFGQQAPAPMPAMATAAKSAMATPIDRAKILGAPSVFAGFS
TYKVRPEYFKVALAERKGAANEVMAILEKHKDKVIADAYLTRGFEAQSDYFLRVHSYDMA
AVQNFLVDFRATRFGMYSDVTESLVGMTKALNYISKDKSPDLNAGLTATTYSGEAPRYAF
MVPVKKNADWWNLTDAQRLKEIETHTLPTLVNLVNVKRKLYHSTGLDDTDFITYFETADL
GAFNNLMLALAKVPENKYHVRWGSPTVLGTIQPFENVVRVLSVGN
C17|59410	Chlorite dismutase	s__Magnetospirillum_A_magnetotacticum	285	C17_k141_17765	7850	207.09
MKVRCVSLVAAGLLTIAGSAIGQPAPAPMPAMAPAAKPAMNTPVDRAKILSAPGVFAAFS
TYKIRPDYFKVALAERKGAADEVMAVLEKHKEKVIADAYLTRGFEAQSDYFLRVHGYDMA
AVQNFLVDFRATRFGMYSDVTESLVGMTKALNYISKEKSPDLNAGLTATTYSGDAPRYAF
MVPVKKNAEWWNLTDAQRLKEMETHTLPTLVNLVNVKRKLYHSTGLDDTDFITYFETADL
GAFNNLMLALAKVPENKYHVRWGSPTVLGTIQPFENVVKVMSVGN

## Sheet: cld_GW972
Protein sequence	Protein name	OS	Length	contigName	contigLen	Sequencing depth
C3|12542	Putative heme-dependent peroxidase GWCH70_3365	s__UBA1315_sp002307065	275	C3_k141_74417	112228	17.2116
MTNHQVTPIVPREGWHVMHLFYHVDHAQWALYGDDEKRQAKTRLTELVQEIRATPDTHLL
IFSVVSPKADLGFMLLTPDLQVANTFEKQLALTLGPEILSPSYSYLSQTESSEYTTTREQ
YASETLAGEKNLAEGSPEHEAALKEFDERMAHYLKHRLYPVLPDWPVICFYPMSKRRSGN
DNWYSLDYDQRRKLMAGHARVGRTYSGRILQLITGSTGLDEYEWGVTLLAKDTIDIKSIV
YEMRFDEVSARYAEFGDFYIGLQLPLDVLFRRICL
C3|70713	Chlorite dismutase	s__Magnetospirillum_A_magnetotacticum	285	C3_k141_31427	7909	10.4437
MKVRYVSLVAAGIFAISGSSFGQQAPAPMPAMATAAKSAMATPIDRAKILGAPSVFAGFS
TYKVRPEYFKVALAERKGAANEVMAILEKHKDKVIADAYLTRGFEAQSDYFLRVHSYDMA
AVQNFLVDFRATRFGMYSDVTESLVGMTKALNYISKDKSPDLNAGLTATTYSGEAPRYAF
MVPVKKNADWWNLTDAQRLKEIETHTLPTLVNLVNVKRKLYHSTGLDDTDFITYFETADL
GAFNNLMLALAKVPENKYHVRWGSPTVLGTIQPFENVVRVLSVGN

## Sheet: nod_GW144
Nitric oxide dismutase found on Sediminibacterium MAG-30
Protein sequence	Protein name	OS	Length	cid	contigName	contigLen	Sequencing depth
>C13|30066 (nod)	Cytochrome C and Quinol oxidase polypeptide I	OS=s__Sediminibacterium_sp	len=761	cid=C13_k141_104724	C13_k141_104724	81229	699.712
MEKTNFISYLLNPKNWWLPLLVIFIISIAGVTMIGIHTYTEAPPIPSYVSAKNGTVFSKGDVLDGQAVFQKYALMEYGSMFGDGANRGPDYTAEALHYVSQYMNDFYQLQLKADGNTDILKKGIAEQVKADIKNNRYSNQTNSVAISDAQEFAIQELIKYYHQKFTNPSSPGAFKPAGYITDVNEIKSLTAFFYWGAWVCGVERPGESYSYTHNWPYDPAAGNTPSSAIILWSIIGSLGLVFGLGIVLYYHGKLDKLDDGAYTNKAEPFMTRGNIQQFQPDAVQKSTYKFFYVAVLLFATQVLAGILTVHDFVGFVNFFGFTISEALPITVTRSWHVQLSILWISACWIGASFFMMSLVSPNQSKKQVGLINAIFWLTVLLVAGSFAGMLLGPKGVLGK…
