# Supplementary material for: Hydrogen and dark oxygen drive microbial productivity in diverse groundwater ecosystems
Source: Nat Commun. 2023 Jun 13;14:3194. doi: 10.1038/s41467-023-38523-4 (PMC10264387; doi:10.1038/s41467-023-38523-4)
Supplement: Supplementary file 13 — Supplementary Dataset 10 [file 41467_2023_38523_MOESM13_ESM.xlsx]

## Sheet: 20230306_GOWN_Arc_Facies_Catego
NCBI_BioProject_Accession	NCBI_BioSample_Accession	Sequencing_Name_Arc_v6v9	GOWN_Well_Name	GOWN_Well_Number	GOWN_SAMPLE_NO	NCBI_BioSample_Name	Sampling_Date	Phys_Lat	Phys_Lon	Total Reads (unsubsampled)	Observed ASVs - Richness (unsubsampled)	Absolute Single Sequence ASVs (unsubsampled)	Absolute Single Sequence ASVs in % (unsubsampled)	Relative Single Sequence ASVs (unsubsampled)	Relative Single Sequence ASVs in % (unsubsampled)	Total Reads (subsampled)	Observed ASVs - Richness (subsampled)	Estimated ASVs - Chao1 (subsampled)	Inverse Simpson Diversity (subsampled)	Shannon Entropy (subsampled)
PRJNA861683	SAMN29923236	GW101_BE140_S64_Av6	Del_Bonita	101	17GWC17115	Del_Bonita_101_17GWC17115	2017-11-22	49.0273	-112.854	1559	140	7	5	0	0	1008	136	143	46.6	4.4
PRJNA861683	SAMN29923105	GW110_BE003_S87_Av6	McNally	110	16GWC15102	McNally_110_16GWC15102	2016-03-01	49.6401	-112.733	1482	44	0	0	0	0	1008	44	43	19.5	3.3
PRJNA861683	SAMN29923110	GW111_BE008_S100_Av6	Orton	111	16GWC15098	Orton_111_16GWC15098	2016-03-22	49.7279	-113.299	1196	9	0	0	0	0	1008	9	9	2.9	1.3
PRJNA861683	SAMN29923159	GW113_BE063_S53_Av6	KEHO_Lake	113	17GWC16096	KEHO_Lake_113_17GWC16096	2017-02-01	49.9583	-112.939	1096	81	0	0	0	0	1008	81	81	31.8	3.9
PRJNA861683	SAMN29923129	GW114_BE029_S85_Av6	Ross_Creek	114	16GWC16039	Ross_Creek_114_16GWC16039	2016-08-25	49.9884	-110.461	10665	33	0	0	0	0	1008	28	31	5.2	2.2
PRJNA861683	SAMN29923214	GW114_BE118_S106_Av6	Ross_Creek	114	17GWC17079	Ross_Creek_114_17GWC17079	2017-09-13	49.9884	-110.461	1151	20	0	0	0	0	1008	20	20	4.9	2.1
PRJNA861683	SAMN29923148	GW117_BE052_S34_Av6	Barons	117	16GWC16055	Barons_117_16GWC16055	2016-10-25	49.993	-113.077	2187	94	1	1.1	0	0	1008	90	95	23.1	3.7
PRJNA861683	SAMN29923133	GW121_BE034_S69_Av6	Gem_66_7	121	16GWC16046	Gem_66_7_121_16GWC16046	2016-09-07	51.0085	-112.238	2079	95	1	1.1	0	0	1008	92	93	17.7	3.6
PRJNA861683	SAMN29923188	GW123_BE092_S117_Av6	Sibbald	123	17GWC17039	Sibbald_123_17GWC17039	2017-07-26	51.4146	-110.169	1206	57	2	3.5	0	0	1008	56	58	7.4	2.9
PRJNA861683	SAMN29923202	GW125_BE106_S113_Av6	Hand_Hills	125	17GWC17058	Hand_Hills_125_17GWC17058	2017-08-22	51.5035	-112.208	1789	17	0	0	0	0	1008	17	19	1.4	0.7
PRJNA861683	SAMN29923221	GW135_BE125_S128_Av6	Stettler_South	135	17GWC17088	Stettler_South_135_17GWC17088	2017-09-28	52.3175	-112.803	33349	30	0	0	0	0	1008	16	22	2.5	1.2
PRJNA861683	SAMN29923220	GW137_BE124_S96_Av6	Stettler_North	137	17GWC17086	Stettler_North_137_17GWC17086	2017-09-27	52.3322	-112.763	2191	51	0	0	0	0	1008	49	51	4.9	2.4
PRJNA861683	SAMN29923191	GW139_BE095_S112_Av6	Hardisty_Airport	139	17GWE00038	Hardisty_Airport_139_17GWE00038	2017-08-02	52.645	-111.378	1173	27	0	0	1	3.7	1008	27	28	5.9	2.2
PRJNA861683	SAMN29923157	GW140_BE061_S75_Av6	Wainwright	140	16GWC16086	Wainwright_140_16GWC16086	2016-11-30	52.7258	-110.848	13217	9	0	0	0	0	1008	7	7	1.1	0.3
PRJNA861683	SAMN29923227	GW140_BE131_S70_Av6	Wainwright	140	17GWC17052	Wainwright_140_17GWC17052	2017-10-17	52.7258	-110.848	9437	15	0	0	0	0	1008	10	10	1.8	0.8
PRJNA861683	SAMN29923194	GW142_BE098_S86_Av6	Hardisty	142	17GWE00077	Hardisty_142_17GWE00077	2017-08-03	52.6753	-111.322	14448	21	0	0	0	0	1008	13	17	2	1.1
PRJNA861683	SAMN29923181	GW144_BE085_S90_Av6	Ponoka	144	17GWE00008	Ponoka_144_17GWE00008	2017-06-29	52.6834	-113.596	2305	93	4	4.3	0	0	1008	88	93	16.3	3.6
PRJNA861683	SAMN29923196	GW147_BE100_S42_Av6	Ferintosh	147	17GWE00041	Ferintosh_147_17GWE00041	2017-08-08	52.7855	-112.955	1156	38	0	0	0	0	1008	38	38	3.5	1.9
PRJNA861683	SAMN29923185	GW152_BE089_S143_Av6	Rollyview	152	17GWE00066	Rollyview_152_17GWE00066	2017-07-12	53.2232	-113.35	6126	18	0	0	0	0	1008	14	16	3.4	1.5
PRJNA861683	SAMN29923126	GW160_BE026_S115_Av6	Devon_Botanical_Garden	160	16GWE00077	Devon_Botanical_Garden_160_16GWE00077	2016-08-18	52.4102	-113.762	7174	22	0	0	1	4.5	1008	17	19	3.6	1.6
PRJNA861683	SAMN29923150	GW211_BE054_S116_Av6	Smith_Coulee	211	16GWC16075	Smith_Coulee_211_16GWC16075	2016-10-26	49.2376	-111.351	1442	11	0	0	0	0	1008	11	11	3.5	1.4
PRJNA861683	SAMN29923107	GW214_BE005_S79_Av6	Warner_North	214	16GWC15100	Warner_North_214_16GWC15100	2016-03-03	49.3784	-112.203	1599	18	0	0	0	0	1008	18	18	4.8	2
PRJNA861683	SAMN29923190	GW215_BE094_S98_Av6	Warner	215	17GWC17043	Warner_215_17GWC17043	2017-08-02	49.3784	-112.203	13184	9	0	0	0	0	1008	8	8	1	0.1
PRJNA861683	SAMN29923182	GW217_BE086_S16_Av6	Okotoks_N	217	17GWC17029	Okotoks_N_217_17GWC17029	2017-06-29	50.6505	-113.977	6140	208	8	3.8	0	0	1008	159	194	15.6	3.9
PRJNA861683	SAMN29923131	GW218_BE031_S22_Av6	Cluny_North	218	16GWC16041	Cluny_North_218_16GWC16041	2016-08-31	50.8544	-112.843	1728	28	0	0	0	0	1008	28	29	4.8	2.2
PRJNA861683	SAMN29923144	GW220_BE048_S27_Av6	Carseland	220	16GWC16070	Carseland_220_16GWC16070	2016-10-12	50.8447	-113.467	1038	71	1	1.4	0	0	1008	71	71	22.9	3.7
PRJNA861683	SAMN29923166	GW228_BE070_S31_Av6	Kirkpatrick	228	17GWC17014	Kirkpatrick_228_17GWC17014	2017-06-13	51.9527	-111.443	10464	15	0	0	0	0	1008	12	14	2.2	1.2
PRJNA861683	SAMN29923121	GW239_BE019_S80_Av6	Dewberry	239	16GWE00055	Dewberry_239_16GWE00055	2016-07-28	53.5881	-110.534	8773	10	0	0	0	0	1008	7	9	1.5	0.6
PRJNA861683	SAMN29923178	GW239_BE082_S121_Av6	Dewberry	239	17GWE00058	Dewberry_239_17GWE00058	2017-06-27	53.5881	-110.534	14576	14	0	0	0	0	1008	11	12	1.5	0.7
PRJNA861683	SAMN29923156	GW265_BE060_S123_Av6	Metiskow	265	16GWC16089	Metiskow_265_16GWC16089	2016-11-29	52.4213	-110.607	2274	6	0	0	0	0	1008	6	6	1.3	0.5
PRJNA861683	SAMN29923155	GW267_BE059_S43_Av6	Metiskow	267	16GWC16092	Metiskow_267_16GWC16092	2016-11-29	52.4215	-110.607	8137	249	8	3.2	0	0	1008	182	231	43.6	4.5
PRJNA861683	SAMN29923230	GW267_BE134_S68_Av6	Metiskow	267	17GWC17049	Metiskow_267_17GWC17049	2017-10-18	52.4215	-110.607	9160	325	6	1.8	0	0	1008	222	308	24.1	4.4
PRJNA861683	SAMN29923233	GW275_BE137_S88_Av6	Sounding_Creek	275	17GWC17109	Sounding_Creek_275_17GWC17109	2017-10-25	51.572	-110.475	2356	10	0	0	0	0	1008	10	10	1.4	0.6
PRJNA861683	SAMN29923189	GW277_BE093_S65_Av6	Cavendish	277	17GWC17035	Cavendish_277_17GWC17035	2017-07-27	50.7974	-110.418	2219	109	2	1.8	0	0	1008	103	107	21	3.7
PRJNA861683	SAMN29923184	GW286_BE088_S71_Av6	Forty_Mile_Coulee	286	17GWC17027	Forty_Mile_Coulee_286_17GWC17027	2017-07-06	49.6829	-111.424	2257	12	0	0	0	0	1008	11	12	3.7	1.5
PRJNA861683	SAMN29923239	GW291_BE143_S144_Av6	Crestomere	291	17GWC17123	Crestomere_291_17GWC17123	2017-11-30	52.7452	-113.972	3692	11	0	0	0	0	1008	10	11	3.5	1.5
PRJNA861683	SAMN29923136	GW3002_BE130_S32_Av6	Viking	298	16GWE00099	Viking_298_16GWE00099	2016-09-22	53.1615	-111.79	3977	163	7	4.3	0	0	1008	144	161	49.9	4.4
PRJNA861683	SAMN29923161	GW3004_BE065_S29_Av6	Devon_Botanical	3004	17GWE00002	Devon_Botanical_3004_17GWE00002	2017-04-20	53.4067	-113.755	1008	69	6	8.7	0	0	1008	69	72	28.9	3.7
PRJNA861683	SAMN29923108	GW3010_BE006_S5_Av6	Carmangay	3010	16GWC15095	Carmangay_3010_16GWC15095	2016-03-15	50.0922	-113.215	14862	390	12	3.1	0	0	1008	243	333	66.7	4.8
PRJNA861683	SAMN29923186	GW3021_BE090_S47_Av6	Morningside	3021	17GWE00067	Morningside_3021_17GWE00067	2017-07-13	52.5506	-113.646	5134	68	0	0	0	0	1008	67	69	40.6	3.9
PRJNA861683	SAMN29923116	GW3026_BE014_S45_Av6	Rockyford	3026	16GWC16019	Rockyford_3026_16GWC16019	2016-07-07	51.1868	-113.243	13158	224	4	1.8	1	0.4	1008	171	213	52	4.5
PRJNA861683	SAMN29923213	GW3053_BE117_S36_Av6	Hays_East	3053	17GWC17068	Hays_East_3053_17GWC17068	2017-09-12	49.9924	-111.688	2493	116	0	0	0	0	1008	111	116	21.4	3.9
PRJNA861683	SAMN29923123	GW3104_BE021_S33_Av6	Hamilin	3104	16GWE00061	Hamilin_3104_16GWE00061	2016-08-02	54.0021	-112.04	1636	106	2	1.9	0	0	1008	105	107	36.3	4.1
PRJNA861683	SAMN29923175	GW3104_BE079_S46_Av6	Hamilin	3104	17GWE00016	Hamilin_3104_17GWE00016	2017-06-26	54.0021	-112.04	10755	108	0	0	0	0	1008	104	107	41.7	4.1
PRJNA861683	SAMN29923212	GW311_BE116_S133_Av6	Warburg	311	17GWE00025	Warburg_311_17GWE00025	2017-09-12	53.127	-114.361	1147	9	0	0	0	0	1008	9	9	3.8	1.5
PRJNA861683	SAMN29923170	GW312_BE074_S76_Av6	Warburg	312	17GWE00053	Warburg_312_17GWE00053	2017-06-20	53.1269	-114.361	11542	45	0	0	0	0	1008	31	36	3.1	1.7
PRJNA861683	SAMN29923211	GW313_BE115_S40_Av6	Warburg	313	17GWE00054	Warburg_313_17GWE00054	2017-09-11	53.1268	-114.361	9625	195	5	2.6	0	0	1008	144	175	24.8	4
PRJNA861683	SAMN29923125	GW333_BE025_S81_Av6	Barrhead	333	16GWE00073	Barrhead_333_16GWE00073	2016-08-17	54.0359	-114.398	1018	11	0	0	0	0	1008	11	11	3.7	1.7
PRJNA861683	SAMN29923138	GW338_BE041_S95_Av6	Grimshaw_Mercier	338	16GWE00100	Grimshaw_Mercier_338_16GWE00100	2016-09-26	56.2261	-117.61	1342	14	0	0	0	0	1008	14	14	4.9	1.8
PRJNA861683	SAMN29923203	GW340_BE107_S118_Av6	Fairview	340	17GWE00083	Fairview_340_17GWE00083	2017-08-23	56.1892	-118	1274	7	0	0	0	0	1008	7	7	1.4	0.6
PRJNA861683	SAMN29923204	GW379_BE108_S122_Av6	Grimshaw_Nissan	379	17GWE00086	Grimshaw_Nissan_379_17GWE00086	2017-08-24	56.2467	-117.637	2032	97	2	2.1	0	0	1008	94	97	25.9	3.9
PRJNA861683	SAMN29923234	GW381_BE138_S73_Av6	Meander_River	381	17GWE00113	Meander_River_381_17GWE00113	2017-10-25	58.9954	-117.657	2983	109	3	2.8	0	0	1008	100	106	29.5	3.9
PRJNA861683	SAMN29923165	GW456_BE069_S83_Av6	Airdrie	456	17GWC17008	Airdrie_456_17GWC17008	2017-06-06	51.2343	-114	4933	39	0	0	1	2.6	1008	34	37	3.4	1.8
PRJNA861683	SAMN29923135	GW760_BE037_S30_Av6	Canmore_Tourist	760	16GWC16051	Canmore_Tourist_760_16GWC16051	2016-09-16	51.1073	-115.366	5868	147	2	1.4	0	0	1008	113	144	16.9	3.5
PRJNA861683	SAMN29923200	GW760_BE104_S18_Av6	Canmore	760	17GWC17056	Canmore_760_17GWC17056	2017-08-21	51.1073	-115.366	2426	60	1	1.7	0	0	1008	56	60	3.4	2.2
PRJNA861683	SAMN29923158	GW787_BE062_S15_Av6	Okotoks_N	787	17GWC16094	Okotoks_N_787_17GWC16094	2017-01-25	50.7724	-113.882	25574	226	4	1.8	1	0.4	1008	152	199	9.4	3.6
PRJNA861683	SAMN29923169	GW945_BE073_S74_Av6	Moose_Lake	945	17GWE00044	Moose_Lake_945_17GWE00044	2017-06-14	54.2768	-110.908	3555	38	0	0	0	0	1008	35	40	4.6	2.1
PRJNA861683	SAMN29923153	GW972_BE057_S17_Av6	Rosebud	972	16GWC16081	Rosebud_972_16GWC16081	2016-11-09	51.3015	-112.949	5834	22	0	0	0	0	1008	19	21	2.8	1.6
PRJNA861683	SAMN29923224	GW980_BE128_S99_Av6	Rocky_Mt._House	980	17GWC17095	Rocky_Mt._House_980_17GWC17095	2017-10-10	52.2733	-114.925	1230	3	0	0	0	0	1008	3	3	1.1	0.2
PRJNA861683	SAMN29923225	GW982_BE129_S135_Av6	Leedale_Deep	982	17GWC17097	Leedale_Deep_982_17GWC17097	2017-10-11	52.5375	-114.577	14249	9	0	0	0	0	1008	7	8	1.2	0.4
PRJNA861683	SAMN29923180	GW983_BE084_S60_Av6	Sundre_South	983	17GWC17022	Sundre_South_983_17GWC17022	2017-06-28	51.9194	-114.561	21876	18	0	0	0	0	1008	7	9	1.4	0.5
PRJNA861683	SAMN29923179	GW984_BE083_S101_Av6	Sundre_North	984	17GWC17020	Sundre_North_984_17GWC17020	2017-06-28	51.9195	-114.561	7891	5	0	0	0	0	1008	5	5	2.6	1.1
PRJNA861683	SAMN29923207	GW985_BE111_S62_Av6	Cochrane_Shallow	985	17GWC17061	Cochrane_Shallow_985_17GWC17061	2017-08-31	51.2896	-114.424	2446	84	3	3.6	0	0	1008	78	84	12.8	3.2
PRJNA861683	SAMN29923172	GW991_BE076_S140_Av6	Cynthia	991	17GWE00063	Cynthia_991_17GWE00063	2017-06-21	53.3629	-115.591	5401	9	0	0	0	0	1008	8	8	2.4	1.1
