# Supplementary material for: Hydrogen and dark oxygen drive microbial productivity in diverse groundwater ecosystems
Source: Nat Commun. 2023 Jun 13;14:3194. doi: 10.1038/s41467-023-38523-4 (PMC10264387; doi:10.1038/s41467-023-38523-4)
Supplement: Supplementary file 14 — Supplementary Dataset 11 [file 41467_2023_38523_MOESM14_ESM.xlsx]

## Sheet: 20220711_GOWN_Bac_Facies_Catego
NCBI_BioProject_Accession	NCBI_BioSample_Accession	Sequencing_Name_Bac_v3v4	GOWN_Well_Name	GOWN_Well_Number	GOWN_SAMPLE_NO	NCBI_BioSample_Name	Sampling_Date	Phys_Lat	Phys_Lon	Total Reads (unsubsampled)	Observed ASVs - Richness (unsubsampled)	Absolute Single Sequence ASVs (unsubsampled)	Absolute Single Sequence ASVs in % (unsubsampled)	Relative Single Sequence ASVs (unsubsampled)	Relative Single Sequence ASVs in % (unsubsampled)	Total Reads (subsampled)	Observed ASVs - Richness (subsampled)	Estimated ASVs - Chao1 (subsampled)	Inverse Simpson Diversity (subsampled)	Shannon Entropy (subsampled)
PRJNA861683	SAMN29923236	GW101_BE140_S64	Del_Bonita	101	17GWC17115	Del_Bonita_101_17GWC17115	2017-11-22	49.0273	-112.854	36913	496	4	0.8	1	0.2	6796	370	469	12.3	3.9
PRJNA861683	SAMN29923183	GW104_BE087_S56	Pakowi	104	17GWC17024	Pakowi_104_17GWC17024	2017-07-05	49.4723	-110.969	18687	127	2	1.6	0	0	6796	112	132	1.7	1.4
PRJNA861683	SAMN29923105	GW110_BE003_S87	McNally	110	16GWC15102	McNally_110_16GWC15102	2016-03-01	49.6401	-112.733	48814	573	5	0.9	2	0.3	6796	440	530	13.7	3.9
PRJNA861683	SAMN29923110	GW111_BE008_S100	Orton	111	16GWC15098	Orton_111_16GWC15098	2016-03-22	49.7279	-113.299	41375	112	0	0	1	0.9	6796	91	105	3.4	1.9
PRJNA861683	SAMN29923237	GW111_BE141_S129	Orton	111	17GWC17113	Orton_111_17GWC17113	2017-11-23	49.7279	-113.299	28938	175	2	1.1	3	1.7	6796	149	171	4.2	2.5
PRJNA861683	SAMN29923159	GW113_BE063_S53	KEHO_Lake	113	17GWC16096	KEHO_Lake_113_17GWC16096	2017-02-01	49.9583	-112.939	41596	899	4	0.4	1	0.1	6796	672	853	27.1	4.9
PRJNA861683	SAMN29923129	GW114_BE029_S85	Ross_Creek	114	16GWC16039	Ross_Creek_114_16GWC16039	2016-08-25	49.9884	-110.461	58357	238	1	0.4	2	0.8	6796	166	209	5.3	2.6
PRJNA861683	SAMN29923214	GW114_BE118_S106	Ross_Creek	114	17GWC17079	Ross_Creek_114_17GWC17079	2017-09-13	49.9884	-110.461	14407	55	1	1.8	0	0	6796	51	55	3.9	1.9
PRJNA861683	SAMN29923148	GW117_BE052_S34	Barons	117	16GWC16055	Barons_117_16GWC16055	2016-10-25	49.993	-113.077	49680	666	3	0.5	0	0	6796	517	624	14.8	4.3
PRJNA861683	SAMN29923133	GW121_BE034_S69	Gem_66_7	121	16GWC16046	Gem_66_7_121_16GWC16046	2016-09-07	51.0085	-112.238	48173	395	1	0.3	7	1.8	6796	288	361	5.2	3.1
PRJNA861683	SAMN29923188	GW123_BE092_S117	Sibbald	123	17GWC17039	Sibbald_123_17GWC17039	2017-07-26	51.4146	-110.169	23590	139	2	1.4	1	0.7	6796	120	136	2.8	2
PRJNA861683	SAMN29923202	GW125_BE106_S113	Hand_Hills	125	17GWC17058	Hand_Hills_125_17GWC17058	2017-08-22	51.5035	-112.208	46436	513	6	1.2	6	1.2	6796	407	487	45.3	4.7
PRJNA861683	SAMN29923103	GW126_BE001_S63	Olds	126	16GWC15082	Olds_126_16GWC15082	2016-01-19	51.7673	-113.97	35965	199	0	0	5	2.5	6796	161	195	7.6	2.9
PRJNA861683	SAMN29923238	GW126_BE142_S28	Olds	126	17GWC17121	Olds_126_17GWC17121	2017-11-28	51.7673	-113.97	28152	318	0	0	7	2.2	6796	261	313	14.9	3.6
PRJNA861683	SAMN29923117	GW128_BE015_S156	Elnora	128	16GWC16021	Elnora_128_16GWC16021	2016-07-08	51.9632	-113.598	56170	171	2	1.2	1	0.6	6796	125	152	4.7	2.2
PRJNA861683	SAMN29923199	GW128_BE103_S120	Elnora_6	128	17GWC17046	Elnora_6_128_17GWC17046	2017-08-10	51.9632	-113.598	43967	126	2	1.6	1	0.8	6796	101	119	6.9	2.5
PRJNA861683	SAMN29923221	GW135_BE125_S128	Stettler_South	135	17GWC17088	Stettler_South_135_17GWC17088	2017-09-28	52.3175	-112.803	50999	397	3	0.8	4	1	6796	295	367	8.6	3.4
PRJNA861683	SAMN29923220	GW137_BE124_S96	Stettler_North	137	17GWC17086	Stettler_North_137_17GWC17086	2017-09-27	52.3322	-112.763	36213	512	5	1	6	1.2	6796	424	483	42.9	4.7
PRJNA861683	SAMN29923191	GW139_BE095_S112	Hardisty_Airport	139	17GWE00038	Hardisty_Airport_139_17GWE00038	2017-08-02	52.645	-111.378	45209	508	4	0.8	9	1.8	6796	396	470	22	4.2
PRJNA861683	SAMN29923157	GW140_BE061_S75	Wainwright	140	16GWC16086	Wainwright_140_16GWC16086	2016-11-30	52.7258	-110.848	34876	333	1	0.3	3	0.9	6796	292	333	48.1	4.5
PRJNA861683	SAMN29923227	GW140_BE131_S70	Wainwright	140	17GWC17052	Wainwright_140_17GWC17052	2017-10-17	52.7258	-110.848	28147	115	1	0.9	3	2.6	6796	94	111	3.6	1.8
PRJNA861683	SAMN29923194	GW142_BE098_S86	Hardisty	142	17GWE00077	Hardisty_142_17GWE00077	2017-08-03	52.6753	-111.322	66531	208	4	1.9	3	1.4	6796	147	179	6.8	2.6
PRJNA861683	SAMN29923181	GW144_BE085_S90	Ponoka	144	17GWE00008	Ponoka_144_17GWE00008	2017-06-29	52.6834	-113.596	26465	294	3	1	3	1	6796	241	286	17.9	3.6
PRJNA861683	SAMN29923196	GW147_BE100_S42	Ferintosh	147	17GWE00041	Ferintosh_147_17GWE00041	2017-08-08	52.7855	-112.955	32073	469	2	0.4	4	0.9	6796	374	451	12.5	3.7
PRJNA861683	SAMN29923124	GW150_BE023_S67	Wetaskiwin	150	16GWE00069	Wetaskiwin_150_16GWE00069	2016-08-16	52.9381	-113.366	47168	306	0	0	5	1.6	6796	256	285	34.3	4.2
PRJNA861683	SAMN29923162	GW150_BE066_S55	Wetaskiwin	150	17GWE00005	Wetaskiwin_150_17GWE00005	2017-05-15	52.9381	-113.366	55119	374	1	0.3	2	0.5	6796	285	341	29.9	4.1
PRJNA861683	SAMN29923185	GW152_BE089_S143	Rollyview	152	17GWE00066	Rollyview_152_17GWE00066	2017-07-12	53.2232	-113.35	49272	95	0	0	2	2.1	6796	67	89	3.7	1.7
PRJNA861683	SAMN29923122	GW155_BE020_S41	Lloydminster	155	16GWE00060	Lloydminster_155_16GWE00060	2016-07-28	53.3522	-110.006	18368	43	0	0	0	0	6796	38	46	2	1.1
PRJNA861683	SAMN29923126	GW160_BE026_S115	Devon_Botanical_Garden	160	16GWE00077	Devon_Botanical_Garden_160_16GWE00077	2016-08-18	52.4102	-113.762	44438	178	1	0.6	4	2.2	6796	138	160	4.5	2.3
PRJNA861683	SAMN29923235	GW191_BE139_S124	Rich_Lake	191	17GWE00119	Rich_Lake_191_17GWE00119	2017-10-31	54.5585	-111.588	41466	109	2	1.8	2	1.8	6796	89	108	3.7	2
PRJNA861683	SAMN29923150	GW211_BE054_S116	Smith_Coulee	211	16GWC16075	Smith_Coulee_211_16GWC16075	2016-10-26	49.2376	-111.351	55296	151	0	0	2	1.3	6796	110	138	2.8	2
PRJNA861683	SAMN29923106	GW212_BE004_S103	Milk_River	212	16GWC15104	Milk_River_212_16GWC15104	2016-03-02	49.1437	-111.891	16577	59	0	0	1	1.7	6796	55	61	3.1	1.8
PRJNA861683	SAMN29923209	GW212_BE113_S126	Milk_River	212	17GWC17069	Milk_River_212_17GWC17069	2017-09-05	49.1437	-111.891	29458	108	0	0	0	0	6796	96	111	12	3
PRJNA861683	SAMN29923107	GW214_BE005_S79	Warner_North	214	16GWC15100	Warner_North_214_16GWC15100	2016-03-03	49.3784	-112.203	47318	95	0	0	1	1.1	6796	68	91	1.4	0.8
PRJNA861683	SAMN29923190	GW215_BE094_S98	Warner	215	17GWC17043	Warner_215_17GWC17043	2017-08-02	49.3784	-112.203	48464	193	1	0.5	2	1	6796	158	181	12.8	3.2
PRJNA861683	SAMN29923182	GW217_BE086_S16	Okotoks_N	217	17GWC17029	Okotoks_N_217_17GWC17029	2017-06-29	50.6505	-113.977	39233	337	4	1.2	0	0	6796	234	316	8.5	2.9
PRJNA861683	SAMN29923131	GW218_BE031_S22	Cluny_North	218	16GWC16041	Cluny_North_218_16GWC16041	2016-08-31	50.8544	-112.843	48430	176	5	2.8	2	1.1	6796	128	163	8.8	2.8
PRJNA861683	SAMN29923216	GW218_BE120_S145	Cluny_North	218	17GWC17082	Cluny_North_218_17GWC17082	2017-09-20	50.8544	-112.843	55447	65	1	1.5	0	0	6796	48	56	2.9	1.5
PRJNA861683	SAMN29923132	GW219_BE032_S35	Cluny_South	219	16GWC16044	Cluny_South_219_16GWC16044	2016-09-01	50.8544	-112.843	48775	515	5	1	2	0.4	6796	399	470	48.5	4.6
PRJNA861683	SAMN29923144	GW220_BE048_S27	Carseland	220	16GWC16070	Carseland_220_16GWC16070	2016-10-12	50.8447	-113.467	50157	256	4	1.6	0	0	6796	184	232	4.5	2.4
PRJNA861683	SAMN29923134	GW222_BE035_S59	Bigstone	222	16GWC16049	Bigstone_222_16GWC16049	2016-09-08	51.1566	-111.19	36223	211	6	2.8	1	0.5	6796	174	194	14.8	3.4
PRJNA861683	SAMN29923206	GW223_BE110_S146	Irricana	223	17GWC17059	Irricana_223_17GWC17059	2017-08-30	51.332	-113.614	52949	124	3	2.4	0	0	6796	97	124	7.1	2.6
PRJNA861683	SAMN29923166	GW228_BE070_S31	Kirkpatrick	228	17GWC17014	Kirkpatrick_228_17GWC17014	2017-06-13	51.9527	-111.443	62585	310	4	1.3	5	1.6	6796	226	266	11.2	3.3
PRJNA861683	SAMN29923168	GW230_BE072_S132	Kirkpatrick	230	17GWC17019	Kirkpatrick_230_17GWC17019	2017-06-13	51.9527	-111.443	41939	230	0	0	5	2.2	6796	186	216	5.8	2.8
PRJNA861683	SAMN29923121	GW239_BE019_S80	Dewberry	239	16GWE00055	Dewberry_239_16GWE00055	2016-07-28	53.5881	-110.534	49365	153	1	0.7	3	2	6796	115	146	2.9	1.9
PRJNA861683	SAMN29923178	GW239_BE082_S121	Dewberry	239	17GWE00058	Dewberry_239_17GWE00058	2017-06-27	53.5881	-110.534	67112	305	6	2	7	2.3	6796	212	257	7.4	3.1
PRJNA861683	SAMN29923176	GW242_BE080_S82	Cushing_Lake	242	17GWE00071	Cushing_Lake_242_17GWE00071	2017-07-26	54.061	-110.409	29758	181	0	0	1	0.6	6796	154	179	9	3.1
PRJNA861683	SAMN29923104	GW259_BE002_S38	Three_Hills	259	16GWC15087	Three_Hills_259_16GWC15087	2016-01-22	51.6776	-113.289	16687	84	0	0	0	0	6796	79	89	4.1	2
PRJNA861683	SAMN29923154	GW259_BE058_S111	Three_Hills_RCA	259	16GWC16084	Three_Hills_RCA_259_16GWC16084	2016-11-24	51.6776	-113.289	41563	90	0	0	1	1.1	6796	72	79	2.8	1.5
PRJNA861683	SAMN29923222	GW259_BE126_S25	Three_Hills	259	17GWC17092	Three_Hills_259_17GWC17092	2017-10-03	51.6776	-113.289	59605	334	1	0.3	4	1.2	6796	249	303	8.5	3.3
PRJNA861683	SAMN29923152	GW263_BE056_S50	Oldman_Dam	263	16GWC16080	Oldman_Dam_263_16GWC16080	2016-10-27	49.5581	-113.877	16383	485	13	2.7	0	0	6796	441	492	60	4.9
PRJNA861683	SAMN29923156	GW265_BE060_S123	Metiskow	265	16GWC16089	Metiskow_265_16GWC16089	2016-11-29	52.4213	-110.607	31431	101	3	3	2	2	6796	86	97	4	2.1
PRJNA861683	SAMN29923228	GW265_BE132_S134	Metiskow	265	17GWC17047	Metiskow_265_17GWC17047	2017-10-18	52.4213	-110.607	41067	80	0	0	0	0	6796	67	76	3.1	1.8
PRJNA861683	SAMN29923229	GW266_BE133_S127	Metiskow	266	17GWC17050	Metiskow_266_17GWC17050	2017-10-18	52.4215	-110.607	36226	95	0	0	0	0	6796	80	93	4	2.2
PRJNA861683	SAMN29923155	GW267_BE059_S43	Metiskow	267	16GWC16092	Metiskow_267_16GWC16092	2016-11-29	52.4215	-110.607	22892	391	5	1.3	0	0	6796	339	392	16.1	4
PRJNA861683	SAMN29923230	GW267_BE134_S68	Metiskow	267	17GWC17049	Metiskow_267_17GWC17049	2017-10-18	52.4215	-110.607	40318	980	10	1	3	0.3	6796	754	916	29.8	5.2
PRJNA861683	SAMN29923130	GW270_BE030_S89	Duvernay	270	16GWE00094	Duvernay_270_16GWE00094	2016-08-30	53.7724	-111.697	34414	123	1	0.8	2	1.6	6796	105	119	3.2	2
PRJNA861683	SAMN29923232	GW273_BE136_S84	Sounding_Creek	273	17GWC17106	Sounding_Creek_273_17GWC17106	2017-10-25	51.5719	-110.475	71384	249	0	0	2	0.8	6796	194	225	8.5	3.3
PRJNA861683	SAMN29923231	GW274_BE135_S104	Sounding_Creek	274	17GWC17111	Sounding_Creek_274_17GWC17111	2017-10-24	51.5719	-110.475	14520	206	0	0	4	1.9	6796	194	205	28.9	4
PRJNA861683	SAMN29923233	GW275_BE137_S88	Sounding_Creek	275	17GWC17109	Sounding_Creek_275_17GWC17109	2017-10-25	51.572	-110.475	26762	203	0	0	3	1.5	6796	178	201	9.3	3.4
PRJNA861683	SAMN29923189	GW277_BE093_S65	Cavendish	277	17GWC17035	Cavendish_277_17GWC17035	2017-07-27	50.7974	-110.418	50038	313	3	1	4	1.3	6796	214	283	5.7	2.7
PRJNA861683	SAMN29923184	GW286_BE088_S71	Forty_Mile_Coulee	286	17GWC17027	Forty_Mile_Coulee_286_17GWC17027	2017-07-06	49.6829	-111.424	72601	148	1	0.7	2	1.4	6796	102	131	8.4	2.6
PRJNA861683	SAMN29923239	GW291_BE143_S144	Crestomere	291	17GWC17123	Crestomere_291_17GWC17123	2017-11-30	52.7452	-113.972	39037	121	1	0.8	0	0	6796	97	125	4.7	2.2
PRJNA861683	SAMN29923136	GW298_BE039_S107	Viking	298	16GWE00099	Viking_298_16GWE00099	2016-09-22	53.1615	-111.79	6796	55	0	0	0	0	6796	55	55	5.1	2.2
PRJNA861683	SAMN29923226	GW3002_BE130_S32	Leedale_Shallow	3002	17GWC17099	Leedale_Shallow_3002_17GWC17099	2017-10-11	52.5375	-114.577	48306	212	5	2.4	0	0	6796	145	187	2.2	1.6
PRJNA861683	SAMN29923161	GW3004_BE065_S29	Devon_Botanical	3004	17GWE00002	Devon_Botanical_3004_17GWE00002	2017-04-20	53.4067	-113.755	58075	444	2	0.5	2	0.5	6796	306	404	4.2	2.6
PRJNA861683	SAMN29923108	GW3010_BE006_S5	Carmangay	3010	16GWC15095	Carmangay_3010_16GWC15095	2016-03-15	50.0922	-113.215	75554	1544	12	0.8	1	0.1	6796	1088	1398	63.5	5.8
PRJNA861683	SAMN29923186	GW3021_BE090_S47	Morningside	3021	17GWE00067	Morningside_3021_17GWE00067	2017-07-13	52.5506	-113.646	50879	270	8	3	0	0	6796	192	239	4.2	2.4
PRJNA861683	SAMN29923116	GW3026_BE014_S45	Rockyford	3026	16GWC16019	Rockyford_3026_16GWC16019	2016-07-07	51.1868	-113.243	48159	504	4	0.8	0	0	6796	402	477	6.2	3.5
PRJNA861683	SAMN29923213	GW3053_BE117_S36	Hays_East	3053	17GWC17068	Hays_East_3053_17GWC17068	2017-09-12	49.9924	-111.688	41553	157	1	0.6	0	0	6796	104	157	2.9	1.5
PRJNA861683	SAMN29923123	GW3104_BE021_S33	Hamilin	3104	16GWE00061	Hamilin_3104_16GWE00061	2016-08-02	54.0021	-112.04	50152	326	2	0.6	2	0.6	6796	243	298	8.5	3.1
PRJNA861683	SAMN29923175	GW3104_BE079_S46	Hamilin	3104	17GWE00016	Hamilin_3104_17GWE00016	2017-06-26	54.0021	-112.04	41735	519	3	0.6	5	1	6796	425	493	18.4	4.2
PRJNA861683	SAMN29923212	GW311_BE116_S133	Warburg	311	17GWE00025	Warburg_311_17GWE00025	2017-09-12	53.127	-114.361	41757	140	1	0.7	0	0	6796	113	133	5.8	2.3
PRJNA861683	SAMN29923170	GW312_BE074_S76	Warburg	312	17GWE00053	Warburg_312_17GWE00053	2017-06-20	53.1269	-114.361	30401	185	1	0.5	3	1.6	6796	149	177	6.1	2.7
PRJNA861683	SAMN29923211	GW313_BE115_S40	Warburg	313	17GWE00054	Warburg_313_17GWE00054	2017-09-11	53.1268	-114.361	21882	458	1	0.2	4	0.9	6796	404	456	43.1	4.7
PRJNA861683	SAMN29923197	GW332_BE101_S131	Sion_3	332	17GWE00068	Sion_3_332_17GWE00068	2017-08-09	53.9064	-114.101	26738	219	3	1.4	4	1.8	6796	184	217	4.5	2.7
PRJNA861683	SAMN29923125	GW333_BE025_S81	Barrhead	333	16GWE00073	Barrhead_333_16GWE00073	2016-08-17	54.0359	-114.398	48144	75	1	1.3	0	0	6796	53	78	3.8	1.6
PRJNA861683	SAMN29923138	GW338_BE041_S95	Grimshaw_Mercier	338	16GWE00100	Grimshaw_Mercier_338_16GWE00100	2016-09-26	56.2261	-117.61	36545	185	1	0.5	2	1.1	6796	160	179	13.4	3.5
PRJNA861683	SAMN29923203	GW340_BE107_S118	Fairview	340	17GWE00083	Fairview_340_17GWE00083	2017-08-23	56.1892	-118	46274	289	6	2.1	0	0	6796	236	266	4.7	3
PRJNA861683	SAMN29923140	GW341_BE043_S44	Beaverlodge	341	16GWE00108	Beaverlodge_341_16GWE00108	2016-09-28	55.1961	-119.397	9334	73	1	1.4	1	1.4	6796	72	73	7	2.5
PRJNA861683	SAMN29923139	GW373_BE042_S19	Beaverlodge	373	16GWE00089	Beaverlodge_373_16GWE00089	2016-09-27	55.1961	-119.398	53058	216	2	0.9	3	1.4	6796	162	191	7.4	2.9
PRJNA861683	SAMN29923201	GW373_BE105_S114	Beaverlodge	373	17GWE00080	Beaverlodge_373_17GWE00080	2017-08-22	55.1961	-119.398	44794	256	2	0.8	4	1.6	6796	208	245	20.5	3.9
PRJNA861683	SAMN29923208	GW378_BE112_S137	Smith	378	17GWE00089	Smith_378_17GWE00089	2017-08-31	55.222	-114.057	38144	93	0	0	1	1.1	6796	78	92	4.5	2.2
PRJNA861683	SAMN29923204	GW379_BE108_S122	Grimshaw_Nissan	379	17GWE00086	Grimshaw_Nissan_379_17GWE00086	2017-08-24	56.2467	-117.637	38837	488	3	0.6	4	0.8	6796	398	462	51.9	4.8
PRJNA861683	SAMN29923234	GW381_BE138_S73	Meander_River	381	17GWE00113	Meander_River_381_17GWE00113	2017-10-25	58.9954	-117.657	56973	433	4	0.9	2	0.5	6796	309	387	18.6	3.7
PRJNA861683	SAMN29923146	GW381sic_BE050_S11	Meander_River	381_sic	16GWE00120	Meander_River_381_sic_16GWE00120	2016-10-18	58.9954	-117.657	53518	339	5	1.5	2	0.6	6796	242	311	3.4	2.5
PRJNA861683	SAMN29923240	GW384_BE144_S61	Raven	384	17GWC17100	Raven_384_17GWC17100	2017-12-12	52.0572	-114.684	51958	587	8	1.4	2	0.3	6796	435	552	43.2	4.6
PRJNA861683	SAMN29923147	GW387_BE051_S130	Zama_North	387	16GWE00116	Zama_North_387_16GWE00116	2016-10-19	58.9775	-118.906	47906	359	2	0.6	2	0.6	6796	270	341	5.1	3
PRJNA861683	SAMN29923111	GW398_BE009_S157	Pine_Lake	398	16GWC15096	Pine_Lake_398_16GWC15096	2016-03-23	52.1027	-113.445	76734	211	3	1.4	1	0.5	6796	139	184	2.1	1.6
PRJNA861683	SAMN29923145	GW398_BE049_S58	Pine_Lake	398	16GWC16073	Pine_Lake_398_16GWC16073	2016-10-13	52.1027	-113.445	59118	159	0	0	3	1.9	6796	122	150	7.9	2.7
PRJNA861683	SAMN29923165	GW456_BE069_S83	Airdrie	456	17GWC17008	Airdrie_456_17GWC17008	2017-06-06	51.2343	-114	59936	149	0	0	1	0.7	6796	109	133	3.1	1.9
PRJNA861683	SAMN29923135	GW760_BE037_S30	Canmore_Tourist	760	16GWC16051	Canmore_Tourist_760_16GWC16051	2016-09-16	51.1073	-115.366	62880	479	4	0.8	0	0	6796	323	425	12.8	3.7
PRJNA861683	SAMN29923200	GW760_BE104_S18	Canmore	760	17GWC17056	Canmore_760_17GWC17056	2017-08-21	51.1073	-115.366	43064	158	0	0	0	0	6796	120	146	3.2	2
PRJNA861683	SAMN29923158	GW787_BE062_S15	Okotoks_N	787	17GWC16094	Okotoks_N_787_17GWC16094	2017-01-25	50.7724	-113.882	43234	908	6	0.7	0	0	6796	707	850	116	5.5
PRJNA861683	SAMN29923169	GW945_BE073_S74	Moose_Lake	945	17GWE00044	Moose_Lake_945_17GWE00044	2017-06-14	54.2768	-110.908	36819	255	7	2.7	2	0.8	6796	196	238	6.8	2.8
PRJNA861683	SAMN29923174	GW947_BE078_S77	Kehiwin_Lake	947	17GWE00047	Kehiwin_Lake_947_17GWE00047	2017-07-25	53.9915	-110.884	32434	282	1	0.4	5	1.8	6796	238	269	6.6	3.3
PRJNA861683	SAMN29923118	GW951_BE016_S155	Redlands	951	16GWC16023	Redlands_951_16GWC16023	2016-07-12	51.2899	-113.006	61652	120	0	0	0	0	6796	85	116	2.9	1.6
PRJNA861683	SAMN29923109	GW969_BE007_S119	Crossfield	969	16GWC15106	Crossfield_969_16GWC15106	2016-03-17	51.4164	-114.114	29092	41	0	0	1	2.4	6796	32	39	2.1	1
PRJNA861683	SAMN29923153	GW972_BE057_S17	Rosebud	972	16GWC16081	Rosebud_972_16GWC16081	2016-11-09	51.3015	-112.949	50475	189	1	0.5	2	1.1	6796	139	170	3.8	2.2
PRJNA861683	SAMN29923224	GW980_BE128_S99	Rocky_Mt._House	980	17GWC17095	Rocky_Mt._House_980_17GWC17095	2017-10-10	52.2733	-114.925	21835	157	2	1.3	1	0.6	6796	144	156	10.4	3.3
PRJNA861683	SAMN29923225	GW982_BE129_S135	Leedale_Deep	982	17GWC17097	Leedale_Deep_982_17GWC17097	2017-10-11	52.5375	-114.577	22379	50	0	0	1	2	6796	47	50	5.2	2.1
PRJNA861683	SAMN29923180	GW983_BE084_S60	Sundre_South	983	17GWC17022	Sundre_South_983_17GWC17022	2017-06-28	51.9194	-114.561	105629	421	4	1	5	1.2	6796	283	341	18.7	3.8
PRJNA861683	SAMN29923179	GW984_BE083_S101	Sundre_North	984	17GWC17020	Sundre_North_984_17GWC17020	2017-06-28	51.9195	-114.561	18674	157	0	0	0	0	6796	149	157	20.6	3.6
PRJNA861683	SAMN29923112	GW985_BE010_S1	Cochrane_Shallow	985	16GWC16010	Cochrane_Shallow_985_16GWC16010	2016-06-06	51.2896	-114.424	49934	270	2	0.7	2	0.7	6796	223	259	21.9	3.9
PRJNA861683	SAMN29923207	GW985_BE111_S62	Cochrane_Shallow	985	17GWC17061	Cochrane_Shallow_985_17GWC17061	2017-08-31	51.2896	-114.424	33046	259	3	1.2	4	1.5	6796	219	250	17.6	3.7
PRJNA861683	SAMN29923115	GW986_BE013_S54	Cochrane_Deep	986	16GWC16002	Cochrane_Deep_986_16GWC16002	2016-06-06	51.2896	-114.424	48306	155	2	1.3	1	0.6	6796	129	148	5.7	2.7
PRJNA861683	SAMN29923218	GW986_BE122_S142	Cochrane_Deep	986	17GWC17062	Cochrane_Deep_986_17GWC17062	2017-09-21	51.2896	-114.424	39708	68	3	4.4	1	1.5	6796	49	60	5.5	2.1
PRJNA861683	SAMN29923151	GW989_BE055_S39	Buck_Lake	989	16GWE00125	Buck_Lake_989_16GWE00125	2016-10-26	52.9606	-114.943	22325	151	5	3.3	5	3.3	6796	135	150	8.5	3
PRJNA861683	SAMN29923149	GW990_BE053_S125	Buck_Deep	990	16GWE00121	Buck_Deep_990_16GWE00121	2016-10-25	52.9606	-114.943	29414	95	0	0	0	0	6796	89	94	4	2.2
PRJNA861683	SAMN29923172	GW991_BE076_S140	Cynthia	991	17GWE00063	Cynthia_991_17GWE00063	2017-06-21	53.3629	-115.591	47247	104	1	1	2	1.9	6796	78	95	2.8	1.8
