# Supplementary material for: Hydrogen and dark oxygen drive microbial productivity in diverse groundwater ecosystems
Source: Nat Commun. 2023 Jun 13;14:3194. doi: 10.1038/s41467-023-38523-4 (PMC10264387; doi:10.1038/s41467-023-38523-4)
Supplement: Supplementary file 15 — Supplementary Dataset 12 [file 41467_2023_38523_MOESM15_ESM.xlsx]

## Sheet: Ruff_et_al_Supplementary_Data_1
#	ASV	ASV sequence	Kingdom	Phylum	Class	Order	Family	Genus	Species
1	1	ACAAGCGGTGGATTATGTGGATTAATTCGATGCAACGCGAAAAACCTTACCTGGCCTTGACATGTAACGAACTTTCCAGAGATGGATTGGTGCTCGAAAGAGAACGTTAACACAGGTGCTGCATGGCTGTCGTCAGCTCGTGTCGTGAGATGTTGGGTTAAGTCCCGCAACGAGCGCAACCCTTGCCATTAATTGCCATCATTTAGTTGGGCACTTTAATGGGACTGCCGGTGACAAACCGGAGGAAGGTGGGGATGACGTCAAGTCCTCATGGCCCTTATGGCCAGGGCTTCACACGTAATACAATGGTCGGTACAGAGAGTTGCCAACCCGCGAGGGGGAGCCAATCTCAGAAAGCCGATCGTAGTCCGGATTGTAGTCTGCAACTCGACTACATGA…	Bacteria	Bacteria_Proteobacteria	Bacteria_Proteobacteria_Gammaproteobacteria	Bacteria_Proteobacteria_Gammaproteobacteria_Burkholderiales	Bacteria_Proteobacteria_Gammaproteobacteria_Burkholderiales_Methylophilaceae	Bacteria_Proteobacteria_Gammaproteobacteria_Burkholderiales_Methylophilaceae_Methylotenera	Bacteria_Proteobacteria_Gammaproteobacteria_Burkholderiales_Methylophilaceae_Methylotenera_mobilis
2	2	ACAAGCGGTGGATTATGTGGATTAATTCGATGCAACGCGAAAAACCTTACCTGGCCTTGACATGTAACGAACTTTCCAGAGATGGATTGGTGCTCGAAAGAGAACGTTAACACAGGTGCTGCATGGCTGTCGTCAGCTCGTGTCGTGAGATGTTGGGTTAAGTCCCGCAACGAGCGCAACCCTTGCCATTAATTGCCATCATTTAGTTGGGCACTTTAATGGGACTGCCGGTGACAAACCGGAGGAAGGTGGGGATGACGTCAAGTCCTCATGGCCCTTATGGCCAGGGCTTCACACGTAATACAATGGTCGGTACAGAGGGTTGCCAACCCGCGAGGGGGAGCCAATCCCAGAAAGCCGATCGTAGTCCGGATTGTAGTCTGCAACTCGACTACATGA…	Bacteria	Bacteria_Proteobacteria	Bacteria_Proteobacteria_Gammaproteobacteria	Bacteria_Proteobacteria_Gammaproteobacteria_Burkholderiales	Bacteria_Proteobacteria_Gammaproteobacteria_Burkholderiales_Methylophilaceae	Bacteria_Proteobacteria_Gammaproteobacteria_Burkholderiales_Methylophilaceae_Methylotenera	Bacteria_Proteobacteria_Gammaproteobacteria_Burkholderiales_Methylophilaceae_Methylotenera_unc
3	3	CACAACGCGTGGAGCCTGCGGTTTAATTGGATTCAACGCCGGACATCTCACCAGGGGCGACAGCAGTATGATAGCCAGGTTGATGACCTTGCTTGACAAGCTGAGAGGAGGTGCATGGCCGCCGTCAGCTCGTACCGTGAGGCGTCCTGTTAAGTCAGGCAACGAGCGAGACCCACGCCCTTAGTTACCAGCGGATCCTCCGGGATGCCGGGCACACTAAGGGGACCGCCAGTGATAAACTGGAGGAAGGAGTGGACGACGGTAGGTCCGTATGCCCCGAATCCCCTGGGCAACACGCGGGCTACAATGGCTTGGACAATGGGTTCCGACACTGAAAAGTGGAGGTAATCCCCTAAACCAAGTCTTAGTTCGGATCGAGGGCTGTAACCCGCCCTCGTG…	Archaea	Archaea_Euryarchaeota	Archaea_Euryarchaeota_Methanobacteria	Archaea_Euryarchaeota_Methanobacteria_Methanobacteriales	Archaea_Euryarchaeota_Methanobacteria_Methanobacteriales_Methanobacteriaceae	Archaea_Euryarchaeota_Methanobacteria_Methanobacteriales_Methanobacteriaceae_Methanobacterium	Archaea_Euryarchaeota_Methanobacteria_Methanobacteriales_Methanobacteriaceae_Methanobacterium_unc
4	4	CACAACGCGTGGAGCCTGCGGTTTAATTGGATTCAACGCCGGACATCTCACCAGGGGCGACAGCAGTATGATAGCCAGGTTGATGACCTTGCTTGACAAGCTGAGAGGAGGTGCATGGCCGCCGTCAGCTCGTACCGTGAGGCGTCCTGTTAAGTCAGGCAACGAGCGAGACCCACGCCCTTAGTTACCAGCGGATCCTCCGGGATGCCGGGCACACTAAGGGGACCGCCAGTGATAAACTGGAGGAAGGAGTGGACGACGGTAGGTCCGTATGCCCCGAATCCCCTGGGCAACACGCGGGCTACAATGGCTTGGACAATGGGTTCCGACACTGAAAGGTGGAGGTAATCCCCTAAACCAAGTCTTAGTTCGGATCGAGGGCTGTAACCCGCCCTCGTG…	Archaea	Archaea_Euryarchaeota	Archaea_Euryarchaeota_Methanobacteria	Archaea_Euryarchaeota_Methanobacteria_Methanobacteriales	Archaea_Euryarchaeota_Methanobacteria_Methanobacteriales_Methanobacteriaceae	Archaea_Euryarchaeota_Methanobacteria_Methanobacteriales_Methanobacteriaceae_Methanobacterium	Archaea_Euryarchaeota_Methanobacteria_Methanobacteriales_Methanobacteriaceae_Methanobacterium_unc
5	5	ACAAGCGGTGGAGCATGTGGTTTAATTCGACGCAACGCGAAGAACCTTACCAAGGTTTGACATGCCGGTTACCGATCTGAAAAGTGAGGGACCCTTCGGGGAGCCGGCACAGGTGGTGCATGGTTGTCGTCAGCTCGTGCCGTGAGGTGTTGGGTTAAGTCCCGCAACGAGCGCAACCCTTATCTTTAGTTGCCAGCACATAAAGGTGGGCACTCTAGAGAGACTGCCGTCGACAAGGCGGAGGAAGGTGGGGATGACGTCAAATCATCATGCCCTTTATATCTTGGGCTACACACGTGCTACAATGGCCGGTACAACGGGAAGCGAAAGCGCGAGCCGGAGCCAATCCCAAAAAACCGGTCCCAGTTCGGATTGCAGGCTGCAACTCGCCTGCATGAA…	Bacteria	Bacteria_Firmicutes	Bacteria_Firmicutes_Desulfotomaculia	Bacteria_Firmicutes_Desulfotomaculia_Ammonifexales	Bacteria_Firmicutes_Desulfotomaculia_Ammonifexales_Desulforudaceae	Bacteria_Firmicutes_Desulfotomaculia_Ammonifexales_Desulforudaceae_Candidatus_Desulforudis	Bacteria_Firmicutes_Desulfotomaculia_Ammonifexales_Desulforudaceae_Candidatus_Desulforudis_unc
6	6	ACAAGCGGTGGATGATGTGGTTTAATTCGATGCAACGCGAAAAACCTTACCCACCTTTGACATGTATGGAAGTTTCCAGAGATGGATTCGTGCTCGAAAGAGAGCCATAACACAGGTGCTGCATGGCTGTCGTCAGCTCGTGTCGTGAGATGTTGGGTTAAGTCCCGCAACGAGCGCAACCCTTGTCATTAGTTGCTACATTTGGTTGGGCACTCTAATGAGACTGCCGGTGACAAACCGGAGGAAGGTGGGGATGACGTCAAGTCCTCATGGCCCTTATAGGTGGGGCTACACACGTCATACAATGGCCGGTACAAAGGGTCGCAAACCCGCGAGGGGGAGCCAATCCATCAAAGCCGGTCGTAGTCCGGATCGCAGTCTGCAACTCGACTGCGTGAA…	Bacteria	Bacteria_Proteobacteria	Bacteria_Proteobacteria_Gammaproteobacteria	Bacteria_Proteobacteria_Gammaproteobacteria_Burkholderiales	Bacteria_Proteobacteria_Gammaproteobacteria_Burkholderiales_Comamonadaceae	Bacteria_Proteobacteria_Gammaproteobacteria_Burkholderiales_Comamonadaceae_Hydrogenophaga	Bacteria_Proteobacteria_Gammaproteobacteria_Burkholderiales_Comamonadaceae_Hydrogenophaga_unc
7	7	ACAAGCGGTGGATGATGTGGATTAATTCGATGCAACGCGAAGAACCTTACCTACCCTTGACATGCCAGGAACTTTCCAGAGATGGATTGGTGCCCGCAAGGGAACCTGGACACAGGTGCTGCATGGCTGTCGTCAGCTCGTGTCGTGAGATGTTGGGTTAAGTCCCGCAACGAGCGCAACCCTTGCCATTAGTTGCTACGAAAGGGCACTCTAATGGGACTGCCGGTGACAAACCGGAGGAAGGTGGGGATGACGTCAAGTCATCATGGCCCTTATGGGTAGGGCTTCACACGTCATACAATGGTCGGTACAGAGGGTCGCCAACCCGCGAGGGGGAGCCAATCCCAGAAAGCCGATCGTAGTCCGGATTGGAGTCTGCAACTCGACTCCATGAAGTCG…	Bacteria	Bacteria_Proteobacteria	Bacteria_Proteobacteria_Gammaproteobacteria	Bacteria_Proteobacteria_Gammaproteobacteria_Burkholderiales	Bacteria_Proteobacteria_Gammaproteobacteria_Burkholderiales_Hydrogenophilaceae	Bacteria_Proteobacteria_Gammaproteobacteria_Burkholderiales_Hydrogenophilaceae_unc	Bacteria_Proteobacteria_Gammaproteobacteria_Burkholderiales_Hydrogenophilaceae_unc_unc
8	8	ACAAGCGGTGGATTATGTGGATTAATTCGATGCAACGCGAAAAACCTTACCTACCCTTGACATGTACGGAACTTGCCAGAGATGGCTTGGTGCTCGAAAGAGAACCGTAACACAGGTGCTGCATGGCTGTCGTCAGCTCGTGTCGTGAGATGTTGGGTTAAGTCCCGCAACGAGCGCAACCCTTGTCATTAATTGCCATCATTTAGTTGGGCACTTTAATGAGACTGCCGGTGACAAACCGGAGGAAGGTGGGGATGACGTCAAGTCCTCATGGCCCTTATGGGTAGGGCTTCACACGTAATACAATGGTCGGTACAGAGGGTCGCCAACCCGCGAGGGGGAGCCAATCCCAGAAAGCCGATCGTAGTCCGGATCGGAGTCTGCAACTCGACTCCGTGA…	Bacteria	Bacteria_Proteobacteria	Bacteria_Proteobacteria_Gammaproteobacteria	Bacteria_Proteobacteria_Gammaproteobacteria_Burkholderiales	Bacteria_Proteobacteria_Gammaproteobacteria_Burkholderiales_Sulfuricellaceae	Bacteria_Proteobacteria_Gammaproteobacteria_Burkholderiales_Sulfuricellaceae_Ferritrophicum	Bacteria_Proteobacteria_Gammaproteobacteria_Burkholderiales_Sulfuricellaceae_Ferritrophicum_unc
9	9	ACAAGCGGTGGAGCATGTGGTTTAATTCGATGCAACGCGAAGAACCTTACCTACCCTTGACATCCAGAGAATCTGTTAGAGATAGTAGAGTGCCTTCGGGAACTCTGAGACAGGTGCTGCATGGCTGTCGTCAGCTCGTGTCGTGAGATGTTGGGTTAAGTCCCGTAACGAGCGCAACCCTTATCCTTAGTTGCCAGCGAGTCAAGTCGGGAACTCTAGGGAGACTGCCGGTGATAAACCGGAGGAAGGTGGGGACGACGTCAAGTCATCATGGCCCTTATGGGTAGGGCTACACACGTGCTACAATGGCCGGTACAGAGGGCTGCGAAACCGCGAGGTCAAGCAAATCCCAGAAAGCCGGTCCTAGTCCGGATTGGAGTCTGCAACTCGACTCCATGA…	Bacteria	Bacteria_Proteobacteria	Bacteria_Proteobacteria_Gammaproteobacteria	Bacteria_Proteobacteria_Gammaproteobacteria_Methylococcales	Bacteria_Proteobacteria_Gammaproteobacteria_Methylococcales_Methylomonadaceae	Bacteria_Proteobacteria_Gammaproteobacteria_Methylococcales_Methylomonadaceae_Methylobacter	Bacteria_Proteobacteria_Gammaproteobacteria_Methylococcales_Methylomonadaceae_Methylobacter_unc
10	10	ACAAGCGGTGGATTATGTGGATTAATTCGATGCAACGCGAAAAACCTTACCTACCCTTGACATGTACGGAACTTGCCAGAGATGGCTTGGTGCTCGAAAGAGAACCGTAACACAGGTGCTGCATGGCTGTCGTCAGCTCGTGTCGTGAGATGTTGGGTTAAGTCCCGCAACGAGCGCAACCCTTGTCATTAATTGCCATCATTTAGTTGGGCACTTTAATGAGACTGCCGGTGACAAACCGGAGGAAGGTGGGGATGACGTCAAGTCCTCATGGCCCTTATGGGTAGGGCTTCACACGTAATACAATGGTCGGTACAGAGGGTCGCCAACCCGCGAGGGGGAGCCAATCCCAGAAAGCCGATCGTAGTCCGGATTGGAGTCTGCAACTCGACTCCATGA…	Bacteria	Bacteria_Proteobacteria	Bacteria_Proteobacteria_Gammaproteobacteria	Bacteria_Proteobacteria_Gammaproteobacteria_Burkholderiales	Bacteria_Proteobacteria_Gammaproteobacteria_Burkholderiales_Sulfuricellaceae	Bacteria_Proteobacteria_Gammaproteobacteria_Burkholderiales_Sulfuricellaceae_Ferritrophicum	Bacteria_Proteobacteria_Gammaproteobacteria_Burkholderiales_Sulfuricellaceae_Ferritrophicum_unc
11	11	ACAAGCGGTGGAGCATGTGGTTTAATTCGATGCAACGCGAAGAACCTTACCATCCCTTGACATGTAGAGAATTTTCCAGAGATGGAGAAGTGCCTTCGGGAACTCTAACACAGGTGCTGCATGGCTGTCGTCAGCTCGTGTCGTGAGATGTTGGGTTAAGTCCCGCAACGAGCGCAACCCTTATCATTAGTTGCTACCATTTAGTTGAGAACTCTAATGAGACTGCCGGTGATAAACCGGAGGAAGGCGGGGACGACGTCAAGTCATCATGGCCCTTATGGGATGGGCTACACACGTGCTACAATGGGGAGTACAAAGAGCAGCCAACTGGCGACAGTGCGCGAATCTCAAAAAACTTCTCGTAGTCCGGATTGGAGTCTGCAACTCGACTCCATGAAG…	Bacteria	Bacteria_Proteobacteria	Bacteria_Proteobacteria_Gammaproteobacteria	Bacteria_Proteobacteria_Gammaproteobacteria_Thiomicrospirales	Bacteria_Proteobacteria_Gammaproteobacteria_Thiomicrospirales_Thiomicrospiraceae	Bacteria_Proteobacteria_Gammaproteobacteria_Thiomicrospirales_Thiomicrospiraceae_Thiomicrorhabdus	Bacteria_Proteobacteria_Gammaproteobacteria_Thiomicrospirales_Thiomicrospiraceae_Thiomicrorhabdus_unc
12	12	ACAAGCGGTGGATGATGTGGTTTAATTCGATGCAACGCGAAAAACCTTACCCACCTTTGACATGTACGGAAGCCTTTAGAGATAGAGGCGTGCTCGAAAGAGAGCCGTAACACAGGTGCTGCATGGCTGTCGTCAGCTCGTGTCGTGAGATGTTGGGTTAAGTCCCGCAACGAGCGCAACCCTTGTCATTAGTTGCTACATTCAGTTGGGCACTCTAATGAGACTGCCGGTGACAAGCCGGAGGAAGGTGGGGATGACGTCAAGTCCTCATGGCCCTTATAGGTGGGGCTACACACGTCATACAATGGCTGGTACAAAGGGTTGCCAACCCGCGAGGGGGAGCTAATCCCATAAAGCCAGTCGTAGTCCGGATCGTAGTCTGCAACTCGACTACGTGAA…	Bacteria	Bacteria_Proteobacteria	Bacteria_Proteobacteria_Gammaproteobacteria	Bacteria_Proteobacteria_Gammaproteobacteria_Burkholderiales	Bacteria_Proteobacteria_Gammaproteobacteria_Burkholderiales_Comamonadaceae	Bacteria_Proteobacteria_Gammaproteobacteria_Burkholderiales_Comamonadaceae_Rhodoferax	Bacteria_Proteobacteria_Gammaproteobacteria_Burkholderiales_Comamonadaceae_Rhodoferax_unc
13	13	ACAAGCGGTGGATTATGTGGATTAATTCGATGCAACGCGAAAAACCTTACCTGGCCTTGACATGTACCGAATTTACCAGAGATGGTTTAGTGCTCGAAAGAGAACGGTAACACAGGTGCTGCATGGCTGTCGTCAGCTCGTGTCGTGAGATGTTGGGTTAAGTCCCGCAACGAGCGCAACCCTTGCCAATAATTGCCATCATTTAGTTGGGCACTTTATTGGGACTGCCGGTGACAAACCGGAGGAAGGTGGGGATGACGTCAAGTCCTCATGGCCCTTATGGCCAGGGCTTCACACGTAATACAATGGTCGGTACAGAGGGTCGCCAAACCGCAAGGTGGAGCCAATCCCAGAAAGCCGATCGTAGTCCGGATTGAGGTCTGCAACTCGACCTCATGA…	Bacteria	Bacteria_Proteobacteria	Bacteria_Proteobacteria_Gammaproteobacteria	Bacteria_Proteobacteria_Gammaproteobacteria_Burkholderiales	Bacteria_Proteobacteria_Gammaproteobacteria_Burkholderiales_Methylophilaceae	Bacteria_Proteobacteria_Gammaproteobacteria_Burkholderiales_Methylophilaceae_Methylotenera	Bacteria_Proteobacteria_Gammaproteobacteria_Burkholderiales_Methylophilaceae_Methylotenera_unc
14	14	ACAAGCGGTGGAGCATGTGGTTTAATTCGAAGCAACGCGCAGAACCTTACCAACCCTTGACATGGATATCGCGGGGCGAGAGATCGTCCTTTCAGTTCGGCTGGATATCACACAGGTGCTGCATGGCTGTCGTCAGCTCGTGTCGTGAGATGTTCGGTTAAGTCCGGCAACGAGCGCAACCCACGTCCTTAGTTGCCAGCAGGTTAAGCTGGGCACTCTAGGGAAACTGCCGATGATAAGTCGGAGGAAGGTGTGGATGACGTCAAGTCCTCATGGCCCTTACGGGTTGGGCTACACACGTGCTACAATGGTAGTGACAGTGGGATAATCCCAAAAAGCTATCTCAGTTCGGATTGGGGTCTGCAACTCGACCCCATGAAGTCGGAATCGCTAGTAATC…	Bacteria	Bacteria_Proteobacteria	Bacteria_Proteobacteria_Alphaproteobacteria	Bacteria_Proteobacteria_Alphaproteobacteria_Rhodobacterales	Bacteria_Proteobacteria_Alphaproteobacteria_Rhodobacterales_Rhodobacteraceae	Bacteria_Proteobacteria_Alphaproteobacteria_Rhodobacterales_Rhodobacteraceae_Roseinatronobacter	Bacteria_Proteobacteria_Alphaproteobacteria_Rhodobacterales_Rhodobacteraceae_Roseinatronobacter_unc
15	15	ACAAGCGGTGGATTATGTGGATTAATTCGATGCAACGCGAAAAACCTTACCTGGCCTTGACATGTAACGAACTTTCCAGAGATGGATTGGTGCTCGAAAGAGAACGTTAACACAGGTGCTGCATGGCTGTCGTCAGCTCGTGTCGTGAGATGTTGGGTTAAGTCCCGCAACGAGCGCAACCCTTGCCATTAATTGCCATCATTTAGTTGGGCACTTTAATGGGACTGCCGGTGACAAACCGGAGGAAGGTGGGGATGACGTCAAGTCCTCATGGCCCTTATGGCCAGGGCTTCACACGTAATACAATGGTCGGTACAGAGGGTTGCTAAGCCGCGAGGTGGAGCCAATCCCAGAAAGCCGATCGTAGTCCGGATTGTAGTCTGCAACTCGACTACATGA…	Bacteria	Bacteria_Proteobacteria	Bacteria_Proteobacteria_Gammaproteobacteria	Bacteria_Proteobacteria_Gammaproteobacteria_Burkholderiales	Bacteria_Proteobacteria_Gammaproteobacteria_Burkholderiales_Methylophilaceae	Bacteria_Proteobacteria_Gammaproteobacteria_Burkholderiales_Methylophilaceae_Methylotenera	Bacteria_Proteobacteria_Gammaproteobacteria_Burkholderiales_Methylophilaceae_Methylotenera_unc
16	16	ACAAGCGGTGGATTATGTGGATTAATTCGATGCAACGCGAAAAACCTTACCTGGCCTTGACATGTACGGAACTTTCCAGAGATGGATTGGTGCCCGAAAGGGAACCGTAACACAGGTGCTGCATGGCTGTCGTCAGCTCGTGTCGTGAGATGTTGGGTTAAGTCCCGCAACGAGCGCAACCCTTGCCATTAATTGCCATCATTTAGTTGGGCACTTTAATGGGACTGCCGGTGACAAACCGGAGGAAGGTGGGGATGACGTCAAGTCCTCATGGCCCTTATGGCCAGGGCTTCACACGTAATACAATGGTCGGTACAGAGGGTTGCCAACCCGCGAGGGGGAGCTAATCTCAGAAAGCCGATCGTAGTCCGGATTGTAGTCTGCAACTCGACTACATGA…	Bacteria	Bacteria_Proteobacteria	Bacteria_Proteobacteria_Gammaproteobacteria	Bacteria_Proteobacteria_Gammaproteobacteria_Burkholderiales	Bacteria_Proteobacteria_Gammaproteobacteria_Burkholderiales_Methylophilaceae	Bacteria_Proteobacteria_Gammaproteobacteria_Burkholderiales_Methylophilaceae_Methylotenera	Bacteria_Proteobacteria_Gammaproteobacteria_Burkholderiales_Methylophilaceae_Methylotenera_unc
17	17	ACAAGCGGTGGATTATGTGGATTAATTCGATGCAACGCGAAAAACCTTACCTGGCCTTGACATGTACGGAACTTTCCAGAGATGGATTGGTGCTCGAAAGAGAACCGTAACACAGGTGCTGCATGGCTGTCGTCAGCTCGTGTCGTGAGATGTTGGGTTAAGTCCCGCAACGAGCGCAACCCTTGCCATTAATTGCCATCATTCAGTTGGGCACTTTAATGGGACTGCCGGTGACAAACCGGAGGAAGGTGGGGATGACGTCAAGTCCTCATGGCCCTTATGGCCAGGGCTTCACACGTAATACAATGGTCGGTACAGAGGGTTGCCAACCCGCGAGGGGGAGCCAATCCCAGAAAGCCGATCGTAGTCCGGATTGCAGTCTGCAACTCGACTGCATGA…	Bacteria	Bacteria_Proteobacteria	Bacteria_Proteobacteria_Gammaproteobacteria	Bacteria_Proteobacteria_Gammaproteobacteria_Burkholderiales	Bacteria_Proteobacteria_Gammaproteobacteria_Burkholderiales_Methylophilaceae	Bacteria_Proteobacteria_Gammaproteobacteria_Burkholderiales_Methylophilaceae_UBA6140	Bacteria_Proteobacteria_Gammaproteobacteria_Burkholderiales_Methylophilaceae_UBA6140_unc
18	18	ACAAGCGGTGGAGCATGTGGTTTAATTCGATGCAACGCGAAGAACCTTACCTACCCTTGACATCCAGAGAATCTGTTAGAGATAGTAGAGTGCCTTCGGGAACTCTGAGACAGGTGCTGCATGGCTGTCGTCAGCTCGTGTCGTGAGATGTTGGGTTAAGTCCCGTAACGAGCGCAACCCTTATCCTTAGTTGCCAGCGAGTCAAGTCGGGAACTCTAGGGAGACTGCCGGTGATAAACCGGAGGAAGGTGGGGACGACGTCAAGTCATCATGGCCCTTATGGGTAGGGCTACACACGTGCTACAATGGCCGGTACAGAGGGCTGCGAAACCGCGAGGTCAAGCAAATCCCAGAAAGCCGGTCTTAGTCCGGATTGGAGTCTGCAACTCGACTCCATGA…	Bacteria	Bacteria_Proteobacteria	Bacteria_Proteobacteria_Gammaproteobacteria	Bacteria_Proteobacteria_Gammaproteobacteria_Methylococcales	Bacteria_Proteobacteria_Gammaproteobacteria_Methylococcales_Methylomonadaceae	Bacteria_Proteobacteria_Gammaproteobacteria_Methylococcales_Methylomonadaceae_Methylobacter	Bacteria_Proteobacteria_Gammaproteobacteria_Methylococcales_Methylomonadaceae_Methylobacter_unc
19	19	ACAAGCGGTGGAGTATGTGGTTTAATTCGACGCAACGCGCAGAACCTTACCTGGTCTTGACATCCCGAGAATTTCCTGGAAACAGGAAAGTGCCTCGCAAGAGGAACTTGGTGACAGGTGCTGCATGGCTGTCGTCAGCTCGTGTCGTGAGATGTTGGGTTAAGTCCCGCAACGAGCGCAACCCTTGTCTTTAGTTGCCATCATTAAGTTGGGCACTCTAAAGAGACTGCCGGTGTCAAACCGGAGGAAGGTGGGGATGACGTCAAGTCCTCATGGCCTTTATGACCAGGGCTACACACGTACTACAATGGCAGGTACAAAGGGCAGCCACTTAGCGATAAGGAGCGAATCCCGTAAAACCTGTCTCAGTCCGGATTGGAGTCTGCAACTCGACTCCAT…	Bacteria	Bacteria_Desulfobacterota	Bacteria_Desulfobacterota_Desulfobulbia	Bacteria_Desulfobacterota_Desulfobulbia_Desulfobulbales	Bacteria_Desulfobacterota_Desulfobulbia_Desulfobulbales_Desulfocapsaceae	Bacteria_Desulfobacterota_Desulfobulbia_Desulfobulbales_Desulfocapsaceae_Desulfocapsa	Bacteria_Desulfobacterota_Desulfobulbia_Desulfobulbales_Desulfocapsaceae_Desulfocapsa_unc
20	20	ACAAGCGGTGGATGATGTGGATTAATTCGATGCAACGCGAAAAACCTTACCTACCCTTGACATGCCAGGAATCCTGCAGAGATGTGGGAGTGCTCGAAAGAGAACCTGGACACAGGTGCTGCATGGCTGTCGTCAGCTCGTGTCGTGAGATGTTGGGTTAAGTCCCGCAACGAGCGCAACCCTTGTCATTAGTTGCCATCATTTAGTTGGGCACTCTAATGAGACTGCCGGTGACAAACCGGAGGAAGGTGGGGATGACGTCAAGTCCTCATGGCCCTTATGGGTAGGGCTTCACACGTCATACAATGGTCGGTACAAAGGGTTGCCAAGCCGCGAGGTGGAGCCAATCCCGAAAAGCCGATCGTAGTCCGGATCGGAGTCTGCAACTCGACTCCGTGA…	Bacteria	Bacteria_Proteobacteria	Bacteria_Proteobacteria_Gammaproteobacteria	Bacteria_Proteobacteria_Gammaproteobacteria_Burkholderiales	Bacteria_Proteobacteria_Gammaproteobacteria_Burkholderiales_Rhodocyclaceae	Bacteria_Proteobacteria_Gammaproteobacteria_Burkholderiales_Rhodocyclaceae_unc	Bacteria_Proteobacteria_Gammaproteobacteria_Burkholderiales_Rhodocyclaceae_unc_unc
21	21	TACAACGGGTGGAGCCTGCGGTTCAATTGGATTCAACGCCGGAAAGCTTACCGGACTCGACAGCAATATGAAGGTCAGGCTAAAGACCTTACCGAATTCGCTGAGAGGAGGTGCATGGCCGTCGTCAGTTCGTATCGTGAGACATCCTGTTAAGTCAGGCAACGAGCAAGACCCGTGCCCACAGTTGCCAGCATATCCGCAAGGATGATGGGCACACTGTGGGGACCGCCGCTGCTAAAGCGGAGGAAGGAGCGGGCTACGGTAGGTCAGTATGCCCCGAATGGTCCGGGCTACACGCGGGCTACAATGGTTGGGACAATGGGCACCAACACCGAGAGGTGACGGTAATCTCCTAAACCCAGCCTTAGTTCGGATTGAGGGCTGCAACTCGCCCTCATG…	Archaea	Archaea_Halobacterota	Archaea_Halobacterota_Methanosarcinia	Archaea_Halobacterota_Methanosarcinia_Methanosarciniales	Archaea_Halobacterota_Methanosarcinia_Methanosarciniales_Methanoperedenaceae	Archaea_Halobacterota_Methanosarcinia_Methanosarciniales_Methanoperedenaceae_Candidatus_Methanoperedens	Archaea_Halobacterota_Methanosarcinia_Methanosarciniales_Methanoperedenaceae_Candidatus_Methanoperedens_unc
22	22	ACAAGCGGTGGAGCATGTGGTTTAATTCGAAGCAACGCGCAGAACCTTACCAACCCTTGACATGGGTATCGCGGATCCAGAGATGGATCTTTCAGTTCGGCTGGATACCACACAGGTGCTGCATGGCTGTCGTCAGCTCGTGTCGTGAGATGTTCGGTTAAGTCCGGCAACGAGCGCAACCCACACTCTTAGTTGCCATCATTCAGTTGGGCACTCTAGGAGAACTGCCGGTGATAAGCCGGAGGAAGGTGTGGATGACGTCAAGTCCTCATGGCCCTTACGGGTTGGGCTACACACGTGCTACAATGGTGGTGACAATGGGTTAATCCCAAAAAGCCATCTCAGTTCGGATTGGGGTCTGCAACTCGACCCCATGAAGTCGGAATCGCTAGTAATCGC…	Bacteria	Bacteria_Proteobacteria	Bacteria_Proteobacteria_Alphaproteobacteria	Bacteria_Proteobacteria_Alphaproteobacteria_Rhodobacterales	Bacteria_Proteobacteria_Alphaproteobacteria_Rhodobacterales_Rhodobacteraceae	Bacteria_Proteobacteria_Alphaproteobacteria_Rhodobacterales_Rhodobacteraceae_Rhodobacter	Bacteria_Proteobacteria_Alphaproteobacteria_Rhodobacterales_Rhodobacteraceae_Rhodobacter_unc
23	23	ACAAGCGGTGGAGCATGTGGTTTAATTCGATGCAACGCGAAGAACCTTACCATCCCTTGACATGTAGAGAACTTTCTAGAGATAGATTGGTGCCTTCGGGAACTCTAACACAGGTGCTGCATGGCTGTCGTCAGCTCGTGTCGTGAGATGTTGGGTTAAGTCCCGCAACGAGCGCAACCCTTATCATTAGTTGCTACCATTTAGTTGAGAACTCTAATGAGACTGCCGGTGATAAACCGGAGGAAGGCGGGGACGACGTCAAGTCATCATGGCCCTTATGGGATGGGCTACACACGTGCTACAATGGGGAGTACAAAGAGCAGCCAACTGGCGACAGTGCGCGAATCTCAAAAAACTTCTCGTAGTCCGGATTGGAGTCTGCAACTCGACTCCATGAAG…	Bacteria	Bacteria_Proteobacteria	Bacteria_Proteobacteria_Gammaproteobacteria	Bacteria_Proteobacteria_Gammaproteobacteria_Thiomicrospirales	Bacteria_Proteobacteria_Gammaproteobacteria_Thiomicrospirales_Thiomicrospiraceae	Bacteria_Proteobacteria_Gammaproteobacteria_Thiomicrospirales_Thiomicrospiraceae_Thiomicrorhabdus	Bacteria_Proteobacteria_Gammaproteobacteria_Thiomicrospirales_Thiomicrospiraceae_Thiomicrorhabdus_unc
24	24	ACAAGCGGTGGAGCATGTGGTTTAATTCGATGATACGCGAGGAACCTTACCTGGGCTAGAATGCATTTTGACCGCCAGTGAAAGCTGGTTTTGTAGCAATACACAATTTGTAAGGTGCTGCATGGCTGTCGTCAGCTCGTGCCGTGAGGTGTTGGGTTAAGTCCCGCAACGAGCGCAACCCCTATCAATAGTTGCCAACAGGTAATGCTGGGAACTCTATTGAAACTGCCGCCGTAAGGCGTGAGGAAGGAGGGGATGATGTCAAGTCATCATGGCCTTTATGCCCAGGGCTACACACGTGCTACAATGGGGTGGACAAAGGGCTGCAACACGGTGACGTGAAGCTAATCCCAAAAACCATCTCTCAGTTCAGATCGTAGTCTGCAACTCGACTACGTG…	Bacteria	Bacteria_Bacteroidota	Bacteria_Bacteroidota_Bacteroidia	Bacteria_Bacteroidota_Bacteroidia_Chitinophagales	Bacteria_Bacteroidota_Bacteroidia_Chitinophagales_Chitinophagaceae	Bacteria_Bacteroidota_Bacteroidia_Chitinophagales_Chitinophagaceae_Sediminibacterium	Bacteria_Bacteroidota_Bacteroidia_Chitinophagales_Chitinophagaceae_Sediminibacterium_unc
25	25	ACAAGCGGTGGATGATGTGGATTAATTCGATGCAACGCGAAAAACCTTACCTACCCTTGACATGTCCAGAACCCTGCAGAGATGCGGGGGTGCCCGAAAGGGAATTGGAACACAGGTGCTGCATGGCTGTCGTCAGCTCGTGTCGTGAGATGTTGGGTTAAGTCCCGCAACGAGCGCAACCCTTATCATTAGTTGCTACGCAAGGGCACTCTAATGAGACTGCCGGTGACAAACCGGAGGAAGGTGGGGATGACGTCAAGTCCTCATGGCCCTTATGGGTAGGGCTTCACACGTCATACAATGGTCGGTACAGAGGGTTGCCAAGCCGCGAGGTGGAGCCAATCCCAGAAAGCCGATCGTAGTCCGGATTGTTCTCTGCAACTCGAGAGCATGAAGTCG…	Bacteria	Bacteria_Proteobacteria	Bacteria_Proteobacteria_Gammaproteobacteria	Bacteria_Proteobacteria_Gammaproteobacteria_Burkholderiales	Bacteria_Proteobacteria_Gammaproteobacteria_Burkholderiales_Hydrogenophilaceae	Bacteria_Proteobacteria_Gammaproteobacteria_Burkholderiales_Hydrogenophilaceae_Thiobacillus	Bacteria_Proteobacteria_Gammaproteobacteria_Burkholderiales_Hydrogenophilaceae_Thiobacillus_unc
26	26	CACAACGGGTGGAGCTTGCGGTTTAATTGGATTCAACGCCGGAAATCTTACCGGGACCGACAGCAATATGAAGGCCAGGCTGAAGACTTTGCCGGATTAGCTGAGAGGTGGTGCATGGCCGTCGTCAGTTCGTACTGTGAAGCATCCTGTTAAGTCAGGCAACGAGCGAGACCCACGCCCACAGTTGCCAGCGTACTCTCCGGAGTGACGGGTACACTGTGGGGACCGCCGCTGCTAAAGCGGAGGAAGGAATGGGCAACGGTAGGTCAGTATGCCCCGAATATCCCGGGCTACACGCGAGCTACAATGGTTGGTACAATGGGTATCTACCCCGAAAGGGGATGGAAATCTCCTAAAGCCAATCTTAGTCCGGATTGAGGGCTGCAACTCGCCCTCATG…	Archaea	Archaea_Halobacterota	Archaea_Halobacterota_Methanosarcinia	Archaea_Halobacterota_Methanosarcinia_Methanosarciniales	Archaea_Halobacterota_Methanosarcinia_Methanosarciniales_Methanosaetaceae	Archaea_Halobacterota_Methanosarcinia_Methanosarciniales_Methanosaetaceae_Methanosaeta	Archaea_Halobacterota_Methanosarcinia_Methanosarciniales_Methanosaetaceae_Methanosaeta_unc
27	27	ACAACCAGTGGAACATGTGGTTCAATTCGAAACAAAACGAAAAACCTCACCAAGGTTTGACATACTATCGTACATTCTGCTAGAAATAGTGGGAAATCCGCAAGGATGATAGAACAGGTGCTGCATGGCTGTCGTCAGCTCGTTCCGTGAGGAGTACCCTTAAGTGGGACAACGAGCGCAACCCTTATCTTGTGTTATATTTGTCACAAGAGACGGTCCCGACTTAGTCGGGAAGGAAGGCGGGGCAGACGTCAAGTCAGCATGGTCCTTATACCTTGGGCTACACACATGTTACAATGGATAAGAACAACGGGTTTTGCCACGATGCAAATCGGAGCAAATCCCTGAAATTTATCCTCAGTGGGGATTGGGGTCTGCAACTCGACCCCATGAACACGG…	Bacteria	Bacteria_Patescibacteria	Bacteria_Patescibacteria_Microgenomatia	Bacteria_Patescibacteria_Microgenomatia_Candidatus_Roizmanbacteria	Bacteria_Patescibacteria_Microgenomatia_Candidatus_Roizmanbacteria_unc	Bacteria_Patescibacteria_Microgenomatia_Candidatus_Roizmanbacteria_unc_unc	Bacteria_Patescibacteria_Microgenomatia_Candidatus_Roizmanbacteria_unc_unc_unc
28	28	ACAAGCGGTGGATGATGTGGTTTAATTCGATGCAACGCGAAAAACCTTACCCACCTTTGACATGTATGGAAGTCGCCAGAGATGGCTTCGTGCTCGAAAGAGAGCCATAACACAGGTGCTGCATGGCTGTCGTCAGCTCGTGTCGTGAGATGTTGGGTTAAGTCCCGCAACGAGCGCAACCCTTGTCATTAGTTGCTACATTCAGTTGGGCACTCTAATGAGACTGCCGGTGACAAACCGGAGGAAGGTGGGGATGACGTCAAGTCCTCATGGCCCTTATAGGTGGGGCTACACACGTCATACAATGGCCGGTACAAAGGGTCGCAAACCCGCGAGGGGGAGCCAATCCATCAAAGCCGGTCGTAGTCCGGATCGCAGTCTGCAACTCGACTGCGTGAA…	Bacteria	Bacteria_Proteobacteria	Bacteria_Proteobacteria_Gammaproteobacteria	Bacteria_Proteobacteria_Gammaproteobacteria_Burkholderiales	Bacteria_Proteobacteria_Gammaproteobacteria_Burkholderiales_Comamonadaceae	Bacteria_Proteobacteria_Gammaproteobacteria_Burkholderiales_Comamonadaceae_Hydrogenophaga	Bacteria_Proteobacteria_Gammaproteobacteria_Burkholderiales_Comamonadaceae_Hydrogenophaga_unc
29	29	ACAAGCGGTGGATTATGTGGATTAATTCGATGCAACGCGAAAAACCTTACCTGGCCTTGACATGCCACTAACGAAGCAGAGATGCATTAGGTGCCCGTAAGGGAAAGTGGACACAGGTGCTGCATGGCTGTCGTCAGCTCGTGTCGTGAGATGTTGGGTTAAGTCCCGCAACGAGCGCAACCCTTGCCATTAATTGCCATCATTTAGTTGGGCACTTTAATGGGACTGCCGGTGACAAACCGGAGGAAGGTGGGGATGACGTCAAGTCCTCATGGCCCTTATGGCCAGGGCTTCACACGTAATACAATGGTCGGTACAGAGAGTTGCCAACCCGCGAGGGGGAGCTAATCTCAGAAAGCCGATCGTAGTCCGGATTGTTCTCTGCAACTCGAGAGCATG…	Bacteria	Bacteria_Proteobacteria	Bacteria_Proteobacteria_Gammaproteobacteria	Bacteria_Proteobacteria_Gammaproteobacteria_Burkholderiales	Bacteria_Proteobacteria_Gammaproteobacteria_Burkholderiales_Methylophilaceae	Bacteria_Proteobacteria_Gammaproteobacteria_Burkholderiales_Methylophilaceae_Methylophilus	Bacteria_Proteobacteria_Gammaproteobacteria_Burkholderiales_Methylophilaceae_Methylophilus_aquaticus/flavus/freyburgensis/leisingeri/luteus/methylotrophus/rhizosphaerae
30	30	ACAAGCGGTGGATGATGTGGTTTAATTCGATGCAACGCGAAAAACCTTACCCACCTTTGACATGTACGGAATTTGCCAGAGATGGCTTAGTGCTCGAAAGAGAGCCGTAACACAGGTGCTGCATGGCTGTCGTCAGCTCGTGTCGTGAGATGTTGGGTTAAGTCCCGCAACGAGCGCAACCCTTGTCATTAGTTGCTACGAAAGGGCACTCTAATGAGACTGCCGGTGACAAACCGGAGGAAGGTGGGGATGACGTCAAGTCCTCATGGCCCTTATAGGTGGGGCTACACACGTCATACAATGGCCGGTACAAAGGGTCGCAAACCCGCGAGGGGGAGCTAATCCATCAAAGCCGGTCGTAGTCCGGATCGCAGTCTGCAACTCGACTGCGTGAAGTCG…	Bacteria	Bacteria_Proteobacteria	Bacteria_Proteobacteria_Gammaproteobacteria	Bacteria_Proteobacteria_Gammaproteobacteria_Burkholderiales	Bacteria_Proteobacteria_Gammaproteobacteria_Burkholderiales_Comamonadaceae	Bacteria_Proteobacteria_Gammaproteobacteria_Burkholderiales_Comamonadaceae_Hydrogenophaga	Bacteria_Proteobacteria_Gammaproteobacteria_Burkholderiales_Comamonadaceae_Hydrogenophaga_palleronii
31	31	ACAAGCGGTGGAGCATGTGGTTTAATTCGATGCAACGCGAAGAACCTTACCTACCCTTGACATCCAGAGAATCTGTTAGAGATAGCAGAGTGCCTTCGGGAACTCTGAGACAGGTGCTGCATGGCTGTCGTCAGCTCGTGTCGTGAGATGTTGGGTTAAGTCCCGTAACGAGCGCAACCCTTATCCTTAGTTGCCAGCGGGTCATGCCGGGAACTCTAGGGAGACTGCCGGTGATAAACCGGAGGAAGGTGGGGACGACGTCAAGTCATCATGGCCCTTATGGGTAGGGCTACACACGTGCTACAATGGCCGGTACAGAGGGCTGCGAAACTGCGAAGTCAAGCAAATCCCAGAAAGCCGGTCCTAGTCCGGATTGGAGTCTGCAACTCGACTCCATGA…	Bacteria	Bacteria_Proteobacteria	Bacteria_Proteobacteria_Gammaproteobacteria	Bacteria_Proteobacteria_Gammaproteobacteria_Methylococcales	Bacteria_Proteobacteria_Gammaproteobacteria_Methylococcales_Methylomonadaceae	Bacteria_Proteobacteria_Gammaproteobacteria_Methylococcales_Methylomonadaceae_Methylobacter	Bacteria_Proteobacteria_Gammaproteobacteria_Methylococcales_Methylomonadaceae_Methylobacter_unc
32	32	CACAACAGGTGGAGCCTGCGGTTTAATCGGACTCAACGCCGGAAAACTCACCAGATAAGACAGCTGAATGATAGTCGGGCTGAAGACTCTACTTGACTAGCTGAGAGGAGGTGCATGGCCGTCGTCAGTTCGTACTGTGAAGCATCCTGTTAAGTCAGGCAACGAGCGAGACCCACGCCAACAGTTGCTAGCTCGTCCCCCGGGATGGAGAGGACACTGTTGGGACCGCCTCTGCTAAAGAGGAGGAAGGAATGGGCAACGGTAGGTCAGCATGCCCCGAATTATCTGGGCTACACGCGGGCTACAATGGGTGGGACAATGGGTATCGACACCGAAAGGTGAAGGCAATCTCCTAAACCCATCCTTAGTTCGGATTGTGGGCTGCAACTCGCCCACATG…	Archaea	Archaea_Halobacterota	Archaea_Halobacterota_Methanomicrobia	Archaea_Halobacterota_Methanomicrobia_Methanomicrobiales	Archaea_Halobacterota_Methanomicrobia_Methanomicrobiales_Methanoregulaceae	Archaea_Halobacterota_Methanomicrobia_Methanomicrobiales_Methanoregulaceae_Methanoregula	Archaea_Halobacterota_Methanomicrobia_Methanomicrobiales_Methanoregulaceae_Methanoregula_unc
33	33	ACAAGCGGTGGATTATGTGGATTAATTCGATGCAACGCGAAAAACCTTACCTACCCTTGACATGTACGGAACTTGCCAGAGATGGCTTGGTGCTCGAAAGAGAACCGTAACACAGGTGCTGCATGGCTGTCGTCAGCTCGTGTCGTGAGATGTTGGGTTAAGTCCCGCAACGAGCGCAACCCTTGTCATTAATTGCCATCATTCAGTTGGGCACTTTAATGAGACTGCCGGTGACAAACCGGAGGAAGGTGGGGATGACGTCAAGTCCTCATGGCCCTTATGGGTAGGGCTTCACACGTAATACAATGGTCGGTACAGAGGGTCGCCAACCCGCGAGGGGGAGCCAATCCCAGAAAGCCGATCGTAGTCCGGATTGGAGTCTGCAACTCGACTCCATGA…	Bacteria	Bacteria_Proteobacteria	Bacteria_Proteobacteria_Gammaproteobacteria	Bacteria_Proteobacteria_Gammaproteobacteria_Burkholderiales	Bacteria_Proteobacteria_Gammaproteobacteria_Burkholderiales_Sulfuricellaceae	Bacteria_Proteobacteria_Gammaproteobacteria_Burkholderiales_Sulfuricellaceae_Ferritrophicum	Bacteria_Proteobacteria_Gammaproteobacteria_Burkholderiales_Sulfuricellaceae_Ferritrophicum_unc
34	34	ACAAGCGGTGGAGCATGTGGTTTAATTCGATGCAACGCGAAGAACCTTACCTACCCTTGACATCCTCAAGAATCCGTTAGAGATAGTGGAGTGCCTTCGGGAACTTGAGAGACAGGTGCTGCATGGCTGTCGTCAGCTCGTGTCGTGAGATGTTGGGTTAAGTCCCGTAACGAGCGCAACCCTTATCCTTAGTTGCCAGCGCGTAATGGCGGGAACTCTAGGGAGACTGCCGGTGATAAACCGGAGGAAGGTGGGGACGACGTCAAGTCATCATGGCCCTTATGGGTAGGGCTACACACGTGCTACAATGGCCGGTACAGAGGGCAGCGAACTTGCGAAAGTAAGCAAATCCCAGAAAGCCGGTCCTAGTCCGGATTGGAGTCTGCAACTCGACTCCAT…	Bacteria	Bacteria_Proteobacteria	Bacteria_Proteobacteria_Gammaproteobacteria	Bacteria_Proteobacteria_Gammaproteobacteria_Methylococcales	Bacteria_Proteobacteria_Gammaproteobacteria_Methylococcales_Methylomonadaceae	Bacteria_Proteobacteria_Gammaproteobacteria_Methylococcales_Methylomonadaceae_Crenothrix	Bacteria_Proteobacteria_Gammaproteobacteria_Methylococcales_Methylomonadaceae_Crenothrix_unc
35	35	ACAAGCGGTGGATGATGTGGATTAATTCGATGCAACGCGAAGAACCTTACCTGCTCTTGACATGCCAGGAACCTTGGAGAGATCTGAGGGTGCCCGAAAGGGAATCTGGACACAGGTGCTGCATGGCTGTCGTCAGCTCGTGTCGTGAGATGTTGGGTTAAGTCCCGCAACGAGCGCAACCCTTATCATTAGTTGCTACGCAAGGGCACTCTAATGAGACTGCCGGTGACAAACCGGAGGAAGGTGGGGATGACGTCAAGTCCTCATGGCCCTTATGAGCAGGGCTTCACACGTCATACAATGGTCGGTACAGAGGGTTGCCAACCCGCGAGGGGGAGCCAATCCCACAAAGCCGATCGTAGTCCGGATCGCAGTCTGCAACTCGACTGCGTGAAGTCG…	Bacteria	Bacteria_Proteobacteria	Bacteria_Proteobacteria_Gammaproteobacteria	Bacteria_Proteobacteria_Gammaproteobacteria_Burkholderiales	Bacteria_Proteobacteria_Gammaproteobacteria_Burkholderiales_Hydrogenophilaceae	Bacteria_Proteobacteria_Gammaproteobacteria_Burkholderiales_Hydrogenophilaceae_unc	Bacteria_Proteobacteria_Gammaproteobacteria_Burkholderiales_Hydrogenophilaceae_unc_unc
36	36	ACAAGCGGTGGAGCATGTGGTTTAATTCGATGCAACGCGAAGAACCTTACCTACCCTTGACATCCAGAGAATCTGTTAGAGATAGTAGAGTGCCTTCGGGAGCTCTGAGACAGGTGCTGCATGGCTGTCGTCAGCTCGTGTCGTGAGATGTTGGGTTAAGTCCCGTAACGAGCGCAACCCTTGTCCTTAGTTGCCAGCGGGTAATGCCGGGAACTCTAGGGAGACTGCCGGTGATAAACCGGAGGAAGGTGGGGACGACGTCAAGTCATCATGGCCCTTATGGGTAGGGCTACACACGTGCTACAATGGCCGGTACAGAGGGCTGCGAACTTGCGAAAGTAAGCAAATCCCAGAAAGCCGGTCCTAGTCCGGATTGGAGTCTGCAACTCGACTCCATGA…	Bacteria	Bacteria_Proteobacteria	Bacteria_Proteobacteria_Gammaproteobacteria	Bacteria_Proteobacteria_Gammaproteobacteria_Methylococcales	Bacteria_Proteobacteria_Gammaproteobacteria_Methylococcales_Methylomonadaceae	Bacteria_Proteobacteria_Gammaproteobacteria_Methylococcales_Methylomonadaceae_Methylobacter	Bacteria_Proteobacteria_Gammaproteobacteria_Methylococcales_Methylomonadaceae_Methylobacter_unc
37	37	ACAAGCGGTGGAGCATGTGGTTTAATTCGAAGCAACGCGAAGAACCTTACCTGGCCTTGACATGCTGAGAACTTTCCAGAGATGGATTGGTGCCTTCGGGAACTCAGACACAGGTGCTGCATGGCTGTCGTCAGCTCGTGTCGTGAGATGTTGGGTTAAGTCCCGTAACGAGCGCAACCCTTGTCCTTAGTTACCAGCACGTAATGGTGGGCACTCTAAGGAGACTGCCGGTGACAAACCGGAGGAAGGTGGGGATGACGTCAAGTCATCATGGCCCTTACGGCCAGGGCTACACACGTGCTACAATGGTCGGTACAAAGGGTTGCCAAGCCGCGAGGTGGAGCTAATCCCATAAAACCGATCGTAGTCCGGATCGCAGTCTGCAACTCGACTGCGTGA…	Bacteria	Bacteria_Proteobacteria	Bacteria_Proteobacteria_Gammaproteobacteria	Bacteria_Proteobacteria_Gammaproteobacteria_Pseudomonadales	Bacteria_Proteobacteria_Gammaproteobacteria_Pseudomonadales_Pseudomonadaceae	Bacteria_Proteobacteria_Gammaproteobacteria_Pseudomonadales_Pseudomonadaceae_Pseudomonas	Bacteria_Proteobacteria_Gammaproteobacteria_Pseudomonadales_Pseudomonadaceae_Pseudomonas_aeruginosa/alcaligenes/alcaliphila/borbori/cf./chengduensis/indoloxydans/mendocina/oleovorans/pseudoalcaligenes/songnenensis/toyotomiensis/trautweinii
38	38	ACAAGCGGTGGAGCATGTGGTTTAATTCGATGCAACGCGAAGAACCTTACCTACCCTTGACATCCAGAGAATCTGTTAGAGATAGCGGAGTGCCTTCGGGAACTCTGAGACAGGTGCTGCATGGCTGTCGTCAGCTCGTGTCGTGAGATGTTGGGTTAAGTCCCGTAACGAGCGCAACCCTTATCCTTAGTTGCCAACAGGTCAAGCTGGGAACTCTAGGGAGACTGCCGGTGATAAACCGGAGGAAGGTGGGGACGACGTCAAGTCATCATGGCCCTTATGGGTAGGGCTACACACGTGCTACAATGGCCGGTACAGAGGGCCGCGAACTCGCGAGAGTAAGCAAATCCCAGAAAGCCGGTCCTAGTCCGGATTGCAGTCTGCAACTCGACTGCATGA…	Bacteria	Bacteria_Proteobacteria	Bacteria_Proteobacteria_Gammaproteobacteria	Bacteria_Proteobacteria_Gammaproteobacteria_Methylococcales	Bacteria_Proteobacteria_Gammaproteobacteria_Methylococcales_Methylomonadaceae	Bacteria_Proteobacteria_Gammaproteobacteria_Methylococcales_Methylomonadaceae_Methylomicrobium	Bacteria_Proteobacteria_Gammaproteobacteria_Methylococcales_Methylomonadaceae_Methylomicrobium_unc
39	39	ACAAGCGGTGGAGCATGTGGTTTAATTCGATGCAACGCGAAGAACCTTACCTACCCTTGACATCCAGAGAATCTGTTAGAGATAGTAGAGTGCCTTCGGGAGCTCTGAGACAGGTGCTGCATGGCTGTCGTCAGCTCGTGTCGTGAGATGTTGGGTTAAGTCCCGTAACGAGCGCAACCCTTGTCCTTAGTTGCCAGCGGGTAATGCCGGGAACTCTAGGGAGACTGCCGGTGATAAACCGGAGGAAGGTGGGGACGACGTCAAGTCATCATGGCCCTTATGGGTAGGGCTACACACGTGCTACAATGGCCGGTACAGAGGGCTGCGAACTTGCGAAAGTCAGCAAATCCCAGAAAGCCGGTCCTAGTCCGGATTGGAGTCTGCAACTCGACTCCATGA…	Bacteria	Bacteria_Proteobacteria	Bacteria_Proteobacteria_Gammaproteobacteria	Bacteria_Proteobacteria_Gammaproteobacteria_Methylococcales	Bacteria_Proteobacteria_Gammaproteobacteria_Methylococcales_Methylomonadaceae	Bacteria_Proteobacteria_Gammaproteobacteria_Methylococcales_Methylomonadaceae_Methylobacter	Bacteria_Proteobacteria_Gammaproteobacteria_Methylococcales_Methylomonadaceae_Methylobacter_unc
40	40	AACAACGGGTGGAGCCTGCGGTTTAATTGGACTCAACGCCGGACAACTCACCGGGGGCGACAGCAATATGTAGGCCAAGCTGAAGACTTTGCCTGAATCGCTGAGAGGAGGTGCATGGCCGTCGCCAGTTCGTACTGTGAAGCATCCTGTTAAGTCAGGCAACGAGCGAGACCCGTGCCCACTGTTACCAGCATGTCCTCCGGGACGATGGGTACTCTGTGGGGACCGCCGGTGTTAAATCGGAGGAAGGTGCGGGCCACGGTAGGTCAGTATGCCCCGAATCTCCCGGGCTACACGCGGGCTACAATGGATGGGACAATGGGTCCCTACCCCGAAAGGGGTTGGCAATCTCACAAACCCATTCGTAGTTCGGATCGAGGGCTGTAACTCGCCCTCGTG…	Archaea	Archaea_Halobacterota	Archaea_Halobacterota_Methanosarcinia	Archaea_Halobacterota_Methanosarcinia_Methanosarciniales	Archaea_Halobacterota_Methanosarcinia_Methanosarciniales_Methanosarcinaceae	Archaea_Halobacterota_Methanosarcinia_Methanosarciniales_Methanosarcinaceae_Methanosarcina	Archaea_Halobacterota_Methanosarcinia_Methanosarciniales_Methanosarcinaceae_Methanosarcina_unc
41	41	ACAACCAGTGGAACATGTGGTTCAATTCGAAACAAACCGAAGAACCTCACCAGGGTTTGACATGCTATCGTACATTCTGCTAGAAATAGTGGGAAATCCGCAAGGATGATAGCACAGGTGCTGCATGGCTGTCGTCAGCTCGTTCCGTGAGGAGTACCCTTAAGTGGGACAACGAGCGCAACCCTTATCTTGTGTTATATTTGTCACAAGAGACGGTCCCGACTTAGTCGGGAAGGAAGGTGGGGCAGACGTCAAGTCAGCATGGTCCTTATGCCCTGGGCTACACACATGTTACAATGGATAGGAACAACGGGTTTTGCCACGAAGCAATTCGGAGCAAATCCCTGAAATCTATCCTCAGTGGGGATTGAGGTCTGCAACTCGACCTCATGAACACGG…	Bacteria	Bacteria_Patescibacteria	Bacteria_Patescibacteria_Microgenomatia	Bacteria_Patescibacteria_Microgenomatia_Candidatus_Roizmanbacteria	Bacteria_Patescibacteria_Microgenomatia_Candidatus_Roizmanbacteria_unc	Bacteria_Patescibacteria_Microgenomatia_Candidatus_Roizmanbacteria_unc_unc	Bacteria_Patescibacteria_Microgenomatia_Candidatus_Roizmanbacteria_unc_unc_unc
42	42	ACAAGCGGTGGATGATGTGGTTTAATTCGATGCAACGCGAAAAACCTTACCCACCTTTGACATGTATGGAAGTTTCCAGAGATGGATTCGTGCTCGAAAGAGAGCCATAACACAGGTGCTGCATGGCTGTCGTCAGCTCGTGTCGTGAGATGTTGGGTTAAGTCCCGCAACGAGCGCAACCCTTGTCATTAGTTGCTACATTCAGTTGGGCACTCTAATGAGACTGCCGGTGACAAACCGGAGGAAGGTGGGGATGACGTCAAGTCCTCATGGCCCTTATAGGTGGGGCTACACACGTCATACAATGGCCGGTACAAAGGGTCGCAAACCCGCGAGGGGGAGCCAATCCATCAAAGCCGGTCGTAGTCCGGATCGCAGTCTGCAACTCGACTGCGTGAA…	Bacteria	Bacteria_Proteobacteria	Bacteria_Proteobacteria_Gammaproteobacteria	Bacteria_Proteobacteria_Gammaproteobacteria_Burkholderiales	Bacteria_Proteobacteria_Gammaproteobacteria_Burkholderiales_Comamonadaceae	Bacteria_Proteobacteria_Gammaproteobacteria_Burkholderiales_Comamonadaceae_Hydrogenophaga	Bacteria_Proteobacteria_Gammaproteobacteria_Burkholderiales_Comamonadaceae_Hydrogenophaga_unc
43	43	CACAAGGGGTGAAGCCTGCGGTTCAATTGGAGTCAACGCCAGAAATCTTACCCGGAGAGACAGCAGAATGAAGGTCAAGCTGAAGACTTTACCAGACAAGCTGAGAGGTGGTGCATGGCCGTCGCCAGCTCGTGCCGTGAGATGTCCTGTTAAGTCAGGTAACGAGCGAGATCCCTGCCTCTAGTTGCCACCATTACTCTCAGGAGTAGTGGGGCGAATTAGCGGGACCGCCGCAGTTAATGCGGAGGAAGGAAGGGGCCACGGCAGGTCAGTATGCCCCGAAACTCTGGGGCCACACGCGGGCTGCAATGGTAGTGACAATTGGTTCCGAATCCGAAAGGAGGAGGTAATCCCTAAACGCTACCACAGTTATGACTGAGGGCTGCAACTCGCCCTCAC…	Archaea	Archaea_Crenarchaeota	Archaea_Crenarchaeota_Nitrososphaeria	Archaea_Crenarchaeota_Nitrososphaeria_Nitrosopumilales	Archaea_Crenarchaeota_Nitrososphaeria_Nitrosopumilales_Nitrosopumilaceae	Archaea_Crenarchaeota_Nitrososphaeria_Nitrosopumilales_Nitrosopumilaceae_Nitrosarchaeum	Archaea_Crenarchaeota_Nitrososphaeria_Nitrosopumilales_Nitrosopumilaceae_Nitrosarchaeum_unc
44	44	ACAAGCGGTGGATGATGTGGATTAATTCGATGCAACGCGAAGAACCTTACCTACCCTTGACATGCCAGGAACTTTCCAGAGATGGATTGGTGCCCGCAAGGGAACCTGGACACAGGTGCTGCATGGCTGTCGTCAGCTCGTGTCGTGAGATGTTGGGTTAAGTCCCGCAACGAGCGCAACCCTTGCCATTAGTTGCTACGAAAGGGCACTCTAATGGGACTGCCGGTGACAAACCGGAGGAAGGTGGGGATGACGTCAAGTCATCATGGCCCTTATGGGTAGGGCTTCACACGTCATACAATGGTCGGTACAGAGGGTCGCCAACCCGCGAGGGGGAGCCAATCCCAGAAAGCCGATCGTAGTCCGGATTGTAGTCTGCAACTCGACTACATGAAGTCG…	Bacteria	Bacteria_Proteobacteria	Bacteria_Proteobacteria_Gammaproteobacteria	Bacteria_Proteobacteria_Gammaproteobacteria_Burkholderiales	Bacteria_Proteobacteria_Gammaproteobacteria_Burkholderiales_Hydrogenophilaceae	Bacteria_Proteobacteria_Gammaproteobacteria_Burkholderiales_Hydrogenophilaceae_unc	Bacteria_Proteobacteria_Gammaproteobacteria_Burkholderiales_Hydrogenophilaceae_unc_unc
45	45	ACAAGCGGTGGAGCATGTGGTTTAATTCGAAGCAACGCGAAGAACCTTACCTGGCCTTGACATGCTGAGAACTTTCTAGAGATAGATTGGTGCCTTCGGGAACTCAGACACAGGTGCTGCATGGCTGTCGTCAGCTCGTGTCGTGAGATGTTGGGTTAAGTCCCGTAACGAGCGCAACCCTTGTCCTTAGTTACCAGCACGTAATGGTGGGAACTCTAAGGAGACTGCCGGTGACAAACCGGAGGAAGGTGGGGATGACGTCAAGTCATCATGGCCCTTACGGCCAGGGCTACACACGTGCTACAATGGTCGGTACAAAGGGTTGCCAAGCCGCGAGGTGGAGCTAATCCCATAAAACCGATCGTAGTCCGGATCGCAGTCTGCAACTCGACTGCGTGA…	Bacteria	Bacteria_Proteobacteria	Bacteria_Proteobacteria_Gammaproteobacteria	Bacteria_Proteobacteria_Gammaproteobacteria_Pseudomonadales	Bacteria_Proteobacteria_Gammaproteobacteria_Pseudomonadales_Pseudomonadaceae	Bacteria_Proteobacteria_Gammaproteobacteria_Pseudomonadales_Pseudomonadaceae_Pseudomonas	Bacteria_Proteobacteria_Gammaproteobacteria_Pseudomonadales_Pseudomonadaceae_Pseudomonas_anguilliseptica/fluorescens/guineae/peli
46	46	ACAAGCGGTGGAGCATGTGGTTTAATTCGAAGCAACGCGCAGAACCTTACCACCTTTTGACATGCCTGGATCGCTGCAGAGATGCAGTTTTCCCTTCGGGGACCAGGACACAGGTGCTGCATGGCTGTCGTCAGCTCGTGTCGTGAGATGTTGGGTTAAGTCCCGCAACGAGCGCAACCCACGCCTTTAGTTGCCATCATTTAGTTGGGCACTCTAAAGGGACCGCCGGTGGTAAGCCGGAGGAAGGTGTGGATGACGTCAAGTCCTCATGGCCCTTACAGGGTGGGCTACACACGTGCTACAATGGCGACTACAGAGGGTTGCAAGCCAGCGATGGTGAGCCAATCCCCAAAAGTCGTCTCAGTTCGGATTGTTCTCTGCAACTCGAGAGCATGAAGT…	Bacteria	Bacteria_Proteobacteria	Bacteria_Proteobacteria_Alphaproteobacteria	Bacteria_Proteobacteria_Alphaproteobacteria_Caulobacterales	Bacteria_Proteobacteria_Alphaproteobacteria_Caulobacterales_Caulobacteraceae	Bacteria_Proteobacteria_Alphaproteobacteria_Caulobacterales_Caulobacteraceae_Caulobacter	Bacteria_Proteobacteria_Alphaproteobacteria_Caulobacterales_Caulobacteraceae_Caulobacter_unc
47	47	GGGCAGTTGGAGGGCTGTATGTGATGCTTGTGCTAACTGGCACTGGTGGCGTAGTTGTTGGCAAATCAAATAGGACATTGCTTACTTGTTCATTATTTTTTATAAAATCCGCAGGAGAAGTCGTAACGTTTGCATCATCTTGGAAATAATAAATTCTAAGCTCCAGTGCGGTTTGCGCAAATAATGGTGCTTTATTAAAGTGAATTGTAAATTGAATGGTAGGCGGTGTAGGTAATGTGCTTAGTTGCCAGTCGCTGGCATACACCGTATTGATGCCAGCCTCTGGGTAATCCGCTTTATATTCTGTACCGCCGACAGCATTATCAAATCCCAAACTTTGCACGGCAATAGCACTATGTGCAGGTGATGTGCCTGTT	Eukaryota	Eukaryota_unc	Eukaryota_unc_unc	Eukaryota_unc_unc_unc	Eukaryota_unc_unc_unc_unc	Eukaryota_unc_unc_unc_unc_unc	Eukaryota_unc_unc_unc_unc_unc_unc
48	48	ACAAGCGGTGGATTATGTGGATTAATTCGATGCAACGCGAAAAACCTTACCTACCCTTGACATGTCAGAAAGTTTTCAGAGATGAATTCGTGCTCGAAAGAGAATCTGAACACAGGTGCTGCATGGCTGTCGTCAGCTCGTGTCGTGAGATGTTGGGTTAAGTCCCGCAACGAGCGCAACCCTTGTCATTAATTGCCATCATTTAGTTGGGCACTTTAATGAGACTGCCGGTGATAAACCGGAGGAAGGTGGGGATGACGTCAAGTCCTCATGGCCCTTATGGGTAGGGCTTCACACGTAATACAATGGCGCGTACAGAGGGTTGCCAACCCGCGAGGGGGAGCTAATCTCAGAAAGCGCGTCGTAGTCCGGATCGGAGTCTGCAACTCGACTCCGTGA…	Bacteria	Bacteria_Proteobacteria	Bacteria_Proteobacteria_Gammaproteobacteria	Bacteria_Proteobacteria_Gammaproteobacteria_Burkholderiales	Bacteria_Proteobacteria_Gammaproteobacteria_Burkholderiales_Nitrosomonadaceae	Bacteria_Proteobacteria_Gammaproteobacteria_Burkholderiales_Nitrosomonadaceae_Nitrosomonas	Bacteria_Proteobacteria_Gammaproteobacteria_Burkholderiales_Nitrosomonadaceae_Nitrosomonas_unc
49	49	ACAAGCGGTGGATTATGTGGATTAATTCGATGCAACGCGAAAAACCTTACCTGGCCTTGACATGTACGGAACTTTCCAGAGATGGATTGGTGCTCGAAAGAGAACCGTAACACAGGTGCTGCATGGCTGTCGTCAGCTCGTGTCGTGAGATGTTGGGTTAAGTCCCGCAACGAGCGCAACCCTTGCCATTAATTGCCATCATTTAGTTGGGCACTTTAATGGGACTGCCGGTGACAAACCGGAGGAAGGTGGGGATGACGTCAAGTCCTCATGGCCCTTATGGCCAGGGCTTCACACGTAATACAATGGTCGGTACAGAGGGTCGCCAACCCGCGAGGGGGAGCTAATCTCAGAAAGCCGATCGTAGTCCGGATTGTAGTCTGCAACTCGACTACATGA…	Bacteria	Bacteria_Proteobacteria	Bacteria_Proteobacteria_Gammaproteobacteria	Bacteria_Proteobacteria_Gammaproteobacteria_Burkholderiales	Bacteria_Proteobacteria_Gammaproteobacteria_Burkholderiales_Methylophilaceae	Bacteria_Proteobacteria_Gammaproteobacteria_Burkholderiales_Methylophilaceae_Methylotenera	Bacteria_Proteobacteria_Gammaproteobacteria_Burkholderiales_Methylophilaceae_Methylotenera_unc
50	50	ACAAGCGGTGGAGCATGTGGTTTAATTCGAAGCAACGCGAAGAACCTTACCTGGCCTTGACATGCTGAGAACTTTCTAGAGATAGATTGGTGCCTTCGGGAACTCAGACACAGGTGCTGCATGGCTGTCGTCAGCTCGTGTCGTGAGATGTTGGGTTAAGTCCCGTAACGAGCGCAACCCTTGTCCTTAGTTACCAGCACGTAATGGTGGGCACTCTAAGGAGACTGCCGGTGACAAACCGGAGGAAGGTGGGGATGACGTCAAGTCATCATGGCCCTTACGGCCAGGGCTACACACGTGCTACAATGGTCGGTACAAAGGGTTGCCAAGCCGCGAGGTGGAGCTAATCCCATAAAACCGATCGTAGTCCGGATCGCAGTCTGCAACTCGACTGCGTGA…	Bacteria	Bacteria_Proteobacteria	Bacteria_Proteobacteria_Gammaproteobacteria	Bacteria_Proteobacteria_Gammaproteobacteria_Pseudomonadales	Bacteria_Proteobacteria_Gammaproteobacteria_Pseudomonadales_Pseudomonadaceae	Bacteria_Proteobacteria_Gammaproteobacteria_Pseudomonadales_Pseudomonadaceae_Pseudomonas	Bacteria_Proteobacteria_Gammaproteobacteria_Pseudomonadales_Pseudomonadaceae_Pseudomonas_unc
51	51	ACAAGCGGTGGAGCATGTGGTTTAATTCGATGCAACGCGAAGAACCTTACCTACCCTTGACATCCAGAGAATCTGTTAGAGATAGCAGAGTGCCTTCGGGAACTCTGAGACAGGTGCTGCATGGCTGTCGTCAGCTCGTGTCGTGAGATGTTGGGTTAAGTCCCGTAACGAGCGCAACCCTTATCCTTAGTTGCCAGCGAGTCATGTCGGGAACTCTAGGGAGACTGCCGGTGATAAACCGGAGGAAGGTGGGGACGACGTCAAGTCATCATGGCCCTTATGGGTAGGGCTACACACGTGCTACAATGGCCGGTACAGAGGGCTGCGAACTTGCGAAAGTAAGCAAATCCCAGAAAGCCGGTCCTAGTCCGGATTGGAGTCTGCAACTCGACTCCATGA…	Bacteria	Bacteria_Proteobacteria	Bacteria_Proteobacteria_Gammaproteobacteria	Bacteria_Proteobacteria_Gammaproteobacteria_Methylococcales	Bacteria_Proteobacteria_Gammaproteobacteria_Methylococcales_Methylomonadaceae	Bacteria_Proteobacteria_Gammaproteobacteria_Methylococcales_Methylomonadaceae_Methylobacter	Bacteria_Proteobacteria_Gammaproteobacteria_Methylococcales_Methylomonadaceae_Methylobacter_unc
52	52	ACAAGCGGTGGAGCATGTGGTTTAATTCGAAGCAACGCGCAGAACCTTACCAACCCTTGACATGGGCATCGCGGGGCCAGAGATGGTCCTTTCAGTTCGGCTGGATGCCACACAGGTGCTGCATGGCTGTCGTCAGCTCGTGTCGTGAGATGTTCGGTTAAGTCCGGCAACGAGCGCAACCCACGTCCTTAGTTGCCAGCATTCAGTTGGGCACTCTAGGGAAACTGCCGGTGATAAGCCGGAGGAAGGTGTGGATGACGTCAAGTCCTCATGGCCCTTACGGGTTGGGCTACACACGTGCTACAATGGTAGTGACAATGGGATAATCCCCAAAAGCTATCTCAGTTCGGATTGGGGTCTGCAACTCGACCCCATGAAGTCGGAATCGCTAGTAATCGC…	Bacteria	Bacteria_Proteobacteria	Bacteria_Proteobacteria_Alphaproteobacteria	Bacteria_Proteobacteria_Alphaproteobacteria_Rhodobacterales	Bacteria_Proteobacteria_Alphaproteobacteria_Rhodobacterales_Rhodobacteraceae	Bacteria_Proteobacteria_Alphaproteobacteria_Rhodobacterales_Rhodobacteraceae_unc	Bacteria_Proteobacteria_Alphaproteobacteria_Rhodobacterales_Rhodobacteraceae_unc_unc
53	53	ACAAGCGGTGGAGCATGTGGTTTAATTCGACGCAACGCGAAGAACCTTACCTGGGCTTGACATCCCGATCGCACTTTATGGAAACATAGAGGTCAGTTCGGCTGGATCGGAGACAGGTGCTGCATGGCTGTCGTCAGCTCGTGTCGTGAGATGTTGGGTTAAGTCCCGCAACGAGCGCAACCCTTGTCCTTAGTTGCCATCATTTGGTTGGGCACTCTAAGGAGACTGCCGGTGTTAAACCGGAGGAAGGTGGGGATGACGTCAAGTCCTCATGGCCCTTATGTCCAGGGCTACACACGTGCTACAATGGCCGGTACAAAGGGAAGCAAGACCGCGAGGTGGAGCCAATCCCAAAAAGCCGGTCTCAGTTCGGATTGGAGTCTGCAACTCGACTCCATG…	Bacteria	Bacteria_Desulfobacterota	Bacteria_Desulfobacterota_Desulfuromonadia	Bacteria_Desulfobacterota_Desulfuromonadia_Desulfuromonadia_or	Bacteria_Desulfobacterota_Desulfuromonadia_Desulfuromonadia_or_Desulfuromonadaceae	Bacteria_Desulfobacterota_Desulfuromonadia_Desulfuromonadia_or_Desulfuromonadaceae_unc	Bacteria_Desulfobacterota_Desulfuromonadia_Desulfuromonadia_or_Desulfuromonadaceae_unc_unc
54	54	ACAAGCGGTGGAGCATGTGGTTTAATTCGATGATACGCGAGGAACCTTACCTGGGCTAGAATGCTGGGAGACCGTGGGTGAAAGCTCACTTTGTAGCAATACACTGCCAGTAAGGTGCTGCATGGCTGTCGTCAGCTCGTGCCGTGAGGTGTTGGGTTAAGTCCCGCAACGAGCGCAACCCCCATCACTAGTTGCCATCAGGTAACGCTGGGAACTCTAGTGAAACTGCCGTCGTAAGACGTGAGGAAGGAGGGGATGATGTCAAGTCATCATGGCCTTTATGCCCAGGGCTACACACGTGCTACAATGGGGCGTACAAAGGGCTGCAACATAGCGATATGAAGCCAATCCCAAAAAACGCCTCTCAGTTCAGATTGGAGTCTGCAACTCGACTCCATG…	Bacteria	Bacteria_Bacteroidota	Bacteria_Bacteroidota_Bacteroidia	Bacteria_Bacteroidota_Bacteroidia_Chitinophagales	Bacteria_Bacteroidota_Bacteroidia_Chitinophagales_Chitinophagaceae	Bacteria_Bacteroidota_Bacteroidia_Chitinophagales_Chitinophagaceae_Terrimonas	Bacteria_Bacteroidota_Bacteroidia_Chitinophagales_Chitinophagaceae_Terrimonas_unc
55	55	ACAAGCGGTGGAGCATGTGGTTTAATTCGACGCAACGCGAAGAACCTTACCTGGACTTGACATCTGAGGAATCCTTATGAAAGTAGGGAGTGCCCTTCGGGGAGCCTCAAGACAGGTGCTGCATGGCTGTCGTCAGCTCGTGTCGTGAGATGTTGGGTTAAGTCCCGCAACGAGCGCAACCCCTATCTTCAGTTACCATCATTAAGTTGGGGACTCTGGAGATACTGCCCCGGTCAACGGGGAGGAAGGTGGGGATGACGTCAAGTCCTCATGGCCTTTATGTCCAGGGCTACACACGTGCTACAATGGTCGGTACAAAGGGTCGCGAGCCTGCGAAGGTGAGCCAATCCCAGAAAGCCGATCTCAGTTCGGATTGGAGTCTGCAACTCGACTCCATGA…	Bacteria	Bacteria_Desulfobacterota	Bacteria_Desulfobacterota_Desulfobacteria	Bacteria_Desulfobacterota_Desulfobacteria_Desulfobacterales	Bacteria_Desulfobacterota_Desulfobacteria_Desulfobacterales_Desulfosarcinaceae	Bacteria_Desulfobacterota_Desulfobacteria_Desulfobacterales_Desulfosarcinaceae_Desulfatirhabdium	Bacteria_Desulfobacterota_Desulfobacteria_Desulfobacterales_Desulfosarcinaceae_Desulfatirhabdium_unc
56	56	ACAAGCAGCGGAGCATGTGGCTTAATTCGACGCAACGCGAAGAACCTTACCAGGGCTTGACATGCAGAGAAAAGCGGCGGAAACGTCGTGTCCGAGAGGGCTCTGCACAGGTGGTGCATGGCTGTCGTCAGCTCGTGTCGTGAGATGTTGGGTTAAGTCCCGCAACGAGCGCAACCCCTGTCACATGTTGCCAGCATTTAGTTGGGGACTCATGTGAGACTGCCGGCGTCAAGCCGGAGGAAGGTGGGGATGACGTCAAGTCATCATGCCCCTTATGTCCTGGGCTGCACACGTGCTACAATGGCCGGTACAATGGGCTGCGATGCCGCGAGGTGGAGCGAATCCCATAAAGCCGGCCCCAGTTCGGATCGGAGGCTGCAACTCGCCTCCGTGAAGTCG…	Bacteria	Bacteria_Actinobacteriota	Bacteria_Actinobacteriota_Coriobacteriia	Bacteria_Actinobacteriota_Coriobacteriia_OPB41	Bacteria_Actinobacteriota_Coriobacteriia_OPB41_unc	Bacteria_Actinobacteriota_Coriobacteriia_OPB41_unc_unc	Bacteria_Actinobacteriota_Coriobacteriia_OPB41_unc_unc_unc
57	57	CACAACGGGTGGAGCCTGCGGTTTAATCGGACTCAACGCCGGAAATCTCACCGGATAAGACAGCTGAATGATAGTCGGGATGAAGACTCTACTTGACTAGCTGAGAGGAGGTGCATGGCCGTCGTCAGTTCGTACTGTGAAGCATCCTGTTTAGTCAGGCAACGAGCGAGACCCACGCCAACAATTGCCAGCATAACCTTCGGGTTGATGGGGACATCGTTGGGACCGCCTCTGCTAAAGGGGAGGAAGGAATGGGCAACGGTAGGTCAGCATGCCCCGAATTATCCGGGCTACACGCGGGCTACAATGGTCAGGACAATGGGTTCCGACACCGAAAGGTGAAGGCAATCTCCTAAACCTGTCCGAAGTTCGGATTGCGGGTTGTAACTCACCCGCATG…	Archaea	Archaea_Halobacterota	Archaea_Halobacterota_Methanomicrobia	Archaea_Halobacterota_Methanomicrobia_Methanomicrobiales	Archaea_Halobacterota_Methanomicrobia_Methanomicrobiales_Methanospirillaceae	Archaea_Halobacterota_Methanomicrobia_Methanomicrobiales_Methanospirillaceae_Methanospirillum	Archaea_Halobacterota_Methanomicrobia_Methanomicrobiales_Methanospirillaceae_Methanospirillum_unc
58	58	ACAAGCGGTGGAGCATGTGGTTTAATTCGATGATACGCGAGGAACCTTACCTGGGCTAGAATGCTGGGAGACCGTGGGTGAAAGCTCACTTTGTAGCAATACACTGCCAGTAAGGTGCTGCATGGCTGTCGTCAGCTCGTGCCGTGAGGTGTTGGGTTAAGTCCCGCAACGAGCGCAACCCCCATCACTAGTTGCCATCAGGTAACGCTGGGAACTCTAGTGAAACTGCCGTCGTAAGACGTGAGGAAGGAGGGGATGATGTCAAGTCATCATGGCCTTTATGCCCAGGGCTACACACGTGCTACAATGGGGCGTACAAAGGGCTGCAACATAGTGATATGAAGCCAATCCCAAAAAACGCCTCTCAGTTCAGATTGGAGTCTGCAACTCGACTCCATG…	Bacteria	Bacteria_Bacteroidota	Bacteria_Bacteroidota_Bacteroidia	Bacteria_Bacteroidota_Bacteroidia_Chitinophagales	Bacteria_Bacteroidota_Bacteroidia_Chitinophagales_Chitinophagaceae	Bacteria_Bacteroidota_Bacteroidia_Chitinophagales_Chitinophagaceae_Terrimonas	Bacteria_Bacteroidota_Bacteroidia_Chitinophagales_Chitinophagaceae_Terrimonas_unc
59	59	ACAAGCGGTGGAGCATGTGGTTTAATTCGAAGCAACGCGCAGAACCTTACCACCTTTTGACATGCCCGGCTCGCCAGAGAGATCTGGTTTTCCCTTCGGGGACCGGGACACAGGTGCTGCATGGCTGTCGTCAGCTCGTGTCGTGAGATGTTGGGTTAAGTCCCGCAACGAGCGCAACCCTCGCCATTAGTTGCCATCATTAAGTTGGGCACTCTAGTGGGACCGCCGGTGGTAAGCCGGAGGAAGGTGGGGATGACGTCAAGTCCTCATGGCCCTTACGGGGTGGGCTACACACGTGCTACAATGGCGACTACAGAGGGCAGCAAGCCAGCGATGGGGAGCTAATCCCTAAAAGTCGTCTCAGTTCGGATTGCACTCTGCAACTCGAGTGCATGAAGT…	Bacteria	Bacteria_Proteobacteria	Bacteria_Proteobacteria_Alphaproteobacteria	Bacteria_Proteobacteria_Alphaproteobacteria_Caulobacterales	Bacteria_Proteobacteria_Alphaproteobacteria_Caulobacterales_Caulobacteraceae	Bacteria_Proteobacteria_Alphaproteobacteria_Caulobacterales_Caulobacteraceae_Phenylobacterium	Bacteria_Proteobacteria_Alphaproteobacteria_Caulobacterales_Caulobacteraceae_Phenylobacterium_falsum
60	60	ACAAGCGGTGGATGATGTGGATTAATTCGATGCAACGCGAAAAACCTTACCTACCCTTGACATGTCCAGAATCCTGCAGAGATGCGGGAGTGCCCGAAAGGGAATTGGAACACAGGTGCTGCATGGCTGTCGTCAGCTCGTGTCGTGAGATGTTGGGTTAAGTCCCGCAACGAGCGCAACCCTTATCATTAGTTGCTACGCAAGGGCACTCTAATGAGACTGCCGGTGACAAACCGGAGGAAGGTGGGGATGACGTCAAGTCCTCATGGCCCTTATGGGTAGGGCTTCACACGTCATACAATGGTCGGTACAGAGGGTTGCCAAGCCGCGAGGTGGAGCCAATCCCAGAAAGCCGATCGTAGTCCGGATTGTTCTCTGCAACTCGAGAGCATGAAGTCG…	Bacteria	Bacteria_Proteobacteria	Bacteria_Proteobacteria_Gammaproteobacteria	Bacteria_Proteobacteria_Gammaproteobacteria_Burkholderiales	Bacteria_Proteobacteria_Gammaproteobacteria_Burkholderiales_Hydrogenophilaceae	Bacteria_Proteobacteria_Gammaproteobacteria_Burkholderiales_Hydrogenophilaceae_Thiobacillus	Bacteria_Proteobacteria_Gammaproteobacteria_Burkholderiales_Hydrogenophilaceae_Thiobacillus_unc
61	61	ACAAGCAGTGGAGCATGTGGTTCAATTCGATGCAACGCGAAGAACCTTACCTGGGTTTGAAAGGCAAGTGACAGTCCCTGAAAGGGGATCTCTCCGCAAGGGGCACTTGTACAGGTGCTGCATGGCTGTCGTCAGCTCGTGCCGTGAGGTGTTTGGTTAAGTCCAGCAACGAGCGCAACCCCTGCACTTAGTTGCCATCAGGTTATGCTGGGCACTCTAAGTGGACTGCCTACGTAAGTAGTGAGGAAGGTGGGGATGACGTCAAGTCCTCATGGCCCTTACATCCAGGGCTACACACGTGCTACAATGGTCGATACAACGGGTTGCCAAACCGCGAGGTGGAGCTAATCCCTTAAAATCGACCTCAGTTCGGATTGGAGTCTGCAACTCGACTCCATG…	Bacteria	Bacteria_Bacteroidota	Bacteria_Bacteroidota_Kryptonia	Bacteria_Bacteroidota_Kryptonia_Kryptoniales	Bacteria_Bacteroidota_Kryptonia_Kryptoniales_BSV26	Bacteria_Bacteroidota_Kryptonia_Kryptoniales_BSV26_unc	Bacteria_Bacteroidota_Kryptonia_Kryptoniales_BSV26_unc_unc
62	62	ACAAGCGGTGGAGCATGTGGTTTAATTCGAAGCAACGCGAAGAACCTTACCAGCCCTTGACATACCGGTCGCGGATTTCAGAGATGATTTCCTTCAGTTCGGCTGGACCGGATACAGGTGCTGCATGGCTGTCGTCAGCTCGTGTCGTGAGATGTTGGGTTAAGTCCCGCAACGAGCGCAACCCTCGCCTTTAGTTGCCATCATTTAGTTGGGCACTCTAGAGGAACTGCCGGTGACAAGCCGGAGGAAGGTGGGGATGACGTCAAGTCCTCATGGCCCTTACGGGCTGGGCTACACACGTGCTACAATGGCGGTGACAGTGGGTTGCGACCTCGCGAGAGGTAGCCAATCCCAAAAAGCCGTCTCAGTTCGGATTGTTCTCTGCAACTCGAGAGCATG…	Bacteria	Bacteria_Proteobacteria	Bacteria_Proteobacteria_Alphaproteobacteria	Bacteria_Proteobacteria_Alphaproteobacteria_Rhodospirillales	Bacteria_Proteobacteria_Alphaproteobacteria_Rhodospirillales_Magnetospiraceae	Bacteria_Proteobacteria_Alphaproteobacteria_Rhodospirillales_Magnetospiraceae_Magnetovibrio	Bacteria_Proteobacteria_Alphaproteobacteria_Rhodospirillales_Magnetospiraceae_Magnetovibrio_unc
63	63	ACAAGCGGTGGATGATGTGGTTTAATTCGATGCAACGCGAAAAACCTTACCCACCTTTGACATGTCAAGAAGTTTCCAGAGATGGATTCGTGCTCGAAAGAGAACTTGAACACAGGTGCTGCATGGCTGTCGTCAGCTCGTGTCGTGAGATGTTGGGTTAAGTCCCGCAACGAGCGCAACCCTTGTCATTAGTTGCTACATTCAGTTGGGCACTCTAATGAGACTGCCGGTGACAAACCGGAGGAAGGTGGGGATGACGTCAAGTCCTCATGGCCCTTATAGGTGGGGCTACACACGTCATACAATGGCCGGTACAAAGGGTCGCAAACCCGCGAGGGGGAGCCAATCCATCAAAGCCGGTCGTAGTCCGGATCGCAGTCTGCAACTCGACTGCGTGAA…	Bacteria	Bacteria_Proteobacteria	Bacteria_Proteobacteria_Gammaproteobacteria	Bacteria_Proteobacteria_Gammaproteobacteria_Burkholderiales	Bacteria_Proteobacteria_Gammaproteobacteria_Burkholderiales_Comamonadaceae	Bacteria_Proteobacteria_Gammaproteobacteria_Burkholderiales_Comamonadaceae_Hydrogenophaga	Bacteria_Proteobacteria_Gammaproteobacteria_Burkholderiales_Comamonadaceae_Hydrogenophaga_unc
64	64	ACAACCAGTGGAACATGTGGTTTAATTTGATACAAACCAAAGAACCTCACCAAGTTTTGACATGCTAGCGTCCAGTTCTGTGGAAACATGGAATGTTCGCAAGAAGGCTAGCACAGGTGCTGCATGGCTGTCGTCAGCTCGTTCCGTGAGGAGTGCCCTTAAGTGGGACAACGAGCGCAACCCCCATCTTGTGTTAAATTTGTCACAAGAAACTGCTCCGCCTTTGGCGGAGAGGAAGGAGGGGCAGACGTCAAGTCAGCATGGTCCTTATAACTTGGGCTACACACATGTTACAATGAAGGAGACAAAGAGTATTGCGACACAGCAATGTGAAGCAAATCCCTTAAACTCATTCTCAGTGGGGATTGGGGTCTGAAACTCGACCCCATGAACGCGGAA…	Bacteria	Bacteria_Patescibacteria	Bacteria_Patescibacteria_Microgenomatia	Bacteria_Patescibacteria_Microgenomatia_Candidatus_Roizmanbacteria	Bacteria_Patescibacteria_Microgenomatia_Candidatus_Roizmanbacteria_unc	Bacteria_Patescibacteria_Microgenomatia_Candidatus_Roizmanbacteria_unc_unc	Bacteria_Patescibacteria_Microgenomatia_Candidatus_Roizmanbacteria_unc_unc_unc
65	65	ACAAGCGGTGGATTATGTGGATTAATTCGATGCAACGCGAAAAACCTTACCTACCCTTGACATGCCAGGAACTTGCCAGAGATGGCTTGGTGCCCGAAAGGGAACCTGGACACAGGTGCTGCATGGCTGTCGTCAGCTCGTGTCGTGAGATGTTGGGTTAAGTCCCGCAACGAGCGCAACCCTTGTCATTAATTGCCATCATTCAGTTGGGCACTTTAATGAGACTGCCGGTGACAAACCGGAGGAAGGTGGGGATGACGTCAAGTCCTCATGGCCCTTATGGGTAGGGCTTCACACGTAATACAATGGTCGGTACAGAGGGTCGCCAACCCGCGAGGGGGAGCCAATCCCAGAAAGCCGATCGTAGTCCGGATTGGAGTCTGCAACTCGACTCCATGA…	Bacteria	Bacteria_Proteobacteria	Bacteria_Proteobacteria_Gammaproteobacteria	Bacteria_Proteobacteria_Gammaproteobacteria_Burkholderiales	Bacteria_Proteobacteria_Gammaproteobacteria_Burkholderiales_Sulfuricellaceae	Bacteria_Proteobacteria_Gammaproteobacteria_Burkholderiales_Sulfuricellaceae_Sulfuricella	Bacteria_Proteobacteria_Gammaproteobacteria_Burkholderiales_Sulfuricellaceae_Sulfuricella_unc
66	66	ACAAGCGGTGGAGCATGTGGTTTAATTCGATGATACGCGAGGAACCTTACCAGGGCTTAAATGTAGGTTGCATTAGACAGAGATGTTTATTTCTTCGGACTACTTACAAGGTGCTGCATGGTTGTCGTCAGCTCGTGCCGTGAGGTGTCAGGTTAAGTCCTATAACGAGCGCAACCCCTGTCGTTAGTTGCCAGCATGTAAAGATGGGGACTCTAACGAGACTGCCGGTGCAAACCGCGAGGAAGGTGGGGATGACGTCAAATCATCACGGCCCTTACGTCCTGGGCTACACACGTGCTACAATGGTATGGACAGAGAGCAGCCACTGGGTGACCAGGAGCGAATCTACAAACCATATCACAGTTCGGATCGGAGTCTGCAACTCGACTCCGTGAAGCT…	Bacteria	Bacteria_Bacteroidota	Bacteria_Bacteroidota_Bacteroidia	Bacteria_Bacteroidota_Bacteroidia_Flavobacteriales	Bacteria_Bacteroidota_Bacteroidia_Flavobacteriales_Flavobacteriaceae	Bacteria_Bacteroidota_Bacteroidia_Flavobacteriales_Flavobacteriaceae_Lutibacter	Bacteria_Bacteroidota_Bacteroidia_Flavobacteriales_Flavobacteriaceae_Lutibacter_unc
67	67	ACAACCAGGGGAGCATGTGGTTTAATTCGATACGAAGCGTTTAACCTTACCTGGGCTTGACATCCCGATGACCGCTTGGAGAAATCCAGGTTTTGCGCAAGCACATCGGTGACAGTTGCTGCATGGCTATCGTAAGCTCGTACCGTGAGGCGTCGCCTTAAGTGGCGTAACGAGCGCAACCCCTTTTTCGTGTTAAATAATCACGAAAGACTGCCTGGCCTCAAGTCGGGAGGAAGGAGGGGATGACGTTAAGTCAGCACGGCACTTACGCCCAGGGCAACACACATCCTACAATGGCGAGGAGCAGAGGGTCGCGAAACCGCAAGGTGGAGCTAATCCCACAAATCCTCCCTCAGTTCAGATTGCGGGCTGCAACTCGCCCGCATGAAGTTGGACTTG…	Bacteria	Bacteria_Patescibacteria	Bacteria_Patescibacteria_Microgenomatia	Bacteria_Patescibacteria_Microgenomatia_Candidatus_Beckwithbacteria	Bacteria_Patescibacteria_Microgenomatia_Candidatus_Beckwithbacteria_unc	Bacteria_Patescibacteria_Microgenomatia_Candidatus_Beckwithbacteria_unc_unc	Bacteria_Patescibacteria_Microgenomatia_Candidatus_Beckwithbacteria_unc_unc_unc
68	68	ACAAGCGGTGGATGATGTGGATTAATTCGATGCAACGCGAAAAACCTTACCTACCCTTGACATGTCAGGAACTTGCCAGAGATGGCTTGGTGCTCGAAAGAGAACCTGAACACAGGTGCTGCATGGCTGTCGTCAGCTCGTGTCGTGAGATGTTGGGTTAAGTCCCGCAACGAGCGCAACCCTTGTCGTTAATTGCCATCATTCAGTTGGGCACTTTAACGAGACTGCCGGTGACAAACCGGAGGAAGGTGGGGATGACGTCAAGTCCTCATGGCCCTTATGGGTAGGGCTTCACACGTCATACAATGGTCGGTACAAAGGGTCGCCAACCCGCGAGGGGGAGCCAATCCCATAAAGCCGATCGTAGTCCGGATTGCAGGCTGCAACTCGCCTGCATGA…	Bacteria	Bacteria_Proteobacteria	Bacteria_Proteobacteria_Gammaproteobacteria	Bacteria_Proteobacteria_Gammaproteobacteria_Burkholderiales	Bacteria_Proteobacteria_Gammaproteobacteria_Burkholderiales_Rhodocyclaceae	Bacteria_Proteobacteria_Gammaproteobacteria_Burkholderiales_Rhodocyclaceae_Dechloromonas	Bacteria_Proteobacteria_Gammaproteobacteria_Burkholderiales_Rhodocyclaceae_Dechloromonas_unc
69	69	ACAAGCGGTGGAGCATGTGGTTTAATTCGACGCAACGCGAAGAACCTTACCTAGGCTTGACATCCCGGGAATCTTGATGAAAGTCAGGAGTGCCCCGCAAGGGGAGCCCGGAGACAGGTGCTGCATGGCTGTCGTCAGCTCGTGTCGTGAGATGTTGGGTTAAGTCCCGCAACGAGCGCAACCCTCGCCTTTAGTTGCCAGCATTTAGTTGGGCACTCTAGAGGGACTGCCGGTGTTAAACCGGAGGAAGGTGGGGATGACGTCAAGTCCTCATGGCCTTTATGCCTAGGGCTACACACGTGCTACAATGGGCGGTACAAAGGGTTGCAATCCCGCGAGGGTGAGCCAATCCCAAAAAGCCGTTCTCAGTTCGGATTGGAGTCTGCAACTCGACTCCAT…	Bacteria	Bacteria_Desulfobacterota	Bacteria_Desulfobacterota_unc	Bacteria_Desulfobacterota_unc_unc	Bacteria_Desulfobacterota_unc_unc_unc	Bacteria_Desulfobacterota_unc_unc_unc_unc	Bacteria_Desulfobacterota_unc_unc_unc_unc_unc
70	70	ACAAGCGGTGGAGCATGTGGTTTAATTCGAAGCAACGCGCAGAACCTTACCAACCCTTGACATGGATATCGCGGCTCTGGAGACAGAGCTTTCAGTTCGGCTGGATATCACACAGGTGCTGCATGGCTGTCGTCAGCTCGTGTCGTGAGATGTTCGGTTAAGTCCGGCAACGAGCGCAACCCACATTTTTAGTTGCCAGCATTCAGTTGGGCACTCTAGAAAAACTGCCGGTGATAAGCCGGAGGAAGGTGTGGATGACGTCAAGTCCTCATGGCCCTTACGGGTTGGGCTACACACGTGCTACAATGGTGGTGACAATGGGTTAATCCCAAAAAGCCATCTCAGTTCGGATTGGGGTCTGCAACTCGACCCCATGAAGTCGGAATCGCTAGTAATCGC…	Bacteria	Bacteria_Proteobacteria	Bacteria_Proteobacteria_Alphaproteobacteria	Bacteria_Proteobacteria_Alphaproteobacteria_Rhodobacterales	Bacteria_Proteobacteria_Alphaproteobacteria_Rhodobacterales_Rhodobacteraceae	Bacteria_Proteobacteria_Alphaproteobacteria_Rhodobacterales_Rhodobacteraceae_Pseudorhodobacter	Bacteria_Proteobacteria_Alphaproteobacteria_Rhodobacterales_Rhodobacteraceae_Pseudorhodobacter_collinsensis/psychrotolerans
71	71	ACAACCAGTGGAACATGTGGCTTAATTCGATACAAACCGAAGAACCTCACCAGGGTTTGACATGCAATTGCAAATCCCGTGAAAGCGGGACTCCTTCGAGGGTATTGCACAGGTGCTGCATGGCTGTCGTCAGTTCGTTCCGTGAGGAGTGCCCTTAAGTGGGACAACGAACGCAACCCCCATCATATGTTATATTTGTCATATGAAACTGCCCAAGTCTGACTTGGGAGGAAGGAGGGGCAGACGTCAAGTCAGCATGGTCCTTATGCCCTGGGCTGCACACATGTTACAATGGGAAGGACAATGGGTATGCGAGCTCGCGAGAGTAAGCCAACCTCATAAACCTTCTCTCAGTTGGGATTGAAGTCTGCAATTCGACTTCATGAACTCGGAATTGGT…	Bacteria	Bacteria_Patescibacteria	Bacteria_Patescibacteria_Microgenomatia	Bacteria_Patescibacteria_Microgenomatia_Candidatus_Roizmanbacteria	Bacteria_Patescibacteria_Microgenomatia_Candidatus_Roizmanbacteria_unc	Bacteria_Patescibacteria_Microgenomatia_Candidatus_Roizmanbacteria_unc_unc	Bacteria_Patescibacteria_Microgenomatia_Candidatus_Roizmanbacteria_unc_unc_unc
72	72	ACAAGCAGCGGAGCGTGTTGCTTAATTCGATGCTACGCGAAGAACCTTACCTGGGTTTGACATGTTTGGAAAAACCACAGAGATGTGGTGTCCGCAAGGGCCAAACACAGGTGGTGCATGGCTGTCGTCAGCTCGTGTCGTGAGATGTTGGGTTAAGTCCCGCAACGAGCGCAACCCTTGTTCTATGTTGCCAGCAAGTAAAGTTGGGGACTCATAGAAGACCGCCGGGGTCAACTCGGAGGAAGGTGGGGATGACGTCAAGTCCTCATGCCCCTTATGTCCAGGGCTGCAAACACGCTACAATGGCCGATACAAAGGGTTGCTTACTCGCGAGAGTTGGCTAATCCCGTAAAGTCGGTCTCAGTTCGGATTGAAGTCTGCAACTCGACTTCATGAAGC…	Bacteria	Bacteria_Actinobacteriota	Bacteria_Actinobacteriota_Acidimicrobiia	Bacteria_Actinobacteriota_Acidimicrobiia_Microtrichales	Bacteria_Actinobacteriota_Acidimicrobiia_Microtrichales_Ilumatobacteraceae	Bacteria_Actinobacteriota_Acidimicrobiia_Microtrichales_Ilumatobacteraceae_CL500-29_marine_group	Bacteria_Actinobacteriota_Acidimicrobiia_Microtrichales_Ilumatobacteraceae_CL500-29_marine_group_unc
73	73	ACAAGCGGTGGAGCATGTGGTTTAATTCGACGCAACGCGAAGAACCTTACCTGGACTTGACATCTGAGGAATCCTTATGAAAGTAGGGAGTGCCCTTCGGGGAGCCTCAAGACAGGTGCTGCATGGCTGTCGTCAGCTCGTGTCGTGAGATGTTGGGTTAAGTCCCGCAACGAGCGCAACCCCTATCTTCAGTTACCATCATTAAGTTGGGGACTCTGGAGATACTGCCCCGGTCAACGGGGAGGAAGGTGGGGATGACGTCAAGTCCTCATGGCCTTTATGTCCAGGGCTACACACGTGCTACAATGGTCGGTACAAAGGGTTGCAAGCCTGCGAAGGTGAGCCAATCCCAGAAAGCCGATCTCAGTTCGGATTGGAGTCTGCAACTCGACTCCATGA…	Bacteria	Bacteria_Desulfobacterota	Bacteria_Desulfobacterota_Desulfobacteria	Bacteria_Desulfobacterota_Desulfobacteria_Desulfobacterales	Bacteria_Desulfobacterota_Desulfobacteria_Desulfobacterales_Desulfosarcinaceae	Bacteria_Desulfobacterota_Desulfobacteria_Desulfobacterales_Desulfosarcinaceae_Desulfatirhabdium	Bacteria_Desulfobacterota_Desulfobacteria_Desulfobacterales_Desulfosarcinaceae_Desulfatirhabdium_unc
74	74	ACAAGCAGCGGAGCATGTGGCTTAATTCGACGCAACGCGAAGAACCTTACCAGGGCTTGACATGCAGGGAAAAGCGGCGGAAACGTCGTGTCCGCAAGGGCCCTGCACAGGTGGTGCATGGCTGTCGTCAGCTCGTGTCGTGAGATGTTGGGTTAAGTCCCGCAACGAGCGCAACCCCTGTCCTATGTTGCCAGCATTAAGTTGGGGACTCATGGGAGACTGCCGGCGTCAAGCCGGAGGAAGGTGGGGATGACGTCAAGTCATCATGCCCCTTATGTCCTGGGCTGCACACGTGCTACAATGGTCGGTACAATGGGCTGCGATGCCGCGAGGCGGAGCGAATCCCATAAAACCGGCCCCAGTTCGGATCGAAGGCTGCAACTCGCCTTCGTGAAGTCG…	Bacteria	Bacteria_Actinobacteriota	Bacteria_Actinobacteriota_Coriobacteriia	Bacteria_Actinobacteriota_Coriobacteriia_OPB41	Bacteria_Actinobacteriota_Coriobacteriia_OPB41_unc	Bacteria_Actinobacteriota_Coriobacteriia_OPB41_unc_unc	Bacteria_Actinobacteriota_Coriobacteriia_OPB41_unc_unc_unc
75	75	CCGATCACTGCGTTGGCGCTCAGCCATTTCTGCTCGACGATTTTCTTCAGCATCGTTTGCGCATCGCGAAATAGTTGGCTTGCTGTTTCTCCGACGACTTCATCCTTCAGAATGTCCGGATAACGCCCGGCGAGCTCCCAAGCTTGAAAGAAAGGTGTCCAGTCGATATACGGAACAATCTTGTCCAACGGGTAATTATTCAACGTACGGACACCGATCAGTTCGGGCTGATACGGCTGGTAATTCGTCCAATCGGTTTGATATGCATTGGCGCGTGCTTCAGCCAGTGCCCGCAGCTTCGCCGTCCCTTTCTTGTTCTTGTGCTGGGTACGCACTTTCTCATATTCTTCCTTGATTTCCTGCACATAACCCGCCAACAAATCCCGTGAAAGCAGATTA…	Eukaryota	Eukaryota_unc	Eukaryota_unc_unc	Eukaryota_unc_unc_unc	Eukaryota_unc_unc_unc_unc	Eukaryota_unc_unc_unc_unc_unc	Eukaryota_unc_unc_unc_unc_unc_unc
76	76	ACAAGCGGTGGATGATGTGGTTTAATTCGATGCAACGCGAAAAACCTTACCTACCTTTGACATGTACGGAACTCGCCAGAGATGGCTTGGTGCTCGAAAGAGAACCGTAACACAGGTGCTGCATGGCTGTCGTCAGCTCGTGTCGTGAGATGTTGGGTTAAGTCCCGCAACGAGCGCAACCCTTGTCATTAGTTGCTACATTTAGTTGGGCACTCTAATGAGACTGCCGGTGACAAACCGGAGGAAGGTGGGGATGACGTCAAGTCCTCATGGCCCTTATAGGTAGGGCTACACACGTCATACAATGGATGGTACAGAGGGTTGCCAACCCGCGAGGGGGAGCTAATCCCATAAAACCATTCGTAGTCCGGATCGCAGTCTGCAACTCGACTGCGTGAA…	Bacteria	Bacteria_Proteobacteria	Bacteria_Proteobacteria_Gammaproteobacteria	Bacteria_Proteobacteria_Gammaproteobacteria_Burkholderiales	Bacteria_Proteobacteria_Gammaproteobacteria_Burkholderiales_Comamonadaceae	Bacteria_Proteobacteria_Gammaproteobacteria_Burkholderiales_Comamonadaceae_Polaromonas	Bacteria_Proteobacteria_Gammaproteobacteria_Burkholderiales_Comamonadaceae_Polaromonas_unc
77	77	GAGGCACCGAAGGTCACGGTCTTGGCGCGGATCTGCTTGAGGCCGCCCGAGGAACCGATGGACTGGTAGTTCAGGCCGATACCGGTTTCTTTCTTGTAGGCCTCGGCCCACTTGGCGTACATGGGGTACGGGAACGTGGCACCAGCGCCGGTGATGTCGGCAGCGAAGGCGGTGCCCATCGCCATGGTGGCCAGAGCGGCAGCGGCGACGGTCTTGAGAAGGGTGCGTTTCGTGTTCATGTGTGTCCTCAGGGTTGGGGAAAGAAAATCCACAACCGGGACTCTAGGGACCCAATGTGACATCCCTGTGACAGTCACAAATCCGTTTTGCCGCAAGGCGTATTGAT	Eukaryota	Eukaryota_unc	Eukaryota_unc_unc	Eukaryota_unc_unc_unc	Eukaryota_unc_unc_unc_unc	Eukaryota_unc_unc_unc_unc_unc	Eukaryota_unc_unc_unc_unc_unc_unc
78	78	ACAAGCGGTGGAGCATGTGGTTTAATTCGAAGCAACGCGCAGAACCTTACCAACCCTTGACATGGATATCGCGGGACCAGAGATGGTTCTTTCAGTTCGGCTGGATATCACACAGGTGCTGCATGGCTGTCGTCAGCTCGTGTCGTGAGATGTTCGGTTAAGTCCGGCAACGAGCGCAACCCACACTCTTAGTTGCCATCATTCAGTTGGGCACTCTAGGAGAACTGCCGGTGATAAGCCGGAGGAAGGTGTGGATGACGTCAAGTCCTCATGGCCCTTACGGGTTGGGCTACACACGTGCTACAATGGTGGTGACAATGGGTTAATCCCAAAAAGCCATCTCAGTTCGGATTGGGGTCTGCAACTCGACCCCATGAAGTCGGAATCGCTAGTAATCGC…	Bacteria	Bacteria_Proteobacteria	Bacteria_Proteobacteria_Alphaproteobacteria	Bacteria_Proteobacteria_Alphaproteobacteria_Rhodobacterales	Bacteria_Proteobacteria_Alphaproteobacteria_Rhodobacterales_Rhodobacteraceae	Bacteria_Proteobacteria_Alphaproteobacteria_Rhodobacterales_Rhodobacteraceae_Pseudorhodobacter	Bacteria_Proteobacteria_Alphaproteobacteria_Rhodobacterales_Rhodobacteraceae_Pseudorhodobacter_unc
79	79	ACAAGCAGCGGAGCGTGTGGTTTAATTCGATGCTACACGAAGAACCTTACCCGGGTTTGACATGCAAGTGGTAGTGATCTGAAAGGTGAACGACCCGCAAGGGAGCTTGCACAGGTGTTGCATGGCTGTCGTCAGCTCGTGTCGTGAGATGTTCGGTTAAGTCCGCTAACGAGCGCAACCCTCGCTGTATGTTACATGTGTCATACAGGACCGCCGGTATCAAGCCGGAGGAAGGTGGGGATGACGTCAAGTCCGCATGGCCTTTATGTCCGGGGCTACACACACGCTACAATGGGCAGTACAATGGGTTGCTAAGCCGCGAGGTGGAGCCAATCCCCCAAAGCTGTCCTCAGTTCAGATTGCAGGCTGCAACTCGCCTGCATGAAGCTGGAGTTGCTA…	Bacteria	Bacteria_Chloroflexi	Bacteria_Chloroflexi_Anaerolineae	Bacteria_Chloroflexi_Anaerolineae_Anaerolineales	Bacteria_Chloroflexi_Anaerolineae_Anaerolineales_Anaerolineaceae	Bacteria_Chloroflexi_Anaerolineae_Anaerolineales_Anaerolineaceae_unc	Bacteria_Chloroflexi_Anaerolineae_Anaerolineales_Anaerolineaceae_unc_unc
80	80	ACAAGCGGTGGATGATGTGGTTTAATTCGATGCAACGCGAAAAACCTTACCCACCTTTGACATGTACGGAAGGTCGCAGAGACGCGATTGTGCTCGAAAGAGAACCGTAACACAGGTGCTGCATGGCTGTCGTCAGCTCGTGTCGTGAGATGTTGGGTTAAGTCCCGCAACGAGCGCAACCCTTGCCATTAGTTGCTACATTTAGTTGGGCACTCTAATGGGACTGCCGGTGACAAACCGGAGGAAGGTGGGGATGACGTCAAGTCCTCATGGCCCTTATAGGTGGGGCTACACACGTCATACAATGGCTGGTACAAAGGGTTGCCAACCCGCGAGGGGGAGCTAATCCCATAAAGCCAGTCGTAGTCCGGATCGTAGTCTGCAACTCGACTACGTGAA…	Bacteria	Bacteria_Proteobacteria	Bacteria_Proteobacteria_Gammaproteobacteria	Bacteria_Proteobacteria_Gammaproteobacteria_Burkholderiales	Bacteria_Proteobacteria_Gammaproteobacteria_Burkholderiales_Comamonadaceae	Bacteria_Proteobacteria_Gammaproteobacteria_Burkholderiales_Comamonadaceae_Simplicispira	Bacteria_Proteobacteria_Gammaproteobacteria_Burkholderiales_Comamonadaceae_Simplicispira_unc
81	81	ACAAGCGGTGGAGCATGTGGTTTAATTCGACGCAACGCGAAGAACCTTACCCAGGCTGGACATGCAGGTAGTAGAAGGGTGAAAGCCCAACGAGGTAGAAATACCATCCTGCTCAGGTGCTGCATGGCTGTCGTCAGCTCGTGCCGTGAGGTGTTGGGTTAAGTCCCGCAACGAGCGCAACCCCTGTCTTCAGTTACTAACAGGTCAAGCTGAGAACTCTGGAGAGACTGCCCAGGAGAACGGGGAGGAAGGTGGGGATGACGTCAAGTCAGCATGGCCTTTATGCCTGGGGCTACACACGTGCTACAATGGCCGGTACAAAGGGCTGCAAACCCGCAAGGGGGAGCCAATCCCAAAAAACCGGCCTCAGTTCAGATTGGGGTCTGCAACTCGACCCCA…	Bacteria	Bacteria_Nitrospirota	Bacteria_Nitrospirota_Nitrospiria	Bacteria_Nitrospirota_Nitrospiria_Nitrospirales	Bacteria_Nitrospirota_Nitrospiria_Nitrospirales_Nitrospiraceae	Bacteria_Nitrospirota_Nitrospiria_Nitrospirales_Nitrospiraceae_Nitrospira	Bacteria_Nitrospirota_Nitrospiria_Nitrospirales_Nitrospiraceae_Nitrospira_lenta
82	82	ACAAGCGGTGGAGTATGTGGTTTAATTCGATGCAACGCGAAGAACCTTACCTAGGCTTGACATCCTACGAACCTCTTGGAAACTTGAGGGTGCCCTTCGGGGAGCGTAGAGACAGGTGCTGCATGGCTGTCGTCAGCTCGTGCCGTGAGGTGTTGGGTTAAGTCCCGCAACGAGCGCAACCCCTATTGTTAGTTGCCAGCAAGTAATGTTGGGCACTCTAATGAGACTGCCCGGGTCAACCGGGAGGAAGGTGGGGATGACGTCAAGTCATCATGGCCCTTACGTCTAGGGCTACACACGTACTACAATGGTGGGTACAGAGGGCAGCGAAGCCGCGAGGCCAAGCCAATCCCAAAAAACCCATCTCAGTCCGGATTGCAGTCTGCAACTCGACTGCAT…	Bacteria	Bacteria_Desulfobacterota	Bacteria_Desulfobacterota_Desulfovibrionia	Bacteria_Desulfobacterota_Desulfovibrionia_Desulfovibrionales	Bacteria_Desulfobacterota_Desulfovibrionia_Desulfovibrionales_Desulfovibrionaceae	Bacteria_Desulfobacterota_Desulfovibrionia_Desulfovibrionales_Desulfovibrionaceae_Desulfovibrio	Bacteria_Desulfobacterota_Desulfovibrionia_Desulfovibrionales_Desulfovibrionaceae_Desulfovibrio_unc
83	83	ACAACCAGTGGAACATGTGGTTCAATTCGAAACAAAACGAAAAACCTCACCAGGGTTTGACATGCTATCGTACATTCTGCTAGAAATAGTGGGAAATCCGCAAGGATGATAGCACAGGTGCTGCATGGCTGTCGTCAGCTCGTTCCGTGAGGAGTACCCTTAAGTGGGACAACGAGCGCAACCCTTATCTTGTGTTATATTTGTCACAAGAGACGGTCCCGACTTAGTCGGGAAGGAAGGCGGGGCAGACGTCAAGTCAGCATGGTCCTTATACCCTGGGCTACACACATGTTACAATGGATAAGAACAACGGGTTTTGCCACGAAGTAATTCGGAGCAAATCCCTGAAATTTATCCTCAGTGGGGATTGAGGTCTGCAACTCGACCTCATGAACACGG…	Bacteria	Bacteria_Patescibacteria	Bacteria_Patescibacteria_Microgenomatia	Bacteria_Patescibacteria_Microgenomatia_Candidatus_Roizmanbacteria	Bacteria_Patescibacteria_Microgenomatia_Candidatus_Roizmanbacteria_unc	Bacteria_Patescibacteria_Microgenomatia_Candidatus_Roizmanbacteria_unc_unc	Bacteria_Patescibacteria_Microgenomatia_Candidatus_Roizmanbacteria_unc_unc_unc
84	84	ACAAGCGGTGGAGCATGTGGTTTAATTCGAAGCAACGCGCAGAACCTTACCAGCGTTTGACATCCTCATCGCGATTTCCAGAGATGGATTTCTTCAGTTCGGCTGGATGAGTGACAGGTGCTGCATGGCTGTCGTCAGCTCGTGTCGTGAGATGTTGGGTTAAGTCCCGCAACGAGCGCAACCCTCGTCCTTAGTTGCCATCATTAAGTTGGGCACTCTAAGGAAACCGCCGGTGATAAGCCGGAGGAAGGTGGGGATGACGTCAAGTCCTCATGGCCCTTACACGCTGGGCTACACACGTGCTACAATGGCGGTGACAGTGAGCAGCTAACTCGCGAGAGTATGCTAATCTCCAAAAACCGTCTCAGTTCGGATTGTTCTCTGCAACTCGAGAGCATG…	Bacteria	Bacteria_Proteobacteria	Bacteria_Proteobacteria_Alphaproteobacteria	Bacteria_Proteobacteria_Alphaproteobacteria_Sphingomonadales	Bacteria_Proteobacteria_Alphaproteobacteria_Sphingomonadales_Sphingomonadaceae	Bacteria_Proteobacteria_Alphaproteobacteria_Sphingomonadales_Sphingomonadaceae_Novosphingobium	Bacteria_Proteobacteria_Alphaproteobacteria_Sphingomonadales_Sphingomonadaceae_Novosphingobium_unc
85	85	ACAAGCGGTGGAGTATGTGGTTTAATTCGATGCAACGCGAAGAACCTTACCTGGCCTTGACATCCACGGGATTCTCCAGAGATGGGGAAGTGCCTTCGGGAACCGTGAGACAGGTGCTGCATGGCTGTCGTCAGCTCGTGTCGTGAGATGTTGGGTTAAGTCCCGCAACGAGCGCAACCCTTGTCCTTAGTTGCCAGCACGTAAAGGTGGGAACTTTAAGGAGACCGCCGGCGACAAGCCGGAGGAAGGTGGGGATGACGTCAAGTCATCATGGCCCTTACGGCCAGGGCTACACACGTACTACAATGGTGGGGACAGAGGGCTGCAAGCCGGCGACGGTGAGCCAATCCCAGAAACCCCATCTCAGTCCGGATTGGAGTCTGCAACTCGACTCCATGA…	Bacteria	Bacteria_Proteobacteria	Bacteria_Proteobacteria_Gammaproteobacteria	Bacteria_Proteobacteria_Gammaproteobacteria_Xanthomonadales	Bacteria_Proteobacteria_Gammaproteobacteria_Xanthomonadales_Xanthomonadaceae	Bacteria_Proteobacteria_Gammaproteobacteria_Xanthomonadales_Xanthomonadaceae_Silanimonas	Bacteria_Proteobacteria_Gammaproteobacteria_Xanthomonadales_Xanthomonadaceae_Silanimonas_unc
86	86	ACAAGCGGTGGAGCATGTGGTTTAATTCGATGCAACGCGAAGAACCTTACCTGGGCTTGACATCCACGGAACCTGCTGGAAACAGCAGGGTGCCCTTCGGGGAGCCGTGAGACAGGTGCTGCATGGCTGTCGTCAGCTCGTGTCGTGAGATGTTGGGTTAAGTCCCGCAACGAGCGCAACCCTTGTCTTTAATTGCCATCATTAAGTTGGGCACTTTAAAGAGACTGCCGGTGTTAAACCGGAGGAAGGTGGGGATGACGTCAAGTCCTCATGGCCTTTATGCCCAGGGCTACACACGTGCTACAATGGGTGGTACAAAGAGCTGCGAACTCGCGAGAGTAAGCGAATCTCAAAAAGCCATCCTCAGTTCGGATTGAAGTCTGCAACTCGACTTCATGA…	Bacteria	Bacteria_Desulfobacterota	Bacteria_Desulfobacterota_Syntrophia	Bacteria_Desulfobacterota_Syntrophia_Syntrophales	Bacteria_Desulfobacterota_Syntrophia_Syntrophales_Syntrophaceae	Bacteria_Desulfobacterota_Syntrophia_Syntrophales_Syntrophaceae_Syntrophus	Bacteria_Desulfobacterota_Syntrophia_Syntrophales_Syntrophaceae_Syntrophus_unc
87	87	ACAACCAGTGGAACATGTGGTTCAATTCGAAACAAACCGAAGAACCTCACCAGGGTTTGACATGCTATCGTACATTCTGCTAGAAATAGTGGGAAATCCGCAAGGATGATAGCACAGGTGCTGCATGGCTGTCGTCAGCTCGTTCCGTGAGGAGTACCCTTAAGTGGGACAACGAGCGCAACCCTTATCTTGTGTTATATTTGTCACAAGAGACAGTCCCGACTTAGTCGGGAAGGAAGGCGGGGCAGACGTCAAGTCAGCATGGTCCTTATGCCCTGGGCTACACACATGTTACAATGGATAGGAACAACGGGTTTTGCCACGAAGCAATTCGGAGCAAATCCCTGAAATCTATCCTCAGTGGGGATTGAGGTCTGCAACTCGACCTCATGAACACGG…	Bacteria	Bacteria_Patescibacteria	Bacteria_Patescibacteria_Microgenomatia	Bacteria_Patescibacteria_Microgenomatia_Candidatus_Roizmanbacteria	Bacteria_Patescibacteria_Microgenomatia_Candidatus_Roizmanbacteria_unc	Bacteria_Patescibacteria_Microgenomatia_Candidatus_Roizmanbacteria_unc_unc	Bacteria_Patescibacteria_Microgenomatia_Candidatus_Roizmanbacteria_unc_unc_unc
88	88	ACAAGCGGAGGAGCATGTGGTTTAATTCGATGATACGCGAGGAACCTTACCTGGGCTTGAACGTATGGTGCATGGGTGTGAAAGCATCCTTTCCCGCAAGGGACTTCATACGAGGTGCTGCATGGCTGTCGTCAGCTCGTGCCGTGAGGTGTTAGGTTAAGTCCTGCAACGAGCGCAACCCCTATTTCCAGTTGCCATCAAGTAAAGTTGGGGACTCTGGAGAGACTGCCTGCGCAAGCAGAGAGGAAGGTGGGGATGACGTCAAGTCAGCACGGCCCTTACGTCCAGGGCTACACACGTGCTACAATGGCCGGTACAGAGGGCAGCCACCTGGTGACAGGGCGCGAATCTCCAAAGCCGGTCTTAGTTCGGATCGAAGTCTGCAACTCGACTTCGTGA…	Bacteria	Bacteria_Bacteroidota	Bacteria_Bacteroidota_Bacteroidia	Bacteria_Bacteroidota_Bacteroidia_Bacteroidales	Bacteria_Bacteroidota_Bacteroidia_Bacteroidales_ML635J-40_aquatic_group	Bacteria_Bacteroidota_Bacteroidia_Bacteroidales_ML635J-40_aquatic_group_unc	Bacteria_Bacteroidota_Bacteroidia_Bacteroidales_ML635J-40_aquatic_group_unc_unc
89	89	ACAAGCGGTGGAGCATGTGGTTTAATTCGAAGCAACGCGCAGAACCTTACCAACCCTTGACATCCCGGTCGCGGTTACCAGAGATGGTTTCCTTCAGTTCGGCTGGACCGGAGACAGGTGTTGCATGGCTGTCGTCAGCTCGTGTCGTGAGATGTTGGGTTAAGTCCCGCAACGAGCGCAACCCTCGCCTTTAGTTGCCATCATTAAGTTGGGCACTCTAGAGGGACTGCCGATGATAAGTCGGAGGAAGGTGGGGATGACGTCAAGTCCTCATGGCCCTTACGGGTTGGGCTACACACGTGCTACAATGGCGGCGACAATGGGCAGCGAAGGGGCGACCCGGTGCAAATCCCAAAAAGCCGTCTCAGTTCGGATTGTACTCTGCAACTCGAGTGCATG…	Bacteria	Bacteria_Proteobacteria	Bacteria_Proteobacteria_Alphaproteobacteria	Bacteria_Proteobacteria_Alphaproteobacteria_Parvibaculales	Bacteria_Proteobacteria_Alphaproteobacteria_Parvibaculales_Parvibaculaceae	Bacteria_Proteobacteria_Alphaproteobacteria_Parvibaculales_Parvibaculaceae_Parvibaculum	Bacteria_Proteobacteria_Alphaproteobacteria_Parvibaculales_Parvibaculaceae_Parvibaculum_lavamentivorans
90	90	ACAAGCGGTGGATGATGTGGTTTAATTCGATGCAACGCGAAAAACCTTACCCACCTTTGACATGTACGGAATCCTTTAGAGATAGAGGAGTGCTCGAAAGAGAGCCGTAACACAGGTGCTGCATGGCTGTCGTCAGCTCGTGTCGTGAGATGTTGGGTTAAGTCCCGCAACGAGCGCAACCCTTGTCATTAGTTGCTACGAAAGGGCACTCTAATGAGACTGCCGGTGACAAACCGGAGGAAGGTGGGGATGACGTCAAGTCCTCATGGCCCTTATAGGTGGGGCTACACACGTCATACAATGGCTGGTACAAAGGGTTGCCAACCCGCGAGGGGGAGCTAATCCCACAAAGCCAGTCGTAGTCCGGATCGCAGTCTGCAACTCGACTGCGTGAAGTCG…	Bacteria	Bacteria_Proteobacteria	Bacteria_Proteobacteria_Gammaproteobacteria	Bacteria_Proteobacteria_Gammaproteobacteria_Burkholderiales	Bacteria_Proteobacteria_Gammaproteobacteria_Burkholderiales_Comamonadaceae	Bacteria_Proteobacteria_Gammaproteobacteria_Burkholderiales_Comamonadaceae_Curvibacter	Bacteria_Proteobacteria_Gammaproteobacteria_Burkholderiales_Comamonadaceae_Curvibacter_unc
91	91	ACAAGCGGTGGAGTATGTGGTTTAATTCGATGCAACGCGAAGAACCTTACCTGGCCTTGACATGTCTGGAACCCTGCAGAGATGCGGGGGTGCCTTCGGGAATCAGAACACAGGTGCTGCATGGCTGTCGTCAGCTCGTGTCGTGAGATGTTGGGTTAAGTCCCGCAACGAGCGCAACCCTTGTCCTTAGTTGCCAGCACGTAATGGTGGGAACTCTAAGGAGACTGCCGGTGACAAACCGGAGGAAGGTGGGGATGACGTCAAGTCATCATGGCCCTTACGGCCAGGGCTACACACGTACTACAATGGTCGGTACAGAGGGTTGCAATACCGCGAGGTGGAGCCAATCCCAGAAAACCGATCCCAGTCCGGATTGGAGTCTGCAACTCGACTCCATGA…	Bacteria	Bacteria_Proteobacteria	Bacteria_Proteobacteria_Gammaproteobacteria	Bacteria_Proteobacteria_Gammaproteobacteria_Xanthomonadales	Bacteria_Proteobacteria_Gammaproteobacteria_Xanthomonadales_Rhodanobacteraceae	Bacteria_Proteobacteria_Gammaproteobacteria_Xanthomonadales_Rhodanobacteraceae_Aquimonas	Bacteria_Proteobacteria_Gammaproteobacteria_Xanthomonadales_Rhodanobacteraceae_Aquimonas_unc
92	92	GGGCAGTTGGAGGGCTGTATGTGATGCTTGTGCTAACTGGCACTGGTGGCGTAGTTGTTGGCAAATCAAATAGGACATTGCTTACTTGTTCATTATTTTTTATAAAATCCGCAGGAGAAGTCGTAACGTTTGCATCATCTTGGAAATAATAAATTCTAAGCTCCAGTGCGGTTTGCGCAGATGATAATGGTGCTTTATTAAAGTGAATTGTAAATTGAATGGTAGGCGGTGTAGGTAATGTGCTTAGTTGCCAGTCGCTGGCATACACCGTATTGATGCCAGCCTCTGGGTAATCCGCTTTATATTCTGTACCGCCGACAGCATTATCAAATCCCAAACTTTGCACGGCAATAGCACTATGTGCAGGTGATGTGCCTGTT	Eukaryota	Eukaryota_unc	Eukaryota_unc_unc	Eukaryota_unc_unc_unc	Eukaryota_unc_unc_unc_unc	Eukaryota_unc_unc_unc_unc_unc	Eukaryota_unc_unc_unc_unc_unc_unc
93	93	ACAAGCGGTGGAGCATGTGGTTTAATTCGATACTAACCGAAGAACCTTACCAAGGCTTGACATTTATCTTTATGGTCCGCCGGAAACGGGGGATCTCCAGCAATGGGCGGATAAACAGGTGTTGCATGGCTGTCGTCAGCTCGTGTCGTGAGATGTTCGGTTAATTCCGGTAACGAGCGCAACCCCTATTGTCTGTTAAATTATCAGGCGAAACTGCCTCGGCAACGAGGAGGAAGGTGGGGACGACGTCAAGTCATCACGGCCCTTATGCCTTGGGCTACACACATGCTACAATGGCGAACAACAACGGGTCGCAAGCGAGCGATCGCAAGCTAATCCCTGAAATTTCGCCTCAGTTCAGATTGGAGTCTGCAACTCGACTCCATGAAGCCGAAATCG…	Bacteria	Bacteria_unc	Bacteria_unc_unc	Bacteria_unc_unc_unc	Bacteria_unc_unc_unc_unc	Bacteria_unc_unc_unc_unc_unc	Bacteria_unc_unc_unc_unc_unc_unc
94	94	ACAAGCGGTGGAGCATGTGGTTTAATTCGAAGCAACGCGCAGAACCTTACCAACCCTTGACATCTGGGTCGCGGTTTCCAGAGATGGATTCCTTCAGTTCGGCTGGACCCAAGACAGGTGTTGCATGGCTGTCGTCAGCTCGTGTCGTGAGATGTTGGGTTAAGTCCCGCAACGAGCGCAACCCTCGCCTTTAGTTGCCATCATTAAGTTGGGCACTCTAGAGGGACTGCCGGTGATAAGCCGGAGGAAGGTGGGGATGACGTCAAGTCCTCATGGCCCTTACGGGTTGGGCTACACACGTGCTACAATGGCGGCGACAATGGGCAGCGAAGGGGCGACCCGGTGCAAATCCCAAAAAGCCGTCTCAGTTCGGATTGTTCTCTGCAACTCGAGAGCATG…	Bacteria	Bacteria_Proteobacteria	Bacteria_Proteobacteria_Alphaproteobacteria	Bacteria_Proteobacteria_Alphaproteobacteria_Parvibaculales	Bacteria_Proteobacteria_Alphaproteobacteria_Parvibaculales_Parvibaculaceae	Bacteria_Proteobacteria_Alphaproteobacteria_Parvibaculales_Parvibaculaceae_Parvibaculum	Bacteria_Proteobacteria_Alphaproteobacteria_Parvibaculales_Parvibaculaceae_Parvibaculum_unc
95	95	ACAAGCGGTGGAGTATGTGGTTTAATTCGACGCAACGCGCAGAACCTTACCTAGACTTGACATCCCGGGGATTTTCTGGAAACAGAGAAGTGCTTTAGCAATAAAGAACCCGGTGACAGGTGCTGCATGGCTGTCGTCAGCTCGTGTCGTGAGATGTTGGGTTAAGTCCCGCAACGAGCGCAACCCTCGCCTTTAGTTGCCAGCATTCAGTTGGGCACTCTAGAGGGACTGCCGGTGTCAAACCGGAGGAAGGTGGGGATGACGTCAAGTCCTCATGGCCTTTATGTCTAGGGCTACACACGTACTACAATGGCCGGTACAAAGGGCAGCCACTCAGCGATGAGGCGCTAATCCCATAAAGCCGGTCTCAGTCCGGATCGCAGTCTGCAACTCGACTGC…	Bacteria	Bacteria_Desulfobacterota	Bacteria_Desulfobacterota_Desulfobulbia	Bacteria_Desulfobacterota_Desulfobulbia_Desulfobulbales	Bacteria_Desulfobacterota_Desulfobulbia_Desulfobulbales_Desulfurivibrionaceae	Bacteria_Desulfobacterota_Desulfobulbia_Desulfobulbales_Desulfurivibrionaceae_Desulfurivibrio	Bacteria_Desulfobacterota_Desulfobulbia_Desulfobulbales_Desulfurivibrionaceae_Desulfurivibrio_unc
96	96	ACAAGCAGCGGAGCGTGTGGTTTAATTCGATGCTACACGAAGAACCTTACCCGGGTTTGACATGCAAGTGGTAGTGATCCGAAAGGTGAACGACCCGCAAGGGAGCTTGCACAGGTGTTGCATGGCTGTCGTCAGCTCGTGTCGTGAGATGTTCGGTTAAGTCCGCTAACGAGCGCAACCCTCGCTGTATGTTACAAGTGTCATACAGGACCGCCGGTATCAAGCCGGAGGAAGGTGGGGATGACGTCAAGTCCGCATGGCCTTTATGTCCGGGGCTACACACACGCTACAATGGTCGGTACAATGGGTTGCTAAGTCGCGAGATGGAGCCAATCCCCCAAAGCCGGCCTCAGTTCAGATTGCAGGCTGCAACTCGCCTGCATGAAGCTGGAGTTGCTA…	Bacteria	Bacteria_Chloroflexi	Bacteria_Chloroflexi_Anaerolineae	Bacteria_Chloroflexi_Anaerolineae_Anaerolineales	Bacteria_Chloroflexi_Anaerolineae_Anaerolineales_Anaerolineaceae	Bacteria_Chloroflexi_Anaerolineae_Anaerolineales_Anaerolineaceae_unc	Bacteria_Chloroflexi_Anaerolineae_Anaerolineales_Anaerolineaceae_unc_unc
97	97	ACAAGCGGTGGAGCATGTGGTTTAATTCGAAGCAACGCGAAGAACCTTACCAGGCCTTGACATCCAATGAACTTTCCAGAGATGGATTGGTGCCTTCGGGAACATTGAGACAGGTGCTGCATGGCTGTCGTCAGCTCGTGTCGTGAGATGTTGGGTTAAGTCCCGTAACGAGCGCAACCCTTGTCCTTAGTTACCAGCACGTAATGGTGGGCACTCTAAGGAGACTGCCGGTGACAAACCGGAGGAAGGTGGGGATGACGTCAAGTCATCATGGCCCTTACGGCCTGGGCTACACACGTGCTACAATGGTCGGTACAGAGGGTTGCCAAGCCGCGAGGTGGAGCTAATCCCAGAAAACCGATCGTAGTCCGGATCGCAGTCTGCAACTCGACTGCGTGA…	Bacteria	Bacteria_Proteobacteria	Bacteria_Proteobacteria_Gammaproteobacteria	Bacteria_Proteobacteria_Gammaproteobacteria_Pseudomonadales	Bacteria_Proteobacteria_Gammaproteobacteria_Pseudomonadales_Pseudomonadaceae	Bacteria_Proteobacteria_Gammaproteobacteria_Pseudomonadales_Pseudomonadaceae_Pseudomonas	Bacteria_Proteobacteria_Gammaproteobacteria_Pseudomonadales_Pseudomonadaceae_Pseudomonas_arsenicoxydans/borealis/brassicacearum/ficuserectae/fluorescens/frederiksbergensis/graminis/kilonensis/lini/mandelii/migulae/monteilii/panacis/putida/salomonii/silesiensis/syringae/thivervalensis/tolaasii/veronii
98	98	TACAACGGGTGGAGCCTGCGGTTCAATTGGATTCAACGCCGGAAAGCTTACCGGACTCGACAGCAATATGAAGGTCAGGCTAAAGACCTTACCGAATTCGCTGAGAGGAGGTGCATGGCCGTCGTCAGTTCGTATCGTGAGACATCCTGTTAAGTCAGGCAACGAGCAAGACCCGTGCCCACAGTTGCCAGCATATCCGCAAGGATGATGGGCACACTGTGGGGACCGCCGCTGCTAAAGCGGAGGAAGGAGCGGGCTACGGTAGGTCAGTATGCCCCGAATGGTCCGGGCTACACGCGGGCTACAATGGTTGGGACAATGGGCACCAACACCGAAAGGTGACGGTAATCTCCTAAACCCAGCCTTAGTTCGGATTGAGGGCTGCAACTCGCCCTCATG…	Archaea	Archaea_Halobacterota	Archaea_Halobacterota_Methanosarcinia	Archaea_Halobacterota_Methanosarcinia_Methanosarciniales	Archaea_Halobacterota_Methanosarcinia_Methanosarciniales_Methanoperedenaceae	Archaea_Halobacterota_Methanosarcinia_Methanosarciniales_Methanoperedenaceae_Candidatus_Methanoperedens	Archaea_Halobacterota_Methanosarcinia_Methanosarciniales_Methanoperedenaceae_Candidatus_Methanoperedens_unc
99	99	ACAAGCGGTGGAGCATGTGGTTTAATTCGACGCAACGCGAAAAACCTTACCTGCCCTTGACATGTCAGGAACCTGCTAGAGATAGCGGGGTGCCTTCGGGAGCCTGAACACAGGTGCTGCATGGCTGTCGTCAGCTCGTGTCGTGAGATGTTGGGTTAAGTCCCGTAACGAGCGCAACCCTTGTCTCTAGTTGCCATCATTCAGTTGGGCACTCTAGAGAGACTGCCGGTGACAAACCGGAGGAAGGTGGGGATGACGTCAAGTCCTCATGGCCCTTATGGGCAGGGCCACACACGTGCTACAATGGCCGGTACAGAGGGTCGCCAACCCGCGAGGGGGAGCTAATCTCAGAAAGCCGGTCGTAGTCCGGATTGGAGTCTGCAACTCGACTCCATGAAG…	Bacteria	Bacteria_Proteobacteria	Bacteria_Proteobacteria_Gammaproteobacteria	Bacteria_Proteobacteria_Gammaproteobacteria_Acidiferrobacterales	Bacteria_Proteobacteria_Gammaproteobacteria_Acidiferrobacterales_Acidiferrobacteraceae	Bacteria_Proteobacteria_Gammaproteobacteria_Acidiferrobacterales_Acidiferrobacteraceae_Sulfurifustis	Bacteria_Proteobacteria_Gammaproteobacteria_Acidiferrobacterales_Acidiferrobacteraceae_Sulfurifustis_unc
100	100	ACAAGCGGTGGAGCATGTGGTTTAATTCGATGATACGCGAGGAACCTTACCTGGGCTAGAATGTGAAGGAATGATTTAGAGATAGATCAGTCAGCAATGACCTGAAACAAGGTGCTGCATGGCTGTCGTCAGCTCGTGCCGTGAGGTGTTGGGTTAAGTCCCGCAACGAGCGCAACCCCTATGTTTAGTTGCCAGCATGTAATGATGGGGACTCTAGACAGACTGCCTGCGCAAGCAGAGAGGAAGGAGGGGACGACGTCAAGTCATCATGGCCCTTACGCCCAGGGCGACACACGTGCTACAATGGCGCATACAGCGGGTCGCTACCTGGTAACAGGATGCCAACCTCTAAAAGTGCGTCTCAGTTCGGATTGGGGTCTGCAACTCGACCCCATGAAG…	Bacteria	Bacteria_Bacteroidota	Bacteria_Bacteroidota_Bacteroidia	Bacteria_Bacteroidota_Bacteroidia_Cytophagales	Bacteria_Bacteroidota_Bacteroidia_Cytophagales_Cyclobacteriaceae	Bacteria_Bacteroidota_Bacteroidia_Cytophagales_Cyclobacteriaceae_Algoriphagus	Bacteria_Bacteroidota_Bacteroidia_Cytophagales_Cyclobacteriaceae_Algoriphagus_alkaliphilus
101	101	ACAAGCGGTGGAGCATGTGGTTTAATTCGATGCAACGCGAAGAACCTTACCTACCCTTGACATCCAGAGAATCTGTTAGAGATAGTAGAGTGCCTTCGGGAGCTCTGAGACAGGTGCTGCATGGCTGTCGTCAGCTCGTGTCGTGAGATGTTGGGTTAAGTCCCGTAACGAGCGCAACCCTTGTCCTTAGTTGCCAGCGGGTAATGCCGGGAACTCTAGGGAGACTGCCGGTGATAAACCGGAGGAAGGTGGGGACGACGTCAAGTCATCATGGCCCTTATGGGTAGGGCTACACACGTGCTACAATGGCCGGTACAGAGGGCTGCGAACTTGCGAAAGTAAGCAAATCCCAGAAAGCCGGTCTTAGTCCGGATTGGAGTCTGCAACTCGACTCCATGA…	Bacteria	Bacteria_Proteobacteria	Bacteria_Proteobacteria_Gammaproteobacteria	Bacteria_Proteobacteria_Gammaproteobacteria_Methylococcales	Bacteria_Proteobacteria_Gammaproteobacteria_Methylococcales_Methylomonadaceae	Bacteria_Proteobacteria_Gammaproteobacteria_Methylococcales_Methylomonadaceae_Methylobacter	Bacteria_Proteobacteria_Gammaproteobacteria_Methylococcales_Methylomonadaceae_Methylobacter_unc
102	102	ACAAGCAGCGGAGCGTGGGGTTTAATTCGACGCAACGCGAAGAACCTTACCAGGACTTGACATGACCAGGACAACGGCGGAAACGTCGTCTCCCCGCAAGGGGTCTGGCCACAGGTGTTGCATGGCTGTCGTCAGCTCGTGTCGTGAGATGTTGGGTTAAGTCCCGCAACGAGCGCAACCCCTATCGTGTGTTGTATCACTCACACGAGACTGCCGAGAGAAACTCGGAGGAAGGTGGGGATGACGTCAAGTCAGCATGGCCCTTACGTCCTGGGCTACACCCACGCTACAATGGCCGGTACAACGGGCTGCGAAACCGCGAGGTGGAGCGAATCCCTTAAAGCCGGTCTCAGTTCGGATTGTAGGCTGCAACTCGCCTACATGAAGCCGGAGTTGCTA…	Bacteria	Bacteria_Chloroflexi	Bacteria_Chloroflexi_KD4-96	Bacteria_Chloroflexi_KD4-96_unc	Bacteria_Chloroflexi_KD4-96_unc_unc	Bacteria_Chloroflexi_KD4-96_unc_unc_unc	Bacteria_Chloroflexi_KD4-96_unc_unc_unc_unc
103	103	ACAAGCGGTGGAGCATGTGGTTTAATTCGATGGTACACGAGGAACCTTACCTGGGTTTGACATGCACAGGAATACTGGAGAGATTCGGTAGTCCCGCAAGGGACCTGTGAACAGGTGCTGCATGGCTGTCGTCAGCTCGTGCCGTGAGGTGTTGGGTTAAGTCCCGCAACGAGCGCAACCCCTACTGCCAGTTACTAACAGGTAATGCTGAGGACTCTGGCGGAACTGCCGGTGACAAACCGGAGGAAGGTGGGGATGACGTCAAGTCCTCATGGCCCTTATGTCCAGGGCTACACACGTGCTACAATGGCCGGTACAGAGTGACGCGAAGCCGCGAGGTGAAGCAAATCGCAGAAAGCCGGCCTTAGTTCGGATTGGAGTCTGAAACTCGACTCCATG…	Bacteria	Bacteria_Spirochaetota	Bacteria_Spirochaetota_Spirochaetia	Bacteria_Spirochaetota_Spirochaetia_Spirochaetales	Bacteria_Spirochaetota_Spirochaetia_Spirochaetales_Spirochaetaceae	Bacteria_Spirochaetota_Spirochaetia_Spirochaetales_Spirochaetaceae_unc	Bacteria_Spirochaetota_Spirochaetia_Spirochaetales_Spirochaetaceae_unc_unc
104	104	ACAAGCGGAGGAGCATGTGGTTTAATTCGATGATACGCGAGGAACCTTACCTGGGCTTGAAAGTTAGTGACCGTCCCTGAAAGGGGACTTTCAGCAATGACACGAAACTAGGTGCTGCATGGCTGTCGTCAGCTCGTGCCGTGAGGTGTTGGGTTAAGTCCCGTAACGAGCGCAACCCCTATCATTAGTTGCCAACAGGTAAAGCTGGGGACTCTAATGAGACTGCCCGCGCAAGCGGTGAGGAAGGTGGGGATGACGTCAAGTCATCACGGCCCTTACGTCCAGGGCTACACACGTGCTACAATGGCAGATACAGAAGGCAGCTACATGGCAACATGATGCTAATCCCAAAAGTCTGTCTCAGTTCGGATTGAGGTCTGCAACTCGACCTCATGAAGC…	Bacteria	Bacteria_Bacteroidota	Bacteria_Bacteroidota_Bacteroidia	Bacteria_Bacteroidota_Bacteroidia_Sphingobacteriales	Bacteria_Bacteroidota_Bacteroidia_Sphingobacteriales_AKYH767	Bacteria_Bacteroidota_Bacteroidia_Sphingobacteriales_AKYH767_unc	Bacteria_Bacteroidota_Bacteroidia_Sphingobacteriales_AKYH767_unc_unc
105	105	TACAACGGGAGGAGCCTGCGGTTTAATTGGATTCAACGCCGGACAACTCACCGGGAGCGACAGCACTATGAAAGTCAGGCTGAAGACCTTACTGGATTCGCTGAGAGGAGGTGCATGGCCGCCGTCAGTTCGTACTGTGAAGCATCCTGTTAAGTCAGGCAACGAGCAAGACCCGCGCCTACAATTGCCAGCATGTTCTCCGGAACGATGGGTACTTTGTAGGGACCGCCGCTGCTAAAGCGGAGGAAGGAACGGGCTACGGTAGGTCAGTATGCCCCGAATCTCCCGGGCTACACGCGGGCTACAATGGATGGGACAATGGGTTCCTACACCGAAAGGTGACGGTAATCTCCTAAACCCATTCGTAGTTCGGATTGAGGGCTGCAACCCGCCCTCATG…	Archaea	Archaea_Halobacterota	Archaea_Halobacterota_Methanosarcinia	Archaea_Halobacterota_Methanosarcinia_Methanosarciniales	Archaea_Halobacterota_Methanosarcinia_Methanosarciniales_ANME-2a-2b	Archaea_Halobacterota_Methanosarcinia_Methanosarciniales_ANME-2a-2b_unc	Archaea_Halobacterota_Methanosarcinia_Methanosarciniales_ANME-2a-2b_unc_unc
106	106	ACAAGCGGTGGAGCATGTGGTTTAATTCGAAGCAACGCGCAGAACCTTACCAACCCTTGACATGGCAGTGACCGTTCCAGAGATGGTTCTTTCTCGTAAGAGACACTGCACACAGGTGCTGCATGGCTGTCGTCAGCTCGTGTCGTGAGATGTTCGGTTAAGTCCGGCAACGAGCGCAACCCACGTCCTTAGTTGCCAGCATTCAGTTGGGCACTCTAGGGAAACTGCCGGTGATAAGCCGGAGGAAGGTGTGGATGACGTCAAGTCCTCATGGCCCTTACGGGTTGGGCTACACACGTGCTACAATGGTGGTGACAATGGGTTAATCCCAAAAAGCCATCTCAGTTCGGATTGGGGTCTGCAACTCGACCCCATGAAGTCGGAATCGCTAGTAATCGC…	Bacteria	Bacteria_Proteobacteria	Bacteria_Proteobacteria_Alphaproteobacteria	Bacteria_Proteobacteria_Alphaproteobacteria_Rhodobacterales	Bacteria_Proteobacteria_Alphaproteobacteria_Rhodobacterales_Rhodobacteraceae	Bacteria_Proteobacteria_Alphaproteobacteria_Rhodobacterales_Rhodobacteraceae_Cereibacter	Bacteria_Proteobacteria_Alphaproteobacteria_Rhodobacterales_Rhodobacteraceae_Cereibacter_unc
107	107	ACAAGCGGTGGAGCATGTGGTTTAATTCGACGCAACGCGAAGAACCTTACCAGGGCTTGACATCTACCTGAAGCATATTAGAGATAGTATGTTCTCTTCGGAGCAGGTAGACAGGTGGTGCATGGTTGTCGTCAGCTCGTGTCGTGAGATGTTGGGTTAAGTCCCGCAACGAGCGCAACCCTTATTCTTAGTTGCCATCAGGTTAAGCTGGGCACTCTAGGGAGACTGCCGGTGACAAACCGGAGGAAGGTGGGGATGACGTCAAATCATCATGCCCTTTATGTCCTGGGCTACACACGTGCTACAATGGCCGGTACAACGAGTTGCGAGACAGCGATGTTTAGCCAATCTCTTAAAGCCGGTCTCAGTTCGGATTGCAGGCTGCAACTCGCCTGCATG…	Bacteria	Bacteria_Firmicutes	Bacteria_Firmicutes_Dethiobacteria	Bacteria_Firmicutes_Dethiobacteria_Dethiobacterales	Bacteria_Firmicutes_Dethiobacteria_Dethiobacterales_Dethiobacteraceae	Bacteria_Firmicutes_Dethiobacteria_Dethiobacterales_Dethiobacteraceae_unc	Bacteria_Firmicutes_Dethiobacteria_Dethiobacterales_Dethiobacteraceae_unc_unc
108	108	ACAAGCGGAGGAGCATGTGGTTTAATTCGATGATACGCGAGGAACCTTACCTGGGCTTAAATGCTTAATGACGTACTGGGAAACCGGTATTTCTTCGGACATTTTGCAAGGTGCTGCATGGTTGTCGTCAGCTCGTGCCGTGAGGTGTCGGGTTAAGTCCCATAACGAGCGCAACCCCTACCGTTAGTTGCCATCAGGTAATGCTGGGGACTCTAACGGAACTGCCCGCGTAAGCGTGGAGGAAGGTGGGGATGACGTCAAATCAGCACGGCCCTTACGTCCAGGGCTACACACGTGCTACAATGGCCGGTACAGAGGGCAGCCACTTGGCGACAAGGAGCAAATCTCAAAAGCCGGTCTCAGTTCGGATCGGAGTCTGCAACTCGACTCCGTGAAGTT…	Bacteria	Bacteria_Bacteroidota	Bacteria_Bacteroidota_Bacteroidia	Bacteria_Bacteroidota_Bacteroidia_Bacteroidetes_VC2.1_Bac22	Bacteria_Bacteroidota_Bacteroidia_Bacteroidetes_VC2.1_Bac22_unc	Bacteria_Bacteroidota_Bacteroidia_Bacteroidetes_VC2.1_Bac22_unc_unc	Bacteria_Bacteroidota_Bacteroidia_Bacteroidetes_VC2.1_Bac22_unc_unc_unc
109	109	ACAAGCGGTGGAGCATGTGGTTTAATTCGATGATACGCGAGGAACCTTACCTGGGCTAGAATGCTGGGAGACCGTGAGTGAAAGCTCACTTTGTAGCAATACACTGCCAGTAAGGTGCTGCATGGCTGTCGTCAGCTCGTGCCGTGAGGTGTTGGGTTAAGTCCCGCAACGAGCGCAACCCCTATCAATAGTTGCCAACAGGTAATGCTGGGAACTCTATTGAAACTGCCGCCGTAAGGCGTGAGGAAGGAGGGGATGATGTCAAGTCATCATGGCCTTTATGCCCAGGGCTACACACGTGCTACAATGGGCAGGACAAAGGGCTGCAACATAGCGATATGAAGCCAATCCCAAAAACCTGCTCTCAGTTCAGATTGGAGTCTGCAACTCGACTCCATG…	Bacteria	Bacteria_Bacteroidota	Bacteria_Bacteroidota_Bacteroidia	Bacteria_Bacteroidota_Bacteroidia_Chitinophagales	Bacteria_Bacteroidota_Bacteroidia_Chitinophagales_Chitinophagaceae	Bacteria_Bacteroidota_Bacteroidia_Chitinophagales_Chitinophagaceae_Sediminibacterium	Bacteria_Bacteroidota_Bacteroidia_Chitinophagales_Chitinophagaceae_Sediminibacterium_unc
110	110	ACAAGCGGTGGAGCATGTGGTTTAATTCGATGATACGCGAGGAACCTTACCTGGGCTCAAACGCATGATGACGTACCTTGAAAGGGGTATTTCTTCGGACATTATGCGAGGTGCTGCATGGTTGTCGTCAGCTCGTGCCGTGAGGTGTCGGGTTAAGTCCCATAACGAGCGCAACCCCTATCGTTAGTTGCCATCAGGTTAAGCTGGGGACTCTAATGAAACTGCCTACGCAAGTAGAGAGGAAGGTGGGGATGACGTCAAATCAGCACGGCCCTTACGTCCAGGGCTACACACGTGCTACAATGGCCAGTACAAAGGGCAGCTACCTGGTGACAGGATGCTAATCTCAAAAGCTGGTCTCAGTTCGGATCGAAGTCTGCAACCCGACTTCGTGAAGCT…	Bacteria	Bacteria_Bacteroidota	Bacteria_Bacteroidota_Bacteroidia	Bacteria_Bacteroidota_Bacteroidia_Sphingobacteriales	Bacteria_Bacteroidota_Bacteroidia_Sphingobacteriales_Lentimicrobiaceae	Bacteria_Bacteroidota_Bacteroidia_Sphingobacteriales_Lentimicrobiaceae_Lentimicrobium	Bacteria_Bacteroidota_Bacteroidia_Sphingobacteriales_Lentimicrobiaceae_Lentimicrobium_unc
111	111	ACAAGCGGTGGAGCATGTGGTTTAATTCGATGATACGCGAGGAACCTTACCAGGGCTTAAATGTAGGTTGCATTAGACAGAGATGTTTATTTCTTCGGACTACTTACAAGGTGCTGCATGGTTGTCGTCAGCTCGTGCCGTGAGGTGTCAGGTTAAGTCCTATAACGAGCGCAACCCCTGTCGTTAGTTGCCAGCATGTAAAGATGGGGACTCTAACGAGACTGCCGGTGCAAACCGCGAGGAAGGTGGGGATGACGTCAAATCATCACGGCCCTTACGTCCTGGGCTACACACGTGCTACAATGGTATGGACAGAGAGCAGCCACTGGGCGACCAGGAGCGAATCTACAAACCATATCACAGTTCGGATCGGAGTCTGCAACTCGACTCCGTGAAGCT…	Bacteria	Bacteria_Bacteroidota	Bacteria_Bacteroidota_Bacteroidia	Bacteria_Bacteroidota_Bacteroidia_Flavobacteriales	Bacteria_Bacteroidota_Bacteroidia_Flavobacteriales_Flavobacteriaceae	Bacteria_Bacteroidota_Bacteroidia_Flavobacteriales_Flavobacteriaceae_Lutibacter	Bacteria_Bacteroidota_Bacteroidia_Flavobacteriales_Flavobacteriaceae_Lutibacter_unc
112	112	ACAAGCGGTGGAGCATGTGGTTTAATTCGAAGCAACGCGAAGAACCTTACCAGGCCTTGACATCTACAGAACTTTCCAGAGATGGATTGGTGCCTTCGGGAACTGTAAGACAGGTGCTGCATGGCTGTCGTCAGCTCGTGTCGTGAGATGTTGGGTTAAGTCCCGTAACGAGCGCAACCCTTGTCCTTAGTTACCAGCGCGTAATGGCGGGCACTCTAAGGAGACTGCCGGTGACAAACCGGAGGAAGGTGGGGATGACGTCAAGTCATCATGGCCCTTACGGCCTGGGCTACACACGTGCTACAATGGTCGGTACAAAGGGTTGCCAAGCCGCGAGGTGGAGCTAATCCCATAAAACCGATCGTAGTCCGGATCGCAGTCTGCAACTCGACTGCGTGA…	Bacteria	Bacteria_Proteobacteria	Bacteria_Proteobacteria_Gammaproteobacteria	Bacteria_Proteobacteria_Gammaproteobacteria_Pseudomonadales	Bacteria_Proteobacteria_Gammaproteobacteria_Pseudomonadales_Pseudomonadaceae	Bacteria_Proteobacteria_Gammaproteobacteria_Pseudomonadales_Pseudomonadaceae_Pseudomonas	Bacteria_Proteobacteria_Gammaproteobacteria_Pseudomonadales_Pseudomonadaceae_Pseudomonas_unc
113	113	ACAAGCGGTGGATTATGTGGATTAATTCGATGCAACGCGAAAAACCTTACCTACCCTTGACATGTACGGAATTTTCCAGAGATGGATTAGTGCTCGAAAGAGAACCGTAACACAGGTGCTGCATGGCTGTCGTCAGCTCGTGTCGTGAGATGTTGGGTTAAGTCCCGCAACGAGCGCAACCCTTGTCATTAATTGCCATCATTTAGTTGGGCACTTTAATGAGACTGCCGGTGATAAACCGGAGGAAGGTGGGGATGACGTCAAGTCCTCATGGCCCTTATGGGTAGGGCTTCACACGTAATACAATGGCGCGTACAGAGGGTTGCCAACCCGCGAGGGGGAGCTAATCTCAGAAAGCGCGTCGTAGTCCGGATTGGAGTCTGCAACTCGACTCCATGA…	Bacteria	Bacteria_Proteobacteria	Bacteria_Proteobacteria_Gammaproteobacteria	Bacteria_Proteobacteria_Gammaproteobacteria_Burkholderiales	Bacteria_Proteobacteria_Gammaproteobacteria_Burkholderiales_Gallionellaceae	Bacteria_Proteobacteria_Gammaproteobacteria_Burkholderiales_Gallionellaceae_unc	Bacteria_Proteobacteria_Gammaproteobacteria_Burkholderiales_Gallionellaceae_unc_unc
114	114	ACAAGCGGAGGAACATGTGGTTTAATTCGATGATACGCGAGGAACCTTACCTGGGCTTAAATGTAGATTGCATTTCTGAGAAATCGGGATTCCCTTCGGGGCTATTTACAAGGTGCTGCATGGTTGTCGTCAGCTCGTGCCGTGAGGTGTCGGGTTAAGTCCCATAACGAGCGCAACCCCTATCGTTAGTTGCCAGCGGGTCAAGCCGGGGACTCTAGCGAGACTGCCACCGTAAGGTGAGAGGAAGGTGGGGATGACGTCAAATCAGCACGGCCCTTATGTCCAGGGCTACACACGTGTTACAATGGCCGATACAAAGGGCAGCTACCGGGCGACCGGATGCTAATCTCTAAAGTCGGTCCCAGTTCGGATTGGAGTCTGCAACCCGACTCCATGAAG…	Bacteria	Bacteria_Bacteroidota	Bacteria_Bacteroidota_Bacteroidia	Bacteria_Bacteroidota_Bacteroidia_Bacteroidales	Bacteria_Bacteroidota_Bacteroidia_Bacteroidales_Prolixibacteraceae	Bacteria_Bacteroidota_Bacteroidia_Bacteroidales_Prolixibacteraceae_unc	Bacteria_Bacteroidota_Bacteroidia_Bacteroidales_Prolixibacteraceae_unc_unc
115	115	ACAAGCAGCGGAGCGTGTGGTTTAATTCGATGCTACACGAAGAACCTTACCCGGGTTTGACATGCAAGTGGTAGTGATCCGAAAGGTGAACGACCCGCAAGGGAGCTTGCACAGGTGTTGCATGGCTGTCGTCAGCTCGTGTCGTGAGATGTTCGGTTAAGTCCGCTAACGAGCGCAACCCTCGCTGTATGTTACATGTGTCATACAGGACCGCCGGTATCAAGCCGGAGGAAGGTGGGGATGACGTCAAGTCCGCATGGCCTTTATGTCCGGGGCTACACACACGCTACAATGGGCAGTACAATGGGTTGCTAAGCCGCGAGGTGGAGCCAATCCCCCAAAGCTGTCCTCAGTTCAGATTGCAGGCTGCAACTCGCCTGCATGAAGCTGGAGTTGCTA…	Bacteria	Bacteria_Chloroflexi	Bacteria_Chloroflexi_Anaerolineae	Bacteria_Chloroflexi_Anaerolineae_Anaerolineales	Bacteria_Chloroflexi_Anaerolineae_Anaerolineales_Anaerolineaceae	Bacteria_Chloroflexi_Anaerolineae_Anaerolineales_Anaerolineaceae_unc	Bacteria_Chloroflexi_Anaerolineae_Anaerolineales_Anaerolineaceae_unc_unc
116	116	ACAAGCGGAGGAGCATGTGGTTTAATTCGATGATACGCGAGGAACCTTACCTGGGCTTGAACGTATGGTGCATGGGTGTGAAAGCATCCTTTCTAGCAATAGACTTCATACGAGGTGCTGCATGGTTGTCGTCAGCTCGTGCCGTGAGGTGTTAGGTTAAGTCCTGCAACGAGCGCAACCCCTGTTTTTAGTTGCCATCAGGTTAAGCTGGGCACTCTAGAGAGACTGCCTGCGCAAGCAGAGAGGAAGGTGGGGATGACGTCAAATCAGCACGGCCCTTACGTCCAGGGCTACACACGTGCTACAATGGCCGGTACAGAGGGCAGCTACTTAGCGATAAGATGCGAATCTCCAAAGCCGGTCTTAGTTCGGATCGGAGTCTGCAACTCGACTCCGTGA…	Bacteria	Bacteria_Bacteroidota	Bacteria_Bacteroidota_Bacteroidia	Bacteria_Bacteroidota_Bacteroidia_Bacteroidales	Bacteria_Bacteroidota_Bacteroidia_Bacteroidales_ML635J-40_aquatic_group	Bacteria_Bacteroidota_Bacteroidia_Bacteroidales_ML635J-40_aquatic_group_unc	Bacteria_Bacteroidota_Bacteroidia_Bacteroidales_ML635J-40_aquatic_group_unc_unc
117	117	ACAAGCAGTGGAGCATGTGGTTCAATTCGATGCAACGCGAAGAACCTTACCTAGGCTTGACATGCTAGCTAAAGCCAATGAAAGTTGGTGTCCCGCAAGGGGAGCTAGTACAGATGCTGCATGGCTGTCGTCAGCTCGTGCCGTGAGGTGTTGGGTTAAGTCCCGCAACGAGCGCAACCCCTGTTTCTAGTTGCCACCGGGTAATGCCGAGCACTCTAGAGAGACTGCCTACGCAAGTAGTGAGGAAGGTGGGGATGACGTCAAGTCCGCATGGCTCTTACGCCTAGGGCCACACACGTGCTACAATGGCTACTACAAAGGGCTGCGAGACCGCGAGGTGGAGCCAATCCCTAAAAAGTAGTCTCAGTTCGGATTGGAGTCTGAAACTCGACTCCATGA…	Bacteria	Bacteria_Bacteroidota	Bacteria_Bacteroidota_SJA-28	Bacteria_Bacteroidota_SJA-28_unc	Bacteria_Bacteroidota_SJA-28_unc_unc	Bacteria_Bacteroidota_SJA-28_unc_unc_unc	Bacteria_Bacteroidota_SJA-28_unc_unc_unc_unc
118	118	ACAAGCGGTGGAGTATGTGGTTTAATTCGACGCAACGCGCAGAACCTTACCTGGGCTTGACATCCCGGGGATTTTCTGGAAACAGAGAAGTGCCTTCGCAAGAAGGAACCCGGTGACAGGTGCTGCATGGCTGTCGTCAGCTCGTGTCGTGAGATGTTGGGTTAAGTCCCGCAACGAGCGCAACCCTCGCCTTTAGTTGCCAGCATTCAGTTGGGCACTCTAAAGGGACTGCCGGTGTCAAACCGGAGGAAGGCGGGGATGACGTCAAGTCCTCATGGCCTTTATGTCCAGGGCTACACACGTACTACAATGGCCGGTACAAAGGGCAGCGAACTTGCGAAAGTGAGCGAATCCCATAAAACCGGTCTCAGTCCGGATCGCAGTCTGCAACTCGACTGC…	Bacteria	Bacteria_Desulfobacterota	Bacteria_Desulfobacterota_Desulfobulbia	Bacteria_Desulfobacterota_Desulfobulbia_Desulfobulbales	Bacteria_Desulfobacterota_Desulfobulbia_Desulfobulbales_Desulfurivibrionaceae	Bacteria_Desulfobacterota_Desulfobulbia_Desulfobulbales_Desulfurivibrionaceae_Desulfurivibrio	Bacteria_Desulfobacterota_Desulfobulbia_Desulfobulbales_Desulfurivibrionaceae_Desulfurivibrio_unc
119	119	ACAAGCGGTGGAGCATGTGGTTTAATTCGAAGCAACGCGCAGAACCTTACCAGCGTTTGACATCCTCATCGCGGATTTCAGAGATGATTTCCTTCAGTTCGGCTGGATGAGTGACAGGTGCTGCATGGCTGTCGTCAGCTCGTGTCGTGAGATGTTGGGTTAAGTCCCGCAACGAGCGCAACCCTCGCCTTTAGTTGCCAGCATTAAGTTGGGTACTCTAAAGGAACCGCCGGTGATAAGCCGGAGGAAGGTGGGGATGACGTCAAGTCCTCATGGCCCTTACGCGCTGGGCTACACACGTGCTACAATGGCGACTACAGTGGGCTGCAACCGTGCGAGCGGTAGCTAATCTCCAAAAGTCGTCTCAGTTCGGATTGTTCTCTGCAACTCGAGAGCATG…	Bacteria	Bacteria_Proteobacteria	Bacteria_Proteobacteria_Alphaproteobacteria	Bacteria_Proteobacteria_Alphaproteobacteria_Sphingomonadales	Bacteria_Proteobacteria_Alphaproteobacteria_Sphingomonadales_Sphingomonadaceae	Bacteria_Proteobacteria_Alphaproteobacteria_Sphingomonadales_Sphingomonadaceae_Sphingobium	Bacteria_Proteobacteria_Alphaproteobacteria_Sphingomonadales_Sphingomonadaceae_Sphingobium_xenophagum
120	120	CACAAGGGGTGAAGCCTGCGGTTCAATTGGAGTCAACGCCAGAAATCTTACCCGAGGAGACAGCAGAATGAAGGTCAAGCTGAAGACTTTACCAGACAAGCTGAGAGGTGGTGCATGGCCGTCGCCAGCTCGTGCCGTGAGGTGTCCTGTTAAGTCAGGTAACGAGCGAGACCCTTGCCTCTAGTTGCCACCATTACTCTCTGGAGTAGTGGGGCGAATTAGCGGGACCGCCACAGTTAATGTGGAGGAAGGAGAGGGCCACGGCAGGTCAGTATGCCCCGAAACCTTGGGGCTACACGCGGGCTGCAATGGTAGCGACAATGTGTTTCGAACCCTAAAGGGGGAGGCAATCATTAAACGCTACCTCAGTTATGACTGAGGGCTGCAACTCGCCCTCAC…	Archaea	Archaea_Crenarchaeota	Archaea_Crenarchaeota_Nitrososphaeria	Archaea_Crenarchaeota_Nitrososphaeria_Nitrosopumilales	Archaea_Crenarchaeota_Nitrososphaeria_Nitrosopumilales_Nitrosopumilaceae	Archaea_Crenarchaeota_Nitrososphaeria_Nitrosopumilales_Nitrosopumilaceae_unc	Archaea_Crenarchaeota_Nitrososphaeria_Nitrosopumilales_Nitrosopumilaceae_unc_unc
121	121	ACAAGCGGTGGAGCATGTGGTTTAATTCGACGCAACGCGAAGAACCTTACCCAGGCTGGACATGCAGGTAGTAGAAGGGTGAAAGCCCAACGAGGTAGCAATACCATCCTGCTCAGGTGCTGCATGGCTGTCGTCAGCTCGTGCCGTGAGGTGTTGGGTTAAGTCCCGCAACGAGCGCAACCCCTGTCTTCAGTTACTAACGGGTAAAGCCGAGAACTCTGGAGAGACTGCCCAGGAGAACGGGGAGGAAGGTGGGGATGACGTCAAGTCAGCATGGCCTTTATGCCTGGGGCTACACACGTGCTACAATGGCCGGTACAAAGGGCTGCAAACCCGTGAGGGGGAGCGAATCTCAAAAAACCGGCCTCAGTTCAGATCGAGGTCTGCAACTCGACCTCG…	Bacteria	Bacteria_Nitrospirota	Bacteria_Nitrospirota_Nitrospiria	Bacteria_Nitrospirota_Nitrospiria_Nitrospirales	Bacteria_Nitrospirota_Nitrospiria_Nitrospirales_Nitrospiraceae	Bacteria_Nitrospirota_Nitrospiria_Nitrospirales_Nitrospiraceae_Nitrospira	Bacteria_Nitrospirota_Nitrospiria_Nitrospirales_Nitrospiraceae_Nitrospira_unc
122	122	ACAAGCAGCGGAGCGTGTTGCTTAATTCGATGCTACGCGAAGAACCTTACCTGGGTTTGACATGTTTGGAAAAACCACAGAGATGTGGTGTCCGCAAGGGCCAAACACAGGTGGTGCATGGCTGTCGTCAGCTCGTGTCGTGAGATGTTGGGTTAAGTCCCGCAACGAGCGCAACCCTTGTTCTATGTTGCCAGCAAGTAATGTTGGGGACTCATAGAAGACCGCCGGGGTCAACTCGGAGGAAGGTGGGGATGACGTCAAGTCCTCATGCCCCTTATGTCCAGGGCTGCAAACACGCTACAATGGCCGATACAAAGGGTTGCTTACTCGCGAGAGTTGGCTAATCCCGTAAAGTCGGTCTCAGTTCGGATTGAAGTCTGCAACTCGACTTCATGAAGC…	Bacteria	Bacteria_Actinobacteriota	Bacteria_Actinobacteriota_Acidimicrobiia	Bacteria_Actinobacteriota_Acidimicrobiia_Microtrichales	Bacteria_Actinobacteriota_Acidimicrobiia_Microtrichales_Ilumatobacteraceae	Bacteria_Actinobacteriota_Acidimicrobiia_Microtrichales_Ilumatobacteraceae_CL500-29_marine_group	Bacteria_Actinobacteriota_Acidimicrobiia_Microtrichales_Ilumatobacteraceae_CL500-29_marine_group_unc
123	123	ACAAGCGGTGGAGCATGTGGTTTAATTCGATGCAACGCGAAGAACCTTACCTACCCTTGACATCCAGAGAATCTGTTAGAGATAGTAGAGTGCCTTCGGGAACTCTGAGACAGGTGCTGCATGGCTGTCGTCAGCTCGTGTCGTGAGATGTTGGGTTAAGTCCCGTAACGAGCGCAACCCTTATCCTTAGTTGCCAGCGAGTCAAGTCGGGAACTCTAGGGAGACTGCCGGTGATAAACCGGAGGAAGGTGGGGACGACGTCAAGTCATCATGGCCCTTATGGGTAGGGCTACACACGTGCTACAATGGTCGGTACAGAGGGCAGCGAACTTGCGAAAGTAAGCAAATCCCAGAAAGCCGATCTTAGTCCGGATTGGAGTCTGCAACTCGACTCCATGA…	Bacteria	Bacteria_Proteobacteria	Bacteria_Proteobacteria_Gammaproteobacteria	Bacteria_Proteobacteria_Gammaproteobacteria_Methylococcales	Bacteria_Proteobacteria_Gammaproteobacteria_Methylococcales_Methylomonadaceae	Bacteria_Proteobacteria_Gammaproteobacteria_Methylococcales_Methylomonadaceae_Methylobacter	Bacteria_Proteobacteria_Gammaproteobacteria_Methylococcales_Methylomonadaceae_Methylobacter_unc
124	124	ACAAGCGGTGGATGATGTGGTTTAATTCGATGCAACGCGAAAAACCTTACCTACCTTTGACATGTACGGAACTCGCCAGAGATGGCTTGGTGCTCGAAAGAGAACCGTAACACAGGTGCTGCATGGCTGTCGTCAGCTCGTGTCGTGAGATGTTGGGTTAAGTCCCGCAACGAGCGCAACCCTTGTCATTAGTTGCTACATTTAGTTGGGCACTCTAATGAGACTGCCGGTGACAAACCGGAGGAAGGTGGGGATGACGTCAAGTCCTCATGGCCCTTATAGGTAGGGCTACACACGTCATACAATGGCTGGTACAAAGGGTTGCCAACCCGCGAGGGGGAGCTAATCCCATAAAGCCAGTCGTAGTCCGGATCGCAGTCTGCAACTCGACTGCGTGAA…	Bacteria	Bacteria_Proteobacteria	Bacteria_Proteobacteria_Gammaproteobacteria	Bacteria_Proteobacteria_Gammaproteobacteria_Burkholderiales	Bacteria_Proteobacteria_Gammaproteobacteria_Burkholderiales_Comamonadaceae	Bacteria_Proteobacteria_Gammaproteobacteria_Burkholderiales_Comamonadaceae_Polaromonas	Bacteria_Proteobacteria_Gammaproteobacteria_Burkholderiales_Comamonadaceae_Polaromonas_unc
125	125	ACAAGCGGTGGAGCATGTGGTTTAATTCGATGATACGCGAGGAACCTTACCTGGGCTCAAATGTAAGTTGACAGATTCTGAAAGGGATTCTTCTTCGGACAATTTACAAGGTGCTGCATGGTTGTCGTCAGCTCGTGCCGTGAGGTGTCGGGTTAAGTCCCATAACGAGCGCAACCCCTATTCTTAGTTGCCATCAGGTAAAGCTGGGGACTCTAAGGAAACTGCCTACGCAAGTAGAGAGGAAGGTGGGGATGACGTCAAATCAGCACGGCCCTTACGTCCAGGGCTACACACGTGCTACAATGGCCAGTACAAAGGGCAGCTACCAGGTGACTGGATGCTAATCTCAAAAGCTGGTCTCAGTTCGGATCGAAGTCTGCAACCCGACTTCGTGAAGCT…	Bacteria	Bacteria_Bacteroidota	Bacteria_Bacteroidota_Bacteroidia	Bacteria_Bacteroidota_Bacteroidia_Sphingobacteriales	Bacteria_Bacteroidota_Bacteroidia_Sphingobacteriales_Lentimicrobiaceae	Bacteria_Bacteroidota_Bacteroidia_Sphingobacteriales_Lentimicrobiaceae_Lentimicrobium	Bacteria_Bacteroidota_Bacteroidia_Sphingobacteriales_Lentimicrobiaceae_Lentimicrobium_unc
126	126	CACAACGGGTGGAGCTTGCGGTTTAATTGGATTCAACGCCGGAAATCTTACCGGGACCGACAGCAATATGAAGGCCAGGCTGAAGACTTTGCCGGATTAGCTGAGAGGTGGTGCATGGCCGTCGTCAGTTCGTACTGTGAAGCATCCTGTTAAGTCAGGCAACGAGCGAGACCCACGCCCACAGTTGCCAGCGTACTCTCCGGAGTGACGGGTACACTGTGGGGACCGCCGCTGCTAAAGCGGAGGAAGGAATGGGCAACGGTAGGTCAGTATGCCCCGAATATCCCGGGCTACACGCGAGCTACAATGGTTGGTACAATGGGTATCTACCCCGAGAGGGGATGGAAATCTCCTAAAGCCAATCTTAGTCCGGATTGAGGGCTGCAACTCGCCCTCATG…	Archaea	Archaea_Halobacterota	Archaea_Halobacterota_Methanosarcinia	Archaea_Halobacterota_Methanosarcinia_Methanosarciniales	Archaea_Halobacterota_Methanosarcinia_Methanosarciniales_Methanosaetaceae	Archaea_Halobacterota_Methanosarcinia_Methanosarciniales_Methanosaetaceae_Methanosaeta	Archaea_Halobacterota_Methanosarcinia_Methanosarciniales_Methanosaetaceae_Methanosaeta_unc
127	127	CACAAGGGGTGAAGCCTGCGGTTCAATTGGAGTCAACGCCAGAAATCTTACCCGGAGAGACAGCAGAATGAAGGTCAAGCTGAAGACTTTACCAGACAAGCTGAGAGGTGGTGCATGGCCGTCGCCAGCTCGTGCCGTGAGATGTCCTGTTAAGTCAGGTAACGAGCGAGATCCCTGCCTCTAGTTGCCACCATTACTCTCAGGAGTAGTGGGGCGAATTAGCGGGACCGCCGCAGTTAATGCGGAGGAAGGAGGGGGCCACGGCAGGTCAGTATGCCCCGAAACTCTGGGGCCACACGCGGGCTGCAATGGTAGTGACAATTGGTTCCGAATCCGAAAGGAGGAGGTAATCCTCAAACGCTACCACAGTTATGACTGAGGGCTGCAACTCGCCCTCAC…	Archaea	Archaea_Crenarchaeota	Archaea_Crenarchaeota_Nitrososphaeria	Archaea_Crenarchaeota_Nitrososphaeria_Nitrosopumilales	Archaea_Crenarchaeota_Nitrososphaeria_Nitrosopumilales_Nitrosopumilaceae	Archaea_Crenarchaeota_Nitrososphaeria_Nitrosopumilales_Nitrosopumilaceae_Nitrosarchaeum	Archaea_Crenarchaeota_Nitrososphaeria_Nitrosopumilales_Nitrosopumilaceae_Nitrosarchaeum_unc
128	128	ACAACCAGTGGAACATGTGGTTCAATTCGATACGAACCGAAGAACCTCACCAAGGTTTGACATACAAGCGTCCTATTCCCTGGAAACAGGGGAAATTCGCAAGAAGGCTTGCACAGGTGCTGCATGGCTGTCGTCAGCTCGTTCCGTGAGGAGTGCCCTTAAGTGGGACAACGAGCGCAACCCCTATCTTGTGTTATATTTGTCACAAGAAACGGTCCCAGCTTCGCTGGGAAGGAAGGAGGGGCAGACGTCAAGTCAGCATGGTCCTTATACCTTGGGCTACACACATGTTACAATGAAGGGAACAATGTGTCTTGCCACGTCGTAAGACGGAGCAAATCACAAAATCCATTCTCAGTGGGGATTGAGGTCTGCAACTCGACCTCATGAACGCGGAAT…	Bacteria	Bacteria_Patescibacteria	Bacteria_Patescibacteria_Microgenomatia	Bacteria_Patescibacteria_Microgenomatia_Candidatus_Roizmanbacteria	Bacteria_Patescibacteria_Microgenomatia_Candidatus_Roizmanbacteria_unc	Bacteria_Patescibacteria_Microgenomatia_Candidatus_Roizmanbacteria_unc_unc	Bacteria_Patescibacteria_Microgenomatia_Candidatus_Roizmanbacteria_unc_unc_unc
129	129	ACAAGCGGAGGAGCATGTGGTTTAATTCGATGATACGCGAGGAACCTTACCCGGGCTTGAACGTAAGACGAATATATAAGAGATTATATAGCCTTCGGGCGTCTTGCGAGGTGCTGCATGGTTGTCGTCAGCTCGTGCCGTGAGGTGTTAGGTTAAGTCCTGCAACGAGCGCAACCCTTACACTTAGTTGCCAGCACGTTATGGTGGGGACTCTGAGTGAACTGCCTACGCAAGTAGTGAGGAAGGTGGGGATGACGTCAAATCAGCACGGCCCTTATGTCCGGGGCTACACACGTGCTACAATGGTATGTACAGAGGGCAGCCACCTGGCGACAGGGAGCTAATCCTCAAAGCATATCTCAGTTCGGATTGGAGTCTGTAACTCGACTCTATGAAGTT…	Bacteria	Bacteria_Bacteroidota	Bacteria_Bacteroidota_Bacteroidia	Bacteria_Bacteroidota_Bacteroidia_Bacteroidales	Bacteria_Bacteroidota_Bacteroidia_Bacteroidales_M2PB4-65_termite_group	Bacteria_Bacteroidota_Bacteroidia_Bacteroidales_M2PB4-65_termite_group_unc	Bacteria_Bacteroidota_Bacteroidia_Bacteroidales_M2PB4-65_termite_group_unc_unc
130	130	ACAAGCGGTGGAGCATGTGGTTTAATTCGACGCAACGCGAAGAACCTTACCCAGGCTGGACATGCAGGTAGTAGAAGGGTGAAAGCCCAACGAGGTAGCAATACCATCCTGCTCAGGTGCTGCATGGCTGTCGTCAGCTCGTGCCGTGAGGTGTTGGGTTAAGTCCCGCAACGAGCGCAACCCCTGTCTTCAGTTACCAACGGGTCATGCCGGGAACTCTGGAGAGACTGCCCAGGAGAACGGGGAGGAAGGTGGGGATGACGTCAAGTCAGCATGGCCTTTATGCCTGGGGCTACACACGTGCTACAATGGCCGGTACAAAGCGCTGCAAACCCGTAAGGGGAAGCCAATCGCAAAAAACCGGCCTCAGTTCAGATTGAGGTCTGCAACTCGACCTCA…	Bacteria	Bacteria_Nitrospirota	Bacteria_Nitrospirota_Nitrospiria	Bacteria_Nitrospirota_Nitrospiria_Nitrospirales	Bacteria_Nitrospirota_Nitrospiria_Nitrospirales_Nitrospiraceae	Bacteria_Nitrospirota_Nitrospiria_Nitrospirales_Nitrospiraceae_Nitrospira	Bacteria_Nitrospirota_Nitrospiria_Nitrospirales_Nitrospiraceae_Nitrospira_unc
131	131	CACAACAGGTGGAGCCTGCGGTTTAATCGGACTCAACGCCGGAAAACTCACCAGATAAGACAGCTGAATGATAGTCGGGCTGAAGACTCTACTTGACTAGCTGAGAGGAGGTGCATGGCCGTCGTCAGTTCGTACTGTGAAGCATCCTGTTAAGTCAGGCAACGAGCGAGACCCACGCCAACAGTTGCTAGCTCGTCCTCCGGGATGGAGAGGACACTGTTGGGACCGCCTCTGCTAAAGAGGAGGAAGGAATGGGCAACGGTAGGTCAGCATGCCCCGAATTATCTGGGCTACACGCGGGCTACAATGGGTGGGACAATGGGTATCGACACCGAAAGGTGAAGGCAATCTCCTAAACCCATCCTTAGTTCGGATTGTGGGCTGCAACTCGCCCACATG…	Archaea	Archaea_Halobacterota	Archaea_Halobacterota_Methanomicrobia	Archaea_Halobacterota_Methanomicrobia_Methanomicrobiales	Archaea_Halobacterota_Methanomicrobia_Methanomicrobiales_Methanoregulaceae	Archaea_Halobacterota_Methanomicrobia_Methanomicrobiales_Methanoregulaceae_Methanoregula	Archaea_Halobacterota_Methanomicrobia_Methanomicrobiales_Methanoregulaceae_Methanoregula_unc
132	132	ACAAGCGGTGGAGCATGTGGTTTAATTCGAAGCAACGCGCAGAACCTTACCAACCCTTGACATGGATATCGCGGGCCCAGAGATGGGTCTTTCAGTTCGGCTGGATATCACACAGGTGCTGCATGGCTGTCGTCAGCTCGTGTCGTGAGATGTTCGGTTAAGTCCGGCAACGAGCGCAACCCACATTCTCAGTTGCCAGCATTCAGTTGGGCACTCTGGGAAAACTGCCGGTGATAAGCCGGAGGAAGGTGTGGATGACGTCAAGTCCTCATGGCCCTTACGGGTTGGGCTACACACGTGCTACAATGGCAGTGACAATGGGTTAATCCCCAAAAGCTGTCTCAGTTCGGATTGGGGTCTGCAACTCGACCCCATGAAGTCGGAATCGCTAGTAATCGC…	Bacteria	Bacteria_Proteobacteria	Bacteria_Proteobacteria_Alphaproteobacteria	Bacteria_Proteobacteria_Alphaproteobacteria_Rhodobacterales	Bacteria_Proteobacteria_Alphaproteobacteria_Rhodobacterales_Rhodobacteraceae	Bacteria_Proteobacteria_Alphaproteobacteria_Rhodobacterales_Rhodobacteraceae_unc	Bacteria_Proteobacteria_Alphaproteobacteria_Rhodobacterales_Rhodobacteraceae_unc_unc
133	133	CACAACGGGTGGAGCCTGCGGTTTAATCGGACTCAACGCCGGAAATCTCACCGGATAAGACAGCTGAATGATAGTCGGGATGAAGACTCTACTTGACTAGCTGAGAGGAGGTGCATGGCCGTCGTCAGTTCGTACTGTGAAGCATCCTGTTTAGTCAGGCAACGAGCGAGACCCACGCGAGCAGTTGCCAGCATAACCTTCGGGTTGATGGGGACACTGCTCGGACCGCCTCTGCTAAAGGGGAGGAAGGACTGGGCAACGGTAGGTCAGCATGCCCCGAATTATCCGGGCTACACGCGGGCTACAATGGTCAGGACAATGGGTTTCGACACCGAAAGGTGAAGGCAATCTCCTAAACCTGTCCGAAGTTCGGATTGCGGGTTGTAACTCACCCGCATG…	Archaea	Archaea_Halobacterota	Archaea_Halobacterota_Methanomicrobia	Archaea_Halobacterota_Methanomicrobia_Methanomicrobiales	Archaea_Halobacterota_Methanomicrobia_Methanomicrobiales_Methanospirillaceae	Archaea_Halobacterota_Methanomicrobia_Methanomicrobiales_Methanospirillaceae_Methanospirillum	Archaea_Halobacterota_Methanomicrobia_Methanomicrobiales_Methanospirillaceae_Methanospirillum_unc
134	134	ACAATCAGTGGAACATGTGGTTCAATTCGAAACAAACCGAACAACCTCACCAAGATTTGACATGCTAATGACGACATTTAGAAACATTTGTCTTTTAGCAATAAACATTAGCACAGGTGCTGCATGGCTGTCGTCAGCTCGTTCCGTGAGGAGTACCCTTAAGTGGGACAACGAGCGCAACCCCCGTCCCGAGTTATATTTGTCTCGGGAGACTGCTCGTCCTTTGGACGGGAGGAAGGAGGGGCAGACGTCAAGTCAGCATGGTCCTTATATCTTGGGCTACACACATGTTACAATGGACAAAGCAGAGGGTCTTGCCACCTGGTAACAGGGAGCTAATCCATAAACTTGTCCTCAGTGGGGATTGGGGTCTGCAACTCGACCTCATGAACGCGGAAT…	Bacteria	Bacteria_Patescibacteria	Bacteria_Patescibacteria_Microgenomatia	Bacteria_Patescibacteria_Microgenomatia_Candidatus_Roizmanbacteria	Bacteria_Patescibacteria_Microgenomatia_Candidatus_Roizmanbacteria_unc	Bacteria_Patescibacteria_Microgenomatia_Candidatus_Roizmanbacteria_unc_unc	Bacteria_Patescibacteria_Microgenomatia_Candidatus_Roizmanbacteria_unc_unc_unc
135	135	CCCAACAGAAAACGGAGTGCTTTTTCCTGATGGCTGACGCCCGAAAAACGGAAATACTCCTCGAACGTCATCTGTCCCGGCATGATGTTGACGATCGCGACCCCCATGCCCAGGGGAGCCGCAATGACCGCAGGTATCCTGAACCGCTCACAGGCCCGGTATACCGCCTCGCGCGCCTCGAACACAAAGAAATCCAGGCCATCCACGTACAGGTCGACATCCTTGAAGAAGTCATCCAGATTGTCTTCACTGACGCCTTGAGGGAAACACCGGATCTCCAGTTCCGGATTGATATCCAGGGCCTGCTCGGCCATGACCTCGACCTTGGCCCGGCCAAGGCTGCGCATGCCCGCACCCGCCTGACGATTGAAGTTGACCTGGTCGAAGGTGTCAAAATCG…	Eukaryota	Eukaryota_unc	Eukaryota_unc_unc	Eukaryota_unc_unc_unc	Eukaryota_unc_unc_unc_unc	Eukaryota_unc_unc_unc_unc_unc	Eukaryota_unc_unc_unc_unc_unc_unc
136	136	ACAAGCGGTGGAGCATGTGGTTTAATTCGAAGCAACGCGCAGAACCTTACCAACCCTTGACATGGATATCGCGGACCTGGAGACAGGTCTTTCAGTTCGGCTGGATATCACACAGGTGCTGCATGGCTGTCGTCAGCTCGTGTCGTGAGATGTTCGGTTAAGTCCGGCAACGAGCGCAACCCACATTTTTAGTTGCCAGCATTCAGTTGGGCACTCTAGAAAAACTGCCGGTGATAAGCCGGAGGAAGGTGTGGATGACGTCAAGTCCTCATGGCCCTTACGGGTTGGGCTACACACGTGCTACAATGGTGGTGACAATGGGTTAATCCCAAAAAGCCATCTCAGTTCGGATTGGGGTCTGCAACTCGACCCCATGAAGTCGGAATCGCTAGTAATCGC…	Bacteria	Bacteria_Proteobacteria	Bacteria_Proteobacteria_Alphaproteobacteria	Bacteria_Proteobacteria_Alphaproteobacteria_Rhodobacterales	Bacteria_Proteobacteria_Alphaproteobacteria_Rhodobacterales_Rhodobacteraceae	Bacteria_Proteobacteria_Alphaproteobacteria_Rhodobacterales_Rhodobacteraceae_Pseudorhodobacter	Bacteria_Proteobacteria_Alphaproteobacteria_Rhodobacterales_Rhodobacteraceae_Pseudorhodobacter_unc
137	137	ACAAGCGGTGGATGATGTGGATTAATTCGATGCAACGCGAAAAACCTTACCTACCCTTGACATGCCAGGAATCCTGCAGAGATGTGGGAGTGCTCGAAAGAGAGCCTGGACACAGGTGCTGCATGGCTGTCGTCAGCTCGTGTCGTGAGATGTTGGGTTAAGTCCCGCAACGAGCGCAACCCTTGTCATTAGTTGCCATCATTTAGTTGGGCACTCTAATGAGACTGCCGGTGACAAACCGGAGGAAGGTGGGGATGACGTCAAGTCCTCATGGCCCTTATGGGTAGGGCTTCACACGTCATACAATGGTCGGTACAGAGGGTTGCCAAGCCGCGAGGTGGAGCCAATCCCAGAAAGCCGATCGTAGTCCGGATCGCAGTCTGCAACTCGACTGCGTGA…	Bacteria	Bacteria_Proteobacteria	Bacteria_Proteobacteria_Gammaproteobacteria	Bacteria_Proteobacteria_Gammaproteobacteria_Burkholderiales	Bacteria_Proteobacteria_Gammaproteobacteria_Burkholderiales_Rhodocyclaceae	Bacteria_Proteobacteria_Gammaproteobacteria_Burkholderiales_Rhodocyclaceae_unc	Bacteria_Proteobacteria_Gammaproteobacteria_Burkholderiales_Rhodocyclaceae_unc_unc
138	138	TACAACGGGTGGAGCCTGCGGTTCAATTGGATTCAACGCCGGAAAGCTTACCGGACTCGACAGCAATATGAAGGTCAGGCTAAAGACCTTACCGAATTCGCTGAGAGGAGGTGCATGGCCGTCGTCAGTTCGTATCGTGAGACATCCTGTTAAGTCAGGCAACGAGCAAGACCCGTGCCCACAGTTGCCAGCATATCCGCAAGGGTGATGGGCACACTGTGGGGACCGCCGCTGCTAAAGCGGAGGAAGGGGCGGGCTACGGTAGGTCAGTATGCCCCGAATGGTCCGGGCTACACGCGGGCTACAATGGTTGGGACAATGGGCACCAACACCGAGAGGTGACGGTAATCTCCTAAACCCAGCCTTAGTTCGGATTGAGGGCTGCAACTCGCCCTCATG…	Archaea	Archaea_Halobacterota	Archaea_Halobacterota_Methanosarcinia	Archaea_Halobacterota_Methanosarcinia_Methanosarciniales	Archaea_Halobacterota_Methanosarcinia_Methanosarciniales_Methanoperedenaceae	Archaea_Halobacterota_Methanosarcinia_Methanosarciniales_Methanoperedenaceae_Candidatus_Methanoperedens	Archaea_Halobacterota_Methanosarcinia_Methanosarciniales_Methanoperedenaceae_Candidatus_Methanoperedens_unc
139	139	ACAAGCGGTGGAGCATGTGGTTCAATTCGATGCAACGCGAAAAACCTTACCTGCCCTTGACATGTCAGGAATCCTGCAGAGATGCGGGAGTGCCTTCGGGAACCTGAACACAGGTGCTGCATGGCTGTCGTCAGCTCGTGTCGTGAGATGTTGGGTTAAGTCCCGTAACGAGCGCAACCCTCGTCTCTAGTTGCCATCATTTAGTTGGGCACTCTAGAGAGACTGCCGGTGACAAACCGGAGGAAGGTGGGGATGACGTCAAGTCCTCATGGCCCTTATGGGCAGGGCTACACACGTGCTACAATGGCCGGTACAAAGGGTTGCCAAGTCGCAAGACGGAGCCAATCTCAGAAAGCCGGTCGTAGTCCGGATTGGAGTCTGCAACTCGACTCCATGAAG…	Bacteria	Bacteria_Proteobacteria	Bacteria_Proteobacteria_Gammaproteobacteria	Bacteria_Proteobacteria_Gammaproteobacteria_Acidiferrobacterales	Bacteria_Proteobacteria_Gammaproteobacteria_Acidiferrobacterales_Acidiferrobacteraceae	Bacteria_Proteobacteria_Gammaproteobacteria_Acidiferrobacterales_Acidiferrobacteraceae_Sulfurifustis	Bacteria_Proteobacteria_Gammaproteobacteria_Acidiferrobacterales_Acidiferrobacteraceae_Sulfurifustis_unc
140	140	ACAAGCGGTGGAGCATGTGGTTTAATTCGATGATACGCGAGGAACCTTACCTGGGCTAGAATGCTGGGAGACCGTGGGTGAAAGCTCATTTTGTAGCAATACACTGCCAGTAAGGTGCTGCATGGCTGTCGTCAGCTCGTGCCGTGAGGTGTTGGGTTAAGTCCCGCAACGAGCGCAACCCCCATCACTAGTTGCCATCAGGTAACGCTGGGAACTCTAGTGAAACTGCCGTCGTAAGACGTGAGGAAGGAGGGGATGATGTCAAGTCATCATGGCCTTTATGCCCAGGGCTACACACGTGCTACAATGGGGCGTACAAAGGGCTGCAACACAGCGATGTGAAGCTAATCCCAAAAAACGCCTCTCAGTTCAGATTGGAGTCTGCAACTCGACTCCATG…	Bacteria	Bacteria_Bacteroidota	Bacteria_Bacteroidota_Bacteroidia	Bacteria_Bacteroidota_Bacteroidia_Chitinophagales	Bacteria_Bacteroidota_Bacteroidia_Chitinophagales_Chitinophagaceae	Bacteria_Bacteroidota_Bacteroidia_Chitinophagales_Chitinophagaceae_Terrimonas	Bacteria_Bacteroidota_Bacteroidia_Chitinophagales_Chitinophagaceae_Terrimonas_unc
141	141	ACAACCAGTGGAACATGTGGCTTAATTCGATACAAAACGAAGAACCTCACCAGGGTTTGACATCCCGCCTCATGTTCCCTTCGAAAGAAGGGAACTGCGCAAGCTCGGCGGGACAGGTGTTGCATGGCTGTCGTCAGTTCGTTCCGTGAGGAGTGCCCTTAAGTGGGACAACGAACGCAACCCCCATCGTATGTTACAAGTGTCATACGAAACTGCCCCGCCCTAGGCGGGGAGGAAGGAGGGGCAGATGTCAAGTCAGCATGACCCTTATACCCTGGGCTGCACACATGTTACAATGGGAAGGACAATGGGTTTTGCAAGCCAGCGATGGCAAGCCAACCTCATAAACCTTCTCTCAGTTGGGATTGAAGTCTGCAATTCGACTTCATGAACTTGGAA…	Bacteria	Bacteria_Patescibacteria	Bacteria_Patescibacteria_Microgenomatia	Bacteria_Patescibacteria_Microgenomatia_Candidatus_Roizmanbacteria	Bacteria_Patescibacteria_Microgenomatia_Candidatus_Roizmanbacteria_unc	Bacteria_Patescibacteria_Microgenomatia_Candidatus_Roizmanbacteria_unc_unc	Bacteria_Patescibacteria_Microgenomatia_Candidatus_Roizmanbacteria_unc_unc_unc
142	142	ACAAGCAGCGGAGCATGTGGCTTAATTCGACGCAACGCGAAGAACCTTACCAAGGCTTGACATGCAAGGAAAAGCGGCGGAAACGTCGTGTCCGAAAGGGCTTTGCACAGGTGGTGCATGGCTGTCGTCAGCTCGTGTCGTGAGATGTTGGGTTAAGTCCCGCAACGAGCGCAACCCCTGTCGTATGTTGCCAGCATTAAGTTGGGGACTCATACGAGACTGCCGGCGTCAAGCCGGAGGAAGGTGGGGATGACGTCAAGTCATCATGCCCCTTATGTCTTGGGCTGCACACGTGCTACAATGGCCGGCACAATGGGCTGCGATACCGCGAGGTGGAGCGAATCCCACAAAGCCGGCCCCAGTTCGGATCGAAGGCTGCAACTCGCCTTCGTGAAGTCG…	Bacteria	Bacteria_Actinobacteriota	Bacteria_Actinobacteriota_Coriobacteriia	Bacteria_Actinobacteriota_Coriobacteriia_OPB41	Bacteria_Actinobacteriota_Coriobacteriia_OPB41_unc	Bacteria_Actinobacteriota_Coriobacteriia_OPB41_unc_unc	Bacteria_Actinobacteriota_Coriobacteriia_OPB41_unc_unc_unc
143	143	GATATGGTCGGCACCTTTGACATTGACATACTGAAAGGCCGCTCTTTCGGCCTGTTTCCTTTAGCCCATGTCGATCCTGAGACCATCATCAAAGAATTGGAAGAAGTGTTCAATAAAAAAGCCAAAACCGAAGATGCCGGTTTTTTCCGCTTCATCCCCATTGAACGCCTGAATGCGATTATGGCGATCAGCCATCAGGCACACTATTTGCGGGACATTGAAAGCTGGGTGATCAGACTGGATCGCGCCAACACAGCGACCGGCGGCGGCGTTAATGTGTATAAGGCCCAGCATGTCGATGCAGTGCAACTGGCCGATACCTTAAACAGCATTTTT	Eukaryota	Eukaryota_unc	Eukaryota_unc_unc	Eukaryota_unc_unc_unc	Eukaryota_unc_unc_unc_unc	Eukaryota_unc_unc_unc_unc_unc	Eukaryota_unc_unc_unc_unc_unc_unc
144	144	ACAAGCGGTGGATGATGTGGATTAATTCGATGCAACGCGAAAAACCTTACCTACCCTTGACATGTCCAGAATCCTGCAGAGATGCGGGAGTGCCCGAAAGGGAATTGGAACACAGGTGCTGCATGGCTGTCGTCAGCTCGTGTCGTGAGATGTTGGGTTAAGTCCCGCAACGAGCGCAACCCTTATCATTAGTTGCTACGCAAGGGCACTCTAATGAGACTGCCGGTGACAAACCGGAGGAAGGTGGGGATGACGTCAAGTCCTCATGGCCCTTATGGGTAGGGCTTCACACGTCATACAATGGTCGGTACAGAGGGTTGCCAAGCCGCGAGGTGGAGCCAATCCCAGAAAGCCGATCGTAGTCCGGATTGTTCTCTGCAACTCGAGAGCATGAAGTCG…	Bacteria	Bacteria_Proteobacteria	Bacteria_Proteobacteria_Gammaproteobacteria	Bacteria_Proteobacteria_Gammaproteobacteria_Burkholderiales	Bacteria_Proteobacteria_Gammaproteobacteria_Burkholderiales_Hydrogenophilaceae	Bacteria_Proteobacteria_Gammaproteobacteria_Burkholderiales_Hydrogenophilaceae_Thiobacillus	Bacteria_Proteobacteria_Gammaproteobacteria_Burkholderiales_Hydrogenophilaceae_Thiobacillus_unc
145	145	ACAAGCGGTGGAGTATGTGGTTTAATTCGACGCAACGCGAAGAACCTTACCTGGTCTTGACATCCCGAGAATCTTTTGGAAACAAGAGAGTGCCTTCAACCGAAGGAGCTCGGTGACAGGTGCTGCATGGCTGTCGTCAGCTCGTGTCGTGAGATGTTGGGTTAAGTCCCGCAACGAGCGCAACCCTCGCCTTTAGTTGCCATCATTAAGTTGGGCACTCTAGAGGGACTGCCGGTGTCAAACCGGAGGAAGGTGGGGATGACGTCAAGTCCTCATGGCCTTTATGACCAGGGCTACACACGTACTACAATGGCCGGTACAAAGGGCAGCGAGCTCGCGAGAGTCAGCTAATCCCGAAAAACCGGTCTCAGTCCGGATCGGAGTCTGCAACTCGACTCC…	Bacteria	Bacteria_Desulfobacterota	Bacteria_Desulfobacterota_Desulfobulbia	Bacteria_Desulfobacterota_Desulfobulbia_Desulfobulbales	Bacteria_Desulfobacterota_Desulfobulbia_Desulfobulbales_Desulfurivibrionaceae	Bacteria_Desulfobacterota_Desulfobulbia_Desulfobulbales_Desulfurivibrionaceae_MSBL7	Bacteria_Desulfobacterota_Desulfobulbia_Desulfobulbales_Desulfurivibrionaceae_MSBL7_unc
146	146	ACAAGCGGTGGATGATGTGGATTAATTCGATGCAACGCGAAAAACCTTACCTACCCTTGACATGTCCAGAACCCTGCAGAGATGCGGGGGTGCCCGAAAGGGAATTGGAACACAGGTGCTGCATGGCTGTCGTCAGCTCGTGTCGTGAGATGTTGGGTTAAGTCCCGCAACGAGCGCAACCCTTATCATTAGTTGCTACGCAAGGGCACTCTAATGAGACTGCCGGTGACAAACCGGAGGAAGGTGGGGATGACGTCAAGTCCTCATGGCCCTTATGGGTAGGGCTTCACACGTCATACAATGGTCGGTACAGAGGGTTGCCAAGCCGCGAGGTGGAGCCAATCCCAGAAAGCCGATCGTAGTCCGGATTGTTCTCTGCAACTCGAGAGCATGAAGTCG…	Bacteria	Bacteria_Proteobacteria	Bacteria_Proteobacteria_Gammaproteobacteria	Bacteria_Proteobacteria_Gammaproteobacteria_Burkholderiales	Bacteria_Proteobacteria_Gammaproteobacteria_Burkholderiales_Hydrogenophilaceae	Bacteria_Proteobacteria_Gammaproteobacteria_Burkholderiales_Hydrogenophilaceae_Thiobacillus	Bacteria_Proteobacteria_Gammaproteobacteria_Burkholderiales_Hydrogenophilaceae_Thiobacillus_denitrificans/thioparus
147	147	ACAAGCAGCGGAGCATGTGGCTTAATTCGACGCAACGCGAAGAACCTTACCAGGGCTTGAAATGCAGGGAAAAGCGGCGGAAACGTCGTGTCCGAAAGGGCCCTGCACAGGTGGTGCATGGCTGTCGTCAGCTCGTGTCGTGAGATGTTGGGTTAAGTCCCGCAACGAGCGCAACCCCTGTCGTATGTTGCCAGCATTTAGTTGGGGACTCATACGAGACTGCCGGCGTCAAGCCGGAGGAAGGTGGGGATGACGTCAAGTCATCATGCCCCTTATGTCCTGGGCTGCACACGTGCTACAATGGCCGGTACAATGGGCTGCGATACCGCGAGGTGGAGCGAATCCCACAAAACCGGCCCCAGTTCGGATCGGAGGCTGCAACTCGCCTCCGTGAAGTCG…	Bacteria	Bacteria_Actinobacteriota	Bacteria_Actinobacteriota_Coriobacteriia	Bacteria_Actinobacteriota_Coriobacteriia_OPB41	Bacteria_Actinobacteriota_Coriobacteriia_OPB41_unc	Bacteria_Actinobacteriota_Coriobacteriia_OPB41_unc_unc	Bacteria_Actinobacteriota_Coriobacteriia_OPB41_unc_unc_unc
148	148	ACAACCAGTGGAACATGTGGTTTAATTCGAAACGAACCGAAGAACCTCACCAGGGTTTGACATGCTATCGTACATTCTGCTAGAAATAGTGGGAAATCCGCAAGGATGATAGCACAGGTGCTGCATGGCTGTCGTCAGCTCGTTCCGTGAGGAGTACCCTTAAGTGGGACAACGAGCGCAACCCTTATCTTGTGTTATATTTGTCACAAGAGACGGTCCCGACTTAGTCGGGAAGGAAGGTGGGGCAGACGTCAAGTCAGCATGGTCCTTATGCCCTGGGCTACACACATGTTACAATGGATAGGAACAACGGGTTTTGCCACGAAGCAATTCGGAGCAAATCCCTGAAATCTATCCTCAGTGGGGATTGAGGTCTGCAACTCGACCTCATGAACACGG…	Bacteria	Bacteria_Patescibacteria	Bacteria_Patescibacteria_Microgenomatia	Bacteria_Patescibacteria_Microgenomatia_Candidatus_Roizmanbacteria	Bacteria_Patescibacteria_Microgenomatia_Candidatus_Roizmanbacteria_unc	Bacteria_Patescibacteria_Microgenomatia_Candidatus_Roizmanbacteria_unc_unc	Bacteria_Patescibacteria_Microgenomatia_Candidatus_Roizmanbacteria_unc_unc_unc
149	149	ACAAGCGGTGGAGCATGTGGTTTAATTCGACGCAACGCGAAGAACCTTACCCAGGCTGGACATGCAGGTAGTAGAAGGGTGAAAGCCCAACGAGGTAGCAATACCATCCTGCTCAGGTGCTGCATGGCTGTCGTCAGCTCGTGCCGTGAGGTGTTGGGTTAAGTCCCGCAACGAGCGCAACCCCTGTCTTCAGTTACTAACGGGTCAAGCCGAGAACTCTGGAGAGACTGCCCAGGAGAACGGGGAGGAAGGTGGGGATGACGTCAAGTCAGCATGGCCTTTATGCCTGGGGCTACACACGTGCTACAATGGCCGGTACAAAGGGCTGCAAACCCGTAAGGGGAAGCGAATCTCAAAAAACCGGCCTCAGTTCAGATCGAGGTCTGCAACTCGACCTCG…	Bacteria	Bacteria_Nitrospirota	Bacteria_Nitrospirota_Nitrospiria	Bacteria_Nitrospirota_Nitrospiria_Nitrospirales	Bacteria_Nitrospirota_Nitrospiria_Nitrospirales_Nitrospiraceae	Bacteria_Nitrospirota_Nitrospiria_Nitrospirales_Nitrospiraceae_Nitrospira	Bacteria_Nitrospirota_Nitrospiria_Nitrospirales_Nitrospiraceae_Nitrospira_unc
150	150	AGCAACGGGAGGAGCGTGCGGTTCAATTGGATTCAACGCCGGAAAACTCACCGGGAGCGACTATTACATGAAGGTCAGGCCGATGACTTTACCTGATTTTTAGAGAGGTGGTGCATGGCCGTCGTCAGTTCGTACCGTAAGGCGTTCTGTTAAGTCAGATAACGAACGAGACCCTCACCCTTAATTGCCAACCCATTCTTCGGAGTGGGCGCACATTAAGGGGACCGCTGGCGCTAAGTCAGAGGAAGGAGAGGTCAACGGTAGGTCAGTATGCCCCGAATCTCCCGGGCTACACGCGCGCTACAAAGGATAGGACAATGGGATGCGATACCGAAAGGTAAAGCGAACCCCGAAACCTATTCGTAGTTCGAACTGAGGGCTGTAACTCGCCCTCACGAA…	Archaea	Archaea_Thermoplasmatota	Archaea_Thermoplasmatota_Thermoplasmata	Archaea_Thermoplasmatota_Thermoplasmata_SG8-5	Archaea_Thermoplasmatota_Thermoplasmata_SG8-5_unc	Archaea_Thermoplasmatota_Thermoplasmata_SG8-5_unc_unc	Archaea_Thermoplasmatota_Thermoplasmata_SG8-5_unc_unc_unc
151	151	AACAACGGGTGGAGCCTGCGGTTTAATTGGACTCAACGCCGGACAACTCACCGGGGGCGACAGCAATATGTAGGCCAAGCTGAAGACTTTGCCTGAATCGCTGAGAGGAGGTGCATGGCCGTCGCCAGTTCGTACTGTGAAGCATCCTGTTAAGTCAGGCAACGAGCGAGACCCGTGCCCACTGTTACCAGCATGTCCTCCGGGACGATGGGTACTCTGTGGGGACCGCCGGTGTTAAATCGGAGGAAGGTGCGGGCCACGGTAGGTCAGTATGCCCCGAATCTCCCGGGCTACACGCGGGCTACAATGGATGGGACAATGGGTCCCTACCCCGAAAGGGGCTGGCAATCTCACAAACCCATTCGTAGTTCGGATCGAGGGCTGTAACTCGCCCTCGTG…	Archaea	Archaea_Halobacterota	Archaea_Halobacterota_Methanosarcinia	Archaea_Halobacterota_Methanosarcinia_Methanosarciniales	Archaea_Halobacterota_Methanosarcinia_Methanosarciniales_Methanosarcinaceae	Archaea_Halobacterota_Methanosarcinia_Methanosarciniales_Methanosarcinaceae_Methanosarcina	Archaea_Halobacterota_Methanosarcinia_Methanosarciniales_Methanosarcinaceae_Methanosarcina_unc
152	152	CACAAGGGGTGCGGCGTGCGGTTTAATCCAACTCAACGCGGAGAATCTCACCAGCAGCGACGGCAGGATGAAGGTCAGATTAAAGGTCTTACCTAACGAGCCGAGAGGTAGTGCATGGCCGTCGGCAGCTCGTGCCGTAAGGTGTCCTCTTAAGTGAGGTAACGAGCGAGACCCATACCCATAATTGCCAACGGGTTCTTTAGAATGACCGAGCACATTATGGGGACTGCCTTGGAAACAAGGAGGAAGGTGTGGGCCACGGTAGGTCTGTACGCTCCGAATCTGCTGGGCTACACGCGCGCAACAATGGCAAGGACAATAGGATGCGACACCGAAAGGTGAAGCTAACCCCGTAAACCTTGTCTTAGTTTGGATTGAGGGCTGTAACTCGCCCTCATG…	Archaea	Archaea_Nanoarchaeota	Archaea_Nanoarchaeota_Nanoarchaeia	Archaea_Nanoarchaeota_Nanoarchaeia_Woesearchaeales	Archaea_Nanoarchaeota_Nanoarchaeia_Woesearchaeales_unc	Archaea_Nanoarchaeota_Nanoarchaeia_Woesearchaeales_unc_unc	Archaea_Nanoarchaeota_Nanoarchaeia_Woesearchaeales_unc_unc_unc
153	153	ACCTTCACGGGAAAGTCGGCGCGCGCCGAGCGCCGGAAACACCGTCAGCACCACCGGGTACTCCTCGGGCAACAAGGCCATGGCCAGGGCGATGCCCGCCAGCAGCGCCTGCAGCCAGTCGCCCTCGATCAACCCGTGCGTCAGGATCAGCAACAGGCTGAGCGCCAGCGCCAGCAAGGCGAGGTTTCGCACCAGCCGTGTGGTCTGCTTCTGCAGCGGCGAACGCTCTTTCTCCACGGTGCTCAGCGAGGTACCGATGCGGCCAATCTCGCTGCGCTGGCCTGTGGCTGTCACACAGGCCAGCGCATTGCCCTGCACGATCAGCGTGCCCGCGTACACCCAAGGTAG	Eukaryota	Eukaryota_unc	Eukaryota_unc_unc	Eukaryota_unc_unc_unc	Eukaryota_unc_unc_unc_unc	Eukaryota_unc_unc_unc_unc_unc	Eukaryota_unc_unc_unc_unc_unc_unc
154	154	ACAAGCGGTGGAGCATGTGGTTCAATTCGATGCAACGCGAAAAACCTTACCTGCCCTTGACATGCCAGGAATCCTGCAGAGATGCGGGAGTGCCTTCGGGAACCTGGACACAGGTGCTGCATGGCTGTCGTCAGCTCGTGTCGTGAGATGTTGGGTTAAGTCCCGTAACGAGCGCAACCCTCGTCTCTAGTTGCCATCATTCAGTTGGGCACTCTAGAGAGACTGCCGGTGACAAACCGGAGGAAGGTGGGGATGACGTCAAGTCCTCATGGCCCTTATGGGCAGGGCCACACACGTGCTACAATGGCCGGTACAGAGGGTCGCCAACCCGCAAGGGGGAGCTAATCTCAGAAAGCCGGTCGTAGTCCGGATTGGAGTCTGCAACTCGACTCCATGAAG…	Bacteria	Bacteria_Proteobacteria	Bacteria_Proteobacteria_Gammaproteobacteria	Bacteria_Proteobacteria_Gammaproteobacteria_Acidiferrobacterales	Bacteria_Proteobacteria_Gammaproteobacteria_Acidiferrobacterales_Acidiferrobacteraceae	Bacteria_Proteobacteria_Gammaproteobacteria_Acidiferrobacterales_Acidiferrobacteraceae_Sulfurifustis	Bacteria_Proteobacteria_Gammaproteobacteria_Acidiferrobacterales_Acidiferrobacteraceae_Sulfurifustis_unc
155	155	ACAAGCGGTGGAGCATGTGGTTTAATTCGATGCAACGCGAAGAACCTTACCTAGCCTTGACATGTCTGGAATCTTGTAGAGATACGAGAGTGCCTTCGGGAATCAGAACACAGGTGCTGCATGGCTGTCGTCAGCTCGTGTCGTGAGATGTTGGGTTAAGTCCCGCAACGAGCGCAACCCTTTTCCTTATTTGCCAGCACTTCGGGTGGGAACTCTAAGGATACTGCCAGTGACAAACTGGAGGAAGGCGGGGACGACGTCAAGTCATCATGGCCCTTACGGCTAGGGCTACACACGTGCTACAATGGTCGGTACAAAGGGTTGCTAACCCGCGAGGGCATGCTAATCTCAAAAAGCCGATCGTAGTCCAGATTGGAGTCTGCAACTCGACTCCATGAA…	Bacteria	Bacteria_Proteobacteria	Bacteria_Proteobacteria_Gammaproteobacteria	Bacteria_Proteobacteria_Gammaproteobacteria_Pseudomonadales	Bacteria_Proteobacteria_Gammaproteobacteria_Pseudomonadales_Moraxellaceae	Bacteria_Proteobacteria_Gammaproteobacteria_Pseudomonadales_Moraxellaceae_Alkanindiges	Bacteria_Proteobacteria_Gammaproteobacteria_Pseudomonadales_Moraxellaceae_Alkanindiges_illinoisensis
156	156	ACAAGCGGTGGAGCATGTGGTTTAATTCGAAGCAACGCGCAGAACCTTACCAACCCTTGACATGGGTATCGCGGAACCAGAGATGGTTCTTTCAGTTCGGCTGGATACCACACAGGTGCTGCATGGCTGTCGTCAGCTCGTGTCGTGAGATGTTCGGTTAAGTCCGGCAACGAGCGCAACCCACACTCTTAGTTGCCATCATTCAGTTGGGCACTCTAGGAGAACTGCCGGTGATAAGCCGGAGGAAGGTGTGGATGACGTCAAGTCCTCATGGCCCTTACGGGTTGGGCTACACACGTGCTACAATGGTGGTGACAATGGGTTAATCCCAAAAAGCCATCTCAGTTCGGATTGGGGTCTGCAACTCGACCCCATGAAGTCGGAATCGCTAGTAATCGC…	Bacteria	Bacteria_Proteobacteria	Bacteria_Proteobacteria_Alphaproteobacteria	Bacteria_Proteobacteria_Alphaproteobacteria_Rhodobacterales	Bacteria_Proteobacteria_Alphaproteobacteria_Rhodobacterales_Rhodobacteraceae	Bacteria_Proteobacteria_Alphaproteobacteria_Rhodobacterales_Rhodobacteraceae_Rhodobacter	Bacteria_Proteobacteria_Alphaproteobacteria_Rhodobacterales_Rhodobacteraceae_Rhodobacter_unc
157	157	ACAAGCGGTGGATGATGTGGTTTAATTCGATGCAACGCGAAAAACCTTACCCACCTTTGACATGGCAGGAAGGCTCCAGAGATGGGGCTGTGCTCGAAAGAGAACCTGCACACAGGTGCTGCATGGCTGTCGTCAGCTCGTGTCGTGAGATGTTGGGTTAAGTCCCGCAACGAGCGCAACCCTTGCCATTAGTTGCTACGAAAGGGCACTCTAATGGGACTGCCGGTGACAAGCCGGAGGAAGGTGGGGATGACGTCAAGTCCTCATGGCCCTTATAGGTGGGGCTACACACGTCATACAATGGCCGGTACAAAGGGTAGCCAACCCGCGAGGGGGAGCCAATCCCATAAAGCCGGTCGTAGTCCGGATCGCAGTCTGCAACTCGACTGCGTGAAGTCG…	Bacteria	Bacteria_Proteobacteria	Bacteria_Proteobacteria_Gammaproteobacteria	Bacteria_Proteobacteria_Gammaproteobacteria_Burkholderiales	Bacteria_Proteobacteria_Gammaproteobacteria_Burkholderiales_Comamonadaceae	Bacteria_Proteobacteria_Gammaproteobacteria_Burkholderiales_Comamonadaceae_Hydrogenophaga	Bacteria_Proteobacteria_Gammaproteobacteria_Burkholderiales_Comamonadaceae_Hydrogenophaga_unc
158	158	ACAAGCGGTGGAGCATGTGGTTTAATTCGACGCAACGCGAAGAACCTTACCTGGACTTGACATCTGAGGAATCCTTATGAAAGTAGGGAGTGCCCTTCGGGGAGCCTCAAGACAGGTGCTGCATGGCTGTCGTCAGCTCGTGTCGTGAGATGTTGGGTTAAGTCCCGCAACGAGCGCAACCCCTATCTTCAGTTACCATCATTAAGTTGGGGACTCTGGAGATACTGCCCCGGTCAACGGGGAGGAAGGTGGGGATGACGTCAAGTCCTCATGGCCTTTATGTCCAGGGCTACACACGTGCTACAATGGTCGGTACAAAGGGTCGCAAGCCTGCGAAGGTGAGCCAATCCCAGAAAGCCGATCTCAGTTCGGATTGGAGTCTGCAACTCGACTCCATGA…	Bacteria	Bacteria_Desulfobacterota	Bacteria_Desulfobacterota_Desulfobacteria	Bacteria_Desulfobacterota_Desulfobacteria_Desulfobacterales	Bacteria_Desulfobacterota_Desulfobacteria_Desulfobacterales_Desulfosarcinaceae	Bacteria_Desulfobacterota_Desulfobacteria_Desulfobacterales_Desulfosarcinaceae_Desulfatirhabdium	Bacteria_Desulfobacterota_Desulfobacteria_Desulfobacterales_Desulfosarcinaceae_Desulfatirhabdium_unc
159	159	ACAACCAGTGGAACATGTGGTTCAATTCGATACGAACCGAAGAACCTCACCAAGATTTGACATACAAGCGTCCTATTTCCTGGAAACAGGAGAAATTCGCAAGAAGGCTTGCACAGGTGCTGCATGGCTGTCGTCAGCTCGTTCCGTGAGGAGTGCCCTTAAGTGGGACAACGAGCGCAACCCCTATCTTGTGTTATATTTGTCACAAGAAACGGTCCCGACTTTGTCGGGAAGGAAGGAGGGGCAGACGTCAAGTCAGCATGGTCCTTATATCTTGGGCTACACACATGTTACAATGAAGGGAACAATGTGTCTTGCCACGTCGTAAGACGGAGCAAATCACATAAATCCATTCTCAGTGGGGATTGAGGTCTGCAACTCGACCTCATGAACGCGGAA…	Bacteria	Bacteria_Patescibacteria	Bacteria_Patescibacteria_Microgenomatia	Bacteria_Patescibacteria_Microgenomatia_Candidatus_Roizmanbacteria	Bacteria_Patescibacteria_Microgenomatia_Candidatus_Roizmanbacteria_unc	Bacteria_Patescibacteria_Microgenomatia_Candidatus_Roizmanbacteria_unc_unc	Bacteria_Patescibacteria_Microgenomatia_Candidatus_Roizmanbacteria_unc_unc_unc
160	160	ACAAGCGGTGGATGATGTGGATTAATTCGATGCAACGCGAAAAACCTTACCTACCCTTGACATGCCAGGAATCCTGTAGAGATATGGGAGTGCTCGAAAGAGAACCTGGACACAGGTGCTGCATGGCTGTCGTCAGCTCGTGTCGTGAGATGTTGGGTTAAGTCCCGCAACGAGCGCAACCCTTGTCATTAGTTGCCATCATTTAGTTGGGCACTCTAATGAGACTGCCGGTGACAAACCGGAGGAAGGTGGGGATGACGTCAAGTCCTCATGGCCCTTATGGGTAGGGCTTCACACGTCATACAATGGTCGGTACAAAGGGTTGCCAAGCCGCGAGGTGGAGCCAATCCCGAAAAGCCGATCGTAGTCCGGATCGGAGTCTGCAACTCGACTCCGTGA…	Bacteria	Bacteria_Proteobacteria	Bacteria_Proteobacteria_Gammaproteobacteria	Bacteria_Proteobacteria_Gammaproteobacteria_Burkholderiales	Bacteria_Proteobacteria_Gammaproteobacteria_Burkholderiales_Rhodocyclaceae	Bacteria_Proteobacteria_Gammaproteobacteria_Burkholderiales_Rhodocyclaceae_unc	Bacteria_Proteobacteria_Gammaproteobacteria_Burkholderiales_Rhodocyclaceae_unc_unc
161	161	ACAAGCGGTGGATGATGTGGATTAATTCGATGCAACGCGAAAAACCTTACCTACCCTTGACATGCCAGGAATCCTGTAGAGATATGGGAGTGCTCGAAAGAGAACCTGGACACAGGTGCTGCATGGCTGTCGTCAGCTCGTGTCGTGAGATGTTGGGTTAAGTCCCGCAACGAGCGCAACCCTTGTCATTAGTTGCCATCATTTAGTTGGGCACTCTAATGAGACTGCCGGTGACAAACCGGAGGAAGGTGGGGATGACGTCAAGTCCTCATGGCCCTTATGGGTAGGGCTTCACACGTCATACAATGGTCGGTACAAAGGGTTGCCAAGCCGCGAGGTGGAGCCAATCCCAGAAAGCCGATCGTAGTCCGGATCGGAGTCTGCAACTCGACTCCGTGA…	Bacteria	Bacteria_Proteobacteria	Bacteria_Proteobacteria_Gammaproteobacteria	Bacteria_Proteobacteria_Gammaproteobacteria_Burkholderiales	Bacteria_Proteobacteria_Gammaproteobacteria_Burkholderiales_Rhodocyclaceae	Bacteria_Proteobacteria_Gammaproteobacteria_Burkholderiales_Rhodocyclaceae_unc	Bacteria_Proteobacteria_Gammaproteobacteria_Burkholderiales_Rhodocyclaceae_unc_unc
162	162	GTGGTGCACGATCGAATGTGCATCGTGGTTCTGATTTACGTTACAACCTGGAGATCTCCCTCGAGCAAGCGGCGCATGGAACCGAAACGAAGATTCGCATTCCGACAATGGAAAAATGTGAACCTTGTAATGGCACAGGTTCTAAACCAGGGAGTTCACCGAAAACCTGTCCTACTTGTAATGGCCATGGTCAGGTAAGAATGCAACAGGGATTCTTTTCAATCCAGCAAACATGTCCCAAGTGCCACGGTGCTGGCAAAATTATCGCGAACCCTTGCTTAGCTTGTCATGGAATAGGGCGAGTCAAGCAGCATAAGACACTGAATGTGAAAGTTCCGGAAGGCGTCGATAATGGTGATCGTATTCGTATTTCAGGTGAAGGTGAAATCGGAATGAA	Eukaryota	Eukaryota_unc	Eukaryota_unc_unc	Eukaryota_unc_unc_unc	Eukaryota_unc_unc_unc_unc	Eukaryota_unc_unc_unc_unc_unc	Eukaryota_unc_unc_unc_unc_unc_unc
163	163	CGCAACGGGTGGAGCGTGCGGTTTAATTGGATTCAACGCCGGAAATCTCACCGGGGGCGACGGTTATATGAAGGCCAGGCTAATGACTTTGCCTAATTTTCCGAGAGGTGGTGCATGGCCGTCGTCAGTTCGTACCGTAAGGCATTCTGTTAAGTCAGATAACGAACGAGACCCCTACCTTTAGTTACTAATGGCTTTTCCGAAAGTCAAGGACGCTAGAGGGACCGCTGGCGCTAAGTCAGAGGAAGGAGGGGGCTACGGTAGGTCAGTACGCCCCGAATCCCCCGGGCTACACGCGCGCTACAAAGGCTGGGACAATGGGCTACAACCTCGAAAGAGGAAGTTAATCCCGAAACCCAGTCATAGTTCGGATTGAGGGCTGCAACTCGCCCTCATGAA…	Archaea	Archaea_Thermoplasmatota	Archaea_Thermoplasmatota_Thermoplasmata	Archaea_Thermoplasmatota_Thermoplasmata_unc	Archaea_Thermoplasmatota_Thermoplasmata_unc_unc	Archaea_Thermoplasmatota_Thermoplasmata_unc_unc_unc	Archaea_Thermoplasmatota_Thermoplasmata_unc_unc_unc_unc
164	164	ACAACCAGTGGAACATGTGGTTCAATTCGAAACAAACCGAAGAACCTCACCAGGGTTTGACATGCTATCGTACATTCTGCTAGAAATAGTGGGAAATCCGCAAGGATGATAGCACAGGTGCTGCATGGCTGTCGTCAGCTCGTTCCGTGAGGAGTACCCTTAAGTGGGACAACGAGCGCAACCCTTATCTTGTGTTATATTTGTCACAAGAGACGGTCCCGACTTAGTCGGGAAGGAAGGTGGGGCAGACGTCAAGTCAGCATGGTCCTTATGCCCTGGGCTACACACATGTTACAATGGATAGGAACAATGGGTTTTGCCACGAAGCAATTCGGAGCAAATCCCTGAAATCTATCCTCAGTGGGGATTGGGGTCTGCAACTCGACCCCATGAACACGG…	Bacteria	Bacteria_Patescibacteria	Bacteria_Patescibacteria_Microgenomatia	Bacteria_Patescibacteria_Microgenomatia_Candidatus_Roizmanbacteria	Bacteria_Patescibacteria_Microgenomatia_Candidatus_Roizmanbacteria_unc	Bacteria_Patescibacteria_Microgenomatia_Candidatus_Roizmanbacteria_unc_unc	Bacteria_Patescibacteria_Microgenomatia_Candidatus_Roizmanbacteria_unc_unc_unc
165	165	GAGGAGGCGCAGCGGTTGCTGGAGCAGCTAAAGGCCGACTATCCACAACTGGATATCGAGGCTGAGCTCGCTCATCTGGCCACCGAGCCGTCGCGTGAATGAGGCACCGAGGTAAAGGTCATGTAAGTCGGCTTGTCAGGCGCGCCCAGGCGGAGGAGCATGGGCGCGTTACTGATCTAGCTACCCTTGTCCCATGATGCGTAAGTCCATTCTTCTATTGCTGTGCCTGGGTTGGCTGAGCGCCTGTGAGCGTGAGCCGAAACCCGTTGCACAGCAGCCCGCGCCAGCGCCGGCAGTGGTCACTGCAACTGCGCCCGTTGCCGATGTCGCCAAGCCAGAGCCTGTCGAGCCAGCACCGCCTGCCAAGGTGGTCGAAAGCAAGCCCGTGCCCGC	Eukaryota	Eukaryota_unc	Eukaryota_unc_unc	Eukaryota_unc_unc_unc	Eukaryota_unc_unc_unc_unc	Eukaryota_unc_unc_unc_unc_unc	Eukaryota_unc_unc_unc_unc_unc_unc
166	166	ACAAGCGGAGGAACATGTGGTTTAATTCGATGATACGCGAGGAACCTTACCTGGGCTTAAATGTAGAGCGACAGATTGTGAAAGCAGTCCTTCTTCGGACGATCTACAAGGTGCTGCATGGTTGTCGTCAGCTCGTGCCGTGAGGTGTCGGGTTAAGTCCCATAACGAGCGCAACCCTTATCGTTAGTTGCCAGCGGGTCAAGCCGGGGACTCTAGCGAGACTGCCACCGTAAGGTGTGAGGAAGGTGGGGATGACGTCAAATCAGCACGGCCCTTATGTCCAGGGCTACACACGTGTTACAATGGCCGATACAAAGGGCAGCTACCAGGTGACTGGATGCTAATCTCTAAAGTCGGTCTCAGTTCGGATCGAAGTCTGCAACCCGACTTCGTGAAGCT…	Bacteria	Bacteria_Bacteroidota	Bacteria_Bacteroidota_Bacteroidia	Bacteria_Bacteroidota_Bacteroidia_Bacteroidales	Bacteria_Bacteroidota_Bacteroidia_Bacteroidales_Prolixibacteraceae	Bacteria_Bacteroidota_Bacteroidia_Bacteroidales_Prolixibacteraceae_WCHB1-32	Bacteria_Bacteroidota_Bacteroidia_Bacteroidales_Prolixibacteraceae_WCHB1-32_unc
167	167	ACAAGCGGTGGAGCATGTGGTTTAATTCGATGATACGCGAGGAACCTTACCAGGGCTTAAATGTAGATTGACCGTTTAGGAAACTAGACTTTCGCAAGACAATTTACAAGGTGCTGCATGGTTGTCGTCAGCTCGTGCCGTGAGGTGTCAGGTTAAGTCCTATAACGAGCGCAACCCCTGCCGTTAGTTGCCAGCATGTTATGATGGGGACTCTAACGGGACTGCCGGTGCAAACCGCGAGGAAGGTGGGGATGACGTCAAATCATCACGGCCCTTACGTCCTGGGCTACACACGTGCTACAATGGTAGTGACAGAGGGCAGCTACTGGGCGACCAGATGCGAATCTTTAAACACTATCACAGTTCGGATCGGAGTCTGCAACTCGACTCCGTGAAGCT…	Bacteria	Bacteria_Bacteroidota	Bacteria_Bacteroidota_Bacteroidia	Bacteria_Bacteroidota_Bacteroidia_Flavobacteriales	Bacteria_Bacteroidota_Bacteroidia_Flavobacteriales_Flavobacteriaceae	Bacteria_Bacteroidota_Bacteroidia_Flavobacteriales_Flavobacteriaceae_Maritimimonas	Bacteria_Bacteroidota_Bacteroidia_Flavobacteriales_Flavobacteriaceae_Maritimimonas_unc
168	168	ACAAGCGGAGGAACATGTGGTTTAATTCGATGATACGCGAGGAACCTTACCCGGGCTCGAACGGTGCAGGAATATGGTAGAGATATCATAGCTAGCAATAGTCTGTATCGAGGTGCTGCATGGTTGTCGTCAGCTCGTGCCGTGAGGTGTCGGCTTAAGTGCCATAACGAGCGCAACCCTTGTCGTTAGTTACCATCAAGTAATGTTGGGGACTCTAGCGAGACTGCCACCGTAAGGTGTGAGGAAGGGGGGGATGACGTCAAATCAGCACGGCCCTTACGTCCGGGGCGACACACGTGTTACAATGGTAGGTACAGAGGGCCGCTATCCAGCGATGGAATGCTAATCTCAAAAACCTATCTCAGTTCGGATCGGAGTCTGCAACTCGACTCCGTGAAG…	Bacteria	Bacteria_Bacteroidota	Bacteria_Bacteroidota_Bacteroidia	Bacteria_Bacteroidota_Bacteroidia_Bacteroidales	Bacteria_Bacteroidota_Bacteroidia_Bacteroidales_Rikenellaceae	Bacteria_Bacteroidota_Bacteroidia_Bacteroidales_Rikenellaceae_unc	Bacteria_Bacteroidota_Bacteroidia_Bacteroidales_Rikenellaceae_unc_unc
169	169	ACAAGCGGTGGAGCATGTGGTTTAATTCGATGCAACGCGAAGAACCTTACCTGGGCTTGACATCTCGGGAATCCCCTGGAAACAGGGGAGTGCCCTTCGGGGAGCCCGAAGACAGGTGCTGCATGGCTGTCGTCAGCTCGTGTCGTGAGATGTTGGGTTAAGTCCCGCAACGAGCGCAACCCTTGTCTTTAATTGCCATCATTAAGTTGGGCACTTTAAAGAGACTGCCGGTGTTAAACCGGAGGAAGGTGGGGATGACGTCAAGTCCTCATGGCCTTTATGCCCAGGGCTACACACGTGCTACAATGGGTGGTACAAAGAGCAGCGAGCTCGCGAGAGTAAGCGAATCTCAAAAAGCCATCCTCAGTTCGGATTGAAGTCTGCAACTCGACTTCATGA…	Bacteria	Bacteria_Desulfobacterota	Bacteria_Desulfobacterota_Syntrophia	Bacteria_Desulfobacterota_Syntrophia_Syntrophales	Bacteria_Desulfobacterota_Syntrophia_Syntrophales_Syntrophaceae	Bacteria_Desulfobacterota_Syntrophia_Syntrophales_Syntrophaceae_Syntrophus	Bacteria_Desulfobacterota_Syntrophia_Syntrophales_Syntrophaceae_Syntrophus_unc
170	170	ACAAGCAGCGGAGCATGTGGTTTAATTCGAAGCAACGCGAAGAACCTTACCTAGACTTGACATCTCCTGAATTACCCTTAACCGGGGAAGCCTTTCGGGGCAGGAAGACAGGTGGTGCATGGTTGTCGTCAGCTCGTGTCGTGAGATGTTGGGTTAAGTCCCGCAACGAGCGCAACCCTTATTTTTAGTTGCTACCATTAAGTTGAGCACTCTAAAGAGACTGCCCGGGTTAACCGGGAGGAAGGTGGGGATGACGTCAAATCATCATGCCCCTTATGTCTAGGGCTACACACGTGCTACAATGGTGAGGACAAAGAGACGCAAGACCGCGAGGTGGAGCAAATCTCACAAACCTCATCCCAGTTCGGATTGCAGGCTGAAACTCGCCTGCATGAAGCC…	Bacteria	Bacteria_Firmicutes	Bacteria_Firmicutes_Clostridia	Bacteria_Firmicutes_Clostridia_Clostridiales	Bacteria_Firmicutes_Clostridia_Clostridiales_Clostridiaceae	Bacteria_Firmicutes_Clostridia_Clostridiales_Clostridiaceae_Youngiibacter	Bacteria_Firmicutes_Clostridia_Clostridiales_Clostridiaceae_Youngiibacter_unc
171	171	CACAACAGGTGGAGCCTGCGGTTTAATCGGACTCAACGCCGGGAAACTCACCAGTTAAGACAGCTGAATGATAGTCGGGCTGAAGACTCTACTTGACTAGCTGAGAGGAGGTGCATGGCCGTCGTCAGTTCGTACTGTGAAGCATCCTGTTAAGTCAGGCAACGAGCGAGACCCACGCCAACAGTTGCTAGCTCGTCCTCCGGGATGGAGAGGACACTGTTGGGACCGCCTCTGCTAAAGAGGAGGAAGGAATGGGCAACGGTAGGTCAGCATGCCCCGAATTAACTGGGCTACACGCGGGCTACAATGGGTGGGACAATGGGTATCGACACCGAAAGGTGAAGGCAATCTCCTAAACCCATCCGTAGTTCGGATTGTGGGCTGCAACTCGCCCACATG…	Archaea	Archaea_Halobacterota	Archaea_Halobacterota_Methanomicrobia	Archaea_Halobacterota_Methanomicrobia_Methanomicrobiales	Archaea_Halobacterota_Methanomicrobia_Methanomicrobiales_Methanoregulaceae	Archaea_Halobacterota_Methanomicrobia_Methanomicrobiales_Methanoregulaceae_Methanoregula	Archaea_Halobacterota_Methanomicrobia_Methanomicrobiales_Methanoregulaceae_Methanoregula_unc
172	172	ACAAGCGGTGGAGCATGTGGTTTAATTCGAAGCAACGCGCAGAACCTTACCAACCCTTGACATGGGTATCGCGGGACCGGAGACGGTCCTTTCAGTTCGGCTGGATACCACACAGGTGCTGCATGGCTGTCGTCAGCTCGTGTCGTGAGATGTTCGGTTAAGTCCGGCAACGAGCGCAACCCACACTCTTAGTTGCCATCATTCAGTTGGGCACTCTAGGAGAACTGCCGGTGATAAGCCGGAGGAAGGTGTGGATGACGTCAAGTCCTCATGGCCCTTACGGGTTGGGCTACACACGTGCTACAATGGTGGTGACAATGGGTTAATCCCAAAAAGCCATCTCAGTTCGGATTGTCGCCTGCAACTCGGCGGCATGAAGTCGGAATCGCTAGTAATCGC…	Bacteria	Bacteria_Proteobacteria	Bacteria_Proteobacteria_Alphaproteobacteria	Bacteria_Proteobacteria_Alphaproteobacteria_Rhodobacterales	Bacteria_Proteobacteria_Alphaproteobacteria_Rhodobacterales_Rhodobacteraceae	Bacteria_Proteobacteria_Alphaproteobacteria_Rhodobacterales_Rhodobacteraceae_Rhodobacter	Bacteria_Proteobacteria_Alphaproteobacteria_Rhodobacterales_Rhodobacteraceae_Rhodobacter_unc
173	173	ACAAGCGGTGGATGATGTGGTTTAATTCGATGCAACGCGAAAAACCTTACCCACCTTTGACATGTACGGAACTCGCCAGAGATGGCTTGGTGCTCGAAAGAGAGCCGTAACACAGGTGCTGCATGGCTGTCGTCAGCTCGTGTCGTGAGATGTTGGGTTAAGTCCCGCAACGAGCGCAACCCTTGTCATTAGTTGCTACATTCAGTTGGGCACTCTAATGAGACTGCCGGTGACAAGCCGGAGGAAGGTGGGGATGACGTCAAGTCCTCATGGCCCTTATAGGTGGGGCTACACACGTCATACAATGGCTGGTACAAAGGGTTGCCAACCCGCGAGGGGGAGCTAATCCCACAAAGCCAGTCGTAGTCCGGATCGTAGTCTGCAACTCGACTACGTGAA…	Bacteria	Bacteria_Proteobacteria	Bacteria_Proteobacteria_Gammaproteobacteria	Bacteria_Proteobacteria_Gammaproteobacteria_Burkholderiales	Bacteria_Proteobacteria_Gammaproteobacteria_Burkholderiales_Comamonadaceae	Bacteria_Proteobacteria_Gammaproteobacteria_Burkholderiales_Comamonadaceae_Rhodoferax	Bacteria_Proteobacteria_Gammaproteobacteria_Burkholderiales_Comamonadaceae_Rhodoferax_unc
174	174	ACAAGCGGTGGAGCATGTGGTTTAATTCGAAGCAACGCGCAGAACCTTACCAGCCTTTGACATCCTAGGACGACTTCTGGAGACAGATTTCTTCCCTTCGGGGACCTAGTGACAGGTGCTGCATGGCTGTCGTCAGCTCGTGTCGTGAGATGTTGGGTTAAGTCCCGCAACGAGCGCAACCCTCGTCCTTAGTTGCCATCATTAAGTTGGGCACTTTAAGGAAACTGCCGGTGATAAGCCGGAGGAAGGTGGGGATGACGTCAAGTCCTCATGGCCCTTACAGGCTGGGCTACACACGTGCTACAATGGCATCTACAGTGGGCAGCTATTCCGCAAGGATGCGCTAATCTCCAAAAGATGTCTCAGTTCGGATTGTCCTCTGCAACTCGAGGGCATGAA…	Bacteria	Bacteria_Proteobacteria	Bacteria_Proteobacteria_Alphaproteobacteria	Bacteria_Proteobacteria_Alphaproteobacteria_Sphingomonadales	Bacteria_Proteobacteria_Alphaproteobacteria_Sphingomonadales_Sphingomonadaceae	Bacteria_Proteobacteria_Alphaproteobacteria_Sphingomonadales_Sphingomonadaceae_Porphyrobacter	Bacteria_Proteobacteria_Alphaproteobacteria_Sphingomonadales_Sphingomonadaceae_Porphyrobacter_colymbi/donghaensis/HT-58-2/sanguineus/tepidarius
175	175	GCGGCGATGTATCTGTCGATCAGCGATTCAATGCTAGACAAGCTGGTAGCCCAGGGTGACGCGCCCAAACCTCGGCGCATTTCTGCCGGGCGCACCGCCTGGTTGGTGGACGAGCTCGATGCCTGGGGGCGCGCTCGGCCAGTGTCGGACTTTGTGCCACCCATCAACAGCGGCCATGGTCGCGCTGGCAAGCCGACTTGATCACTTTGGCATCAGGCTTTGCATACGGTCTGACAGTTTTTTGAGCCATTCAATACGCTCAGCGTCGTAGCTGTAGGCGTTGTATAT	Eukaryota	Eukaryota_unc	Eukaryota_unc_unc	Eukaryota_unc_unc_unc	Eukaryota_unc_unc_unc_unc	Eukaryota_unc_unc_unc_unc_unc	Eukaryota_unc_unc_unc_unc_unc_unc
176	176	ACAAGCAGCGGAGCATGTGGCTTAATTCGACGCAACGCGAAGAACCTTACCAAGGCTTGACATGCAGGTGAAGCGGTGGAAACACCGTGGCCGAAAGGAGCCTGCACAGGTGGTGCATGGCTGTCGTCAGCTCGTGTCGTGAGATGTTGGGTTAAGTCCCGCAACGAGCGCAACCCCTGTCGTATGTTGCCAGCATTTAGTTGGGGACTCATACGAGACTGCCGGCGTCAAGCCGGAGGAAGGTGGGGATGACGTCAAGTCATCATGCCCCTTATGTCTTGGGCTGCACACGTGCTACAATGGCCGGTACAACGGGCTGCGATGCCGCGAGGCGGAGCGAATCCCTTAAAACCGGCCCCAGTTCGGATCGAAGGCTGCAACTCGCCTTCGTGAAGTCGG…	Bacteria	Bacteria_Actinobacteriota	Bacteria_Actinobacteriota_Coriobacteriia	Bacteria_Actinobacteriota_Coriobacteriia_OPB41	Bacteria_Actinobacteriota_Coriobacteriia_OPB41_unc	Bacteria_Actinobacteriota_Coriobacteriia_OPB41_unc_unc	Bacteria_Actinobacteriota_Coriobacteriia_OPB41_unc_unc_unc
177	177	ACAAGCAGCGGAGCATGTGGCTTAATTCGACGCAACGCGAAGAACCTTACCAGGGCTTGACATGCAGGGAAAAACGGCGGAAACGTCGCGTCCGAAAGGGCCCTGCACAGGTGGTGCATGGCTGTCGTCAGCTCGTGTCGTGAGATGTTGGGTTAAGTCCCGCAACGAGCGCAACCCCTGTCCTATGTTGCCAGCATTAAGTTGGGGACTCATGGGAGACTGCCGGCGTCAAGCCGGAGGAAGGTGGGGATGACGTCAAGTCATCATGCCCCTTATGTCCTGGGCTGCACACGTGCTACAATGGCCGGTACAATGGGCTGCGATACCGCGAGGTGGAGCGAATCCCATAAAACCGGCCCCAGTTCGGATCGAAGGCTGCAACTCGCCTTCGTGAAGTCG…	Bacteria	Bacteria_Actinobacteriota	Bacteria_Actinobacteriota_Coriobacteriia	Bacteria_Actinobacteriota_Coriobacteriia_OPB41	Bacteria_Actinobacteriota_Coriobacteriia_OPB41_unc	Bacteria_Actinobacteriota_Coriobacteriia_OPB41_unc_unc	Bacteria_Actinobacteriota_Coriobacteriia_OPB41_unc_unc_unc
178	178	ACAACCAGTGGAACATGTGGTTCAATTCGATACGAACCGAAGAACCTCACCAAGGTTTGACATACAAGCGTCCTATTCTGTGGAAACACGGGAAATTCGCAAGAAGGCTTGCACAGGTGCTGCATGGCTGTCGTCAGCTCGTTCCGTGAGGAGTGCCCTTAAGTGGGACAACGAGCGCAACCCCTATCTTGTGTTATATTTGTCACAAGAAACGGTCCCAGCTTCGCTGGGAAGGAAGGAGGGGCAGACGTCAAGTCAGCATGGTCCTTATACCTTGGGCTACACACATGTTACAATGAAGGGAACAATGTGTCTTGCCACGTCGTAAGACGGAGCAAATCACAAAATCCATTCTCAGTGGGGATTGGGGTCTGCAACTCGACCCCATGAACGCGGAAT…	Bacteria	Bacteria_Patescibacteria	Bacteria_Patescibacteria_Microgenomatia	Bacteria_Patescibacteria_Microgenomatia_Candidatus_Roizmanbacteria	Bacteria_Patescibacteria_Microgenomatia_Candidatus_Roizmanbacteria_unc	Bacteria_Patescibacteria_Microgenomatia_Candidatus_Roizmanbacteria_unc_unc	Bacteria_Patescibacteria_Microgenomatia_Candidatus_Roizmanbacteria_unc_unc_unc
179	179	ACAAGCAGCGGAGCATGTGGTTTAATTCGACGCAACGCGAAGAACCTTACCAGGGCTTGACATCCCTCGCTAGTCGCGGAAACGCGATGTTCCCTTCGGGGACGAGGAGACAGGTGGTGCACGGTTGTCGTCAGCTCGTGTCGTGAGATGTTGGGTTAAGTCCCGCAACGAGCGCAACCCTTGTCCTTAGTTGCCAACGTAAAGTCGTGCACTCTAGGGAGACTGCCGGAGACAATTCGGAGGAAGGTGGGGATGACGTCAAATCATCATGCCCCTTATGTCCTGGGCTACACACGTGCTACAATGGGCTGTACAAAGGGTAGCGAAGCCGCGAGGTGGAGCCAATCCCATAAAACAGCTCTCAGTTCAGATCGCAGGCTGCAACTCGCCTGCGTGAAG…	Bacteria	Bacteria_Firmicutes	Bacteria_Firmicutes_Thermoanaerobacteria	Bacteria_Firmicutes_Thermoanaerobacteria_Thermoanaerobacterales	Bacteria_Firmicutes_Thermoanaerobacteria_Thermoanaerobacterales_SRB2	Bacteria_Firmicutes_Thermoanaerobacteria_Thermoanaerobacterales_SRB2_unc	Bacteria_Firmicutes_Thermoanaerobacteria_Thermoanaerobacterales_SRB2_unc_unc
180	180	ACAAGCGGAGGAACATGTGGTTTAATTCGATGATACGCGAGGAACCTTACCTGGGCTTGAACGCAGGGGGATTCCCCGGGAAACCGGGGTTCTCTTCGGAGCCGCCTGCGAGGTGCTGCATGGTTGTCGTCAGCTCGTGCCGTGAGGTGTCGGGTTAAGTCCCATAACGAGCGCAACCCCTATTGTTAGTTGCCAGCGGATAATGCCGGGGACTCTAACGAAACTGCCAGCGTAAGCTGAGAGGAAGGTGGGGATGACGTCAAATCAGCACGGCCCTTACGTCCAGGGCTACACACGTGTTACAATGGCCGGTACAGAGGGCAGCTACTGGGTGACCAGATGCAAATCTCGAAAGCCGGTCTTAGTTCGGATCGAAGTCTGCAACTCGACTTCGTGAAG…	Bacteria	Bacteria_Bacteroidota	Bacteria_Bacteroidota_Bacteroidia	Bacteria_Bacteroidota_Bacteroidia_Bacteroidales	Bacteria_Bacteroidota_Bacteroidia_Bacteroidales_SB-5	Bacteria_Bacteroidota_Bacteroidia_Bacteroidales_SB-5_unc	Bacteria_Bacteroidota_Bacteroidia_Bacteroidales_SB-5_unc_unc
181	181	ACAAGCAGTGGATGATCTAGATTAATTGGATACAAAGCCATAAATCTTACCTAGAATTGACATGCAATGTGTCATATATGAAAGTATATTAGTTGTAGCAATACAACGCTTTGCACAGGTGGTGCATGGTCGTCGTCAGTTCGTGCCGCAAGGTGTCTAGTTAATTCTAGGAACGAACGCAACCCTCGTTGTTAGTTATTATGTCTAACAAGACTGCCTTGGCAACAAGGAGGAAGGAGAGGATGACGTCAGATCCTCATGCCCCTTACATCTAGGGCTTCATAGGTCATACAATGGGTAGTACAGCGAGAAGCAATATCGTGAGATGGAGCAAATCTTTAAAGCTATCCTTAGTTCGGATTGTAGTCTGGAATTCGACTACATGAAGTTGGAATTGCT…	Bacteria	Bacteria_Patescibacteria	Bacteria_Patescibacteria_Gracilibacteria	Bacteria_Patescibacteria_Gracilibacteria_Absconditabacteriales_-SR1-	Bacteria_Patescibacteria_Gracilibacteria_Absconditabacteriales_-SR1-_unc	Bacteria_Patescibacteria_Gracilibacteria_Absconditabacteriales_-SR1-_unc_unc	Bacteria_Patescibacteria_Gracilibacteria_Absconditabacteriales_-SR1-_unc_unc_unc
182	182	CACAAGGGGTGAAGCCTGCGGTTCAATTGGAGTCAACGCCAGAAATCTTACCCGGGGAGACAGCAGAATGAAGGTCAAGCTGAAGACTTTACCAGACAAGCTGAGAGGTGGTGCATGGCCGTCGCCAGCTCGTGCCGTGAGGTGTCCTGTTAAGTCAGGTAACGAGCGAGACCCTTGCCTCTAGTTGCCACCATTACTCTCTGGAGTAGTGGGGCGAATTAGCGGGACCGCCACAGTTAATGTGGAGGAAGGAGAGGGCCACGGCAGGTCAGTATGCCCCGAAACCCTGGGGCTACACGCGGGCTGCAATGGTAGCGACAATGTGTTTCGAACCCTAAAGGGGGAGGCAATCATTAAACGCTACCTCAGTCATGACTGAGGGCTGCAACTCGCCCTCAC…	Archaea	Archaea_Crenarchaeota	Archaea_Crenarchaeota_Nitrososphaeria	Archaea_Crenarchaeota_Nitrososphaeria_Nitrosopumilales	Archaea_Crenarchaeota_Nitrososphaeria_Nitrosopumilales_Nitrosopumilaceae	Archaea_Crenarchaeota_Nitrososphaeria_Nitrosopumilales_Nitrosopumilaceae_unc	Archaea_Crenarchaeota_Nitrososphaeria_Nitrosopumilales_Nitrosopumilaceae_unc_unc
183	183	ACAAGCGGTGGAGCATGTGGTTTAATTCGACGCAACGCGAAGAACCTTACCTAGGCTTGACATCTGGGGAATTTCCATGAAAGTGGAGAGTGCCCTTCGGGGAGCCCCAAGACAGGTGCTGCATGGCTGTCGTCAGCTCGTGTCGTGAGATGTTGGGTTAAGTCCCGCAACGAGCGCAACCCCTATCTTTAGTTACCAGCGATTCGGTCGGGGACTCTAGAGATACTGCCCCGGTTAACGGGGAGGAAGGTGGGGATGACGTCAAGTCCTCATGGCCTTTATGCCTAGGGCTACACACGTGCTACAATGGGCGGAACAAAGGGTCGCGATACCGCGAGGTGGAGCTAATCCCAAAAACCCGTCCCAAGTTCGGATTGGAGTCTGCAACTCGACTCCATG…	Bacteria	Bacteria_Desulfobacterota	Bacteria_Desulfobacterota_Desulfobacteria	Bacteria_Desulfobacterota_Desulfobacteria_Desulfobacterales	Bacteria_Desulfobacterota_Desulfobacteria_Desulfobacterales_Desulfosarcinaceae	Bacteria_Desulfobacterota_Desulfobacteria_Desulfobacterales_Desulfosarcinaceae_Desulfatitalea	Bacteria_Desulfobacterota_Desulfobacteria_Desulfobacterales_Desulfosarcinaceae_Desulfatitalea_unc
184	184	CACAACGGGTGGAGCCTGCGGTTTAATTGGACTCAACGCCGGACAGCTTACCGGGATCGACAGTTGTATGAAGGCCAGGCTGAAGACCTTGCCGGACTAGCTGAGAGGAGGTGCATGGCCGCCGTCAGTTCGTACCGTGAGGCGTCCTGTTAAGTCAGGCAACGAGCGAGACCCATATCCACTGTTGCTAACACGGCCCGCGAGGGTTGGTGAGTACACGGTGGAGACCGCTGGCGCTAAGTCAGAGGAAGGGGTGGTCGACGGTAGGTCAGTATGCCCCGAATATCCCGGGCTACACGCGGGCTACAATGGACTGGACAATGGGTAACGACACCGAAAGGTGAGGTCAATCTCTTAAACCAGTTCTTAGTCCGGATTGAGGGCTGTAACTCGCCCTCA…	Archaea	Archaea_Halobacterota	Archaea_Halobacterota_Methanocellia	Archaea_Halobacterota_Methanocellia_Methanocellales	Archaea_Halobacterota_Methanocellia_Methanocellales_Methanocellaceae	Archaea_Halobacterota_Methanocellia_Methanocellales_Methanocellaceae_Methanocella	Archaea_Halobacterota_Methanocellia_Methanocellales_Methanocellaceae_Methanocella_unc
185	185	ACAAGCGGTGGAGCATGTGGTTTAATTCGATGATACGCGAGGAACCTTACCTGGGCTAGAATGCTGGGAGACCGTGGGTGAAAGCTCACTTTGTAGCAATACACTGCCAGTAAGGTGCTGCATGGCTGTCGTCAGCTCGTGCCGTGAGGTGTTGGGTTAAGTCCCGCAACGAGCGCAACCCCCATCACTAGTTGCCATCAGGTAACGCTGGGAACTCTAGTGAAACTGCCGTCGTAAGACGTGAGGAAGGAGGGGATGATGTCAAGTCATCATGGCCTTTATGCCCAGGGCTACACACGTGCTACAATGGGGCGTACAAAGGGCTGCAACATAGCGATATGGAGCTAATCCCAAAAAACGCCTCTCAGTTCAGATTGGAGTCTGCAACTCGACTCCATG…	Bacteria	Bacteria_Bacteroidota	Bacteria_Bacteroidota_Bacteroidia	Bacteria_Bacteroidota_Bacteroidia_Chitinophagales	Bacteria_Bacteroidota_Bacteroidia_Chitinophagales_Chitinophagaceae	Bacteria_Bacteroidota_Bacteroidia_Chitinophagales_Chitinophagaceae_Terrimonas	Bacteria_Bacteroidota_Bacteroidia_Chitinophagales_Chitinophagaceae_Terrimonas_unc
186	186	ACAAGCGGTGGATGATGTGGTTTAATTCGACGCAACGCGAAAAACCTTACCTACCCTTGACATGTGAGGAACCCTGCAGAGATGCAGGGGTGCCCGAAAGGGAACCTCAACACAGGTGCTGCATGGCTGTCGTCAGCTCGTGTCGTGAGATGTTGGGTTAAGTCCCGCAACGAGCGCAACCCTTACCATTAGTTGCTACATTCAGTTGAGCACTCTAATGGGACTGCCGGTGACAAACCGGAGGAAGGTGGGGATGACGTCAAGTCCTCATGGCCCTTATGGGTAGGGCTACACACGTCATACAATGGCGCGTACAGAGGGTTGCCAACCCGCGAGGGGGAGCCAATCCCAGAAAGCGCGTCGTAGTCCGGATTGAAGTCTGCAACTCGACTTCATGAA…	Bacteria	Bacteria_Proteobacteria	Bacteria_Proteobacteria_Gammaproteobacteria	Bacteria_Proteobacteria_Gammaproteobacteria_Burkholderiales	Bacteria_Proteobacteria_Gammaproteobacteria_Burkholderiales_Nitrosomonadaceae	Bacteria_Proteobacteria_Gammaproteobacteria_Burkholderiales_Nitrosomonadaceae_MND1	Bacteria_Proteobacteria_Gammaproteobacteria_Burkholderiales_Nitrosomonadaceae_MND1_unc
187	187	ACAAGCGGTGGAGCATGTGGTTTAATTCGAAGCAACGCGCAGAACCTTACCAACCCTTGACATGGTAGTGACCGTTCCAGAGATGGATCTTTCTCGTAAGAGACACTACACACAGGTGCTGCATGGCTGTCGTCAGCTCGTGTCGTGAGATGTTCGGTTAAGTCCGGCAACGAGCGCAACCCACATTCTTAGTTGCCAGCATTCAGTTGGGCACTCTAGGAAAACTGCCGGTGATAAGCCGGAGGAAGGTGTGGATGACGTCAAGTCCTCATGGCCCTTACGGGTTGGGCTACACACGTGCTACAATGGTGGTGACAATGGGTTAATCCCAAAAAGCCATCTCAGTTCGGATTGGGGTCTGCAACTCGACCCCATGAAGTCGGAATCGCTAGTAATCGC…	Bacteria	Bacteria_Proteobacteria	Bacteria_Proteobacteria_Alphaproteobacteria	Bacteria_Proteobacteria_Alphaproteobacteria_Rhodobacterales	Bacteria_Proteobacteria_Alphaproteobacteria_Rhodobacterales_Rhodobacteraceae	Bacteria_Proteobacteria_Alphaproteobacteria_Rhodobacterales_Rhodobacteraceae_Gemmobacter	Bacteria_Proteobacteria_Alphaproteobacteria_Rhodobacterales_Rhodobacteraceae_Gemmobacter_unc
188	188	AACAACGGGTGGAGCCTGCGGTTTAATTGGACTCAACGCCGGACAACTCACCGGGGGCGACAGCAATATGTAGGTCAAGCTGAAGACTTTGCCTGAATCGCTGAGAGGAGGTGCATGGCCGTCGCCAGTTCGTACTGTGAAGCATCCTGTTAAGTCAGGCAACGAGCGAGACCCGTGCCCACTGTTACCAGCATGTCCTCCGGGACGATGGGTACTCTGTGGGGACCGCCGGTGTTAAATCGGAGGAAGGTGCGGGCCACGGTAGGTCAGTATGCCCCGAATCTCCCGGGCTACACGCGGGCTACAATGGATGGGACAATGGGTCCCTACCCCGAAAGGGGTTGGCAATCTCACAAACCCATTCGTAGTTCGGATCGAGGGCTGTAACTCGCCCTCGTG…	Archaea	Archaea_Halobacterota	Archaea_Halobacterota_Methanosarcinia	Archaea_Halobacterota_Methanosarcinia_Methanosarciniales	Archaea_Halobacterota_Methanosarcinia_Methanosarciniales_Methanosarcinaceae	Archaea_Halobacterota_Methanosarcinia_Methanosarciniales_Methanosarcinaceae_Methanosarcina	Archaea_Halobacterota_Methanosarcinia_Methanosarciniales_Methanosarcinaceae_Methanosarcina_unc
189	189	ACAACCAGTGGAACATGTGGTTCAATTCGAAACGAACCGAAGAACCTCACCAAGGCTTGACATCCTAACGAAGTCCCGATGAAAATTGGGACGTTTCGCAAGAAACGTTAGAACAGGTGCTGCATGGCTGTCGTCAGCTCGTTCCGTGAGGAGTACCCTTAAGTGGGACAACGAGCGCAACCCCCATCTTGTGTTACAAGTGTCACGAGAAACTGCCCGAGCTTCGCTCGGGAGGAAGGAGGGGCAGACGTCAAGTCAGCATGGCCCTTATGCCTTGGGCTACACACATGTTACAATGGACAGTTACAAAAAGTCTTGCCATCCGGTAACGGAGAGCAAATCTTTACAAACCTGTCCTCAGTGGGGATTGAGGTCTGCAACTCGACCTCATGAACGCGG…	Bacteria	Bacteria_Patescibacteria	Bacteria_Patescibacteria_Microgenomatia	Bacteria_Patescibacteria_Microgenomatia_Candidatus_Roizmanbacteria	Bacteria_Patescibacteria_Microgenomatia_Candidatus_Roizmanbacteria_unc	Bacteria_Patescibacteria_Microgenomatia_Candidatus_Roizmanbacteria_unc_unc	Bacteria_Patescibacteria_Microgenomatia_Candidatus_Roizmanbacteria_unc_unc_unc
190	190	CACAAGGGGTGCGGCGTGCGGTTTAATCCAACTCAACGCGGAGAATCTCACCAGCAGCGACGGCAGGATGAAGGTCAGATTAAAGGTCTTACCTAACGAGCCGAGAGGTAGTGCATGGCCGTCGGCAGCTCGTGCCGTAAGGTGTCCTCTTAAGTGAGGTAACGAGCGAGACCCATACCCATAATTGCTAACGGGTTCTTTAGAATGACCGAGCACATTATGGGGACTGCCTTGGAAACAAGGAGGAAGGTGTGGGCCACGGTAGGTCTGTACGCTCCGAATCTGCTGGGCTACACGCGCGCAACAATGGCAAGGACAATAGGATGCGACACCGAAAGGTGAAGCCAACCCCGTAAACCTTGTCTTAGTTTGGATTGAGGGCTGTAACTCGCCCTCATG…	Archaea	Archaea_Nanoarchaeota	Archaea_Nanoarchaeota_Nanoarchaeia	Archaea_Nanoarchaeota_Nanoarchaeia_Woesearchaeales	Archaea_Nanoarchaeota_Nanoarchaeia_Woesearchaeales_unc	Archaea_Nanoarchaeota_Nanoarchaeia_Woesearchaeales_unc_unc	Archaea_Nanoarchaeota_Nanoarchaeia_Woesearchaeales_unc_unc_unc
191	191	ACAAGCGGTGGAGCATGTGGTTTAATTCGATGCAACGCGAAGAACCTTACCTGCCCTTGACATGCCAAGAATCCCGCAGAGATGTGGGAGTGCCTTCGGGAGCTTGGACACAGGTGCTGCATGGCTGTCGTCAGCTCGTGTCGTGAGATGTTGGGTTAAGTCCCGCAACGAGCGCAACCCTTGTCTCTAGTTACTAACAGTTCGGCTGAGCACTCTAGAGAGACTGCCGGTGATAAACCGGAGGAAGGTGGGGATGACGTCAAGTCATCATGGCCCTTATGGGCAGGGCTACACACGTGCTACAATGGACGGTACAGAGGGTCGCCAACCCGCGAGGGGGAGCTAATCTCACAAAGCCGTTCGTAGTCCGGATTGCAGTCTGCAACTCGACTGCATGAA…	Bacteria	Bacteria_Proteobacteria	Bacteria_Proteobacteria_Gammaproteobacteria	Bacteria_Proteobacteria_Gammaproteobacteria_Acidithiobacillales	Bacteria_Proteobacteria_Gammaproteobacteria_Acidithiobacillales_Acidithiobacillaceae	Bacteria_Proteobacteria_Gammaproteobacteria_Acidithiobacillales_Acidithiobacillaceae_KCM-B-112	Bacteria_Proteobacteria_Gammaproteobacteria_Acidithiobacillales_Acidithiobacillaceae_KCM-B-112_unc
192	192	ACAAGCGGTGGAGCATGTGGTTTAATTCGAAGCAACGCGCAGAACCTTACCAGCCCTTGACATCCCGGTCGCGGACAGTGGAGACATTGTCCTTCAGTTCGGCTGGACCGGTGACAGGTGCTGCATGGCTGTCGTCAGCTCGTGTCGTGAGATGTTGGGTTAAGTCCCGCAACGAGCGCAACCCTCGCCCTTAGTTGCCAGCATTCAGTTGGGCACTCTAAGGGGACTGCCGGTGATAAGCCGAGAGGAAGGTGGGGATGACGTCAAGTCCTCATGGCCCTTACGGGCTGGGCTACACACGTGCTACAATGGTGGTGACAGTGGGCAGCGAGACGGCAACGTCGAGCTAATCTCCAAAAACCATCTCAGTTCGGATTGGGGTCTGCAACTCGACCCCAT…	Bacteria	Bacteria_Proteobacteria	Bacteria_Proteobacteria_Alphaproteobacteria	Bacteria_Proteobacteria_Alphaproteobacteria_Rhizobiales	Bacteria_Proteobacteria_Alphaproteobacteria_Rhizobiales_Rhizobiaceae	Bacteria_Proteobacteria_Alphaproteobacteria_Rhizobiales_Rhizobiaceae_Hoeflea	Bacteria_Proteobacteria_Alphaproteobacteria_Rhizobiales_Rhizobiaceae_Hoeflea_phototrophica/siderophila
193	193	ACAACCAGTGGAACATGTGGCTTAATTCGAGACAAAACGAAGAACCTCACCAGGGTTTGACATGCAACTGCAAATCCCGTGAAAGCGGGACTCTTTCGAAGGTGTTGCACAGGTGCTGCATGGCTGTCGTCAGTTCGTTCCGTGAGGAGTGCCCTTAAGTGGGACAACGAACGCAACCCCCATCGTATGTTAAATCTGTCATACGAAACTGCCCAAGTCTGACTTGGGAGGAAGGAGGGGCAGACGTCAAGTCAGCATGGCCCTTATACCCTGGGCTGCACACATGTTACAATGGGAAGGACAATGAGTTGCGAGCTCGTAAGAGTAAGCCAACCTCATAAACCTTCTCTCAGTTGGGATTGAAGTCTGCAATTCGACTTCATGAACTTGGAATTGGTA…	Bacteria	Bacteria_Patescibacteria	Bacteria_Patescibacteria_Microgenomatia	Bacteria_Patescibacteria_Microgenomatia_Candidatus_Roizmanbacteria	Bacteria_Patescibacteria_Microgenomatia_Candidatus_Roizmanbacteria_unc	Bacteria_Patescibacteria_Microgenomatia_Candidatus_Roizmanbacteria_unc_unc	Bacteria_Patescibacteria_Microgenomatia_Candidatus_Roizmanbacteria_unc_unc_unc
194	194	ACAAGCGGTGGAGCATGTGGTTTAATTCGAAGCAACGCGAAGAACCTTACCCGGTCTTGACATCCATGGGATCCTTCAGAGATGAGGGAGTGCCGGCTTGCCGGAACCATGAGACAGGTGCTGCATGGCTGTCGTCAGCTCGTGTCGTGAGATGTTGGGTTAAGTCCCGCAACGAGCGCAACCCCTGCTTCCAGTTACCATCATTAAGTTGGGGACTCTGGAAGGACCGCTGCGGTAACAACGCAGAGGAAGATGGGGACGACGTCAAGTCATCATGGTCCTTATGACCGGGGCTACACACGTGCTACAATGGCAGTTACAGAGGGAAGCGATACGGTAACGTGGAGCAAATCCCAGAAAAGCTGCCTCAGTTCGGATTGAGGTCTGCAACTCGACCTC…	Bacteria	Bacteria_Cloacimonadota	Bacteria_Cloacimonadota_Cloacimonadia	Bacteria_Cloacimonadota_Cloacimonadia_Cloacimonadales	Bacteria_Cloacimonadota_Cloacimonadia_Cloacimonadales_Cloacimonadaceae	Bacteria_Cloacimonadota_Cloacimonadia_Cloacimonadales_Cloacimonadaceae_unc	Bacteria_Cloacimonadota_Cloacimonadia_Cloacimonadales_Cloacimonadaceae_unc_unc
195	195	ACAAGCGGTGGAGTATGTGGTTTAATTCGACGCAACGCGCAGAACCTTACCTGGTCTTGACATCTCGGGAATCATTTGGAAACATATGAGTGCCTCGCAAGAGGAGCCCGATGACAGGTGCTGCATGGCTGTCGTCAGCTCGTGTCGTGAGATGTTGGGTTAAGTCCCGCAACGAGCGCAACCCTTGTCTTTAGTTGCCATCATTAAGTTGGGCACTCTAAAGAGACTGCCGGTGTCAAACCGGAGGAAGGTGGGGATGACGTCAAGTCCTCATGGCCTTTATGACCAGGGCTACACACGTACTACAATGGCAGGTACAAAGGGCAGCCACTTAGCGATAAGGCGCGAATCCCGTAAAACCTGTCTCAGTCCGGATTGGAGTCTGCAACTCGACTCCAT…	Bacteria	Bacteria_Desulfobacterota	Bacteria_Desulfobacterota_Desulfobulbia	Bacteria_Desulfobacterota_Desulfobulbia_Desulfobulbales	Bacteria_Desulfobacterota_Desulfobulbia_Desulfobulbales_Desulfocapsaceae	Bacteria_Desulfobacterota_Desulfobulbia_Desulfobulbales_Desulfocapsaceae_Desulfocapsa	Bacteria_Desulfobacterota_Desulfobulbia_Desulfobulbales_Desulfocapsaceae_Desulfocapsa_unc
196	196	ACAAGCAGCGGAGCGTGTGGTTTAATTCGATGCTACACGAAGAACCTTACCAGGGTTTGACATGCTGGTGGTAGGAAGCCGAAAGGTGACCGACCCTTCGGGGTGCCAGCACAGGTGCTGCATGGCTGTCGTCAGCTCGTGTCGTGAGATGTTCGGTTAAGTCCGCTAACGAGCGCAACCCTCGCCGTGTGTTATACGTGTCACGCGGGACCGCCGGTCTTAAGCCGGAGGAAGGTGGGGATGACGTCAAGTCAGCATGGCCTTTATGTCCTGGGCTACACACACGCTACAATGGCCAGTACAACAGGTTGCGAAACCGCGAGGTGGAGCCAATCCTTCAAAGCTGGCCTCAGTTCAGATTGCAGGCTGCAACCCGCCTGCATGAAGTTGGAGTTGCTA…	Bacteria	Bacteria_Chloroflexi	Bacteria_Chloroflexi_Anaerolineae	Bacteria_Chloroflexi_Anaerolineae_Anaerolineales	Bacteria_Chloroflexi_Anaerolineae_Anaerolineales_Anaerolineaceae	Bacteria_Chloroflexi_Anaerolineae_Anaerolineales_Anaerolineaceae_Anaerolinea	Bacteria_Chloroflexi_Anaerolineae_Anaerolineales_Anaerolineaceae_Anaerolinea_unc
197	197	ACAAGCGGTGGAGCATGTGGCTCAATTCGATGCAACGCGAAGAACCTTACCAGGCCTTGACATGCACTAGACCGACGCTGAAAGGCGTCTTCCCTTCGGGGCTGGTGCACAGGTGCTGCATGGCTGTCGTCAGCTCGTGTCGTGAGATGTTGCGTTAAGTCGCGCAACGAGCGCAACCCCTGTCCCTAGTTGCCAGCATTAAGTTGGGGACTCTAGGGAGACAAACCTCTTTTAGAGGTGGGAAGGTGGGGATGACGTCAAGTCAGGATGGCCCTTACGGCCTGGGCTGCACACGTGCTACAATGCCCGGTACAGAGGGAAGCAATACCGCGAGGTGGAGCAAATCCTCAAAACCGGGCCCAGTTCAGATTGCAGTCTGCAACTCGACTGCATGAAGTT…	Bacteria	Bacteria_Verrucomicrobiota	Bacteria_Verrucomicrobiota_Verrucomicrobiae	Bacteria_Verrucomicrobiota_Verrucomicrobiae_Opitutales	Bacteria_Verrucomicrobiota_Verrucomicrobiae_Opitutales_Opitutaceae	Bacteria_Verrucomicrobiota_Verrucomicrobiae_Opitutales_Opitutaceae_Lacunisphaera	Bacteria_Verrucomicrobiota_Verrucomicrobiae_Opitutales_Opitutaceae_Lacunisphaera_unc
198	198	ACAAGCGGTGGAGTATGTGGTTTAATTCGATGCAACGCGAAGAACCTTACCTGGCCTTGACATGTCGAGAACTTTCCAGAGATGGATTGGTGCCTTCGGGAACTCGAACACAGGTGCTGCATGGCTGTCGTCAGCTCGTGTCGTGAGATGTTGGGTTAAGTCCCGCAACGAGCGCAACCCTTGTCCTTAGTTGCCAGCACGTAATGGTGGGAACTCTAAGGAGACCGCCGGTGACAAACCGGAGGAAGGTGGGGATGACGTCAAGTCATCATGGCCCTTACGGCCAGGGCTACACACGTACTACAATGGTAGGGACAGAGGGCTGCAAGCCGGCGACGGTGAGCCAATCCCAGAAACCCTATCTCAGTCCGGATTGGAGTCTGCAACTCGACTCCATGA…	Bacteria	Bacteria_Proteobacteria	Bacteria_Proteobacteria_Gammaproteobacteria	Bacteria_Proteobacteria_Gammaproteobacteria_Xanthomonadales	Bacteria_Proteobacteria_Gammaproteobacteria_Xanthomonadales_Xanthomonadaceae	Bacteria_Proteobacteria_Gammaproteobacteria_Xanthomonadales_Xanthomonadaceae_Stenotrophomonas	Bacteria_Proteobacteria_Gammaproteobacteria_Xanthomonadales_Xanthomonadaceae_Stenotrophomonas_maltophilia
199	199	ACAAGCGGTGGAGCATGTGGTTTAATTCGAAGCAACGCGCAGAACCTTACCAACCCTTGACATGGCAGTGACCGTTCCAGAGATGGATCTTTCTCGTAAGAGACACTGCACACAGGTGCTGCATGGCTGTCGTCAGCTCGTGTCGTGAGATGTTCGGTTAAGTCCGGCAACGAGCGCAACCCACGTCCTTAGTTGCCAGCATTCAGTTGGGCACTCCAGGGAAACTGCCGGTGATAAGCCGGAGGAAGGTGTGGATGACGTCAAGTCCTCATGGCCCTTACGGGTTGGGCTACACACGTGCTACAATGGTGGTGACAATGGGTTAATCCCCAAAAGCCATCTCAGTTCGGATTGGGGTCTGCAACTCGACCCCATGAAGTCGGAATCGCTAGTAATCGC…	Bacteria	Bacteria_Proteobacteria	Bacteria_Proteobacteria_Alphaproteobacteria	Bacteria_Proteobacteria_Alphaproteobacteria_Rhodobacterales	Bacteria_Proteobacteria_Alphaproteobacteria_Rhodobacterales_Rhodobacteraceae	Bacteria_Proteobacteria_Alphaproteobacteria_Rhodobacterales_Rhodobacteraceae_Gemmobacter	Bacteria_Proteobacteria_Alphaproteobacteria_Rhodobacterales_Rhodobacteraceae_Gemmobacter_unc
200	200	ACAAGCGGTGGAGCATGTGGTTCAATTCGACGCAACGCGAAGAACCTTACCTAGGCTTGACATCCCTGGAACCCTCTGGAAACAGAGGGGTGCCCCGCAAGGGGAGCCAGGAGACAGGTGCTGCATGGCTGTCGTCAGCTCGTGTCGTGAGATGTTGGGTTAAGTCCCATAACGAGCGCAACCCCTACCCTCTTTTGCCAGCGGGTAATGCCGGGAACTATGAGGGAACTGCCTGTGATAAACAGGAGGAAGGTGGGGATGACGTCAAGTCCTCATGGCCTTTATGCTTAGGGCTACACACGTGCTACAATGGCCAGTACAGAGGGCTGCAAACCTGAAAAGGGGAGCCAATCCCAGAAAACTGGTCCCAGTTCGGATTGGGGTCTGCAACTCGACCCC…	Bacteria	Bacteria_unc	Bacteria_unc_unc	Bacteria_unc_unc_unc	Bacteria_unc_unc_unc_unc	Bacteria_unc_unc_unc_unc_unc	Bacteria_unc_unc_unc_unc_unc_unc
201	201	ACAAGCGGTGGAGCATGTGGTTTAATTCGACGCAACGCGAAGAACCTTACCAGGGCTTGACATTTGCCTGACGTATCTTAGAGATAGGATACTTCTTTCGGGACAGGCAGACAGGTGGTGCATGGTTGTCGTCAGCTCGTGTCGTGAGATGTTGGGTTAAGTCCCGCAACGAGCGCAACCCTTATTCTTAGTTGCCAGCACGTGATGGTGGGCACTCTAGGGAGACTGCCGGTGACAAACCGGAGGAAGGTGGGGATGACGTCAAATCATCATGCCCTTTATGTCCTGGGCTACACACGTGCTACAATGGCCGGTACAACGGGTTGCGAGACCGCGAGGTTTAGCCAATCCCTTAAAGCCGGTCTCAGTTCGGATTGCAGGCTGCAACTCGCCTGCATG…	Bacteria	Bacteria_Firmicutes	Bacteria_Firmicutes_Dethiobacteria	Bacteria_Firmicutes_Dethiobacteria_Dethiobacterales	Bacteria_Firmicutes_Dethiobacteria_Dethiobacterales_Dethiobacteraceae	Bacteria_Firmicutes_Dethiobacteria_Dethiobacterales_Dethiobacteraceae_unc	Bacteria_Firmicutes_Dethiobacteria_Dethiobacterales_Dethiobacteraceae_unc_unc
202	202	AGCAGGAGAATGGTTGCGAAATACGATCTTCGCGCCCAGATGGCAAGCGAATTTCCCGTCAGGAACATTAGAAAGCCGAGCGCAACCCACAACCGCCATGCCTGTTCGAGCGGATATTGACCGACCATGAACAGGCGCATGTTCGCAGCGACCACTTCCCATTCCGCCACTGTGAACACCCACGTCAGAAATCCTTTAACCGCCCAATAAATGATCAATGCGCCGATGATGGTCAGGATGGCGTCAAGCCATGAACCAAAAAGATTTTTTCGCAGCCAGCGCAGAACCCCGGAACGCTCGGCAAGCGGAGGAAGGACCGAATTTGCCTGTGTCATCCTATCTCTCCACCAGTTTTATTCGTTGGTTGTACCAGTTCATGAACACGGATGTGATCAAACT…	Eukaryota	Eukaryota_unc	Eukaryota_unc_unc	Eukaryota_unc_unc_unc	Eukaryota_unc_unc_unc_unc	Eukaryota_unc_unc_unc_unc_unc	Eukaryota_unc_unc_unc_unc_unc_unc
203	203	ACAAGCGGTGGAGCATGTGGTTTAATTCGACGCAACGCGAAGAACCTTACCTAGGCTTGACATCCCGGGAATTTCCATGAAAGTGGAAAGTGCCCTTCGGGGAGCCCGGTGACAGGTGCTGCATGGCTGTCGTCAGCTCGTGTCGTGAGATGTTGGGTTAAGTCCCGCAACGAGCGCAACCCTCATCTTTAGTTACCAGCACGTCATGGTGGGGACTCTAGAGATACTGCCCCGGTCAACGGGGAGGAAGGTGGGGATGACGTCAAGTCCTCATGGCCTTTATGCCTAGGGCTACACACGTGCTACAATGGGCGGTACAAAGGGTCGCGATCCCGCGAGGGGGAGCTAATCCCAGAAAGCCGTCCTAAGTTCGGATTGGAGTCTGCAACTCGACTCCAT…	Bacteria	Bacteria_Desulfobacterota	Bacteria_Desulfobacterota_Desulfobacteria	Bacteria_Desulfobacterota_Desulfobacteria_Desulfobacterales	Bacteria_Desulfobacterota_Desulfobacteria_Desulfobacterales_Desulfosarcinaceae	Bacteria_Desulfobacterota_Desulfobacteria_Desulfobacterales_Desulfosarcinaceae_Incertae_Sedis	Bacteria_Desulfobacterota_Desulfobacteria_Desulfobacterales_Desulfosarcinaceae_Incertae_Sedis_unc
204	204	ACAAGCGGTGGAGCATGTGGTTTAATTCGACGCAACGCGAAGAACCTTACCAGGGCTTGACATCTACCTGACGTACTTAAGAGATTAGGTATTTTCTTCGGAACAGGTAGACAGGTGGTGCATGGTTGTCGTCAGCTCGTGTCGTGAGATGTTGGGTTAAGTCCCGCAACGAGCGCAACCCTTATTCTTAGTTGCCAGCAGGTTAAGCTGGGCACTCTAAGGAGACTGCCGGTGACAAACCGGAGGAAGGTGGGGATGACGTCAAATCATCATGCCCTTTATGTCCTGGGCTACACACGTGCTACAATGGCCGGTACAACGAGTTGCGAGACAGCGATGTTTAGCCAATCTCTTAAAGCCGGTCTCAGTTCGGATTGCAGGCTGCAACTCGCCTGCATG…	Bacteria	Bacteria_Firmicutes	Bacteria_Firmicutes_Dethiobacteria	Bacteria_Firmicutes_Dethiobacteria_Dethiobacterales	Bacteria_Firmicutes_Dethiobacteria_Dethiobacterales_Dethiobacteraceae	Bacteria_Firmicutes_Dethiobacteria_Dethiobacterales_Dethiobacteraceae_unc	Bacteria_Firmicutes_Dethiobacteria_Dethiobacterales_Dethiobacteraceae_unc_unc
205	205	ACAAGCGGTGGAGCATGTGGTTTAATTCGATGCAACACGAAGAACCTTACCAGGACTTGACATGGAGAGAAGCTTTCCGAAAAGAAAGTGTGCTACGGCCTCTTACACAGGTGGTGCATGGCTGTCGTCAGCTCGTGTCGTGAGATGTTGGGTTAAGTCCCGCAACGAGCGCAACCCTTGTCTTTAGTTATTATTCTAAAGAGACTGCCGATTATAAATCGGAGGAAGGTGAGGATGACGTCAAGTCATCATGCCCCTTACGTCCTGGGCTACACACGTGCTACAATGGATATGACAAAAAGTTGCCAATTCGCGAGAATGAGCTAATCTCTAAACATATCCCTAGTTCAGATTGTAGGCTGCAACTCGCCTACATGAAGGTGGAATCGCTAGTAATCG…	Bacteria	Bacteria_Cyanobacteria	Bacteria_Cyanobacteria_Cyanobacteriia	Bacteria_Cyanobacteria_Cyanobacteriia_Chloroplast	Bacteria_Cyanobacteria_Cyanobacteriia_Chloroplast_unc	Bacteria_Cyanobacteria_Cyanobacteriia_Chloroplast_unc_unc	Bacteria_Cyanobacteria_Cyanobacteriia_Chloroplast_unc_unc_unc
206	206	ACAAGCGGTGGAGTATGTGGTTTAATTCGACGCAACGCGCAGAACCTTACCTGGGTTTGACATCCCGCGACCGCCGTAGAAATACGGTTTCCCCTTCGGGGGCGCGGAGACAGGTGCTGCATGGCTGTCGTCAGCTCGTGTCGTGAGATGTTGGGTTAAGTCCCGCAACGAGCGCAACCCCTGTCCCATGTTGCCATCGGGTAAAGCCGGGCACTCTTGGGAGACCGCCGGCGTCAAGCCGGAGGAAGGTGGGGATGACGTCAAGTCCTCATGGCCCTTATACCCAGGGCTACACACGTACTACAATGGCCGGTACAGAGGGTCGCGAACCCGCGAGGGGAAGCCAATCTCAAAAAGCCGGTCTCAGTTCGGATTGGAGTCTGCAACTCGACTCCATGA…	Bacteria	Bacteria_Deferrisomatota	Bacteria_Deferrisomatota_Defferrisomatia	Bacteria_Deferrisomatota_Defferrisomatia_Defferrisomatales	Bacteria_Deferrisomatota_Defferrisomatia_Defferrisomatales_Defferrisomataceae	Bacteria_Deferrisomatota_Defferrisomatia_Defferrisomatales_Defferrisomataceae_Deferrisoma	Bacteria_Deferrisomatota_Defferrisomatia_Defferrisomatales_Defferrisomataceae_Deferrisoma_unc
207	207	ACAACCAGTGGAACATGTGGTTCAATTCGAAACAAACCGAAGAACCTCACCAGGGTTTGACATGCTATCGTACATTCTGCTAGAAATAGTGGGAAATCCGCAAGGATGATAGCACAGGTGCTGCATGGCTGTCGTCAGCTCGTTCCGTGAGGAGTACCCTTAAGTGGGACAACGAGCGCAACCCTTATCTTGTGTTATATTTGTCACAAGAGACGGTCCCGACTTAGTCGGGAAGGAAGGCGGGGCAGACGTCAAGTCAGCATGGTCCTTATGCCCTGGGCTACACACATGTTACAATGGATAAGAACAACGGGTTTTGCCACGATGCAAATCGGAGCAAATCCCTGAAATTTATCCTCAGTGGGGATTGGGGTCTGCAACTCGACCCCATGAACACGG…	Bacteria	Bacteria_Patescibacteria	Bacteria_Patescibacteria_Microgenomatia	Bacteria_Patescibacteria_Microgenomatia_Candidatus_Roizmanbacteria	Bacteria_Patescibacteria_Microgenomatia_Candidatus_Roizmanbacteria_unc	Bacteria_Patescibacteria_Microgenomatia_Candidatus_Roizmanbacteria_unc_unc	Bacteria_Patescibacteria_Microgenomatia_Candidatus_Roizmanbacteria_unc_unc_unc
208	208	ACAAGCGGTGGAGCATGTGGTTTAATTCGACGCAACGCGAAGAACCTTACCAGGGCTTGACATCTACCTGACGTATTTTAGAGATAATTTACTTCCTTCGGGACAGGTAGACAGGTGGTGCATGGTTGTCGTCAGCTCGTGTCGTGAGATGTTGGGTTAAGTCCCGCAACGAGCGCAACCCTTATTCTTAGTTGCCAGCAGGTTAAGCTGGGCACTCTAAGGAGACTGCCGGTGACAAACCGGAGGAAGGTGGGGATGACGTCAAATCATCATGCCCTTTATGTCCTGGGCTACACACGTGCTACAATGGCCGGTACAACGAGTTGCGAGACAGCGATGTTTAGCCAATCTCTTAAAGCCGGTCTCAGTTCGGATTGCAGGCTGCAACTCGCCTGCATG…	Bacteria	Bacteria_Firmicutes	Bacteria_Firmicutes_Dethiobacteria	Bacteria_Firmicutes_Dethiobacteria_Dethiobacterales	Bacteria_Firmicutes_Dethiobacteria_Dethiobacterales_Dethiobacteraceae	Bacteria_Firmicutes_Dethiobacteria_Dethiobacterales_Dethiobacteraceae_unc	Bacteria_Firmicutes_Dethiobacteria_Dethiobacterales_Dethiobacteraceae_unc_unc
209	209	ACAAGCGGAGGAGCATGTGGTTTAATTCGATGATACGCGAGGAACCTTACCTGGGCTAGAACGTAGAATGACTATAGGAGAAATCTTATATCCCTTCGGGGCAGTCTACGAGGTGCTGCATGGTTGTCGTCAGCTCGTGCCGTGAGGTGTCGGGTTAAGTCCCATAACGAGCGCAACCCCTACCTTTAGTTGCCATCAGGTCAAGCTGGGGACTCTAAAGGAACTGCCTACGCAAGTAGTGAGGAAGGCGGGGATGACGTCAAATCAGCACGGCCCTTACGTCCAGGGCTACACACGTGCTACAATGGCCGATACAGAGGGCAGCTACCTGGTGACAGGATGCAAATCTCCAAAGTCGGTCTCAGTTCGGATCGGAGTCTGCAACCCGACTCCGTGAAG…	Bacteria	Bacteria_Bacteroidota	Bacteria_Bacteroidota_Bacteroidia	Bacteria_Bacteroidota_Bacteroidia_Sphingobacteriales	Bacteria_Bacteroidota_Bacteroidia_Sphingobacteriales_Lentimicrobiaceae	Bacteria_Bacteroidota_Bacteroidia_Sphingobacteriales_Lentimicrobiaceae_Lentimicrobium	Bacteria_Bacteroidota_Bacteroidia_Sphingobacteriales_Lentimicrobiaceae_Lentimicrobium_unc
210	210	ACAAGCGGTGGAGCATGTGGTTTAATTCGATGATACGCGAGGAACCTTACCAGGGCTTAAATGTAGATTGACCGTTTGGGAAACCGGACTTTCGCAAGACAATTTACAAGGTGCTGCATGGTTGTCGTCAGCTCGTGCCGTGAGGTGTCAGGTTAAGTCCTATAACGAGCGCAACCCCTGCCGTTAGTTGCCAGCATGTTATGATGGGGACTCTAACGGGACTGCCGGTGCAAACCGTGAGGAAGGTGGGGATGACGTCAAATCATCACGGCCCTTACGTCCTGGGCTACACACGTGCTACAATGGTGGTGACAGAGGGCAGCTACCGGGCGACCGGATGCGAATCTTTAAACACTATCACAGTTCGGATCGGAGTCTGCAACTCGACTCCGTGAAGCT…	Bacteria	Bacteria_Bacteroidota	Bacteria_Bacteroidota_Bacteroidia	Bacteria_Bacteroidota_Bacteroidia_Flavobacteriales	Bacteria_Bacteroidota_Bacteroidia_Flavobacteriales_Flavobacteriaceae	Bacteria_Bacteroidota_Bacteroidia_Flavobacteriales_Flavobacteriaceae_unc	Bacteria_Bacteroidota_Bacteroidia_Flavobacteriales_Flavobacteriaceae_unc_unc
211	211	ACAAGCGGTGGAGCATGTGGCTTAATTCGATGCAACGCGAAGAACCTTACCTGGGCTTGACATGCATTGTGTCTCCGGTGAAAGCCGGATAGGGTAGCAATACCCGCTTTGCACAGGTGCTGCATGGCTGTCGTCAGCTCGTGCCGTGAGGTGTTGGGTTAAGTCCCGCAACGAGCGCAACCCCTATGATCTGTTGCTACCGGGTAATGCCGGGCACTCTGATCAGACTGCCTGTGATAAGCAGGAGGAAGGTGGGGATGACGTCAAGTCAGTATGGCCTTTATGTCCAGGGCTGCACACGTGCTACAATGGCCGGTACAGAGGGATGCGAGACCGCGAGGTGGAGCAAATCCTTAAAACCGTCCACAGTTCGGATTGGAGTCTGCAACTCGACTCCAT…	Bacteria	Bacteria_Verrucomicrobiota	Bacteria_Verrucomicrobiota_unc	Bacteria_Verrucomicrobiota_unc_unc	Bacteria_Verrucomicrobiota_unc_unc_unc	Bacteria_Verrucomicrobiota_unc_unc_unc_unc	Bacteria_Verrucomicrobiota_unc_unc_unc_unc_unc
212	212	ACAACCAGTGGAACATGTGGTTCAATTCGAAACAAAACGAAAAACCTCACCAGGGTTTGACATGCTATCGTACATTCTGCTAGAAATAGTGGGAAATCCGCAAGGATGATAGCACAGGTGCTGCATGGCTGTCGTCAGCTCGTTCCGTGAGGAGTACCCTTAAGTGGGACAACGAGCGCAACCCTTATCTTGTGTTATATTTGTCACAAGAGACGGTCCCGACTTAGTCGGGAAGGAAGGCGGGGCAGACGTCAAGTCAGCATGGTCCTTATACCCTGGGCTACACACATGTTACAATGGATAAGAACAACGGGTTTTGCCACGATGCAAATCGGAGCAAATCCCTGAAATTTATCCTCAGTGGGGATTGAGGTCTGCAACTCGACCTCATGAACACGG…	Bacteria	Bacteria_Patescibacteria	Bacteria_Patescibacteria_Microgenomatia	Bacteria_Patescibacteria_Microgenomatia_Candidatus_Roizmanbacteria	Bacteria_Patescibacteria_Microgenomatia_Candidatus_Roizmanbacteria_unc	Bacteria_Patescibacteria_Microgenomatia_Candidatus_Roizmanbacteria_unc_unc	Bacteria_Patescibacteria_Microgenomatia_Candidatus_Roizmanbacteria_unc_unc_unc
213	213	ACAAGCGGAGGAACATGTGGTTTAATTCGATGATACGCGAGGAACCTTACCCGGGCTCGAACGGTGCAGGAATATGGTAGAGATATCATAGCTAGCAATAGTCTGTATCGAGGTGCTGCATGGTTGTCGTCAGCTCGTGCCGTGAGGTGTCGGCTTAAGTGCCATAACGAGCGCAACCCTTGTCGTTAGTTACCATCAAGTAATGTTGGGGACTCTAGCGAGACTGCCACCGTAAGGTGTGAGGAAGGGGGGGATGACGTCAAATCAGCACGGCCCTTACGTCCGGGGCGACACACGTGTTACAATGGTAGGTACAGAGGGGCGCTATCCAGCGATGGAGTGCGAATCTCAAAAACCTATCTCAGTTCGGATCGGAGTCTGCAACTCGACTCCGTGAAG…	Bacteria	Bacteria_Bacteroidota	Bacteria_Bacteroidota_Bacteroidia	Bacteria_Bacteroidota_Bacteroidia_Bacteroidales	Bacteria_Bacteroidota_Bacteroidia_Bacteroidales_Rikenellaceae	Bacteria_Bacteroidota_Bacteroidia_Bacteroidales_Rikenellaceae_unc	Bacteria_Bacteroidota_Bacteroidia_Bacteroidales_Rikenellaceae_unc_unc
214	214	ACAAGCGGTGGATGATGTGGATTAATTCGATGCAACGCGAAGAACCTTACCTGCTCTTGACATGCCAGGAATCCTGCAGAGATGTGGGAGTGCCCGCAAGGGAATCTGGACACAGGTGCTGCATGGCTGTCGTCAGCTCGTGTCGTGAGATGTTGGGTTAAGTCCCGCAACGAGCGCAACCCTTATCATTAGTTGCTACGCAAGGGCACTCTAATGAGACTGCCGGTGACAAACCGGAGGAAGGTGGGGATGACGTCAAGTCCTCATGGCCCTTATGAGCAGGGCTTCACACGTCATACAATGGTCGGTACAGAGGGTTGCCAACCCGCGAGGGGGAGCCAATCCCACAAAGCCGATCGTAGTCCGGATCGTAGTCTGCAACTCGACTACGTGAAGTCG…	Bacteria	Bacteria_Proteobacteria	Bacteria_Proteobacteria_Gammaproteobacteria	Bacteria_Proteobacteria_Gammaproteobacteria_Burkholderiales	Bacteria_Proteobacteria_Gammaproteobacteria_Burkholderiales_Hydrogenophilaceae	Bacteria_Proteobacteria_Gammaproteobacteria_Burkholderiales_Hydrogenophilaceae_unc	Bacteria_Proteobacteria_Gammaproteobacteria_Burkholderiales_Hydrogenophilaceae_unc_unc
215	215	ACAAGCGGTGGAGTATGTGGTTTAATTCGAAGCAACGCGAAGAACCTTACCAGGTCTTGACATACCGGGCAAAGCCTCAGAGATGAGGAAATAGTTATGCCGGATACAGGTGGTGCATGGTTGTCGTCAGCTCGTGTCGTGAGATGTTGGGTTAAGTCCCGCAACGAGCGCAACCCTTGTCTTCAGTTACCATCATTTAGTTGGGGACTCTGGAGAGACTGCCGGTGACAAACCGGAGGAAGGTGGGGATGACGTCAAATCATCATGCCCCTTATGACCTGGGCTACACACGTACTACAATGGCGTATACAACGGGAAGCGAAATGGTGACATGGAGCAAATCTCACAAAGTACGTCTCAGTTCGGATTGAAGTCTGCAACTCGACTTCATGAAGTCGG…	Bacteria	Bacteria_Firmicutes	Bacteria_Firmicutes_Bacilli	Bacteria_Firmicutes_Bacilli_Erysipelotrichales	Bacteria_Firmicutes_Bacilli_Erysipelotrichales_Erysipelotrichaceae	Bacteria_Firmicutes_Bacilli_Erysipelotrichales_Erysipelotrichaceae_Erysipelothrix	Bacteria_Firmicutes_Bacilli_Erysipelotrichales_Erysipelotrichaceae_Erysipelothrix_unc
216	216	ACAAGCGGTGGAGCATGTGGTTTAATTCGAAGCAACGCGCAGAACCTTACCACCTTTTGACATGCCCGGACCGCCAGAGAGATCTGGCTTTCCCTTCGGGGACTGGGACACAGGTGCTGCATGGCTGTCGTCAGCTCGTGTCGTGAGATGTTGGGTTAAGTCCCGCAACGAGCGCAACCCTCGCCATTAGTTGCCATCATTTAGTTGGGAACTCTAATGGGACTGCCGGTGCTAAGCCGGAGGAAGGTGGGGATGACGTCAAGTCCTCATGGCCCTTACAGGGTGGGCTACACACGTGCTACAATGGCGACTACAGAGGGTTAATCCTTAAAAGTCGTCTCAGTTCGGATTGTCCTCTGCAACTCGAGGGCATGAAGTTGGAATCGCTAGTAATCGCGG…	Bacteria	Bacteria_Proteobacteria	Bacteria_Proteobacteria_Alphaproteobacteria	Bacteria_Proteobacteria_Alphaproteobacteria_Caulobacterales	Bacteria_Proteobacteria_Alphaproteobacteria_Caulobacterales_Caulobacteraceae	Bacteria_Proteobacteria_Alphaproteobacteria_Caulobacterales_Caulobacteraceae_Brevundimonas	Bacteria_Proteobacteria_Alphaproteobacteria_Caulobacterales_Caulobacteraceae_Brevundimonas_alba/basaltis/nasdae/vesicularis
217	217	AGGGACATGGCCCTGGAGATTCGCATCTACCGCGAGCGGCCCCAGGCCCATGTCAAGGCCAAACGGCCCGCCCAGGTGTTCTGGGACAACCTGAGCGACGTGGTGGTTGCGGCAAGCGGCGCAGGCACCTCAGGCTGAACACCACGGGACCACGGAGGCGCCCCATCTATCGGGTCATGCAACAACGGCATGCACGGCTGGCCCGCTTGTGCGTACATTGGCCCCCCAAAGCTTGGCAGCCCCTCACAACTGCTTACCAGCGCTGGGTGCTGCCCCGGG	unc	unc_unc	unc_unc_unc	unc_unc_unc_unc	unc_unc_unc_unc_unc	unc_unc_unc_unc_unc_unc	unc_unc_unc_unc_unc_unc_unc
218	218	ACAACCAGTGGAACATGTGGTTCAATTCGAAACGAACCGAAGAACCTCACCAGGGTTTGACATGAAAGAGTTCTACTGCGCAGAAATGCGTGGGATTCGCAAGAAGACTTTCACAGGTGCTGCATGGCTGTCGTCAGCTCGTTCCGTGAGGAGTGCCCTTAAGTGGGACAACGAGCGCAACCCTTGTCTTGTGTTAAATCTATCACAAGAGACTGCCCTGATATTTTTATCGGGGAGGAAGGAGAGGCAGACGTCAAGTCAGCATGGTCCTTATACCCTGGGCTACACACATGTTACAATGGGAAGTAACAACGGGCTTCGCCAGACAGCAATGTCGAGCAAATCCCTGAAATCTTCCCTCAGTTGGGATTGAGGTCTGCAACCCGACCTCATGAACTC…	Bacteria	Bacteria_Patescibacteria	Bacteria_Patescibacteria_Microgenomatia	Bacteria_Patescibacteria_Microgenomatia_Candidatus_Roizmanbacteria	Bacteria_Patescibacteria_Microgenomatia_Candidatus_Roizmanbacteria_unc	Bacteria_Patescibacteria_Microgenomatia_Candidatus_Roizmanbacteria_unc_unc	Bacteria_Patescibacteria_Microgenomatia_Candidatus_Roizmanbacteria_unc_unc_unc
219	219	ACAACCAGTGGAACATGTGGTTCAATTCGATACAAACCGAAGAACCTCACCAGGGTTTGACATGCTATCGTACATTCTGCTAGAAATAGTGGGAAATCCGCAAGGATGATAGCACAGGTGCTGCATGGCTGTCGTCAGCTCGTTCCGTGAGGAGTACCCTTAAGTGGGACAACGAGCGCAACCCTTATCTTGTGTTATATTTGTCACAAGAGACGGTCCCGACTTAGTCGGGAAGGAAGGTGGGGCAGACGTCAAGTCAGCATGGTCCTTATGCCCTGGGCTACACACATGTTACAATGGATAGGAACAACGGGTCTTGCCACGAAGCAATTCGGAGCAAATCCCTGAAATCTATCCTCAGTGGGGATTGAGGTCTGCAACTCGACCTCATGAACACGG…	Bacteria	Bacteria_Patescibacteria	Bacteria_Patescibacteria_Microgenomatia	Bacteria_Patescibacteria_Microgenomatia_Candidatus_Roizmanbacteria	Bacteria_Patescibacteria_Microgenomatia_Candidatus_Roizmanbacteria_unc	Bacteria_Patescibacteria_Microgenomatia_Candidatus_Roizmanbacteria_unc_unc	Bacteria_Patescibacteria_Microgenomatia_Candidatus_Roizmanbacteria_unc_unc_unc
220	220	ACAACCAGTGGAACATGTGGTTCAATTCGAAACAAACCGAAGAACCTCACCAGGGTTTGACATGCTATCGTACATTCTGCTAGAAATAGTGGGAAATCCGCAAGGATGATAGCACAGGTGCTGCATGGCTGTCGTCAGCTCGTTCCGTGAGGAGTACCCTTAAGTGGGACAACGAGCGCAACCCTTATCTTGTGTTATATTTGTCACAAGAGACGGTCCCGACTTAGTCGGGAAGGAAGGTGGGGCAGACGTCAAGTCAGCATGGTCCTTATACCCTGGGCTACACACATGTTACAATGGATAGGAACAACGGGTTTTGCCACGAAGCAATTCGGAGCAAATCCCTGAAATCTATCCTCAGTGGGGATTGAGGTCTGCAACTCGACCTCATGAACACGG…	Bacteria	Bacteria_Patescibacteria	Bacteria_Patescibacteria_Microgenomatia	Bacteria_Patescibacteria_Microgenomatia_Candidatus_Roizmanbacteria	Bacteria_Patescibacteria_Microgenomatia_Candidatus_Roizmanbacteria_unc	Bacteria_Patescibacteria_Microgenomatia_Candidatus_Roizmanbacteria_unc_unc	Bacteria_Patescibacteria_Microgenomatia_Candidatus_Roizmanbacteria_unc_unc_unc
221	221	ACAAGCGGTGGAGCATGTGGTTTAATTCGACGCAACGCGAAGAACCTTACCCAGGCTGGACATGCAGGTAGTAGAAGGGTGAAAGCCCAACGAGGTAGCAATACCATCCTGCTCAGGTGCTGCATGGCTGTCGTCAGCTCGTGCCGTGAGGTGTTGGGTTAAGTCCCGCAACGAGCGCAACCCCTGTCTTCAGTTACCAACGGGTCATGCCGGGAACTCTGGAGAGACTGCCCAGGAGAACGGGGAGGAAGGTGGGGATGACGTCAAGTCAGCATGGCCTTTATGCCTGGGGCTACACACGTGCTACAATGGCCGGTACAAAGGGCTGCAAACCCGTAAGGGGAAGCGAATCTCAAAAAACCGGCCTCAGTTCAGATCGAGGTCTGCAACTCGACCTCG…	Bacteria	Bacteria_Nitrospirota	Bacteria_Nitrospirota_Nitrospiria	Bacteria_Nitrospirota_Nitrospiria_Nitrospirales	Bacteria_Nitrospirota_Nitrospiria_Nitrospirales_Nitrospiraceae	Bacteria_Nitrospirota_Nitrospiria_Nitrospirales_Nitrospiraceae_Nitrospira	Bacteria_Nitrospirota_Nitrospiria_Nitrospirales_Nitrospiraceae_Nitrospira_unc
222	222	ACAAGCAGTGGAGCATGTGGTTTAATTCGATGCAACGCGAAGAACCTTACCTAGGCTTGAAAAGCAAGTGACCGGTTGTGAAAGCAACCTTCCCTTAGGGGCACTTGTACAGGTGCTGCATGGCTGTCGTCAGCTCGTGCCGTGAGGTGTTGGGTTAAGTCCCGCAACGAGCGCAACCCCTACTATTAGTTGCCACCAGGTAATGCTGAGCACTCTAATAGGACTGCCTACGCAAGTAGTGAGGAAGGTGGGGATGACGTCAAGTCCGCATGGCCCTTACGCCTAGGGCTACACACGTGCTACAATGGGTGCTACAAAGGGTTGCCAAACCGCAAGGTGGAGCCAATCCCCTAAAAGCATCCCCAGTTCGGATTGGAGTCTGCAACTCGACTCCATGAA…	Bacteria	Bacteria_Bacteroidota	Bacteria_Bacteroidota_Ignavibacteria	Bacteria_Bacteroidota_Ignavibacteria_Ignavibacteriales	Bacteria_Bacteroidota_Ignavibacteria_Ignavibacteriales_Ignavibacteriaceae	Bacteria_Bacteroidota_Ignavibacteria_Ignavibacteriales_Ignavibacteriaceae_Ignavibacterium	Bacteria_Bacteroidota_Ignavibacteria_Ignavibacteriales_Ignavibacteriaceae_Ignavibacterium_unc
223	223	ACAAGCAGTGGAGCATGTGGTTTAATTCGATGCAACGCGAAGAACCTTACCTAGGCTTGAAATGCAAGTTGTACCTGCCCGAAAAGGCGGGGAACCGAAAGGAAGGCTTGTACAGGTGCTGCATGGCTGTCGTCAGCTCGTGCCGTGAGGTGTTGGGTTAAGTCCCGCAACGAGCGCAACCCCTGCTACTAGTTGCCACCAGGTAATGCTGAGCACTCTAGTAGGACTGCCTACGCAAGTAGTGAGGAAGGTGGGGATGACGTCAAGTCCGCATGGCCCTTACGCCTAGGGCTACACACGTGCTACAATGGCCACTACAAAGGGTTGCAATACCGCGAGGTGGAGCTAATCCCTAAAAAGTGGTCTCAGTTCGGATTGCAGTCTGCAACTCGACTGCAT…	Bacteria	Bacteria_Bacteroidota	Bacteria_Bacteroidota_SJA-28	Bacteria_Bacteroidota_SJA-28_unc	Bacteria_Bacteroidota_SJA-28_unc_unc	Bacteria_Bacteroidota_SJA-28_unc_unc_unc	Bacteria_Bacteroidota_SJA-28_unc_unc_unc_unc
224	224	ACAAGCGGTGGAGCATGTGGTTTAATTCGAAGCAACGCGCAGAACCTTACCAACCCTTGACATGGCAGTGACCGTTCCAGAGATGGTTCTTTCTCGTAAGAGACACTGCACACAGGTGCTGCATGGCTGTCGTCAGCTCGTGTCGTGAGATGTTCGGTTAAGTCCGGCAACGAGCGCAACCCACGTCCTTAGTTGCCAGCATTCAGTTGGGCACTCCAGGGAAACTGCCGGTGATAAGCCGGAGGAAGGTGTGGATGACGTCAAGTCCTCATGGCCCTTACGGGTTGGGCCACACACGTGCTACAATGGTGGTGACAATGGGTTAATCCCCAAAAGCCATCTCAGTTCGGATTGGGGTCTGCAACTCGACCCCATGAAGTCGGAATCGCTAGTAATCGC…	Bacteria	Bacteria_Proteobacteria	Bacteria_Proteobacteria_Alphaproteobacteria	Bacteria_Proteobacteria_Alphaproteobacteria_Rhodobacterales	Bacteria_Proteobacteria_Alphaproteobacteria_Rhodobacterales_Rhodobacteraceae	Bacteria_Proteobacteria_Alphaproteobacteria_Rhodobacterales_Rhodobacteraceae_Cereibacter	Bacteria_Proteobacteria_Alphaproteobacteria_Rhodobacterales_Rhodobacteraceae_Cereibacter_unc
225	225	GAGGCACCGAAGGTCACGGTCTTGGCGCGGATCTGCTTGAGGCCGCCCGAGGAACCGATGGACTGGTAGTTCAGGCCGATACCGGTTTCTTTCTTGTAGGCCTCGGCCCACTTGGCGTACATGGGGTACGGGAACGTGGCACCAGCGCCGGTGATGTCGGCAGCGAAGGCGGTGCCCATCGCCATGGTGGCCAGAGCGGCAGCGGCGACGGTCTTGAGAAGGGTGCGTTTCGTGTTCATGTGTGTCCTCAGGGTTGGGGAAAGAAAATCCACAACCGGGACTCTAGGGACCCAATGTGACATCCCTGTGACAGTCACAAAACCGTTTTGCCGCAAGGCGTATTGAT	Eukaryota	Eukaryota_unc	Eukaryota_unc_unc	Eukaryota_unc_unc_unc	Eukaryota_unc_unc_unc_unc	Eukaryota_unc_unc_unc_unc_unc	Eukaryota_unc_unc_unc_unc_unc_unc
226	226	ACAAGCGGTGGAGCATGTGGTTTAATTCGAAGCAACGCGCAGAACCTTACCAACCCTTGACATGGCAGTGACCGTTCCAGAGATGGATCTTTCTCGTAAGAGACACTGCACACAGGTGCTGCATGGCTGTCGTCAGCTCGTGTCGTGAGATGTTCGGTTAAGTCCGGCAACGAGCGCAACCCACACTCTTAGTTGCCAGCATTCAGTTGGGCACTCTAGGAGAACTGCCGGTGATAAGCCGGAGGAAGGTGTGGATGACGTCAAGTCCTCATGGCCCTTACGGGTTGGGCTACACACGTGCTACAATGGTGGTGACAATGGGTTAATCCCAAAAAGCCATCTCAGTTCGGATTGGGGTCTGCAACTCGACCCCATGAAGTCGGAATCGCTAGTAATCGC…	Bacteria	Bacteria_Proteobacteria	Bacteria_Proteobacteria_Alphaproteobacteria	Bacteria_Proteobacteria_Alphaproteobacteria_Rhodobacterales	Bacteria_Proteobacteria_Alphaproteobacteria_Rhodobacterales_Rhodobacteraceae	Bacteria_Proteobacteria_Alphaproteobacteria_Rhodobacterales_Rhodobacteraceae_Gemmobacter	Bacteria_Proteobacteria_Alphaproteobacteria_Rhodobacterales_Rhodobacteraceae_Gemmobacter_unc
227	227	ACAAGCGGTGGAGTATGTGGTTTAATTCGACGCAACGCGCAGAACCTTACCTGGTCTTGACATCCCGAGAATTTTCCGGAAACGGAGAAGTGCCTCGCAAGAGGAGCTTGGAGACAGGTGCTGCATGGCTGTCGTCAGCTCGTGTCGTGAGATGTTGGGTTAAGTCCCGCAACGAGCGCAACCCTTGTCTTTAGTTGCCATCATTAAGTTGGGCACTCTAAAGAGACTGCCGGTGTCAAACCGGAGGAAGGTGGGGATGACGTCAAGTCCTCATGGCCTTTATGACCAGGGCTACACACGTACTACAATGGCAGGTACAAAGGGCAGCCACTTAGCGATAAGGCGCGAATCCCATAAAACCTGTCTCAGTCCGGATTGGAGTCTGCAACTCGACTCCAT…	Bacteria	Bacteria_Desulfobacterota	Bacteria_Desulfobacterota_Desulfobulbia	Bacteria_Desulfobacterota_Desulfobulbia_Desulfobulbales	Bacteria_Desulfobacterota_Desulfobulbia_Desulfobulbales_Desulfocapsaceae	Bacteria_Desulfobacterota_Desulfobulbia_Desulfobulbales_Desulfocapsaceae_Desulfocapsa	Bacteria_Desulfobacterota_Desulfobulbia_Desulfobulbales_Desulfocapsaceae_Desulfocapsa_unc
228	228	CTGGACCGTCTTCTTTTTGTGAACCCTTTAACCAACGGAGAATCCGCATGAATGGATATCCTCAAAAGCTTCTGCTGTTTTTGGGCGGAGTGGCCATCGGATCCCTGGCGACCATCGCGCTGAGCAGGAATTCCGAAACCCTGCGTCCGGCTGTGACCGAACTTGCGGCCGGTGCGCTCAATCTGCGTGACAAGGCAGTGGGTGCGCTGCACCGCACCAAGGAAGACGTGAGCGACTTCATGGCCGAGGTCGAGCACGCCCGCGCATCCAAGGCCGAAGACGCCGACAAGGCATAGTCGGCTTTGGCCGCTTGAGGAGTTATCGTGCCGCTTTCCATTGTCCACGATTTGCCTGGGCGCATGCGTCTTCGTGGCGGATTCGACCATGAATCCGCCATTC…	Eukaryota	Eukaryota_unc	Eukaryota_unc_unc	Eukaryota_unc_unc_unc	Eukaryota_unc_unc_unc_unc	Eukaryota_unc_unc_unc_unc_unc	Eukaryota_unc_unc_unc_unc_unc_unc
229	229	ACAAGCGGTGGAGCATGCGGTTTAATTCGATGCAACGCGAAGAACCTTACCTGCTCTTGACATACTTGGAATCCCCTGGTAACAGGGGAGTGCCTTCGGGAACCGAGATACAGGTGCTGCATGGCTGTCGTCAGCTCGTGTCGTGAGATGTTGGGTTAAGTCCCGTAACGAGCGCAACCCTCGTCCTTAGTTGCCAGCACGTAATGGTGGGAACTCTAAGGAGACCGCCGGTGATAAACCGGAGGAAGGTGGGGATGATGTCAAGTCATCATGGCCCTTACGAGCAGGGCTACACGCGTGCTACAATGGGCAGTACAAAGGGTTGCGAAGCCGCGAGGTGGAGCTAATCCCAAAAAGCTGTTCGTAGTCCGGATTGGAGTCTGCAACTCGACTCCATGA…	Bacteria	Bacteria_Proteobacteria	Bacteria_Proteobacteria_Gammaproteobacteria	Bacteria_Proteobacteria_Gammaproteobacteria_Coxiellales	Bacteria_Proteobacteria_Gammaproteobacteria_Coxiellales_Coxiellaceae	Bacteria_Proteobacteria_Gammaproteobacteria_Coxiellales_Coxiellaceae_Coxiella	Bacteria_Proteobacteria_Gammaproteobacteria_Coxiellales_Coxiellaceae_Coxiella_unc
230	230	ACAAGCGGTGGAGCATGTGGTTTAATTCGAAGCAACGCGCAGAACCTTACCAGCCCTTGACATGTCCGTCGCGGGCCCGAGAGATCGGGTCCTTCGGTTCGGCCGGACGGAACACAGGTGCTGCATGGCTGTCGTCAGCTCGTGTCGTGAGATGTTGGGTTAAGTCCCGCAACGAGCGCAACCCTCGTCTTCAGTTGCCATCAGGTATGGCTGGGCACTCTGAAGAAACTGCCGGTGACAAGCCGGAGGAAGGTGGGGATGACGTCAAGTCCTCATGGCCCTTACGGGCTGGGCTACACACGTGCTACAATGGCGGTGACAGTTGGATGCGAAGGGGCGACCCGGAGCCAATCCAAAAAAGCCGTCTCAGTTCGGATTGCACTCTGCAACTCGAGTGCA…	Bacteria	Bacteria_Proteobacteria	Bacteria_Proteobacteria_Alphaproteobacteria	Bacteria_Proteobacteria_Alphaproteobacteria_Ferrovibrionales	Bacteria_Proteobacteria_Alphaproteobacteria_Ferrovibrionales_Ferrovibrionales_fa	Bacteria_Proteobacteria_Alphaproteobacteria_Ferrovibrionales_Ferrovibrionales_fa_unc	Bacteria_Proteobacteria_Alphaproteobacteria_Ferrovibrionales_Ferrovibrionales_fa_unc_unc
231	231	ACAAGCGGTGGATTATGTGGATTAATTCGATGCAACGCGAAAAACCTTACCTACCCTTGACATGCCAGGAACTTTCCAGAGATGGATTGGTGCCCGAAAGGGAACCTGGACACAGGTGCTGCATGGCTGTCGTCAGCTCGTGTCGTGAGATGTTGGGTTAAGTCCCGCAACGAGCGCAACCCTTGTCATTAATTGCCATCATTCAGTTGGGCACTTTAATGAGACTGCCGGTGACAAACCGGAGGAAGGTGGGGATGACGTCAAGTCCTCATGGCCCTTATGGGTAGGGCTTCACACGTAATACAATGGTCGGTACAGAGGGTCGCCAACCCGCGAGGGGGAGCCAATCCCAGAAAGCCGATCGTAGTCCGGATTGGAGTCTGCAACTCGACTCCATGA…	Bacteria	Bacteria_Proteobacteria	Bacteria_Proteobacteria_Gammaproteobacteria	Bacteria_Proteobacteria_Gammaproteobacteria_Burkholderiales	Bacteria_Proteobacteria_Gammaproteobacteria_Burkholderiales_Sulfuricellaceae	Bacteria_Proteobacteria_Gammaproteobacteria_Burkholderiales_Sulfuricellaceae_Sulfuricella	Bacteria_Proteobacteria_Gammaproteobacteria_Burkholderiales_Sulfuricellaceae_Sulfuricella_unc
232	232	ACAAGCGGTGGATGATGTGGATTAATTCGATGCAACGCGAAAAACCTTACCTACCCTTGACATGCCAGGAATCCCGGAGAGATTTGGGAGTGCTCGAAAGAGAACCTGGACACAGGTGCTGCATGGCTGTCGTCAGCTCGTGTCGTGAGATGTTGGGTTAAGTCCCGCAACGAGCGCAACCCTTGTCATTAGTTGCCATCATTTAGTTGGGCACTCTAATGAGACTGCCGGTGACAAACCGGAGGAAGGTGGGGATGACGTCAAGTCCTCATGGCCCTTATGGGTAGGGCTTCACACGTCATACAATGGTCGGTACAAAGGGTTGCCAAGCCGCGAGGTGGAGCCAATCCCGAAAAGCCGATCGTAGTCCGGATCGGAGTCTGCAACTCGACTCCGTGA…	Bacteria	Bacteria_Proteobacteria	Bacteria_Proteobacteria_Gammaproteobacteria	Bacteria_Proteobacteria_Gammaproteobacteria_Burkholderiales	Bacteria_Proteobacteria_Gammaproteobacteria_Burkholderiales_Rhodocyclaceae	Bacteria_Proteobacteria_Gammaproteobacteria_Burkholderiales_Rhodocyclaceae_unc	Bacteria_Proteobacteria_Gammaproteobacteria_Burkholderiales_Rhodocyclaceae_unc_unc
233	233	TACAAGGGGTGCGGCGTGCGGTTTAATCCAATTCAACACGGAGAATCTCACCAGGAGCGACGGCAGGATGAAGGTCAGGCTGAAGGTCTTACCCAACGAGCCGAGAGGTAGTGCATGGCCGTCGTCAGCTCGTGCCGTAAGGTGTCCTGTTAAGTCAGGCAACGAGCAAGACCTGCACCCACAATTGCTAACGAGTTCCGCAAGGAATGATTGAGCACATTGTGGGGACTGCTCCAGAAATGGAGAGGAAGGCGCAGACAACGGTAGGTCTGTATGCTCCGAATCTTCTGGGCTACACGCGCGCAACAATGGTAGGGACAATGGGATGCAACACCGAAAGGTGAAGCTAATCCTCGAAACCCTATCCTAGTCCAGATCGTGGGTTGTAACTCACCCACG…	Archaea	Archaea_Nanoarchaeota	Archaea_Nanoarchaeota_Nanoarchaeia	Archaea_Nanoarchaeota_Nanoarchaeia_Woesearchaeales	Archaea_Nanoarchaeota_Nanoarchaeia_Woesearchaeales_unc	Archaea_Nanoarchaeota_Nanoarchaeia_Woesearchaeales_unc_unc	Archaea_Nanoarchaeota_Nanoarchaeia_Woesearchaeales_unc_unc_unc
234	234	ACAAGCGGTGGAGCATGTGGTTTAATTCGAAGCAACGCGAAGAACCTTACCTGGCCTTGACATGCTGAGAACTTTCCAGAGATGGATTGGTGCCTTCGGGAACTCAGACACAGGTGCTGCATGGCTGTCGTCAGCTCGTGTCGTGAGATGTTGGGTTAAGTCCCGTAACGAGCGCAACCCTTGTCCTTAGTTACCAGCACGTAATGGTGGGAACTCTAAGGAGACTGCCGGTGACAAACCGGAGGAAGGTGGGGATGACGTCAAGTCATCATGGCCCTTACGGCCAGGGCTACACACGTGCTACAATGGTCGGTACAAAGGGTTGCCAAGCCGCGAGGTGGAGCTAATCCCATAAAACCGATCGTAGTCCGGATCGCAGTCTGCAACTCGACTGCGTGA…	Bacteria	Bacteria_Proteobacteria	Bacteria_Proteobacteria_Gammaproteobacteria	Bacteria_Proteobacteria_Gammaproteobacteria_Pseudomonadales	Bacteria_Proteobacteria_Gammaproteobacteria_Pseudomonadales_Pseudomonadaceae	Bacteria_Proteobacteria_Gammaproteobacteria_Pseudomonadales_Pseudomonadaceae_Pseudomonas	Bacteria_Proteobacteria_Gammaproteobacteria_Pseudomonadales_Pseudomonadaceae_Pseudomonas_anguilliseptica/cuatrocienegasensis
235	235	ACAAGCGGTGGAGCATGTGGTTTAATTCGACGCAACGCGAAGAACCTTACCTGGTCTTGACATCCAGAGAATCCTGCAGAGATGTGGGAGTGCCTTCGGGAGCTCTGAGACAGGTGCTGCATGGCTGTCGTCAGCTCGTGTCGTGAGATGTTGGGTTAAGTCCCGTAACGAGCGCAACCCTTGTCCTTATTTGCCATCATTTAGTTGGGCACTCTAAGGAGACTGCCGGTGACAAACCGGAGGAAGGTGGGGACGACGTCAAGTCATCATGGCCCTTACGACCAGGGCTACACACGTGCTACAATGGGCGGTACAAAGGGTTGCAAGACCGCGAGGTGGAGCTAATCCCATAAAACCGTTCGTAGTCCGGATTGGAGTCTGCAACTCGACTCCATGAAG…	Bacteria	Bacteria_Proteobacteria	Bacteria_Proteobacteria_Gammaproteobacteria	Bacteria_Proteobacteria_Gammaproteobacteria_Oceanospirillales	Bacteria_Proteobacteria_Gammaproteobacteria_Oceanospirillales_Pseudohongiellaceae	Bacteria_Proteobacteria_Gammaproteobacteria_Oceanospirillales_Pseudohongiellaceae_Pseudohongiella	Bacteria_Proteobacteria_Gammaproteobacteria_Oceanospirillales_Pseudohongiellaceae_Pseudohongiella_unc
236	236	ACAAGCGGTGGAGCATGTGGTTTAATCCGATAATCCGCGAGAAACCTTACCAATGTTTGACATTTAAAATTTATTTTTAAACAGGTGCTGCATGGCTGTCGTCAGTTCGTATTTTGAAATTTTAGGTTAATTCCTAGTTGTTTGAACGAACGAAACTCTTTTTTTTATTTTTTAATTTTAAATTATTAATAAAAATACCGCTCTTGATAATAAAAAGAGAGGAAGGTGAGAATTAAAGTCAAGTCATCATGGCCTTTATGCGTTGGGCTACACATGTGCTACAATGATGGTTACAATAAATTAGTCTTATGTGAATTTGATATTTTTTAAAGGCTGTCCTAGTACAGATTATAGACTGCAATTCGTCTATATCAAGTAGGAATCGCTAGTAATCGCAAA…	Bacteria	Bacteria_Proteobacteria	Bacteria_Proteobacteria_Alphaproteobacteria	Bacteria_Proteobacteria_Alphaproteobacteria_Rickettsiales	Bacteria_Proteobacteria_Alphaproteobacteria_Rickettsiales_Mitochondria	Bacteria_Proteobacteria_Alphaproteobacteria_Rickettsiales_Mitochondria_unc	Bacteria_Proteobacteria_Alphaproteobacteria_Rickettsiales_Mitochondria_unc_unc
237	237	ACAAGCGGTGGATTATGTGGATTAATTCGATGCAACGCGAAAAACCTTACCTGGCCTTGACATGTACGGAACTTTCCAGAGATGGATTGGTGCCTTCGGGAACCGTAACACAGGTGCTGCATGGCTGTCGTCAGCTCGTGTCGTGAGATGTTGGGTTAAGTCCCGCAACGAGCGCAACCCTTGCCAATAATTGCCATCATTTAGTTGGGCACTTTATTGGGACTGCCGGTGACAAACCGGAGGAAGGTGGGGATGACGTCAAGTCCTCATGGCCCTTATGGCCAGGGCTTCACACGTAATACAATGGTCGGTACAGAGGGTTGCCAAGCCGCGAGGTGGAGCCAATCCCAGAAAGCCGATCGTAGTCCGGATTGTTCTCTGCAACTCGAGAGCATGAAG…	Bacteria	Bacteria_Proteobacteria	Bacteria_Proteobacteria_Gammaproteobacteria	Bacteria_Proteobacteria_Gammaproteobacteria_Burkholderiales	Bacteria_Proteobacteria_Gammaproteobacteria_Burkholderiales_Methylophilaceae	Bacteria_Proteobacteria_Gammaproteobacteria_Burkholderiales_Methylophilaceae_Methylotenera	Bacteria_Proteobacteria_Gammaproteobacteria_Burkholderiales_Methylophilaceae_Methylotenera_unc
238	238	TGCCGTTGACCCGCTTGCCGCGTGACTCAGAGTGGGGGTGGATCTGGAACTGGCTGCGCGCAGGCAAGTCAGACCGATATGCCAGCCAGCAACGGAACACCCACCAATTGACGGGTTACAGCCATGAACGAATGCGGTCTTTAACAAAAACACTGCAACTGAATTACGACCGCACAGAGAGCATGTTGGTGCTCTGGCGGACCGAACAAGACCAAGTCAGAGCCCAGGCTGCGCTGCAAATCATGGCGAGCATCGGCTGGAATCACCAGGTTTTATCGGCCAGGCAGGCCCGCATGCGAGAGCCG	Eukaryota	Eukaryota_unc	Eukaryota_unc_unc	Eukaryota_unc_unc_unc	Eukaryota_unc_unc_unc_unc	Eukaryota_unc_unc_unc_unc_unc	Eukaryota_unc_unc_unc_unc_unc_unc
239	239	ACAAGCGGTGGAGCATGTGGTTTAATTCGAAGCAACGCGCAGAACCTTACCAGCGTTTGACATCCTCATCGCGGATTTCAGAGATGATTTCCTTCAGTTCGGCTGGATGAGTGACAGGTGCTGCATGGCTGTCGTCAGCTCGTGTCGTGAGATGTTGGGTTAAGTCCCGCAACGAGCGCAACCCTCGCCTTTAGTTGCCAGCATTTAGTTGGGTACTCTAAAGGAACCGCCGGTGATAAGCCGGAGGAAGGTGGGGATGACGTCAAGTCCTCATGGCCCTTACGCGCTGGGCTACACACGTGCTACAATGGCGACTACAGTGGGCTGCAACCGTGCGAGCGGTAGCTAATCTCCAAAAGTCGTCTCAGTTCGGATTGTTCTCTGCAACTCGAGAGCATG…	Bacteria	Bacteria_Proteobacteria	Bacteria_Proteobacteria_Alphaproteobacteria	Bacteria_Proteobacteria_Alphaproteobacteria_Sphingomonadales	Bacteria_Proteobacteria_Alphaproteobacteria_Sphingomonadales_Sphingomonadaceae	Bacteria_Proteobacteria_Alphaproteobacteria_Sphingomonadales_Sphingomonadaceae_Sphingobium	Bacteria_Proteobacteria_Alphaproteobacteria_Sphingomonadales_Sphingomonadaceae_Sphingobium_hydrophobicum/xenophagum
240	240	TACAACGGGTGGAGCCTGCGGTTTAATTGGACTCAACGCCGGAAAACTCACCTGGGGCGACAGCAATATGTAGGTCAGGCTGAAGGTCTTACCTGAATCGCTGAGAGGAGGTGCATGGCCGTCGTCAGTTCGTACTGTGAAGCATCCTGTTAAGTCAGGCAACGAGCGAGACCCGTGCCCACTGTTGCCAGCATATCCTTCGGGATGATGGGTACTCTGTGGGGACCGCCGCTGCTAAAGCGGAGGAAGGTGCGGGCTACGGTAGGTCAGTATGCCCCGAATCTCCAGGGCTACACGCGGGCTACAATGACCGGGACAATGGGTCCCTACCCCGAAAGGGGTTGGTAATCTCATAAACCCGGCCTTAGTTCGGATCGAGGGCTGCAACTCGCCCTCGTG…	Archaea	Archaea_Halobacterota	Archaea_Halobacterota_Methanosarcinia	Archaea_Halobacterota_Methanosarcinia_Methanosarciniales	Archaea_Halobacterota_Methanosarcinia_Methanosarciniales_Methanosarcinaceae	Archaea_Halobacterota_Methanosarcinia_Methanosarciniales_Methanosarcinaceae_Methanolobus	Archaea_Halobacterota_Methanosarcinia_Methanosarciniales_Methanosarcinaceae_Methanolobus_unc
241	241	ACAAGCGGTGGATGATGTGGTTTAATTCGATGCAACGCGAAAAACCTTACCCACCTTTGACATGTACGGAATTTGCCAGAGATGGCTTAGTGCTCGAAAGAGAGCCGTAACACAGGTGCTGCATGGCTGTCGTCAGCTCGTGTCGTGAGATGTTGGGTTAAGTCCCGCAACGAGCGCAACCCTTGTCATTAGTTGCTACGAAAGGGCACTCTAATGAGACTGCCGGTGACAAACCGGAGGAAGGTGGGGATGACGTCAAGTCCTCATGGCCCTTATAGGTGGGGCTACACACGTCATACAATGGCCGGTACAAAGGGTCGCAAACCCGCGAGGGGGAGCCAATCCATCAAAGCCGGTCGTAGTCCGGATCGCAGTCTGCAACTCGACTGCGTGAAGTCG…	Bacteria	Bacteria_Proteobacteria	Bacteria_Proteobacteria_Gammaproteobacteria	Bacteria_Proteobacteria_Gammaproteobacteria_Burkholderiales	Bacteria_Proteobacteria_Gammaproteobacteria_Burkholderiales_Comamonadaceae	Bacteria_Proteobacteria_Gammaproteobacteria_Burkholderiales_Comamonadaceae_Hydrogenophaga	Bacteria_Proteobacteria_Gammaproteobacteria_Burkholderiales_Comamonadaceae_Hydrogenophaga_palleronii
242	242	ACAAGCGGTGGATGATGTGGATTAATTCGATGCAACGCGAAAAACCTTACCTACCCTTGACATGCCCGGAAGCCCGATGAGAGTTGGGCGTGCTCGAAAGAGAGCCGGGACACAGGTGCTGCATGGCTGTCGTCAGCTCGTGTCGTGAGATGTTGGGTTAAGTCCCGCAACGAGCGCAACCCTTGCCATTAGTTGCTACATTTAGTTGGGCACTCTAATGGGACTGCCGGTGACAAACCGGAGGAAGGTGGGGATGACGTCAAGTCCTCATGGCCCTTATGGGTAGGGCTTCACACGTCATACAATGGCGGATACAGAGGGTTGCCAACCCGCGAGGGGGAGCCAATCCCAGAAAGTCCGTCGTAGTCCGGATCGGAGTCTGCAACTCGACTCCGTGAA…	Bacteria	Bacteria_Proteobacteria	Bacteria_Proteobacteria_Gammaproteobacteria	Bacteria_Proteobacteria_Gammaproteobacteria_Burkholderiales	Bacteria_Proteobacteria_Gammaproteobacteria_Burkholderiales_Nitrosomonadaceae	Bacteria_Proteobacteria_Gammaproteobacteria_Burkholderiales_Nitrosomonadaceae_GOUTA6	Bacteria_Proteobacteria_Gammaproteobacteria_Burkholderiales_Nitrosomonadaceae_GOUTA6_unc
243	243	ACAAGCAGCGGAGCGTGTGGTTTAATTCGATGCTACACGAAGAACCTTACCAGGGTTTGACATACAAGTGGTAGAGAGACGAAAGTGGATCGACCCTTCGGGGAGCTTGTACAGGTGCTGCATGGCTGTCGTCAGCTCGTGTCGTGAGATGTTCGGTTAAGTCCGCTAACGAGCGCAACCCTCGCTGTGTGTTACAAGTGTCACACGGAACTGCCGGTCATAAACCGGAGGAAGGTGGGGATGACGTCAAGTCAGCATGGCCTTTATATCCTGGGCTACACACACGCTACAATGGGAAGGGACAATAGGTTGCGAAACCGCGAGGTGGAGCCAATCCAGCAAAACTTCCCTCAGTTCAGATTGCAGGCTGCAACTCGCCTGCATGAAGTTGGAGTTGCT…	Bacteria	Bacteria_Chloroflexi	Bacteria_Chloroflexi_Anaerolineae	Bacteria_Chloroflexi_Anaerolineae_Anaerolineales	Bacteria_Chloroflexi_Anaerolineae_Anaerolineales_Anaerolineaceae	Bacteria_Chloroflexi_Anaerolineae_Anaerolineales_Anaerolineaceae_unc	Bacteria_Chloroflexi_Anaerolineae_Anaerolineales_Anaerolineaceae_unc_unc
244	244	ACAAGCGGTGGAGCATGTGGTTTAATTCGACGCAACGCGAAGAACCTTACCCAGGCTGGACATGCAGGTAGTAGAAGGGTGAAAGCCCAACGAGGTAGCAATACCATCCTGCTCAGGTGCTGCATGGCTGTCGTCAGCTCGTGCCGTGAGGTGTTGGGTTAAGTCCCGCAACGAGCGCAACCCCTGTCTTCAGTTACTAACGGGTCAAGCCGAGAACTCTGGAGAGACTGCCCAGGAGAACGGGGAGGAAGGTGGGGATGACGTCAAGTCAGCATGGCCTTTATGCCTGGGGCTACACACGTGCTACAATGGCCGGTACAAAGGGCTGCAAACCCGTAAGGGGGAGCGAATCTCAAAAAACCGGCCTCAGTTCAGATCGAGGTCTGCAACTCGACCTCG…	Bacteria	Bacteria_Nitrospirota	Bacteria_Nitrospirota_Nitrospiria	Bacteria_Nitrospirota_Nitrospiria_Nitrospirales	Bacteria_Nitrospirota_Nitrospiria_Nitrospirales_Nitrospiraceae	Bacteria_Nitrospirota_Nitrospiria_Nitrospirales_Nitrospiraceae_Nitrospira	Bacteria_Nitrospirota_Nitrospiria_Nitrospirales_Nitrospiraceae_Nitrospira_unc
245	245	ACAAGCGGTGGAGCATGTGGTTTAATTCGAAGCAACGCGCAGAACCTTACCTACCCTTGACATGTCCAGTATGGGTTTCAGAGATGAGATCCTTCAGTTCGGCTGGCTGGAACACAGGTGCTGCATGGCTGTCGTCAGCTCGTGTCGTGAGATGTTGGGTTAAGTCCCGCAACGAGCGCAACCCTCGCCTTTAGTTGCCATCATTTAGTTGGGCACTCTAGAGGGACTGCCGGTGATAAGCCGGAGGAAGGTGGGGATGACGTCAAGTCCTCATGGCCCTTACGGGTAGGGCTACACACGTGCTACAATGGTGGTGACAGTGGGCAGCGACACAGTGATGTGATGCTAATCTCAAAAAGCCATCTCAGTTCAGATTGTACTCTGCAACTCGAGTACATG…	Bacteria	Bacteria_Proteobacteria	Bacteria_Proteobacteria_Alphaproteobacteria	Bacteria_Proteobacteria_Alphaproteobacteria_Rhizobiales	Bacteria_Proteobacteria_Alphaproteobacteria_Rhizobiales_Rhizobiales_Incertae_Sedis	Bacteria_Proteobacteria_Alphaproteobacteria_Rhizobiales_Rhizobiales_Incertae_Sedis_unc	Bacteria_Proteobacteria_Alphaproteobacteria_Rhizobiales_Rhizobiales_Incertae_Sedis_unc_unc
246	246	ACAACCAGTGGAACATGTGGTTTAATTCGAAACAAACCGAAGAACCTCACCAGGGTTTGACATCCAAGAGACGTTTCGATGAAAGTCGAGACTTCCGCAAGGACTGTTGGACAGGTGCTGCATGGCTGTCGTCAGCTCGTTCCGTGAGGAGTACCCTTAAGTGGGATAACGAGCGCAACCCCCATCGTATGTTACAAGTATCATACGAAACTGATCGAGCTTCGCTCGATAGGAAGGAGGGGCAGACGTCAAGTCAGCATGGCCCTTATACCCTGGGCTACACACATGTTACAATGGATAGGAATAATGAGCTTTAGCTAGCCGGTAACGGTATGCCAATCTCATAAAGCTATTCTCAGTTGGGATTGAGGTCTGCAACTCGACCTCATGAACCTGGAA…	Bacteria	Bacteria_Patescibacteria	Bacteria_Patescibacteria_Microgenomatia	Bacteria_Patescibacteria_Microgenomatia_Candidatus_Roizmanbacteria	Bacteria_Patescibacteria_Microgenomatia_Candidatus_Roizmanbacteria_unc	Bacteria_Patescibacteria_Microgenomatia_Candidatus_Roizmanbacteria_unc_unc	Bacteria_Patescibacteria_Microgenomatia_Candidatus_Roizmanbacteria_unc_unc_unc
247	247	TACAAGGGGTGCGGCGTGCGGTTCAATCTAATTCTACGCAGAGAATCTCACCAGCAGCGACGGCAGAATGAAGGTCAGGTTGAAGGTCTTACCTAACGAGCCGAGAGGTAGTGCATGGCCGTCGTCAGCTCGTGCCGTAAGGTGTCCTCTTAAGTGAGGTAACGAGCGAGACCCATACCCATAATTGCGAACAGGTTCTTTAGAATGACTGAGCACATTATGGGGACTGCTGTGGAAACACAGAGGAAGGTATGGGCAACGGTAGGTCTGTACGCTCCGAATCTGCTGGGCTACACGCGCGCAACAATGGCGAGGACAATGGGATGCAACACCGAAAGGTGAAGCTAAACCTCGAAACCTCGTCTTAGTTTAGATTGAGGGTTGTAATTCACCCTCATG…	Archaea	Archaea_Nanoarchaeota	Archaea_Nanoarchaeota_Nanoarchaeia	Archaea_Nanoarchaeota_Nanoarchaeia_Woesearchaeales	Archaea_Nanoarchaeota_Nanoarchaeia_Woesearchaeales_unc	Archaea_Nanoarchaeota_Nanoarchaeia_Woesearchaeales_unc_unc	Archaea_Nanoarchaeota_Nanoarchaeia_Woesearchaeales_unc_unc_unc
248	248	ACAAGCGGTGGAGTATGTGGTTTAATTCGACGCAACGCGCAGAACCTTACCTGGTCTTGACATCCCGAGAATTTTCTAGAAATAGTTAAGTGCCTCTTCACAGAGGAGCTTGGTGACAGGTGCTGCATGGCTGTCGTCAGCTCGTGTCGTGAGATGTTGGGTTAAGTCCCGCAACGAGCGCAACCCCCGCCTTTAGTTGCCATCATTAAGTTGGGCACTCTAGAGGGACTGCCGGTGTCAAACCGGAGGAAGGTGGGGATGACGTCAAGTCCTCATGGCCTTTATGACCAGGGCTACACACGTACTACAATGGCCGATACAAAGGGCAGCGACACAGCGATGTGGAGCGAATCCCATAAAGTCGGTCTCAGTCCGGATTGGAGTCTGCAACTCGACTCC…	Bacteria	Bacteria_Desulfobacterota	Bacteria_Desulfobacterota_Desulfobulbia	Bacteria_Desulfobacterota_Desulfobulbia_Desulfobulbales	Bacteria_Desulfobacterota_Desulfobulbia_Desulfobulbales_unc	Bacteria_Desulfobacterota_Desulfobulbia_Desulfobulbales_unc_unc	Bacteria_Desulfobacterota_Desulfobulbia_Desulfobulbales_unc_unc_unc
249	249	GCCACAAGCTTTTCATCTTCTGCACCCATGTCAACCAACCAGTCAGAAAAAACTTGCGTGTAAGTCTTTTTGTGATTACTAACTTGTGCAACGCCATTGCAAGGATCGAACTTATTCACACCATGGTATTTGTTTGGGTCGTCTTCTGCGGGTTCAAAACCTTTGCCTTTTTGCGTAACAATGTGCAAAAATTGCATCCCATTTAACGCTTTAATATTGGTTAAAGTTGTCACTAGGGTATCAATATCGTGCCCATCGATTGGACCAATATAATTAAAACCAAGCTCTTCAAATAATGTACCGCCAGGGTAAACCATACCTTTTGCA	Eukaryota	Eukaryota_unc	Eukaryota_unc_unc	Eukaryota_unc_unc_unc	Eukaryota_unc_unc_unc_unc	Eukaryota_unc_unc_unc_unc_unc	Eukaryota_unc_unc_unc_unc_unc_unc
250	250	ACAAGCGGTGGAGCATGTGGTTTAATTCGACGCAACGCGAAGAACCTTACCTGGGCTTGACATCCCAAGAAGTTCCTGGAAACAGGGATGTGCCTCGCAAGAGGAGCTTGGAGACAGGTGCTGCATGGCTGTCGTCAGCTCGTGTCGTGAGATGTTGGGTTAAGTCCCGCAACGAGCGCAACCCTTGCCCTTAGTTGCGTCCGGTTAGGCCGAGCACTCTAAGGGGACTGCCAGCGATAAGCTGGAGGAAGGTGAGGATGACGTCAAGTCCTCATGGCCTTTATGCCCAGGGCTACACACGTGCTACAATGGCCGGTACAAAGGGCTGCGAAGTCGCAAGGCTGAGCTAATCCCACAAAACCAGTCACAGTTCGGATTGAGGTCTGCAACTCGACCTCA…	Bacteria	Bacteria_unc	Bacteria_unc_unc	Bacteria_unc_unc_unc	Bacteria_unc_unc_unc_unc	Bacteria_unc_unc_unc_unc_unc	Bacteria_unc_unc_unc_unc_unc_unc
251	251	ACAAGCGGTGGAGCATGTGGTTTAATTCGAAGCAACGCGAAGAACCTTACCAGGTCTTGACATCCCTTTGACCGAACCTTAACCGGTTCTTTCCTTCGGGACAAAGGTGACAGGTGGTGCATGGTTGTCGTCAGCTCGTGTCGTGAGATGTTGGGTTAAGTCCCGCAACGAGCGCAACCCTTATCTTTAGTAGCCAGCACGTTATGGTGGGGACTCTAGAGAGACTGCCGAGGATAACTCGGAGGAAGGTGGGGATGACGTCAAATCATCATGCCCCTTATGATCTGGGCTACACACGTGCTACAATGGTGGTAACAAAGGGAAGCGAAGCCGCGAGGTGGAGCAAACCCCATAAAAGCCATCCCAGTTCGGATTGTAGTCTGCAACTCGACTACATGA…	Bacteria	Bacteria_Firmicutes	Bacteria_Firmicutes_Clostridia	Bacteria_Firmicutes_Clostridia_Lachnospirales	Bacteria_Firmicutes_Clostridia_Lachnospirales_Lachnospiraceae	Bacteria_Firmicutes_Clostridia_Lachnospirales_Lachnospiraceae_unc	Bacteria_Firmicutes_Clostridia_Lachnospirales_Lachnospiraceae_unc_unc
252	252	ACAAGCGGAGGAACATGTGGTTTAATTCGATGATACGCGAGGAACCTTACCTGGGCTTAAATGTAGAGCGACAGATTGTGAAAGCAGTCCTTCTTCGGACGATCTACAAGGTGCTGCATGGTTGTCGTCAGCTCGTGCCGTGAGGTGTCGGGTTAAGTCCCATAACGAGCGCAACCCTTATCGTTAGTTGCCAGCGGGTCAAGCCGGGGACTCTAGCGAGACTGCCACCGTAAGGTGTGAGGAAGGTGGGGATGACGTCAAATCAGCACGGCCCTTATGTCCAGGGCTACACACGTGTTACAATGGCCGATACAAAGGGCAGCTACCAGGTGACTGGATGCTAATCTCCAAAGTCGGTCTCAGTTCGGATCGAAGTCTGCAACCCGACTTCGTGAAGCT…	Bacteria	Bacteria_Bacteroidota	Bacteria_Bacteroidota_Bacteroidia	Bacteria_Bacteroidota_Bacteroidia_Bacteroidales	Bacteria_Bacteroidota_Bacteroidia_Bacteroidales_Prolixibacteraceae	Bacteria_Bacteroidota_Bacteroidia_Bacteroidales_Prolixibacteraceae_WCHB1-32	Bacteria_Bacteroidota_Bacteroidia_Bacteroidales_Prolixibacteraceae_WCHB1-32_unc
253	253	CACAAGGGGTGGATGCTGCGGTTCAATTGGACTCAACGCCGGAAAGCTCACCCAGAGAGACATCAGAATGAAGCTCAAGCTAAAGACTTTGGCTAACGAGATGAGAAGTGTTGCATGGCCAGCGTCAGTTCGTGCCGTGAGGTGTCAAGTTAAGTCTTGCAACGAACGAGATCTCTGTCTACTGTTGCTAGTCATCAAGAAATTTTTGGCGCACTCTGTAGAGACTGCCTACGTTAAGTAGGAGGAAGGAAGAGGCGACGCTAGGTCTGTATGGCCTGAATCTCTGGGGCCACACGTGGCATACAATGGTAGAGACAATGAGTCCCGACACCGAAAGGTGAAGGCAATCTCCTAAACTCTACCCCAGTACAGATTGGGGGCTGAAACTCGTCCCCATGA…	Archaea	Archaea_Micrarchaeota	Archaea_Micrarchaeota_Micrarchaeia	Archaea_Micrarchaeota_Micrarchaeia_Micrarchaeales	Archaea_Micrarchaeota_Micrarchaeia_Micrarchaeales_CG1-02-32-21	Archaea_Micrarchaeota_Micrarchaeia_Micrarchaeales_CG1-02-32-21_unc	Archaea_Micrarchaeota_Micrarchaeia_Micrarchaeales_CG1-02-32-21_unc_unc
254	254	ACAAGCGGTGGAGCATGTGGTTTAATTCGACGCAACGCGAAGAACCTTACCTGGACTTGACATCTGAGGAATCCTTATGAAAGTAGGGAGTGCCCTTCGGGGAGCCTCAAGACAGGTGCTGCATGGCTGTCGTCAGCTCGTGTCGTGAGATGTTGGGTTAAGTCCCGCAACGAGCGCAACCCCTATCTTCAGTTACCAGCAATTCGGTTGGGGACTCTGGAGATACTGCCCCGGTCAACGGGGAGGAAGGTGGGGATGACGTCAAGTCCTCATGGCCTTTATGTCCAGGGCTACACACGTGCTACAATGGTCGGTACAAAGGGCAGCGAGCCTGCGAGGGTAAGCCAATCCCAGAAAGCCGATCTCAGTTCGGATTGGAGTCTGCAACTCGACTCCATG…	Bacteria	Bacteria_Desulfobacterota	Bacteria_Desulfobacterota_Desulfobacteria	Bacteria_Desulfobacterota_Desulfobacteria_Desulfobacterales	Bacteria_Desulfobacterota_Desulfobacteria_Desulfobacterales_Desulfosarcinaceae	Bacteria_Desulfobacterota_Desulfobacteria_Desulfobacterales_Desulfosarcinaceae_Desulfatirhabdium	Bacteria_Desulfobacterota_Desulfobacteria_Desulfobacterales_Desulfosarcinaceae_Desulfatirhabdium_unc
255	255	ACAAGCGGTGGAGTATGTGGTTTAATTCGACGCAACGCGCAGAACCTTACCTGGGCTTGACATCCCGGGAATTTGCTGGAAACAGTGAAGTGCCTTCGCAAGAAGGAACCCGGTGACAGGTGCTGCATGGCTGTCGTCAGCTCGTGTCGTGAGATGTTGGGTTAAGTCCCGCAACGAGCGCAACCCTCGCCTTTAGTTGCCAGCATTCAGTTGGGCACTCTAAAGGGACTGCCGGTGTCAAACCGGAGGAAGGTGGGGATGACGTCAAGTCCTCATGGCCTTTATGTCCAGGGCTACACACGTACTACAATGGCCGGTACAAAGGGCAGCGACTTAGCGATAAGAAGCCAATCCCATAAAGCCGGTCTCAGTCCGGATCGCAGTCTGCAACTCGACTGC…	Bacteria	Bacteria_Desulfobacterota	Bacteria_Desulfobacterota_Desulfobulbia	Bacteria_Desulfobacterota_Desulfobulbia_Desulfobulbales	Bacteria_Desulfobacterota_Desulfobulbia_Desulfobulbales_Desulfurivibrionaceae	Bacteria_Desulfobacterota_Desulfobulbia_Desulfobulbales_Desulfurivibrionaceae_Desulfurivibrio	Bacteria_Desulfobacterota_Desulfobulbia_Desulfobulbales_Desulfurivibrionaceae_Desulfurivibrio_unc
256	256	ACAAGCGGTGGAGTATGTGGTTTAATTCGACGCAACGCGCAGAACCTTACCTGGTCTTGACATCTCGGGAATCCTGTGGAAACATGGGAGTGCCTCGCAAGAGGAGCCCGATGACAGGTGCTGCATGGCTGTCGTCAGCTCGTGTCGTGAGATGTTGGGTTAAGTCCCGCAACGAGCGCAACCCTTGTCTTTAGTTGCCAGCATTAAGTTGGGCACTCTAAAGAGACTGCCGGTGTCAAACCGGAGGAAGGTGGGGATGACGTCAAGTCCTCATGGCCTTTATGACCAGGGCTACACACGTACTACAATGGCATAAACAGAGGGCAGCGACATCGCGAGGTGAAGCGAATCCCTAAATTATGTCTCAGTCCGGATTGGAGTCTGCAACTCGACTCCATG…	Bacteria	Bacteria_Desulfobacterota	Bacteria_Desulfobacterota_Desulfobulbia	Bacteria_Desulfobacterota_Desulfobulbia_Desulfobulbales	Bacteria_Desulfobacterota_Desulfobulbia_Desulfobulbales_Desulfocapsaceae	Bacteria_Desulfobacterota_Desulfobulbia_Desulfobulbales_Desulfocapsaceae_Desulforhopalus	Bacteria_Desulfobacterota_Desulfobulbia_Desulfobulbales_Desulfocapsaceae_Desulforhopalus_unc
257	257	ACAAGCGGTGGATTATGTGGATTAATTCGATGCAACGCGAAAAACCTTACCTACCCTTGACATGCCAGGAACTTTCCAGAGATGGATTGGTGCCCGAAAGGGAACCTGGACACAGGTGCTGCATGGCTGTCGTCAGCTCGTGTCGTGAGATGTTGGGTTAAGTCCCGCAACGAGCGCAACCCTTGTCATTAATTGCCATCATTTAGTTGGGCACTTTAATGAGACTGCCGGTGATAAACCGGAGGAAGGTGGGGATGACGTCAAGTCCTCATGGCCCTTATGGGTAGGGCTTCACACGTAATACAATGGTCGGTACAGAGGGTCGCCAACCCGCGAGGGGGAGCCAATCTCAGAAAGCCGATCGTAGTCCGGATTGTTCTCTGCAACTCGAGAGCATGA…	Bacteria	Bacteria_Proteobacteria	Bacteria_Proteobacteria_Gammaproteobacteria	Bacteria_Proteobacteria_Gammaproteobacteria_Burkholderiales	Bacteria_Proteobacteria_Gammaproteobacteria_Burkholderiales_Gallionellaceae	Bacteria_Proteobacteria_Gammaproteobacteria_Burkholderiales_Gallionellaceae_Sideroxydans	Bacteria_Proteobacteria_Gammaproteobacteria_Burkholderiales_Gallionellaceae_Sideroxydans_unc
258	258	CACAACGGGTGGAGCTTGCGGTTTAATTGGATTCAACGCCGGAAATCTTACCGGGACCGACAGCAATATGAAGGCCAGGCTGAAGACTTTGCCGGATTAGCTGAGAGGTGGTGCATGGCCGTCGTCAGTTCGTACTGTGAAGCATCCTGTTAAGTCAGGCAACGAGCGAGACCCACGCCCACAGTTGCCAGCGTACTCTCCGGAGTGACGGGTACACTGTGGGGACCGCCGCTGCTAAAGCGGAGGAAGGAATGGGCAACGGTAGGTCAGTATGCCCCGAATATCCCGGGCTACACGCGAGCTACAATGGTTGGTACAATGGGTATCTACCCCGAAAGGGGATGGAAATCTCCTAAAGCCAATCTTAGTTCGGATTGAGGGCTGCAACTCGCCCTCATG…	Archaea	Archaea_Halobacterota	Archaea_Halobacterota_Methanosarcinia	Archaea_Halobacterota_Methanosarcinia_Methanosarciniales	Archaea_Halobacterota_Methanosarcinia_Methanosarciniales_Methanosaetaceae	Archaea_Halobacterota_Methanosarcinia_Methanosarciniales_Methanosaetaceae_Methanosaeta	Archaea_Halobacterota_Methanosarcinia_Methanosarciniales_Methanosaetaceae_Methanosaeta_unc
259	259	ACAAGCGGTGGAGCATGTGGTTTAATTCGACGCAACGCGAAGAACCTTACCAGGGCTTGACATCTATCTGAAGTATATTAGAGATAGTATATTTCCTTCGGGACAGATAGACAGGTGGTGCATGGTTGTCGTCAGCTCGTGTCGTGAGATGTTGGGTTAAGTCCCGCAACGAGCGCAACCCTTATTCTTAGTTGCCAGCAGGTTAAGCTGGGCACTCTAAGGAGACTGCCGGTGACAAACCGGAGGAAGGTGGGGATGACGTCAAATCATCATGCCCTTTATGTCCTGGGCTACACACGTGCTACAATGGCCGGTACAACGAGTTGCGAGACAGCGATGTTTAGCCAATCTCTTAAAGCCGGTCTCAGTTCGGATTGCAGGCTGCAACTCGCCTGCATG…	Bacteria	Bacteria_Firmicutes	Bacteria_Firmicutes_Dethiobacteria	Bacteria_Firmicutes_Dethiobacteria_Dethiobacterales	Bacteria_Firmicutes_Dethiobacteria_Dethiobacterales_Dethiobacteraceae	Bacteria_Firmicutes_Dethiobacteria_Dethiobacterales_Dethiobacteraceae_unc	Bacteria_Firmicutes_Dethiobacteria_Dethiobacterales_Dethiobacteraceae_unc_unc
260	260	ACAAGCAGCGGAGCATGTGGTTTAATTCGAAGCAACGCGAAGAACCTTACCAGGTCTTGACATCCCTCTGAACGGCGCATAGCAGCGCAAGGCCTTCGGGACAGAGGAGACAGGTGGTGCATGGTTGTCGTCAGCTCGTGTCGTGAGATGTTGGGTTAAGTCCCGCAACGAGCGCAACCCTTGCCTTTAGTTGCCATCGCGTAATGGCGGGCACTCTAGAGGGACTGCCGGTGACAAACCGGAGGAAGGTGGGGATGACGTCAAATCATCATGCCCCTTATGATCTGGGCTACACACGTGCTACAATGGCCGGTACAACGAGAAGCAAGACCGCGAGGTGGAGCGAATCTCTTAAAGCCGGTCCCAGTTCGGATTGCAGGCTGAAACTCGCCTGCATGA…	Bacteria	Bacteria_Firmicutes	Bacteria_Firmicutes_Clostridia	Bacteria_Firmicutes_Clostridia_Peptostreptococcales-Tissierellales	Bacteria_Firmicutes_Clostridia_Peptostreptococcales-Tissierellales_Acidaminobacteraceae	Bacteria_Firmicutes_Clostridia_Peptostreptococcales-Tissierellales_Acidaminobacteraceae_Acidaminobacter	Bacteria_Firmicutes_Clostridia_Peptostreptococcales-Tissierellales_Acidaminobacteraceae_Acidaminobacter_unc
261	261	ACAAGCGGTGGATGATGTGGATTAATTCGATGCAACGCGAAAAACCTTACCTACCCTTGACATGTCCAGGAGCCCTTAGAGATTTGGGTGTGCCCGAAAGGGAACTGGAACACAGGTGCTGCATGGCTGTCGTCAGCTCGTGTCGTGAGATGTTGGGTTAAGTCCCGCAACGAGCGCAACCCTTGTCGTTAATTGCCATCATTTAGTTGGGCACTTTAGCGAGACTGCCGGTGACAAACCGGAGGAAGGTGGGGATGACGTCAAGTCCTCATGGCCCTTATGGGTAGGGCTTCACACGTCATACAATGGTCGGTACAAAGGGTCGCCAACCCGCGAGGGGGAGCCAATCCCAGAAAGCCGATCGTAGTCCGGATCGTAGGCTGCAACTCGCCTGCGTGA…	Bacteria	Bacteria_Proteobacteria	Bacteria_Proteobacteria_Gammaproteobacteria	Bacteria_Proteobacteria_Gammaproteobacteria_Burkholderiales	Bacteria_Proteobacteria_Gammaproteobacteria_Burkholderiales_Rhodocyclaceae	Bacteria_Proteobacteria_Gammaproteobacteria_Burkholderiales_Rhodocyclaceae_Ferribacterium	Bacteria_Proteobacteria_Gammaproteobacteria_Burkholderiales_Rhodocyclaceae_Ferribacterium_unc
262	262	ACAAGCGGTGGAGTATGTGGTTTAATTCGATGCAACGCGAAGAACCTTACCTAGGCTTGACATCCTACGAATCTCTTGGAAACTTGAGAGTGCCCTTCGGGGAGCGTAGAGACAGGTGCTGCATGGCTGTCGTCAGCTCGTGCCGTGAGGTGTTGGGTTAAGTCCCGCAACGAGCGCAACCCCTATTGTTAGTTGCCAGCAAGTGAAGTTGGGCACTCTAATGAGACTGCCCGGGTCAACCGGGAGGAAGGTGGGGATGACGTCAAGTCATCATGGCCCTTACGCCTAGGGCTACACACGTACTACAATGGCAGATACAAAGGGCAGCTAAGCCGCGAGGCCTTGCCAATCCCAAAAAATCTGTCTCAGTCCGGATTGCAGTCTGCAACTCGACTGCAT…	Bacteria	Bacteria_Desulfobacterota	Bacteria_Desulfobacterota_Desulfovibrionia	Bacteria_Desulfobacterota_Desulfovibrionia_Desulfovibrionales	Bacteria_Desulfobacterota_Desulfovibrionia_Desulfovibrionales_Desulfovibrionaceae	Bacteria_Desulfobacterota_Desulfovibrionia_Desulfovibrionales_Desulfovibrionaceae_Desulfovibrio	Bacteria_Desulfobacterota_Desulfovibrionia_Desulfovibrionales_Desulfovibrionaceae_Desulfovibrio_unc
263	263	GGGCCATCCCCATGGCTACCGATATCGCCTTTGCCGTGGGTGCCCTTGTGCTCCTTGGCAAACGGGTACCCAAAGCATTATTTGGCTTTCTACTGGCCCTGGCCATAGTTGATGACCTTGGCGCCATACTGGTCATTGCCTTCTTTTATACCAAGACCATTGACCAGAACATGCTTCTTTGGGCAGCCTTTATTTTTTCCCTTCTGATCGGCTGCAATCGTGTGGGAATACGTAAACCACTCCCCTACTTTCTGCTGGGTGGTCTCCTCTGGCTTGCCCTTCTCAATTCAGGAATCCATGCCACTCTAGCCGGG	Eukaryota	Eukaryota_unc	Eukaryota_unc_unc	Eukaryota_unc_unc_unc	Eukaryota_unc_unc_unc_unc	Eukaryota_unc_unc_unc_unc_unc	Eukaryota_unc_unc_unc_unc_unc_unc
264	264	ACAAGCGGAGGAGCATGTGGTTTAATTCGATGATACGCGAGGAACCTTACCTGGGCTTGAACGTATGGTGCATGGGTGTGAAAGCATCCTTTCTAGCAATAGACTTCATACGAGGTGCTGCATGGCTGTCGTCAGCTCGTGCCGTGAGGTGTTAGGTTAAGTCCTGCAACGAGCGCAACCCCTGTTTCTAGTTGCCAGCAAGTAATGTTGGGGACTCTAGAGAGACTGCCTGCGCAAGCAGAGAGGAAGGTGGGGATGACGTCAAGTCAGCACGGCCCTTACGTCCAGGGCTACACACGTGCTACAATGGCCGGTACAGAGGGCAGCCGACAGGTGACTGTTAGCCAATCCCAAAAGCCGGTCTCAGTTCGGATCGGAGTCTGCAACTCGACTCCGTGA…	Bacteria	Bacteria_Bacteroidota	Bacteria_Bacteroidota_Bacteroidia	Bacteria_Bacteroidota_Bacteroidia_Bacteroidales	Bacteria_Bacteroidota_Bacteroidia_Bacteroidales_ML635J-40_aquatic_group	Bacteria_Bacteroidota_Bacteroidia_Bacteroidales_ML635J-40_aquatic_group_unc	Bacteria_Bacteroidota_Bacteroidia_Bacteroidales_ML635J-40_aquatic_group_unc_unc
265	265	ACAAGCGGTGGAGCATGTGGTTTAATTCGAAGCAACGCGCAGAACCTTACCAGCTTTTGACATGCCCGGTATGATCGCCAGAGATGGCTTTCTTCCCGCAAGGGGCCGGTGCACAGGTGCTGCATGGCTGTCGTCAGCTCGTGTCGTGAGATGTTGGGTTAAGTCCCGCAACGAGCGCAACCCTCGCCCTTAGTTGCCATCATTAAGTTGGGCACTCTAGGGGGACTGCCGGTGATAAGCCGCGAGGAAGGTGGGGATGACGTCAAGTCCTCATGGCCCTTACAGGCTGGGCTACACACGTGCTACAATGGCGGTGACAATGGGATGCGGAAGGGCGACCTCGAGCAAATCTCAAAAAGCCGTCTCAGTTCGGATTGCACTCTGCAACTCGAGTGCATG…	Bacteria	Bacteria_Proteobacteria	Bacteria_Proteobacteria_Alphaproteobacteria	Bacteria_Proteobacteria_Alphaproteobacteria_Rhizobiales	Bacteria_Proteobacteria_Alphaproteobacteria_Rhizobiales_Beijerinckiaceae	Bacteria_Proteobacteria_Alphaproteobacteria_Rhizobiales_Beijerinckiaceae_Methylocystis	Bacteria_Proteobacteria_Alphaproteobacteria_Rhizobiales_Beijerinckiaceae_Methylocystis_echinoides/hirsuta/rosea
266	266	GGAAGTCGGCTTGCGGGAGCATCTGCCCGCTCATGTTATCGTTCTGGGTAACGAAAAAGGCGGTTCGGGGAAGACCACGACCGCGATGCACGTTATCGCGCTCCTTCTCCATGAAGGTATGAGGGTTGGCTCGATCGATCTCGACGGCCGTCAGCGGTCTCTGACGCGCTATGTTGAGAACCGACGGGCGTGGGCGGAAGCCGCGGGCGTGAACCTTGTCATGCCCGATCATATTGTCATCACGCGATCCACGCTCGGAACCGTGAGCGAGGCGAATGCGGCGGAGGAAGCCGATATCGACGCTGCGATGGCA	unc	unc_unc	unc_unc_unc	unc_unc_unc_unc	unc_unc_unc_unc_unc	unc_unc_unc_unc_unc_unc	unc_unc_unc_unc_unc_unc_unc
267	267	ACAACCAGTGGAACATGTGGTTTAATTCGAAACAAACCGAAGAACCTCACCAGGGTTTGACATGCTATCGTACATTCTGCTAGAAATAGTGGGAAATCCGCAAGGATGATAGCACAGGTGCTGCATGGCTGTCGTCAGCTCGTTCCGTGAGGAGTACCCTTAAGTGGGACAACGAGCGCAACCCTTATCTTGTGTTATATTTGTCACAAGAGACGGTCCCGACTTAGTCGGGAAGGAAGGTGGGGCAGACGTCAAGTCAGCATGGTCCTTATGCCCTGGGCTACACACATGTTACAATGGATAGGAACAACGGGTTTTGCCACGATGCAAATCGGAGCAAATCCCTGAAATCTATCCTCAGTGGGGATTGAGGTCTGCAACTCGACCTCATGAACACGG…	Bacteria	Bacteria_Patescibacteria	Bacteria_Patescibacteria_Microgenomatia	Bacteria_Patescibacteria_Microgenomatia_Candidatus_Roizmanbacteria	Bacteria_Patescibacteria_Microgenomatia_Candidatus_Roizmanbacteria_unc	Bacteria_Patescibacteria_Microgenomatia_Candidatus_Roizmanbacteria_unc_unc	Bacteria_Patescibacteria_Microgenomatia_Candidatus_Roizmanbacteria_unc_unc_unc
268	268	ACAAGCGGTGGAGCATGTGGTTTAATTCGAAGCAACGCGCAGAACCTTACCAGCGTTTGACATCCTTGTCGCGGTTTCCAGAGATGGATTCCTTCAGTTCGGCTGGACAAGTGACAGGTGCTGCATGGCTGTCGTCAGCTCGTGTCGTGAGATGTTGGGTTAAGTCCCGCAACGAGCGCAACCCTCATCCCTAGTTGCCATCATTCAGTTGGGCACTCTAAGGAAACTGCCGGTGATAAGCCGGAGGAAGGTGGGGATGACGTCAAGTCCTCATGGCCCTTACGCGCTGGGCTACACACGTGCTACAATGGCAACTACAGTGGGCAGCAACCGGGCGACCGGTAGCTAATCTCCAAAAGTTGTCTCAGTTCGGATTGTTCTCTGCAACTCGAGAGCATG…	Bacteria	Bacteria_Proteobacteria	Bacteria_Proteobacteria_Alphaproteobacteria	Bacteria_Proteobacteria_Alphaproteobacteria_Sphingomonadales	Bacteria_Proteobacteria_Alphaproteobacteria_Sphingomonadales_Sphingomonadaceae	Bacteria_Proteobacteria_Alphaproteobacteria_Sphingomonadales_Sphingomonadaceae_Sphingopyxis	Bacteria_Proteobacteria_Alphaproteobacteria_Sphingomonadales_Sphingomonadaceae_Sphingopyxis_bauzanensis
269	269	ACAAGCGGTGGAGCATGTGGTTTAATTCGACGCAACGCGAAGAACCTTACCAGCCCTTGACATCCCGGTCGCGGATTCCAGAGACGGAATCCTTCAGTTCGGCTGGACCGGAGACAGGTGCTGCATGGCTGTCGTCAGCTCGTGTCGTGAGATGTTGGGTTAAGTCCCGCAACGAGCGCAACCCCCGTCCTTAGTTGCTACCATTTAGTTGAGCACTCTAAGGAGACTGCCGGTGATAAGCCGCGAGGAAGGTGGGGATGACGTCAAGTCCTCATGGCCCTTACGGGCTGGGCTACACACGTGCTACAATGGCGGTGACAATGGGACGCTAAGGGGCAACCCTTCGCAAATCTCAAAAAGCCGTCTCAGTTCGGATTGGGCTCTGCAACTCGAGCCCAT…	Bacteria	Bacteria_Proteobacteria	Bacteria_Proteobacteria_Alphaproteobacteria	Bacteria_Proteobacteria_Alphaproteobacteria_Rhizobiales	Bacteria_Proteobacteria_Alphaproteobacteria_Rhizobiales_Xanthobacteraceae	Bacteria_Proteobacteria_Alphaproteobacteria_Rhizobiales_Xanthobacteraceae_Bradyrhizobium	Bacteria_Proteobacteria_Alphaproteobacteria_Rhizobiales_Xanthobacteraceae_Bradyrhizobium_unc
270	270	ACAAGCGGTGGAGCATGTGGTTTAATTCGACGCAACGCGAAGAACCTTACCAAATCTTGACATCGATAGAATCTGCTGGAAACAGCGGAGTGCCCTTCGGGGAACTTGAAGACAGGTGGTGCATGGTTGTCGTCAGCTCGTGTCGTGAGATGTTGGGTTAAGTCCCGCAACGAGCGCAACCCCTACTGTATGTTACTAACAGGTTAAGCTGAGGACTCATATGGGACTGCCGGTGTAAGCCGGAGGAAGGTGGGGATGACGTCAAATCATCATGCCCCTTATGATTTGGGCTACACACGTGCTACAATGGGCAGTACAGAGGGAAGCTAAGCCGTGAGGTGGAGCGGAACCCAAAAAACTGTTCCCAGTTCGGATTATAGTCTGCAACTCGACTATATG…	Bacteria	Bacteria_Firmicutes	Bacteria_Firmicutes_Desulfitobacteriia	Bacteria_Firmicutes_Desulfitobacteriia_Desulfitobacteriales	Bacteria_Firmicutes_Desulfitobacteriia_Desulfitobacteriales_Desulfitobacteriales_fa	Bacteria_Firmicutes_Desulfitobacteriia_Desulfitobacteriales_Desulfitobacteriales_fa_TC1	Bacteria_Firmicutes_Desulfitobacteriia_Desulfitobacteriales_Desulfitobacteriales_fa_TC1_unc
271	271	ACAAGCGGTGGAGCATGTGGTTTAATTCGACGCAACGCGAAGAACCTTACCTGGGTTTGACATCCTGTGAATTCTTAGGAGACTAAGAAGTGCCTTCGGGAGCACAGAGACAGGTGCTGCATGGCTGTCGTCAGCTCGTGTCGTGAGATGTTTGGTTAAGTCCAGCAACGAGCGCAACCCTTGTCTTTAGTTGCCAGCGCGTAATGGCGGGAACTCTAGAGAGACTGCCCCGGTTAACGGGGAGGAAGGTAGGGATGACGTCAAGTCCTCATGGCCCTTATGTCCAGGGCTACACACGTGCTACAATGGTAAGTACAACGGGCAGCGAGCCGGTGACGGTTAGCCAATCCCCAAAGCTTATCTCAGTCCGGATTGGAGTCTGCAACTCGACTCCATGAA…	Bacteria	Bacteria_Desulfobacterota	Bacteria_Desulfobacterota_Desulfobacteria	Bacteria_Desulfobacterota_Desulfobacteria_Desulfobacterales	Bacteria_Desulfobacterota_Desulfobacteria_Desulfobacterales_Desulfobacteraceae	Bacteria_Desulfobacterota_Desulfobacteria_Desulfobacterales_Desulfobacteraceae_unc	Bacteria_Desulfobacterota_Desulfobacteria_Desulfobacterales_Desulfobacteraceae_unc_unc
272	272	ACAAGCGGTGGATTATGTGGATTAATTCGATGCAACGCGAAAAACCTTACCTACCCTTGACATGCCAGGAACTTTCCAGAGATGGATGGGTGCCCGAAAGGGAACCTGGACACAGGTGCTGCATGGCTGTCGTCAGCTCGTGTCGTGAGATGTTGGGTTAAGTCCCGCAACGAGCGCAACCCTTGTCATTAATTGCCATCATTCAGTTGGGCACTTTAATGAGACTGCCGGTGACAAACCGGAGGAAGGTGGGGATGACGTCAAGTCCTCATGGCCCTTATGGGTAGGGCTTCACACGTAATACAATGGTCGGTACAGAGGGTCGCCAACCCGCGAGGGGGAGCCAATCCCAGAAAGCCGATCGTAGTCCGGATTGGAGTCTGCAACTCGACTCCATGA…	Bacteria	Bacteria_Proteobacteria	Bacteria_Proteobacteria_Gammaproteobacteria	Bacteria_Proteobacteria_Gammaproteobacteria_Burkholderiales	Bacteria_Proteobacteria_Gammaproteobacteria_Burkholderiales_Sulfuricellaceae	Bacteria_Proteobacteria_Gammaproteobacteria_Burkholderiales_Sulfuricellaceae_Sulfuricella	Bacteria_Proteobacteria_Gammaproteobacteria_Burkholderiales_Sulfuricellaceae_Sulfuricella_unc
273	273	ACAAGCGGAGGAGCATGTGGTTTAATTCGATGATACGCGAGGAACCTTACCTGGGCTAGAACGCAGAACGACCTCCCGGGAAACCGGGATTCTCTTCGGAGCGGTCTGCGAGGTGCTGCATGGTTGTCGTCAGCTCGTGCCGTGAGGTGTCGGGTTAAGTCCCATAACGAGCGCAACCCCTATTCTTAGTTGCCAGCACATAATGGTGGGGACTCTAGGAAAACTGCCTACGCAAGTAGTGAGGAAGGTGGGGATGACGTCAAATCAGCACGGCCCTTACGTCCAGGGCTACACACGTGCTACAATGGCCGGTACAGAGGGCAGCCACCTGGTGACAGGGAGCAAATCTCCAAAGCCGGTCTCAGTTCGGATCGAAGTCTGCAACCCGACTTCGTGAAG…	Bacteria	Bacteria_Bacteroidota	Bacteria_Bacteroidota_Bacteroidia	Bacteria_Bacteroidota_Bacteroidia_Sphingobacteriales	Bacteria_Bacteroidota_Bacteroidia_Sphingobacteriales_Lentimicrobiaceae	Bacteria_Bacteroidota_Bacteroidia_Sphingobacteriales_Lentimicrobiaceae_unc	Bacteria_Bacteroidota_Bacteroidia_Sphingobacteriales_Lentimicrobiaceae_unc_unc
274	274	ACAAGCGGTGGAGCATGTGGTTTAATTCGAAGCAACGCGCAGAACCTTACCAACCCTTGACATGGGTATCGCGGAACCAGAGATGGTTCTTTCAGTTCGGCTGGATACCACACAGGTGCTGCATGGCTGTCGTCAGCTCGTGTCGTGAGATGTTCGGTTAAGTCCGGCAACGAGCGCAACCCACACTCTTAGTTGCCATCATTTAGTTGGGCACTCTAGGAGAACTGCCGGTGATAAGCCGGAGGAAGGTGTGGATGACGTCAAGTCCTCATGGCCCTTACGGGTTGGGCTACACACGTGCTACAATGGTGGTGACAATGGGTTAATCCCAAAAAGCCATCTCAGTTCGGATTGGGGTCTGCAACTCGACCCCATGAAGTCGGAATCGCTAGTAATCGC…	Bacteria	Bacteria_Proteobacteria	Bacteria_Proteobacteria_Alphaproteobacteria	Bacteria_Proteobacteria_Alphaproteobacteria_Rhodobacterales	Bacteria_Proteobacteria_Alphaproteobacteria_Rhodobacterales_Rhodobacteraceae	Bacteria_Proteobacteria_Alphaproteobacteria_Rhodobacterales_Rhodobacteraceae_Pseudorhodobacter	Bacteria_Proteobacteria_Alphaproteobacteria_Rhodobacterales_Rhodobacteraceae_Pseudorhodobacter_unc
275	275	ACAAGCGGTGGAGCATGTGGTTTAATTCGAAGCAACGCGCAGAACCTTACCACCTTTTGACATGCCTGGACCGCCAGAGAGATCTGGCTTTCCCTTCGGGGACTAGGACACAGGTGCTGCATGGCTGTCGTCAGCTCGTGTCGTGAGATGTTGGGTTAAGTCCCGCAACGAGCGCAACCCTCGCCATTAGTTGCCATCATTTAGTTGGGAACTCTAATGGGACTGCCGGTGCTAAGCCGGAGGAAGGTGGGGATGACGTCAAGTCCTCATGGCCCTTACAGGGTGGGCTACACACGTGCTACAATGGCGACTACAGAGGGTTAATCCTTAAAAGTCGTCTCAGTTCGGATTGTCCTCTGCAACTCGAGGGCATGAAGTTGGAATCGCTAGTAATCGCGG…	Bacteria	Bacteria_Proteobacteria	Bacteria_Proteobacteria_Alphaproteobacteria	Bacteria_Proteobacteria_Alphaproteobacteria_Caulobacterales	Bacteria_Proteobacteria_Alphaproteobacteria_Caulobacterales_Caulobacteraceae	Bacteria_Proteobacteria_Alphaproteobacteria_Caulobacterales_Caulobacteraceae_Brevundimonas	Bacteria_Proteobacteria_Alphaproteobacteria_Caulobacterales_Caulobacteraceae_Brevundimonas_alba/bullata/diminuta/intermedia/mediterranea/nasdae/staleyi/subvibrioides/variabilis/vesicularis
276	276	ACAAGCGGTGGAGCATGTGGTTTAATTCGACGCAACGCGAAGAACCTTACCAAATCTTGACATCGATAGAATCTGCAGGAAACTGCGGAGTGCCCTTCGGGGAACTTGAAGACAGGTGGTGCATGGTTGTCGTCAGCTCGTGTCGTGAGATGTTGGGTTAAGTCCCGCAACGAGCGCAACCCCTACTGTATGTTACTAACAGGTTAAGCTGAGGACTCATATGGGACTGCCGGTGTAAGCCGGAGGAAGGTGGGGATGACGTCAAATCATCATGCCCCTTATGATTTGGGCTACACACGTGCTACAATGGGCAGTACAGAGGGAAGCTAAGCCGTGAGGTGGAGCGGAACCCAAAAAACTGTTCCCAGTTCGGATTATAGTCTGCAACTCGACTATATG…	Bacteria	Bacteria_Firmicutes	Bacteria_Firmicutes_Desulfitobacteriia	Bacteria_Firmicutes_Desulfitobacteriia_Desulfitobacteriales	Bacteria_Firmicutes_Desulfitobacteriia_Desulfitobacteriales_Desulfitobacteriales_fa	Bacteria_Firmicutes_Desulfitobacteriia_Desulfitobacteriales_Desulfitobacteriales_fa_TC1	Bacteria_Firmicutes_Desulfitobacteriia_Desulfitobacteriales_Desulfitobacteriales_fa_TC1_unc
277	277	ACAAGCGGTGGAGCATGTGGTTTAATTCGATGCAACGCGAAGAACCTTACCTGGCCTTGACATGTACGGAAGGCTTTAGAGATAGAGCTGTGCCTTCGGGAACCGTAACACAGGTGCTGCATGGCTGTCGTCAGCTCGTGTCGTGAGATGTTGGGTTAAGTCCCGCAACGAGCGCAACCCCTGTCCTTAGTTGCCATCATTAAGTTGGGCACTCTAAGGAGACTGCCGGTGACAAACCGGAGGAAGGTGGGGATGACGTCAAGTCATCATGGCCCTTATGGCCAGGGCTACACACGTGCTACAATGGGCAGTACAAAGGGTTGCCAACTCGCGAGAGTGCGCTAATCCCATAAAGCTGTTCGTAGTCCGGATTGGAGTCTGCAACTCGACTCCATGAAG…	Bacteria	Bacteria_Proteobacteria	Bacteria_Proteobacteria_Gammaproteobacteria	Bacteria_Proteobacteria_Gammaproteobacteria_Nitrosococcales	Bacteria_Proteobacteria_Gammaproteobacteria_Nitrosococcales_Methylophagaceae	Bacteria_Proteobacteria_Gammaproteobacteria_Nitrosococcales_Methylophagaceae_Methylophaga	Bacteria_Proteobacteria_Gammaproteobacteria_Nitrosococcales_Methylophagaceae_Methylophaga_unc
278	278	ACAAGCGGTGGAGCATGTGGTTTAATTCGATGCAACGCGAAGAACCTTACCTGGGCTTGACATCCACGGAACCTGCTGGAAACAGTAGGGTGCCCTTCGGGGAGCCGTGAGACAGGTGCTGCATGGCTGTCGTCAGCTCGTGTCGTGAGATGTTGGGTTAAGTCCCGCAACGAGCGCAACCCTTGTCTTTAATTGCCATCATTCAGTTGGGCACTTTAGAGAGACTGCCGGTGTTAAACCGGAGGAAGGTGGGGATGACGTCAAGTCCTCATGGCCTTTATGCCCAGGGCTACACACGTGCTACAATGGGTGGTACAAAGAGCTGCAAACTCGCGAGAGTAAGCGAATCTCAAAAAGCCATCCTCAGTTCGGATTGAAGTCTGCAACTCGACTTCATGA…	Bacteria	Bacteria_Desulfobacterota	Bacteria_Desulfobacterota_Syntrophia	Bacteria_Desulfobacterota_Syntrophia_Syntrophales	Bacteria_Desulfobacterota_Syntrophia_Syntrophales_Syntrophaceae	Bacteria_Desulfobacterota_Syntrophia_Syntrophales_Syntrophaceae_Syntrophus	Bacteria_Desulfobacterota_Syntrophia_Syntrophales_Syntrophaceae_Syntrophus_unc
279	279	TGATAGGTCTTCTTGTCGCCCTTGAGCGCCGATTTCGAGCCCACGGCATCGCGGAAAGGCCCATAGAAGGCCGAAGCGTATTTGGCGGCATAGCTTAAGATCAGCACGTTTTCGAAACCGGCGGCATCAAGGGCGCCCCGGATGGCGCCGATGCGGCCGTCCATCATGTCGGAAGGGGCGATCACGTCGCATCCGGCCTCGGCTTGGACCAGGGACTGGCGGCACAGAAGCTCGATGGTGGCGTCGTTCTTGACGTCGCCCTCCAGCCAGATGCCGTCATGGCCGTCACTGTTGAAGGGATCGAGGGCTACGTCGCAGATCACGCCCAGATCGGGATGCTTCTTTTTGACC	Eukaryota	Eukaryota_unc	Eukaryota_unc_unc	Eukaryota_unc_unc_unc	Eukaryota_unc_unc_unc_unc	Eukaryota_unc_unc_unc_unc_unc	Eukaryota_unc_unc_unc_unc_unc_unc
280	280	TACAAGGGGTGCGGCGTGCGGTTTAATCCAATTCAACACGGAGAATCTCACCAGGGTCGACGGCAGGTTGAAGGACAGTCTGAAGGGCTTTCCTGACGAGCCGAGAGGTAGTGCATGGCCGTCGTCAGCTCGTGCCGTAAGGTGTCCTGTTAAGTCAGGCAACGAGCGAGACCTGCACCTACAATTGCTAACGAGTTCGCAAGAATGATCGAGCACATTGTGGGGACTGCTCTAGAAATGGAGAGGAAGGCGCAGGCTACGGTAGGTCTGTATGCTCCGAATACTCTGGGCTACACGCGCGCAACAATGGTAGGGACAATTGGATGCAACACCGAAAGGTGAAGCTAATCCTCGAAACCCTATCCTAGTTCAGATTGTGGGTTGCAACTCACCCACATG…	Archaea	Archaea_Nanoarchaeota	Archaea_Nanoarchaeota_Nanoarchaeia	Archaea_Nanoarchaeota_Nanoarchaeia_Woesearchaeales	Archaea_Nanoarchaeota_Nanoarchaeia_Woesearchaeales_unc	Archaea_Nanoarchaeota_Nanoarchaeia_Woesearchaeales_unc_unc	Archaea_Nanoarchaeota_Nanoarchaeia_Woesearchaeales_unc_unc_unc
281	281	CGCAACGGGAGGAGCGTGCGGTTCAATTGGATTCAACGCCGGAAAACTCACCGGGGGCGACCATCACATGAAAGCCAAGCCGATGACTTTGCTTGATTCTTGGAGAGGTGGTGCATGGCCGTCGTCAGTTCGTACCGTAGGGCGTTCTGTTAAGTCAGATAACGAACGAGACCCTCACCTTTAATTGCTAGTTCGGAGGTGACTCCGGGCGCACATTAAAGGGACCGCTGGTGCTAAATCAGAGGAAGGAGAGGTCAACGGTAGGTCCGTATGCCCCGAATCCCCCGGGCAACACGCGCGCTACAAAGGACAGGACAATGGGCTCCGATGTCGAAAGGCAAAGGCAATCCCGAAACCTGTTCGTAGTTCGGATTGAGGGCTGTAACCCGCCCTCATGAA…	Archaea	Archaea_Thermoplasmatota	Archaea_Thermoplasmatota_Thermoplasmata	Archaea_Thermoplasmatota_Thermoplasmata_Methanomassiliicoccales	Archaea_Thermoplasmatota_Thermoplasmata_Methanomassiliicoccales_unc	Archaea_Thermoplasmatota_Thermoplasmata_Methanomassiliicoccales_unc_unc	Archaea_Thermoplasmatota_Thermoplasmata_Methanomassiliicoccales_unc_unc_unc
282	282	ACAAGCGGTGGAGCATGTGGTTTAATTCGATGATACGCGAGGAACCTTACCTGGGCTCAAACGCATGATGACGTATGGTGAAAGCCATATTTCTTCGGACATTATGCGAGGTGCTGCATGGTTGTCGTCAGCTCGTGCCGTGAGGTGTCGGGTTAAGTCCCATAACGAGCGCAACCCCTATCCTTAGTTGCCATCAGGTAATGCTGGGGACTCTAAGGAAACTGCCTACGCAAGTAGTGAGGAAGGTGGGGATGACGTCAAATCAGCACGGCCCTTACGTCCAGGGCTACACACGTGCTACAATGGCCGGTACAAAGGGCAGCCACTTGGTGACAAGGAGCTAATCTCAAAAGCCGGTCTCAGTTCGGATCGGAGTCTGCAACCCGACTCCGTGAAGCT…	Bacteria	Bacteria_Bacteroidota	Bacteria_Bacteroidota_Bacteroidia	Bacteria_Bacteroidota_Bacteroidia_Sphingobacteriales	Bacteria_Bacteroidota_Bacteroidia_Sphingobacteriales_Lentimicrobiaceae	Bacteria_Bacteroidota_Bacteroidia_Sphingobacteriales_Lentimicrobiaceae_Lentimicrobium	Bacteria_Bacteroidota_Bacteroidia_Sphingobacteriales_Lentimicrobiaceae_Lentimicrobium_unc
283	283	ACAAGCGGTGGATGATGTGGATTAATTCGATGCAACGCGAAAAACCTTACCTACCCTTGACATGCCCGGGAGCCGGATGAGAGTTCGGTGTGCTCGAAAGAGAGCCGGGACACAGGTGCTGCATGGCTGTCGTCAGCTCGTGTCGTGAGATGTTGGGTTAAGTCCCGCAACGAGCGCAACCCTTGCCATTAGTTGCTACATTTAGTTGGGCACTCTAATGGGACTGCCGGTGACAAACCGGAGGAAGGTGGGGATGACGTCAAGTCCTCATGGCCCTTATGGGTAGGGCTTCACACGTCATACAATGGCGGATACAGAGGGTTGCCAACCCGCGAGGGGGAGCCAATCCCAGAAAGTCCGTCGTAGTCCGGATCGGAGTCTGCAACTCGACTCCGTGAA…	Bacteria	Bacteria_Proteobacteria	Bacteria_Proteobacteria_Gammaproteobacteria	Bacteria_Proteobacteria_Gammaproteobacteria_Burkholderiales	Bacteria_Proteobacteria_Gammaproteobacteria_Burkholderiales_Nitrosomonadaceae	Bacteria_Proteobacteria_Gammaproteobacteria_Burkholderiales_Nitrosomonadaceae_GOUTA6	Bacteria_Proteobacteria_Gammaproteobacteria_Burkholderiales_Nitrosomonadaceae_GOUTA6_unc
284	284	ACAAGCGGTGGAGCATGTGGTTTAATTCGAAGCAACGCGAAGAACCTTACCAGGCCTTGACATCCAATGAACTTTCTAGAGATAGATTGGTGCCTTCGGGAACATTGAGACAGGTGCTGCATGGCTGTCGTCAGCTCGTGTCGTGAGATGTTGGGTTAAGTCCCGTAACGAGCGCAACCCTTGTCCTTAGTTACCAGCACGTAATGGTGGGCACTCTAAGGAGACTGCCGGTGACAAACCGGAGGAAGGTGGGGATGACGTCAAGTCATCATGGCCCTTACGGCCTGGGCTACACACGTGCTACAATGGTCGGTACAGAGGGTTGCCAAGCCGCGAGGTGGAGCTAATCCCACAAAACCGATCGTAGTCCGGATCGCAGTCTGCAACTCGACTGCGTGA…	Bacteria	Bacteria_Proteobacteria	Bacteria_Proteobacteria_Gammaproteobacteria	Bacteria_Proteobacteria_Gammaproteobacteria_Pseudomonadales	Bacteria_Proteobacteria_Gammaproteobacteria_Pseudomonadales_Pseudomonadaceae	Bacteria_Proteobacteria_Gammaproteobacteria_Pseudomonadales_Pseudomonadaceae_Pseudomonas	Bacteria_Proteobacteria_Gammaproteobacteria_Pseudomonadales_Pseudomonadaceae_Pseudomonas_unc
285	285	ACAACCAGTGGAACATGTGGCTTAATTCGATACAAAACGAAGAACCTCACCAGGGTTTGACATGCAACTGCAAATCCCGTGAAAGCGGGACTCTTTCGAAGGTGTTGCACAGGTGTTGCATGGCTGTCGTCAGTTCGTTCCGTGAGGAGTGCCCTTAAGTGGGACAACGAACGCAACCCCCATCGTATGTTAAATCTGTCATACGAAACTGCCCAAGTCTGACTTGGGAGGAAGGAGGGGCAGACGTCAAGTCAGCATGACCCTTATACCCTGGGCTGCACACATGTTACAATGGGAAGGACAATGAGTTTGCGAGCCAGCGATGGTAAGCCAACCTCATAAACCTTCTCTCAGTTGGGATTGAAGTCTGCAATTCGACTTCATGAACGTGGAATTGGT…	Bacteria	Bacteria_Patescibacteria	Bacteria_Patescibacteria_Microgenomatia	Bacteria_Patescibacteria_Microgenomatia_Candidatus_Roizmanbacteria	Bacteria_Patescibacteria_Microgenomatia_Candidatus_Roizmanbacteria_unc	Bacteria_Patescibacteria_Microgenomatia_Candidatus_Roizmanbacteria_unc_unc	Bacteria_Patescibacteria_Microgenomatia_Candidatus_Roizmanbacteria_unc_unc_unc
286	286	ACAAGCAGCGGAGCATGTGGTTTAATTCGACGCAACGCGAAGAACCTTACCAGGGCTTGACATCCCTCGCTAGTCGCGGAAACGCGATGTTCCCTTTTGGGACGAGGAGACAGGTGGTGCACGGTTGTCGTCAGCTCGTGTCGTGAGATGTTGGGTTAAGTCCCGCAACGAGCGCAACCCTTGTCCTTAGTTGCCAACGTAAAGTCGTGCACTCTAGGGAGACTGCCGGAGACAATTCGGAGGAAGGTGGGGATGACGTCAAATCATCATGCCCCTTATGTCCTGGGCTACACACGTGCTACAATGGGCTGTACAAAGGGTAGCGAAGCCGCGAGGTGGAGCCAATCCCATAAAACAGCTCTCAGTTCAGATCGCAGGCTGCAACTCGCCTGCGTGAAG…	Bacteria	Bacteria_Firmicutes	Bacteria_Firmicutes_Thermoanaerobacteria	Bacteria_Firmicutes_Thermoanaerobacteria_Thermoanaerobacterales	Bacteria_Firmicutes_Thermoanaerobacteria_Thermoanaerobacterales_SRB2	Bacteria_Firmicutes_Thermoanaerobacteria_Thermoanaerobacterales_SRB2_unc	Bacteria_Firmicutes_Thermoanaerobacteria_Thermoanaerobacterales_SRB2_unc_unc
287	287	TACAAGGAGTGGAACGTGCGGTTTAATCAGATTCTACGCCGTGAACCTCACCAAGAACGACGGCAGGATGAAGGTCAGATTAAAGGTTTTACCTGACAAGCCGAGAGGAGGTGCATGGCCGCCGTCAGTTCGTGCTGTAAAGTGTCCAGTTAAGTCTGGCAACGAACAAGACCTGTATCCATAGTTGCGACCGAATCCTCCGGGATGATCGAGCACACTATGGAGACTGCCTGGGAAACAAGGAGGAAGGTGCAGGCAACGGTAGGTGGTATGCCCTGAATTTCTTGGGCTACACGCGCGTTACAATGGTAAGGACAATAGGATACAACTCCGAGAGGAGAAGTCAACCCCTGAAACCTTATCTTAGTTCGGATTGAGGGCTGCAACTCGCCCTCATGA…	Archaea	Archaea_Nanoarchaeota	Archaea_Nanoarchaeota_Nanoarchaeia	Archaea_Nanoarchaeota_Nanoarchaeia_Woesearchaeales	Archaea_Nanoarchaeota_Nanoarchaeia_Woesearchaeales_unc	Archaea_Nanoarchaeota_Nanoarchaeia_Woesearchaeales_unc_unc	Archaea_Nanoarchaeota_Nanoarchaeia_Woesearchaeales_unc_unc_unc
288	288	ACAAGCGGTGGAGCATGTGGTTTAATTCGATGCAACGCGAAGAACCTTACCTACCCTTGACATCCAGAGAATCTGTTAGAGATAGTAGAGTGCCTTCGGGAACTCTGAGACAGGTGCTGCATGGCTGTCGTCAGCTCGTGTCGTGAGATGTTGGGTTAAGTCCCGTAACGAGCGCAACCCTTATCCTTAGTTGCCAGCGAGTCAAGTCGGGAACTCTAGGGAGACTGCCGGTGATAAACCGGAGGAAGGTGGGGACGACGTCAAGTCATCATGGCCCTTATGGGTAGGGCTACACACGTGCTACAATGGCCGGTACAGAGGGCTGCGAACTTGCGAAAGTAAGCAAATCCCAGAAAGCCGGTCCTAGTCCGGATTGGAGTCTGCAACTCGACTCCATGA…	Bacteria	Bacteria_Proteobacteria	Bacteria_Proteobacteria_Gammaproteobacteria	Bacteria_Proteobacteria_Gammaproteobacteria_Methylococcales	Bacteria_Proteobacteria_Gammaproteobacteria_Methylococcales_Methylomonadaceae	Bacteria_Proteobacteria_Gammaproteobacteria_Methylococcales_Methylomonadaceae_Methylobacter	Bacteria_Proteobacteria_Gammaproteobacteria_Methylococcales_Methylomonadaceae_Methylobacter_unc
289	289	ACAAGCGGTGGAGTATGTGGTTTAATTCGACGCAACGCGAAGAACCTTACCTGGTCTTGACATCCCGAGAATCTTTTGGAAACAAGAGAGTGCCTTCAACCGAAGGAGCTCGGAGACAGGTGCTGCATGGCTGTCGTCAGCTCGTGTCGTGAGATGTTGGGTTAAGTCCCGCAACGAGCGCAACCCTTGCCTTTAGTTGCCATCATTAAGTTGGGCACTCTAGAGGGACTGCCGGTGTCAAACCGGAGGAAGGTGGGGATGACGTCAAGTCCTCATGGCCTTTATGACCAGGGCTACACACGTACTACAATGGCCGGTACAAAGGGCAGCGAGCTTGCGAAAGTCAGCTAATCCCGTAAAACCGGTCTCAGTCCGGATCGGAGTCTGCAACTCGACTCC…	Bacteria	Bacteria_Desulfobacterota	Bacteria_Desulfobacterota_Desulfobulbia	Bacteria_Desulfobacterota_Desulfobulbia_Desulfobulbales	Bacteria_Desulfobacterota_Desulfobulbia_Desulfobulbales_Desulfurivibrionaceae	Bacteria_Desulfobacterota_Desulfobulbia_Desulfobulbales_Desulfurivibrionaceae_MSBL7	Bacteria_Desulfobacterota_Desulfobulbia_Desulfobulbales_Desulfurivibrionaceae_MSBL7_unc
290	290	ACAAGCAGCGGAGCATGTGGTTTAATTCGAAGCAACGCGAAGAACCTTACCAGGTCTTGACATCCCTATGACCGGTGCAGAGATGCATCTTTCTCTTCGGAGACATAGGTGACAGGTGGTGCATGGTTGTCGTCAGCTCGTGTCGTGAGATGTTGGGTTAAGTCCCGCAACGAGCGCAACCCTTGTCTTTAGTTGCCATCATTAAGTTGGGCACTCTAAAGAGACTGCCGGGGATAACTCGGAGGAAGGTGGGGATGACGTCAAATCATCATGCCCCTTATGATCTGGGCTACACACGTGCTACAATGGATGGTACAGAGGGCTGCGAAACCGTGAGGTGAAGCTAATCTCAGAAAGCCATTCTCAGTTCGGATTGCAGGCTGCAACTCGCCTGCATGA…	Bacteria	Bacteria_Firmicutes	Bacteria_Firmicutes_Clostridia	Bacteria_Firmicutes_Clostridia_Peptostreptococcales-Tissierellales	Bacteria_Firmicutes_Clostridia_Peptostreptococcales-Tissierellales_unc	Bacteria_Firmicutes_Clostridia_Peptostreptococcales-Tissierellales_unc_unc	Bacteria_Firmicutes_Clostridia_Peptostreptococcales-Tissierellales_unc_unc_unc
291	291	ACAAGCGGTGGATGATGTGGATTAATTCGATGCAACGCGAAAAACCTTACCTACCCTTGACATGCCAGGAATCCCGGAGAGATTTGGGAGTGCTCGAAAGAGAGCCTGGACACAGGTGCTGCATGGCTGTCGTCAGCTCGTGTCGTGAGATGTTGGGTTAAGTCCCGCAACGAGCGCAACCCTTGTCATTAGTTGCCATCATTTAGTTGGGCACTCTAATGAGACTGCCGGTGACAAACCGGAGGAAGGTGGGGATGACGTCAAGTCCTCATGGCCCTTATGGGTAGGGCTTCACACGTCATACAATGGTCGGTACAGAGGGTTGCCAAGCCGCGAGGTGGAGCCAATCCCAGAAAGCCGATCGTAGTCCGGATTGGAGTCTGCAACTCGACTCCATGA…	Bacteria	Bacteria_Proteobacteria	Bacteria_Proteobacteria_Gammaproteobacteria	Bacteria_Proteobacteria_Gammaproteobacteria_Burkholderiales	Bacteria_Proteobacteria_Gammaproteobacteria_Burkholderiales_Rhodocyclaceae	Bacteria_Proteobacteria_Gammaproteobacteria_Burkholderiales_Rhodocyclaceae_unc	Bacteria_Proteobacteria_Gammaproteobacteria_Burkholderiales_Rhodocyclaceae_unc_unc
292	292	ACAAGCGGTGGAGCATGTGGTTTAATTCGATGCAACGCGAAGAACCTTACCTGGGCTTGACATCCCGAGAATCTCCTGGAAACAGGAGAGTGCCCTTCGGGGAGCTCGGAGACAGGTGCTGCATGGCTGTCGTCAGCTCGTGTCGTGAGATGTTGGGTTAAGTCCCGCAACGAGCGCAACCCTTGTCTTTAATTGCCATCATTAAGTTGGGCACTTTAGAGAGACTGCCGGTGTTAAACCGGAGGAAGGTGGGGATGACGTCAAGTCCTCATGGCCTTTATGCCCAGGGCTACACACGTGCTACAATGGGTGGTACAAAGAGCTGCAAACTCGCGAGAGTAAGCGAATCTCAAAAAGCCATCCTCAGTTCGGATTGAAGTCTGCAACTCGACTTCATGA…	Bacteria	Bacteria_Desulfobacterota	Bacteria_Desulfobacterota_Syntrophia	Bacteria_Desulfobacterota_Syntrophia_Syntrophales	Bacteria_Desulfobacterota_Syntrophia_Syntrophales_Syntrophaceae	Bacteria_Desulfobacterota_Syntrophia_Syntrophales_Syntrophaceae_Syntrophus	Bacteria_Desulfobacterota_Syntrophia_Syntrophales_Syntrophaceae_Syntrophus_unc
293	293	ACAAGCGGTGGAGTATGTGGTTTAATTCGATGCAACGCGAAGAACCTTACCTGGTCTTGACATCCCAGAGATCCCTTGGAAACTTGGGAGTGCTTCCATTAGGAAGAATCTGGAGACAGGTGCTGCATGGCTGTCGTCAGCTCGTGTCGTGAGATGTTGGGTTAAGTCCCGCAACGAGCGCAACCCTTGCCTTTAGTTGCCAGCAGTTCGGCTGGGCACTCTAAAGGGACTGCCGGTGTTAAACCGGAGGAAGGTGGGGATGACGTCAAGTCCTCATGGCCTTTATGACCAGGGCTACACACGTACTACAATGGCCGATACAAAGGGCAGCGACATCGCGAGGTGAAGCCAATCCCATAAAATCGGTCTCAGTCCGGATTGGAGTCTGCAACTCGACTC…	Bacteria	Bacteria_Desulfobacterota	Bacteria_Desulfobacterota_Desulfobulbia	Bacteria_Desulfobacterota_Desulfobulbia_Desulfobulbales	Bacteria_Desulfobacterota_Desulfobulbia_Desulfobulbales_Desulfobulbaceae	Bacteria_Desulfobacterota_Desulfobulbia_Desulfobulbales_Desulfobulbaceae_Desulfobulbus	Bacteria_Desulfobacterota_Desulfobulbia_Desulfobulbales_Desulfobulbaceae_Desulfobulbus_unc
294	294	ACAACCAGTGGAACATGTGGTTCAATTCGAAACAAACCGAAGAACCTCACCAGGGTTTGACATGCTATCGTACATTCTGCTAGAAATAGTGGGAAATCCGCAAGGATGATAGCACAGGTGCTGCATGGCTGTCGTCAGCTCGTTCCGTGAGGAGTACCCTTAAGTGGGACAACGAGCGCAACCCTTATCTTGTGTTATATTTGTCACAAGAGACGGTCCCGACTTAGTCGGGAAGGAAGGCGGGGCAGACGTCAAGTCAGCATGGTCCTTATGCCCTGGGCTACACACATGTTACAATGGATAAGAACAACGGGTTTTGCCACGAAGTAATTCGGAGCAAATCCCTGAAATTTATCCTCAGTGGGGATTGAGGTCTGCAACTCGACCTCATGAACACGG…	Bacteria	Bacteria_Patescibacteria	Bacteria_Patescibacteria_Microgenomatia	Bacteria_Patescibacteria_Microgenomatia_Candidatus_Roizmanbacteria	Bacteria_Patescibacteria_Microgenomatia_Candidatus_Roizmanbacteria_unc	Bacteria_Patescibacteria_Microgenomatia_Candidatus_Roizmanbacteria_unc_unc	Bacteria_Patescibacteria_Microgenomatia_Candidatus_Roizmanbacteria_unc_unc_unc
295	295	ACAAGCAGCGGAGCATGTGGCTTAATTCGACGCAACGCGAAGAACCTTACCAAGGCTTGACATGCAGGGTAAAGCGGCGGAAACGTCGTGTCCGAAAGGGCTTTGCACAGGTGGTGCATGGCTGTCGTCAGCTCGTGTCGTGAGATGTTGGGTTAAGTCCCGCAACGAGCGCAACCCCTGTCCTATGTTGCCATCATTTAGTTGGGGACTCATGGGAGACTGCCGGCGTCAAGCCGGAGGAAGGTGGGGATGACGTCAAGTCATCATGCCCCTTATGTCTTGGGCTGCACACGTGCTACAATGGCCGGCACAATGGGCTGCGATGCCGCGAGGCGGAGCGAATCCCATAAATCCGGCCCCAGTTCGGATCGAAGGCTGCAACTCGCCTTCGTGAAGTCG…	Bacteria	Bacteria_Actinobacteriota	Bacteria_Actinobacteriota_Coriobacteriia	Bacteria_Actinobacteriota_Coriobacteriia_OPB41	Bacteria_Actinobacteriota_Coriobacteriia_OPB41_unc	Bacteria_Actinobacteriota_Coriobacteriia_OPB41_unc_unc	Bacteria_Actinobacteriota_Coriobacteriia_OPB41_unc_unc_unc
296	296	ACAAGCAGCGGAGCATGTGGTTTAATTCGACGCAACGCGAAGAACCTTACCAGGACTTGACATCCCTCGCTATTGTCTGAAAGGATGAGTTCCCTTCGGGGACGAGGAGACAGGTGGTGCACGGTTGTCGTCAGCTCGTGTCGTGAGATGTTGGGTTAAGTCCCGCAACGAGCGCAACCCTTGTCCTTAGTTGCCAGCGTAAAGTCGGGCACTCTAGGGAGACTGCCGGTGATAAACCGGAGGAAGGTGGGGATGACGTCAAATCATCATGCCCCTTATGTCCTGGGCTACACACGTGCTACAATGGGCTGAACAGAGGGAAGCGAGACCGCGAGGTGGAGCCAATCCCATAAAACAGCTCTCAGTTCAGATCGTAGGCTGCAACTCGCCTACGTGAAG…	Bacteria	Bacteria_Firmicutes	Bacteria_Firmicutes_Thermoanaerobacteria	Bacteria_Firmicutes_Thermoanaerobacteria_Thermoanaerobacterales	Bacteria_Firmicutes_Thermoanaerobacteria_Thermoanaerobacterales_SRB2	Bacteria_Firmicutes_Thermoanaerobacteria_Thermoanaerobacterales_SRB2_unc	Bacteria_Firmicutes_Thermoanaerobacteria_Thermoanaerobacterales_SRB2_unc_unc
297	297	ACAAGCGGTGGAGCATGTGGTTTAATTCGAAGCAACGCGCAGAACCTTACCACCTTTTGACATGCCCGGACCACCAGAGAGATCTGGCTTTCCCTTCGGGGACTGGGACACAGGTGCTGCATGGCTGTCGTCAGCTCGTGTCGTGAGATGTTGGGTTAAGTCCCGCAACGAGCGCAACCCACGCCATTAGTTGCCATCATTTAGTTGGGCACTCTAATGGGACCGCCGGTGGTAAGCCGGAGGAAGGTGTGGATGACGTCAAGTCCTCATGGCCCTTACAAGGTGGGCTACACACGTGCTACAATGGCGACTACAGAGGGTTGCAACCCAGCGATGGTGAGCTAATCCCCAAAAGTCGTCTCAGTTCGGATTGCACTCTGCAACTCGAGTGCATGAAGT…	Bacteria	Bacteria_Proteobacteria	Bacteria_Proteobacteria_Alphaproteobacteria	Bacteria_Proteobacteria_Alphaproteobacteria_Caulobacterales	Bacteria_Proteobacteria_Alphaproteobacteria_Caulobacterales_Caulobacteraceae	Bacteria_Proteobacteria_Alphaproteobacteria_Caulobacterales_Caulobacteraceae_Phenylobacterium	Bacteria_Proteobacteria_Alphaproteobacteria_Caulobacterales_Caulobacteraceae_Phenylobacterium_unc
298	298	ACAAGCGGTGGAGCATGTGGTTTAATTCGATGCAACGCGAAGAACCTTACCTACCCTTGACATCCAGAGAATCTGTTAGAGATAGTAGAGTGCCTTCGGGAGCTCTGAGACAGGTGCTGCATGGCTGTCGTCAGCTCGTGTCGTGAGATGTTGGGTTAAGTCCCGTAACGAGCGCAACCCTTGTCCTTAGTTGCCAGCGGGTAATGCCGGGAACTCTAGGGAGACTGCCGGTGATAAACCGGAGGAAGGTGGGGACGACGTCAAGTCATCATGGCCCTTATGGGTAGGGCTACACACGTGCTACAATGGCCGGTACAGAGGGCTGCGAACTGGCGACAGTAAGCAAATCCCAGAAAGCCGGTCTTAGTCCGGATTGGAGTCTGCAACTCGACTCCATGA…	Bacteria	Bacteria_Proteobacteria	Bacteria_Proteobacteria_Gammaproteobacteria	Bacteria_Proteobacteria_Gammaproteobacteria_Methylococcales	Bacteria_Proteobacteria_Gammaproteobacteria_Methylococcales_Methylomonadaceae	Bacteria_Proteobacteria_Gammaproteobacteria_Methylococcales_Methylomonadaceae_Methylobacter	Bacteria_Proteobacteria_Gammaproteobacteria_Methylococcales_Methylomonadaceae_Methylobacter_unc
299	299	ACAAGCGGTGGAGCATGTGGTTTAATTCGACGCAACGCGAAGAACCTTACCTGGACTTGACATCTGAGGAATCCTTATGAAAGTAGGGAGTGCCCTTCGGGGAGCCTCAAGACAGGTGCTGCATGGCTGTCGTCAGCTCGTGTCGTGAGATGTTGGGTTAAGTCCCGCAACGAGCGCAACCCCTATCTTCAGTTACCATCATTAAGTTGGGGACTCTGGAGATACTGCCCCGGTCAACGGGGAGGAAGGTGGGGATGACGTCAAGTCCTCATGGCCTTTATGTCCAGGGCTACACACGTGCTACAATGGTCGGTACAAAGGGTCGCAAGCCTGCGAGGGTGAGCCAATCCCAGAAAGCCGATCTCAGTTCGGATTGGAGTCTGCAACTCGACTCCATGA…	Bacteria	Bacteria_Desulfobacterota	Bacteria_Desulfobacterota_Desulfobacteria	Bacteria_Desulfobacterota_Desulfobacteria_Desulfobacterales	Bacteria_Desulfobacterota_Desulfobacteria_Desulfobacterales_Desulfosarcinaceae	Bacteria_Desulfobacterota_Desulfobacteria_Desulfobacterales_Desulfosarcinaceae_Desulfatirhabdium	Bacteria_Desulfobacterota_Desulfobacteria_Desulfobacterales_Desulfosarcinaceae_Desulfatirhabdium_unc
300	300	ACAAGCGGTGGAGCATGTGGTTTAATTCGATGATACGCGAGGAACCTTACCAAGGCTTAAATGTAGATTGACCGGTTTGGAAACAGATCTTTCGCAAGACAATTTACAAGGTGCTGCATGGTTGTCGTCAGCTCGTGCCGTGAGGTGTCAGGTTAAGTCCTATAACGAGCGCAACCCCTGTTGTTAGTTGCCAGCGAGTCAAGTCGGGAACTCTAACAAGACTGCCAGTGCAAACTGTGAGGAAGGTGGGGATGACGTCAAATCATCACGGCCCTTACGCCTTGGGCTACACACGTGCTACAATGGCCGGTACAGAGAGCAGCCACTGGGCGACCAGGAGCGAATCTATAAAACCGGTCACAGTTCGGATCGGAGTCTGCAACTCGACTCCGTGAAGCT…	Bacteria	Bacteria_Bacteroidota	Bacteria_Bacteroidota_Bacteroidia	Bacteria_Bacteroidota_Bacteroidia_Flavobacteriales	Bacteria_Bacteroidota_Bacteroidia_Flavobacteriales_Flavobacteriaceae	Bacteria_Bacteroidota_Bacteroidia_Flavobacteriales_Flavobacteriaceae_Flavobacterium	Bacteria_Bacteroidota_Bacteroidia_Flavobacteriales_Flavobacteriaceae_Flavobacterium_columnare/hydatis/omnivorum/oncorhynchi/psychroterrae/xueshanense
301	301	ACAAGCGGTGGATTATGTGGATTAATTCGATGCAACGCGAAAAACCTTACCTACCCTTGACATGCTAAGAACTTGCCAGAGATGGCTTGGTGCTTGAAAGAGAACTTAGACACAGGTGCTGCATGGCTGTCGTCAGCTCGTGTCGTGAGATGTTGGGTTAAGTCCCGCAACGAGCGCAACCCTTGTCATTAATTGCCATCATTTAGTTGGGCACTTTAATGAGACTGCCGGTGACAAACCGGAGGAAGGTAGGGATGACGTCAAGTCCTCATGGCCCTTATGGGTAGGGCTTCACACGTAATACAATGGTCGGTACAGAGGGTTGCCAACCCGCGAGGGGGAGCTAATCTCAGAAAGCCGATCGTAGTCCGGATTGTAGTCTGCAACTCGACTGCATGA…	Bacteria	Bacteria_Proteobacteria	Bacteria_Proteobacteria_Gammaproteobacteria	Bacteria_Proteobacteria_Gammaproteobacteria_Burkholderiales	Bacteria_Proteobacteria_Gammaproteobacteria_Burkholderiales_Sulfuricellaceae	Bacteria_Proteobacteria_Gammaproteobacteria_Burkholderiales_Sulfuricellaceae_Sulfuriferula	Bacteria_Proteobacteria_Gammaproteobacteria_Burkholderiales_Sulfuricellaceae_Sulfuriferula_unc
302	302	ACAAGCGGAGGAGCATGTGGTTTAATTCGATGATACGCGAGGAACCTTACCTGGGCTTGAACGCAGAACGACCTCTCGGGAAACCGGGATTCTCTTCGGAGCGGTCTGCGAGGTGCTGCATGGTTGTCGTCAGCTCGTGCCGTGAGGTGTCGGGTTAAGTCCCATAACGAGCGCAACCCCTATTCTTAGTTGCCAGCACATAATGGTGGGGACTCTAAGAAAACTGCCTACGCAAGTAGTGAGGAAGGTGGGGATGACGTCAAATCAGCACGGCCCTTACGTCCAGGGCTACACACGTGCTACAATGGCCGGTACAGAGGGCAGCCACCTGGTGACAGGGAGCAAATCTCCAAAGCCGGTCTCAGTTCGGATCGAAGTCTGCAACCCGACTTCGTGAAG…	Bacteria	Bacteria_Bacteroidota	Bacteria_Bacteroidota_Bacteroidia	Bacteria_Bacteroidota_Bacteroidia_Sphingobacteriales	Bacteria_Bacteroidota_Bacteroidia_Sphingobacteriales_Lentimicrobiaceae	Bacteria_Bacteroidota_Bacteroidia_Sphingobacteriales_Lentimicrobiaceae_unc	Bacteria_Bacteroidota_Bacteroidia_Sphingobacteriales_Lentimicrobiaceae_unc_unc
303	303	GATGCGCCATGAAGCGCCATGGACGGAGCGGAAAGCCTCAGCGAATGAATGTCGGCTTCTGCCGGGAGCGGGCTTCATCGATGCTTGGTTGTTGGCGGCAATTCGGCCATTGCTGACCTTGGGCCTCTAGCCAGAATTGGGCTGCAATAAGTGGGTTACCTGCCATTCAGCCTCAGGTGCAATCATTGGCCGCATCCTTCCGCAGCATAGACGCTAAGTTCTGATGGCTACATCACGAAAGTAAGTGTCTGCGACCATGA	Eukaryota	Eukaryota_unc	Eukaryota_unc_unc	Eukaryota_unc_unc_unc	Eukaryota_unc_unc_unc_unc	Eukaryota_unc_unc_unc_unc_unc	Eukaryota_unc_unc_unc_unc_unc_unc
304	304	GTCGGCTATTCCGGCCTGCGTATTCCTGACGAATGGCAGGGCCGCCGTCTGCCCGTCGATGCCTTTCCCGAGTTATTGGTTCGGGAAAACTGGAATAGTCGACTGGAAAACTCGGTTATTGCCGATTATCATGCGTGGCTCGCGCCCATCCTGCTGTCATGGCCTCGGATGGCTGTTGCAACCCGCGCCCGCCTGGAAATTCTGGCCTGCGAAAAGCCCCGCTGGCTGGCACGCATTCATCGTCTGCTGCCCGGCAGGGTCGATGCGCCACGCATCCAGGCCGCACTGGTGGCGGCGAGGCTAGAACAAGCGACGGGCGACCCCGAACAAGACTGGAATTGAGCTAACACCATCATGCGTCCTTCACACATCGAAACCATCCTCGACCGCGAATTCGCC…	Eukaryota	Eukaryota_unc	Eukaryota_unc_unc	Eukaryota_unc_unc_unc	Eukaryota_unc_unc_unc_unc	Eukaryota_unc_unc_unc_unc_unc	Eukaryota_unc_unc_unc_unc_unc_unc
305	305	ACAAGCAGCGGAGCATGTGGTTTAATTCGAAGCAACGCGAAGAACCTTACCTAGACTTGACATCTCCTGAATTACCCTTAACCGGGGAAGCCCTTCGGGGCAGGAAGACAGGTGGTGCATGGTTGTCGTCAGCTCGTGTCGTGAGATGTTGGGTTAAGTCCCGCAACGAGCGCAACCCTTATTTTTAGTTGCTACCATTAAGTTGAGCACTCTAAAGAGACTGCCCGGGTTAACCGGGAGGAAGGTGGGGATGACGTCAAATCATCATGCCCCTTATGTCTAGGGCTACACACGTGCTACAATGGTGAGGACAAAGAGACGCAAGACCGCGAGGTGGAGCAAATCTCACAAACCTCATCCCAGTTCGGATTGCAGGCTGAAACTCGCCTGCATGAAGCC…	Bacteria	Bacteria_Firmicutes	Bacteria_Firmicutes_Clostridia	Bacteria_Firmicutes_Clostridia_Clostridiales	Bacteria_Firmicutes_Clostridia_Clostridiales_Clostridiaceae	Bacteria_Firmicutes_Clostridia_Clostridiales_Clostridiaceae_Youngiibacter	Bacteria_Firmicutes_Clostridia_Clostridiales_Clostridiaceae_Youngiibacter_unc
306	306	ACAAGCGGTGGAGCATGTGGTTTAATTCGAAGCAACGCGCAGAACCTTACCACCTTTTGACATGCCTGGACCGCTGCAGAGATGCAGTTTTCCCTTCGGGGACCAGGACACAGGTGCTGCATGGCTGTCGTCAGCTCGTGTCGTGAGATGTTGGGTTAAGTCCCGCAACGAGCGCAACCCTCGCCTTTAGTTGCCATCATTAAGTTGGGCACTCTAAAGGGACTGCCGGAGCTAATCCGGAGGAAGGCGGGGATGACGTCAAGTCCTCATGGCCCTTACAGGGTGGGCTACACACGTGCTACAATGGCGACTACAGAGGGTTGCAACCCAGCGATGGTGAGCTAATCCCCAAAAGTCGTCTCAGTTCGGATTGTTCTCTGCAACTCGAGAGCATGAAGT…	Bacteria	Bacteria_Proteobacteria	Bacteria_Proteobacteria_Alphaproteobacteria	Bacteria_Proteobacteria_Alphaproteobacteria_Caulobacterales	Bacteria_Proteobacteria_Alphaproteobacteria_Caulobacterales_Caulobacteraceae	Bacteria_Proteobacteria_Alphaproteobacteria_Caulobacterales_Caulobacteraceae_Caulobacter	Bacteria_Proteobacteria_Alphaproteobacteria_Caulobacterales_Caulobacteraceae_Caulobacter_unc
307	307	ACAAGCAGCGGAGCGTGTGGTTTAATTCGATGCTACACGAAGAACCTTACCAAGGTTTGACATGTAAGTGGTAGTGATCTGAAAAGTGAACGACCCCTCGGGGAGCTTACACAGGTGCTGCATGGCTGTCGTCAGCTCGTGTCGTGAGATGTTCGGTTAAGTCCGCTAACGAGCGCAACCCTCACTGTGTGTTACAAGTGTCACACGGGACTGCCGGTTTTAAGCCGGAGGAAGGCGAGGATGACGTCAAGTCAGCATGGCCTTTATATCTTGGGCTACACACACGCTACAATGGTCTGTACAACAGGTTGCCAAGCCGCGAGGCGGAGCCAATCCCTAAAGCAGGCCTCAGTTCAGATTGCAGGCTGCAACTCGCCTGCATGAAGATGGAGTTGCTAG…	Bacteria	Bacteria_Chloroflexi	Bacteria_Chloroflexi_Anaerolineae	Bacteria_Chloroflexi_Anaerolineae_Anaerolineales	Bacteria_Chloroflexi_Anaerolineae_Anaerolineales_Anaerolineaceae	Bacteria_Chloroflexi_Anaerolineae_Anaerolineales_Anaerolineaceae_Pelolinea	Bacteria_Chloroflexi_Anaerolineae_Anaerolineales_Anaerolineaceae_Pelolinea_unc
308	308	ACAAGCGGTGGAGCATGTGGTTTAATTCGACGCAACGCGAAGAACCTTACCAGGGCTTGACATCTACCTGACGTATTTTAGAGATAGGATACTTCTTTCGGGACAGGTAGACAGGTGGTGCATGGTTGTCGTCAGCTCGTGTCGTGAGATGTTGGGTTAAGTCCCGCAACGAGCGCAACCCTTATTCTTAGTTGCCAGCAGGTTAAGCTGGGCACTCTAAGGAGACTGCCGGTGACAAACCGGAGGAAGGTGGGGATGACGTCAAATCATCATGCCCTTTATGTCCTGGGCTACACACGTGCTACAATGGCCGGTACAACGAGTTGCGAGACAGCGATGTTTAGCCAATCTCTTAAAGCCGGTCTCAGTTCGGATTGCAGGCTGCAACTCGCCTGCATG…	Bacteria	Bacteria_Firmicutes	Bacteria_Firmicutes_Dethiobacteria	Bacteria_Firmicutes_Dethiobacteria_Dethiobacterales	Bacteria_Firmicutes_Dethiobacteria_Dethiobacterales_Dethiobacteraceae	Bacteria_Firmicutes_Dethiobacteria_Dethiobacterales_Dethiobacteraceae_unc	Bacteria_Firmicutes_Dethiobacteria_Dethiobacterales_Dethiobacteraceae_unc_unc
309	309	ACAAGCGGTGGAGCATGTGGTTTAATTCGACGCAACGCGAAGAACCTTACCTGGATTTGACATCCCGGGAATTCTCTTGAAAGAGAGAAGTGCCCTTCGGGGAGCCCGGAGACAGGTGCTGCATGGCTGTCGTCAGCTCGTGTCGTGAGATGTTGGGTTAAGTCCCGCAACGAGCGCAACCCTTGTCTTTAGTTACCATCATTCAGTTGGGGACTCTAAAGATACTGCCCCGGTAAACGGGGAGGAAGGTGGGGATGACGTCAAGTCCTCATGGCCTTTATATCCAGGGCTACACACGTGCTACAATGGGCTGTACAAAAGGTTGCAAACCCGCGAGGGTAAGCTAATCCTGTAAAGCAGCTCTAAGTTCGGATTGGAGTCTGCAACTCGACTCCATGA…	Bacteria	Bacteria_Desulfobacterota	Bacteria_Desulfobacterota_Desulfobacteria	Bacteria_Desulfobacterota_Desulfobacteria_Desulfobacterales	Bacteria_Desulfobacterota_Desulfobacteria_Desulfobacterales_Desulfosarcinaceae	Bacteria_Desulfobacterota_Desulfobacteria_Desulfobacterales_Desulfosarcinaceae_unc	Bacteria_Desulfobacterota_Desulfobacteria_Desulfobacterales_Desulfosarcinaceae_unc_unc
310	310	TACAACGGGTGGAGCCTGCGGTTCAATTGGATTCAACGCCGGAAAGCTTACCGGACTCGACAGCACTATGAAGGTCAGGCTAAAGACCTTACCGAATTCGCTGAGAGGAGGTGCATGGCCGTCGTCAGTTCGTATCGTGAGACATCCTGTTAAGTCAGGCAACGAGCAAGACCCGTGCCCACAGTTGCCAGCATCTTCGCAAGAAGGATGGGCACACTGTGGGGACCGCCGCTGCTAAAGCGGAGGAAGGAGCGGGCTACGGTAGGTCAGTATGCCCCGAATGGTCCGGGCTACACGCGGGCTACAATGGTTGGGACAATGGGCACCAACACCGAGAGGTGACGGTAATCTCCTAAACCCAGCCTTAGTTCGGATTGAGGGCTGCAACTCGCCCTCATG…	Archaea	Archaea_Halobacterota	Archaea_Halobacterota_Methanosarcinia	Archaea_Halobacterota_Methanosarcinia_Methanosarciniales	Archaea_Halobacterota_Methanosarcinia_Methanosarciniales_Methanoperedenaceae	Archaea_Halobacterota_Methanosarcinia_Methanosarciniales_Methanoperedenaceae_Candidatus_Methanoperedens	Archaea_Halobacterota_Methanosarcinia_Methanosarciniales_Methanoperedenaceae_Candidatus_Methanoperedens_unc
311	311	ACAAGCGGTGGAGCATGTGGTTTAATTCGAAGCAACGCGCAGAACCTTACCAACCCTTGACATGGGCATCGCGGGATCAGAGATGATCCTTTCAGTTCGGCTGGATGCCACACAGGTGCTGCATGGCTGTCGTCAGCTCGTGTCGTGAGATGTTCGGTTAAGTCCGGCAACGAGCGCAACCCACGTCCTTAGTTGCCAGCATTCAGTTGGGCACTCTAGGGAAACTGCCGGTGATAAGCCGGAGGAAGGTGTGGATGACGTCAAGTCCTCATGGCCCTTACGGGTTGGGCTACACACGTGCTACAATGGTAGTGACAATGGGATAATCCCCAAAAGCTATCTCAGTTCGGATTGGGGTCTGCAACTCGACCCCATGAAGTCGGAATCGCTAGTAATCGC…	Bacteria	Bacteria_Proteobacteria	Bacteria_Proteobacteria_Alphaproteobacteria	Bacteria_Proteobacteria_Alphaproteobacteria_Rhodobacterales	Bacteria_Proteobacteria_Alphaproteobacteria_Rhodobacterales_Rhodobacteraceae	Bacteria_Proteobacteria_Alphaproteobacteria_Rhodobacterales_Rhodobacteraceae_unc	Bacteria_Proteobacteria_Alphaproteobacteria_Rhodobacterales_Rhodobacteraceae_unc_unc
312	312	ACAAGCGGTGGAGTATGTGGTTTAATTCGACGCAACGCGAAGAACCTTACCTGGTCTTGACATCCCGGGAATCTTGTGGAAACACGAGAGTGCCTCGCAAGAGGAGCCCGGTGACAGGTGCTGCATGGCTGTCGTCAGCTCGTGTCGTGAGATGTTGGGTTAAGTCCCGCAACGAGCGCAACCCTTGTCTTTAGTTGCCAGCATTAAGTTGGGCACTCTAAAGAGACTGCCGGTGTCAAACCGGAGGAAGGTGGGGATGACGTCAAGTCCTCATGGCCTTTATGACCAGGGCTACACACGTACTACAATGGCATACACAAAGGGCGGCAACATCGCGAGGTGAAGCGAATCCCAAAAGTATGTCTCAGTCCGGATTGGAGTCTGCAACTCGACTCCATG…	Bacteria	Bacteria_Desulfobacterota	Bacteria_Desulfobacterota_Desulfobulbia	Bacteria_Desulfobacterota_Desulfobulbia_Desulfobulbales	Bacteria_Desulfobacterota_Desulfobulbia_Desulfobulbales_Desulfocapsaceae	Bacteria_Desulfobacterota_Desulfobulbia_Desulfobulbales_Desulfocapsaceae_unc	Bacteria_Desulfobacterota_Desulfobulbia_Desulfobulbales_Desulfocapsaceae_unc_unc
313	313	ACAAGCGGTGGAGCATGTGGTTTAATTCGACGCTACGCGAAGAACCTTACCTGGGCTTGACATGTTAGTGGTAAGAACCCGAAAGGGGGATGACTTGGGGGTAACTCCTTGAGCTAACACAGGTGCTGCATGGCTGTCGTCAGCTCGTGCCGTGAGGTGTTGGGTTAAGTCCCGCAACGAGCGCAACCCCTATCCTCTGTTGGTCGAAAGATCTCTCTGAGGAAACTGCCATCGATGAGATGGAGGAAGGTGGGGATGACGTCAAGTCATCATGGCCCTTACGTCCAGGGCGACACACGTGCTACAATGGCCTCTACAGAGGGTCGCAATACCGCGAGGTGGAGCCAATCCCTAAAAGAGGTCTCAGTTGGGATCGGAGTCTGCAACTCGACTCCGTGA…	Bacteria	Bacteria_Nitrospirota	Bacteria_Nitrospirota_Thermodesulfovibrionia	Bacteria_Nitrospirota_Thermodesulfovibrionia_unc	Bacteria_Nitrospirota_Thermodesulfovibrionia_unc_unc	Bacteria_Nitrospirota_Thermodesulfovibrionia_unc_unc_unc	Bacteria_Nitrospirota_Thermodesulfovibrionia_unc_unc_unc_unc
314	314	CACAAGGGGTGAAGCCTGCGGTTCAATTGGAGTCAACGCCAGAAATCTTACCCGGAGAGACAGCAGAATGAAGGTCAAGCTGAAGACTTTACCAGACAAGCTGAGAGGTGGTGCATGGCCGTCGCCAGCTCGTGCCGTGAGATGTCCTGTTAAGTCAGGTAACGAGCGAGACCCCTGCTCCTAGTTGCTATCGTTACTCTCTGGAGTAGCGGAGCGAATTAGGAGGACCGCCGCAGTTAATGCGGAGGAAGGAAGGGGCCACGGCAGGTCAGTATGCCCCGAAACTCTGGGGCCACACGCGGGCTGCAATGGTATTGACAATGTGTTCCGAATCCGAAAGGAGGAGGCAATCATCAAACAATACCTCAGTTATGATTGAGGGCTGTAACTCGCCCTCAT…	Archaea	Archaea_Crenarchaeota	Archaea_Crenarchaeota_Nitrososphaeria	Archaea_Crenarchaeota_Nitrososphaeria_Nitrosopumilales	Archaea_Crenarchaeota_Nitrososphaeria_Nitrosopumilales_Nitrosopumilaceae	Archaea_Crenarchaeota_Nitrososphaeria_Nitrosopumilales_Nitrosopumilaceae_Candidatus_Nitrosotenuis	Archaea_Crenarchaeota_Nitrososphaeria_Nitrosopumilales_Nitrosopumilaceae_Candidatus_Nitrosotenuis_unc
315	315	ACAAGCGGTGGATGATGTGGATTAATTCGATGCAACGCGAAAAACCTTACCTACCCTTGACATGCCAGGAATCCTGCAGAGATGTGGGAGTGCTCGAAAGAGAACCTGGACACAGGTGCTGCATGGCTGTCGTCAGCTCGTGTCGTGAGATGTTGGGTTAAGTCCCGCAACGAGCGCAACCCTTGTCATTAGTTGCCATCATTTAGTTGGGCACTCTAATGAGACTGCCGGTGACAAACCGGAGGAAGGTGGGGATGACGTCAAGTCCTCATGGCCCTTATGGGTAGGGCTTCACACGTCATACAATGGTCGGTACAAAGGGTTGCCAAGCCGCGAGGTGGAGCCAATCCCAGAAAGCCGATCGTAGTCCGGATCGGAGTCTGCAACTCGACTCCGTGA…	Bacteria	Bacteria_Proteobacteria	Bacteria_Proteobacteria_Gammaproteobacteria	Bacteria_Proteobacteria_Gammaproteobacteria_Burkholderiales	Bacteria_Proteobacteria_Gammaproteobacteria_Burkholderiales_Rhodocyclaceae	Bacteria_Proteobacteria_Gammaproteobacteria_Burkholderiales_Rhodocyclaceae_unc	Bacteria_Proteobacteria_Gammaproteobacteria_Burkholderiales_Rhodocyclaceae_unc_unc
316	316	ACAACCAGTGGAACATGTGGTTCAATTCGAAACAAAACGAAAAACCTCACCAAGGTTTGACATACTATCGTACATTCTGCTAGAAATAGCGGGAAATCCGCAAGGATGATAGAACAGGTGCTGCATGGCTGTCGTCAGCTCGTTCCGTGAGGAGTACCCTTAAGTGGGACAACGAGCGCAACCCTTATCTTGTGTTATATTTGTCACAAGAGACGGTCCCGACTTAGTCGGGAAGGAAGGCGGGGCAGACGTCAAGTCAGCATGGTCCTTATACCTTGGGCTACACACATGTTACAATGGATAATAACAACGGGTTTTGCCACGATGTAAATCGGAGCAAATCCCTGAAATTTATCCTCAGTGGGGATTGAGGTCTGCAACTCGACCTCATGAACACGG…	Bacteria	Bacteria_Patescibacteria	Bacteria_Patescibacteria_Microgenomatia	Bacteria_Patescibacteria_Microgenomatia_Candidatus_Roizmanbacteria	Bacteria_Patescibacteria_Microgenomatia_Candidatus_Roizmanbacteria_unc	Bacteria_Patescibacteria_Microgenomatia_Candidatus_Roizmanbacteria_unc_unc	Bacteria_Patescibacteria_Microgenomatia_Candidatus_Roizmanbacteria_unc_unc_unc
317	317	ACAAGCGGTGGATGATGTGGATTAATTCGATGCAACGCGAAAAACCTTACCTACCCTTGACATGTCAGGAATTCTGCTGAGAGGTGGAAGTGCCCGAAAGGGAACCTGAACACAGGTGCTGCATGGCTGTCGTCAGCTCGTGTCGTGAGATGTTGGGTTAAGTCCCGCAACGAGCGCAACCCTTGTCATTAATTGCCATCATTCAGTTGGGCACTTTAATGAGACTGCCGGTGACAAACCGGAGGAAGGTGGGGATGACGTCAAGTCCTCATGGCCCTTATGGGTAGGGCTTCACACGTCATACAATGGTCGGTACAGAGGGTTGCCAACCCGCGAGGGGGAGCCAATCCCACAAAGCCGATCGTAGTCCGGATCGCAGTCTGCAACTCGACTGCGTGA…	Bacteria	Bacteria_Proteobacteria	Bacteria_Proteobacteria_Gammaproteobacteria	Bacteria_Proteobacteria_Gammaproteobacteria_Burkholderiales	Bacteria_Proteobacteria_Gammaproteobacteria_Burkholderiales_Rhodocyclaceae	Bacteria_Proteobacteria_Gammaproteobacteria_Burkholderiales_Rhodocyclaceae_Sulfuritalea	Bacteria_Proteobacteria_Gammaproteobacteria_Burkholderiales_Rhodocyclaceae_Sulfuritalea_unc
318	318	CACAACAGGTGGAGCCTGCGGTTTAATCGGACTCAACGCCGGAAACCTCACCGGATAAGACAGCGGGATGATAGCCAGGCTGAAGACTTTGCTTGACTAGCTGAGAGGAGGTGCATGGCCGTCGTCAGTTCGTACTGTGAAGCATCCTGTTAAGTCAGGCAACGAGCGAGACCCACGCCAACAGTTGCTAGCATGTCCTTCGGGATGATGAGGACACTGTTGGGACCGCCTCTGCTAAAGAGGAGGAAGGAATGGGCAACGGTAGGTCAGCATGCCCCGAATTATCCGGGCTACACGCGGGCTACAATGGGCAGGACAATGGGTATCGACACCGAAAGGTGAAGGCAATCTCTTAAACCTGTCCGTAGTTCGGATTGCGGGTTGCAACTCGCCCGCATG…	Archaea	Archaea_Halobacterota	Archaea_Halobacterota_Methanomicrobia	Archaea_Halobacterota_Methanomicrobia_Methanomicrobiales	Archaea_Halobacterota_Methanomicrobia_Methanomicrobiales_Methanoregulaceae	Archaea_Halobacterota_Methanomicrobia_Methanomicrobiales_Methanoregulaceae_Methanosphaerula	Archaea_Halobacterota_Methanomicrobia_Methanomicrobiales_Methanoregulaceae_Methanosphaerula_unc
319	319	ACAAGCGGTGGAGCATGTGGTTTAATTCGAAGCAACGCGAAGAACCTTACCTGGCCTTGACATGCTGAGAACTTTCTAGAGATAGATTGGTGCCTTCGGGAACTCAGACACAGGTGCTGCATGGCTGTCGTCAGCTCGTGTCGTGAGATGTTGGGTTAAGTCCCGTAACGAGCGCAACCCTTGTCCTTAGTTACCAGCACGTTATGGTGGGAACTCTAAGGAGACTGCCGGTGACAAACCGGAGGAAGGTGGGGATGACGTCAAGTCATCATGGCCCTTACGGCCAGGGCTACACACGTGCTACAATGGTCGGTACAAAGGGTTGCCAAGCCGCGAGGTGGAGCTAATCCCATAAAACCGATCGTAGTCCGGATCGCAGTCTGCAACTCGACTGCGTGA…	Bacteria	Bacteria_Proteobacteria	Bacteria_Proteobacteria_Gammaproteobacteria	Bacteria_Proteobacteria_Gammaproteobacteria_Pseudomonadales	Bacteria_Proteobacteria_Gammaproteobacteria_Pseudomonadales_Pseudomonadaceae	Bacteria_Proteobacteria_Gammaproteobacteria_Pseudomonadales_Pseudomonadaceae_Pseudomonas	Bacteria_Proteobacteria_Gammaproteobacteria_Pseudomonadales_Pseudomonadaceae_Pseudomonas_cuatrocienegasensis/marincola/mendocina/oryzihabitans/peli
320	320	ACAAGCGGTGGAGCATGTGGTTCAATTCGATGCAACGCGAAAAACCTTACCTGCCCTTGACATCTAGAGAATCCCGCAGAGATGTGGGAGTGCCGCAAGGAACTCTAAGACAGGTGCTGCATGGCTGTCGTCAGCTCGTGTCGTGAGATGTTGGGTTAAGTCCCGTAACGAGCGCAACCCTCGTCTCTAGTTGCCATCATTTAGTTGGGCACTCTAGAGAGACTGCCGGTGACAAACCGGAGGAAGGTGGGGATGACGTCAAGTCCTCATGGCCCTTATGGGCAGGGCTACACACGTGCTACAATGGCCGGTACAAAGGGTTGCCAAGTCGCAAGACGGAGCCAATCTCAGAAAGCCGGTCGTAGTCCGGATTGGAGTCTGCAACTCGACTCCATGAAG…	Bacteria	Bacteria_Proteobacteria	Bacteria_Proteobacteria_Gammaproteobacteria	Bacteria_Proteobacteria_Gammaproteobacteria_Acidiferrobacterales	Bacteria_Proteobacteria_Gammaproteobacteria_Acidiferrobacterales_Acidiferrobacteraceae	Bacteria_Proteobacteria_Gammaproteobacteria_Acidiferrobacterales_Acidiferrobacteraceae_Sulfurifustis	Bacteria_Proteobacteria_Gammaproteobacteria_Acidiferrobacterales_Acidiferrobacteraceae_Sulfurifustis_unc
321	321	ACAACCAGTGGAACATGTGGCTTAATTCGAAACGAACCGAAGAACCTCACCAGGGTTTGACATACAACTGCAAGCCGGATGAAAGTCTGGCCGCCTTCGAGGGTGTTGTACAGGTGCTGCATGGCTGTCGTCAGTTCGTTCCGTGAGGAGTGCCCTTAAGTGGGACAACGAACGCAACCCCTGTCTTATGTTACAAGTATCATAAGAGACTGCCCGAGCTTTGCTCGGGAGGAAGGAGGGGCAGACGTCAAGTCAGCATGGTCCTTATACCCTGGGCTGCACACATGTTACAATGGGAAGTACAATGAGCTTGAGCTAGCCGGCGACGGTATGCGAATCTCATAAAACTTCTCTCAGTTGGGATTGAAGGCTGCAATTCGCCTTCATGAACCCGGAATT…	Bacteria	Bacteria_Patescibacteria	Bacteria_Patescibacteria_Microgenomatia	Bacteria_Patescibacteria_Microgenomatia_Candidatus_Roizmanbacteria	Bacteria_Patescibacteria_Microgenomatia_Candidatus_Roizmanbacteria_unc	Bacteria_Patescibacteria_Microgenomatia_Candidatus_Roizmanbacteria_unc_unc	Bacteria_Patescibacteria_Microgenomatia_Candidatus_Roizmanbacteria_unc_unc_unc
322	322	ACAACCAGTGGAACATGTGGTTCAATTCGAAACGAACCGAAGAACCTCACCAGGGTTTGACATGCTATCGTACATTCTGCTAGAAATAGTGGGAAATCCGCAAGGATGATAGCACAGGTACTGCATGGCTGTCGTCAGCTCGTTCCGTGAGGAGTACCCTTAAGTGGGACAACGAGCGCAACCCTTATCTTGTGTTATATTTGTCACAAGAAACGGTCCTGACTTAGTCAGGAAGGAAGGCGGGGCAGACGTCAAGTCAGCATGGTCCTTATACCCTGGGCTACACACATGTTACAATGGATAAGAACAACGGGTTTTGCCACGGAGCAATTCGGAGCAAATCCCTGAAATTTATCCTCAGTGGGGATTGAGGTCTGCAACTCGACCTCATGAACACGG…	Bacteria	Bacteria_Patescibacteria	Bacteria_Patescibacteria_Microgenomatia	Bacteria_Patescibacteria_Microgenomatia_Candidatus_Roizmanbacteria	Bacteria_Patescibacteria_Microgenomatia_Candidatus_Roizmanbacteria_unc	Bacteria_Patescibacteria_Microgenomatia_Candidatus_Roizmanbacteria_unc_unc	Bacteria_Patescibacteria_Microgenomatia_Candidatus_Roizmanbacteria_unc_unc_unc
323	323	ACAAGCGGTGGATGATGTGGATTAATTCGATGCAACGCGAAAAACCTTACCTACCCTTGACATGTCCAGAAGCCCTTAGAGATTTGGGTGTGCCCGAAAGGGAACTGGAACACAGGTGCTGCATGGCTGTCGTCAGCTCGTGTCGTGAGATGTTGGGTTAAGTCCCGCAACGAGCGCAACCCTTGTCGTTAATTGCCATCATTTAGTTGGGCACTTTAGCGAGACTGCCGGTGACAAACCGGAGGAAGGTGGGGATGACGTCAAGTCCTCATGGCCCTTATGGGTAGGGCTTCACACGTCATACAATGGTCGGTACAAAGGGTCGCCAACCCGCGAGGGGGAGCCAATCCCAGAAAGCCGATCGTAGTCCGGATCGTAGGCTGCAACTCGCCTGCGTGA…	Bacteria	Bacteria_Proteobacteria	Bacteria_Proteobacteria_Gammaproteobacteria	Bacteria_Proteobacteria_Gammaproteobacteria_Burkholderiales	Bacteria_Proteobacteria_Gammaproteobacteria_Burkholderiales_Rhodocyclaceae	Bacteria_Proteobacteria_Gammaproteobacteria_Burkholderiales_Rhodocyclaceae_Ferribacterium	Bacteria_Proteobacteria_Gammaproteobacteria_Burkholderiales_Rhodocyclaceae_Ferribacterium_unc
324	324	ACAAGCGGTGGATGATGTGGATTAATTCGATGCAACGCGAAAAACCTTACCTACCCTTGACATGTCAGGAATTCTGCTGAGAGGTGGAAGTGCTCGAAAGAGAACCTGAACACAGGTGCTGCATGGCTGTCGTCAGCTCGTGTCGTGAGATGTTGGGTTAAGTCCCGCAACGAGCGCAACCCTTGTCATTAATTGCCATCATTCAGTTGGGCACTTTAATGAGACTGCCGGTGACAAACCGGAGGAAGGTGGGGATGACGTCAAGTCCTCATGGCCCTTATGGGTAGGGCTTCACACGTCATACAATGGTCGGTACAGAGGGTTGCCAACCCGCGAGGGGGAGCCAATCCCACAAAGCCGATCGTAGTCCGGATCGCAGTCTGCAACTCGACTGCGTGA…	Bacteria	Bacteria_Proteobacteria	Bacteria_Proteobacteria_Gammaproteobacteria	Bacteria_Proteobacteria_Gammaproteobacteria_Burkholderiales	Bacteria_Proteobacteria_Gammaproteobacteria_Burkholderiales_Rhodocyclaceae	Bacteria_Proteobacteria_Gammaproteobacteria_Burkholderiales_Rhodocyclaceae_Sulfuritalea	Bacteria_Proteobacteria_Gammaproteobacteria_Burkholderiales_Rhodocyclaceae_Sulfuritalea_unc
325	325	ACAAGCGGTGGATGATGTGGTTTAATTCGATGCAACGCGAAAAACCTTACCCACCTTTGACATGTACGGAATCCTTTAGAGATAGAGGAGTGCTCGAAAGAGAGCCGTAACACAGGTGCTGCATGGCTGTCGTCAGCTCGTGTCGTGAGATGTTGGGTTAAGTCCCGCAACGAGCGCAACCCTTGTCATTAGTTGCTACATTTAGTTGGGCACTCTAATGAGACTGCCGGTGACAAACCGGAGGAAGGTGGGGATGACGTCAAGTCCTCATGGCCCTTATAGGTGGGGCTACACACGTCATACAATGGATGGTACAAAGGGTCGCCAACCCGCGAGGGGGAGCCAATCCCATAAAGCCATTCGTAGTCCGGATCGCAGTCTGCAACTCGACTGCGTGAA…	Bacteria	Bacteria_Proteobacteria	Bacteria_Proteobacteria_Gammaproteobacteria	Bacteria_Proteobacteria_Gammaproteobacteria_Burkholderiales	Bacteria_Proteobacteria_Gammaproteobacteria_Burkholderiales_Comamonadaceae	Bacteria_Proteobacteria_Gammaproteobacteria_Burkholderiales_Comamonadaceae_Acidovorax	Bacteria_Proteobacteria_Gammaproteobacteria_Burkholderiales_Comamonadaceae_Acidovorax_unc
326	326	CCGTCTTCCATGAGCGAGCCGTCCATCATGACCGAGCCAAAACCCAGATCGATAGCACCCTGGCAAATTTTGACGCTGGTGCCGTGGTCCTGGTGCATGACCAGCGGGATGTGTGGGTACATCTCGGCCGCGGCCTGGATCAGGTGCTTGATGAAGGCTTCACCGGCGTATTTGCGGGCGCCAGCGCTGGCCTGCAAGATGACAGGTGCGCCCACCTCGTCGGCCGCAGACATGACGGCCTGCACCTGTTCGAGGTTGTTGACGTTGAAAGCCGGAATGCCGTAACCGTTGGCCGCAGCGTGGTCGAGCAGTTCGCGCATGGAAACGAGAGCCATGAATATCCCCTAAAGCAGTTGGTAACCGGGTTGTAACTCGTGATAATTTTACCGCCCAGGGACT…	Eukaryota	Eukaryota_unc	Eukaryota_unc_unc	Eukaryota_unc_unc_unc	Eukaryota_unc_unc_unc_unc	Eukaryota_unc_unc_unc_unc_unc	Eukaryota_unc_unc_unc_unc_unc_unc
327	327	ACAAGCGGTGGAGTATGTGGTTTAATTCGAAGCAACGCGAAGAACCTTACCAGGTCTTGACATACCGGGCAAAGCCCTAGAGATAGGGAAATAGTTATGCCGGATACAGGTGGTGCATGGTTGTCGTCAGCTCGTGTCGTGAGATGTTGGGTTAAGTCCCGCAACGAGCGCAACCCTTGTCTTCAGTTACCATCATTCAGTTGGGGACTCTGGAGAGACTGCCGGTGACAAACCGGAGGAAGGTGGGGATGACGTCAAATCATCATGCCCCTTATGACCTGGGCTACACACGTACTACAATGGCGTATACAACGGGAAGCGAAATGGTGACATGGAGCAAATCTCACAAAGTACGTCTCAGTTCGGATTGAAGTCTGCAACTCGACTTCATGAAGTCGG…	Bacteria	Bacteria_Firmicutes	Bacteria_Firmicutes_Bacilli	Bacteria_Firmicutes_Bacilli_Erysipelotrichales	Bacteria_Firmicutes_Bacilli_Erysipelotrichales_Erysipelotrichaceae	Bacteria_Firmicutes_Bacilli_Erysipelotrichales_Erysipelotrichaceae_Erysipelothrix	Bacteria_Firmicutes_Bacilli_Erysipelotrichales_Erysipelotrichaceae_Erysipelothrix_unc
328	328	ACAAGCGGTGGAGCATGTGGTTTAATTCGATGCAACGCGAAGAACCTTACCTGGCCTTGACATGTCTGGAATCCTGTAGAGATACGGGAGTGCCTTCGGGAATCAGAACACAGGTGCTGCATGGCTGTCGTCAGCTCGTGTCGTGAGATGTTGGGTTAAGTCCCGCAACGAGCGCAACCCTTGTCCTTAGTTGCCAGCACGTAATGGTGGGAACTCTAGGGAGACTGCCGGTGACAAACCGGAGGAAGGCGGGGACGACGTCAAGTCATCATGGCCCTTACGGCCAGGGCTACACACGTGCTACAATGGTCGGTACAGAGGGTCGCTAACCTGCGAAGGTACGCTAATCTCACAAAGCCGATCGTAGTCCGGATTGGAGTCTGCAACTCGACTCCATGA…	Bacteria	Bacteria_Proteobacteria	Bacteria_Proteobacteria_Gammaproteobacteria	Bacteria_Proteobacteria_Gammaproteobacteria_Pseudomonadales	Bacteria_Proteobacteria_Gammaproteobacteria_Pseudomonadales_Moraxellaceae	Bacteria_Proteobacteria_Gammaproteobacteria_Pseudomonadales_Moraxellaceae_unc	Bacteria_Proteobacteria_Gammaproteobacteria_Pseudomonadales_Moraxellaceae_unc_unc
329	329	TGCCGTTGACCCGCTTGCCGCGTGACTCAGAGTGGGGGTGGATCTGGAACTGGCTGCGCGCAGGCAAGTCAGACCGTTATGCCAGCCAGCAACGGAACACCCACCAATTGACGGGTTACAGCCATGAACGAATGCGGTCTTTAACAAAGACACTGCAACTGAATTACGACCACACAGAGAGCATGTTGGTGCTCTGGCGGACCGAACAAGACCAAGTCAGAGCCCAGGCTGCGCTGCAAATCATGGCGAGCATCGGCTGGAATCACCAGGTTTTATCGGCCAGGCAGGCCCGCATGCGAGAGCCG	Eukaryota	Eukaryota_unc	Eukaryota_unc_unc	Eukaryota_unc_unc_unc	Eukaryota_unc_unc_unc_unc	Eukaryota_unc_unc_unc_unc_unc	Eukaryota_unc_unc_unc_unc_unc_unc
330	330	ACAAGCAGTGGAGTATGTGGTTTAATTCGAAGCAACGCGAAGAACCTTACCAGGGCTTGACATGCAGGTGAATATGGCAGAGATGCTATAGTCTTTCGGGACACCTGTGCAGGTGGTGCATGGTTGTCGTCAGCTCGTGTCGTGAGATGTTGGGTTAAGTCCCGCAACGAGCGCAACCCTTGTTGTTAGTTGCCATCATTAAGTTGGGCACTCTAACGAGACTGCCGGTGACAAATCGGAGGAAGGTGGGGACGACGTCAAATCATCATGCCCCTTATGTCCTGGGCTACACACGTACTACAATGGCTATAACAGCAGGGAGCTAAGGCGTAAGCCGGAGCGAATCCTCAAAAATAGTCCCAGTTCGGATTGTGGGCTGCAACCCGCCCACATGAAGTC…	Bacteria	Bacteria_Firmicutes	Bacteria_Firmicutes_Clostridia	Bacteria_Firmicutes_Clostridia_Clostridia_or	Bacteria_Firmicutes_Clostridia_Clostridia_or_Hungateiclostridiaceae	Bacteria_Firmicutes_Clostridia_Clostridia_or_Hungateiclostridiaceae_Ruminiclostridium	Bacteria_Firmicutes_Clostridia_Clostridia_or_Hungateiclostridiaceae_Ruminiclostridium_unc
331	331	ACAAGCAGTGGAGCATGTGGTTTAATTCGAAGCAACGCGAAGAACCTTACCAGGTCTTGACATCCTTTGACAACCCTAGAGATAGGGCTTTCCCCTTCGGGGGACAAAGTGACAGGTGGTGCATGGTTGTCGTCAGCTCGTGTCGTGAGATGTTGGGTTAAGTCCCGCAACGAGCGCAACCCTTGATCTTAGTTGCCAGCATTCAGTTGGGCACTCTAAGGTGACTGCCGGTGACAAACCGGAGGAAGGTGGGGATGACGTCAAATCATCATGCCCCTTATGACCTGGGCTACACACGTGCTACAATGGATGGTACAAAGGGCAGCGAAACCGCGAGGTTGAGCCAATCCCATAAAGCCATTCTCAGTTCGGATTGTAGGCTGCAACTCGCCTACATGA…	Bacteria	Bacteria_Firmicutes	Bacteria_Firmicutes_Bacilli	Bacteria_Firmicutes_Bacilli_Bacillales	Bacteria_Firmicutes_Bacilli_Bacillales_Bacillaceae	Bacteria_Firmicutes_Bacilli_Bacillales_Bacillaceae_Anaerobacillus	Bacteria_Firmicutes_Bacilli_Bacillales_Bacillaceae_Anaerobacillus_unc
332	332	TACAAGGGGTGCGGCGTGCGGTTTAATCTAATTCAACACAGAGAATCTCACCAGGAGCGACGGCAGGATGAAGGTCAGGTTAAAGGTCTTACCTAACGAGCCGAGAGGTAGTGCATGGCCGTCGTCAGCTCGTGCCGTAAGGTGTCCTGTTAAGTCAGGCAACGAGCGAGACCTGCACTTACAATTGCTAACAAGCTTTGCGATTGAGCACATTGTGAGGACTGCCCCTGAAAAGGGGAGGAAGGTGCAGGCTACGGTAGGTCTGTATGCTCCGAATCTTCTGGGCTACACGCGCGCAACAATGGTAGGGACAATAGGATGCAACTCCGAAAGGAGAAGCCAATCCCCGAAACCCTATCCTAGTCCAGATCGAGGGCTGTAACTTGCCCTCGTGACGTT…	Archaea	Archaea_Nanoarchaeota	Archaea_Nanoarchaeota_Nanoarchaeia	Archaea_Nanoarchaeota_Nanoarchaeia_Woesearchaeales	Archaea_Nanoarchaeota_Nanoarchaeia_Woesearchaeales_unc	Archaea_Nanoarchaeota_Nanoarchaeia_Woesearchaeales_unc_unc	Archaea_Nanoarchaeota_Nanoarchaeia_Woesearchaeales_unc_unc_unc
333	333	TACAACGGGTGGAGCCTGCGGTTCAATTGGATTCAACGCCGGAAAGCTTACCGGACTCGACAGCACTATGAAGGTCAGGCTAAAGACCTTACCGAATTCGCTGAGAGGAGGTGCATGGCCGTCGTCAGTTCGTATCGTGAGACATCCTGTTAAGTCAGGCAACGAGCAAGACCCGTGCCCACAGTTGCCAGCATATCCGCAAGGATGATGGGCACACTGTGGGGACCGCCGCTGCTAAAGCGGAGGAAGGGGCGGGCTACGGTAGGTCAGTATGCCCCGAATGGTCCGGGCTACACGCGGGCTACAATGGTTGGGACAATGGGCACCAACACCGAGAGGTGACGGTAATCTCCTAAACCCAGCCTTAGTTCGGATTGAGGGCTGCAACTCGCCCTCATG…	Archaea	Archaea_Halobacterota	Archaea_Halobacterota_Methanosarcinia	Archaea_Halobacterota_Methanosarcinia_Methanosarciniales	Archaea_Halobacterota_Methanosarcinia_Methanosarciniales_Methanoperedenaceae	Archaea_Halobacterota_Methanosarcinia_Methanosarciniales_Methanoperedenaceae_Candidatus_Methanoperedens	Archaea_Halobacterota_Methanosarcinia_Methanosarciniales_Methanoperedenaceae_Candidatus_Methanoperedens_unc
334	334	TACAAGGGGTGCGGCGTGCGGTTTAATCGGATTCTACGCCGAGAACCTTACCAGGAACGACGGTTGGATGATAGACAGTCTAAAGGGCTTTCTTGACTAGCCGAGAGGTAGTGCATGGCCGCCGTCAGCTCGTGCCGCAAGGTGTCCTGTTAAGTCAGGTAACGAGCGAGACCTGTACCTACAATTGCTAACGGGTATTCCGATACGACTGAGAACATTGTAGGGACTGCCTTGGAAACAAGGAGGAAGGTGCAGGCAACGGTAGGTCTGTATGCTCCGAATTCTCTGGGCTACACGCGCGCAACAATGGTAGAGACAATTGGATGCAACACTGAAAAGTGAAGCCAAGCCTCAAAACTCTATCCAAGTTCAGATTGAGGGTTGCAACCCACCCTCATG…	Archaea	Archaea_Nanoarchaeota	Archaea_Nanoarchaeota_Nanoarchaeia	Archaea_Nanoarchaeota_Nanoarchaeia_Woesearchaeales	Archaea_Nanoarchaeota_Nanoarchaeia_Woesearchaeales_unc	Archaea_Nanoarchaeota_Nanoarchaeia_Woesearchaeales_unc_unc	Archaea_Nanoarchaeota_Nanoarchaeia_Woesearchaeales_unc_unc_unc
335	335	ACAAGCGGTGGATGATGTGGTTTAATTCGATGCAACGCGAAAAACCTTACCTACCTTTGACATGTACGGAATTCGCCAGAGATGGCTTAGTGCTCGAAAGAGAACCGTAACACAGGTGCTGCATGGCTGTCGTCAGCTCGTGTCGTGAGATGTTGGGTTAAGTCCCGCAACGAGCGCAACCCTTGTCATTAGTTGCTACATTTAGTTGGGCACTCTAATGAGACTGCCGGTGACAAACCGGAGGAAGGTGGGGATGACGTCAAGTCCTCATGGCCCTTATAGGTAGGGCTACACACGTCATACAATGGATGGTACAGAGGGTTGCCAACCCGCGAGGGGGAGCTAATCCCATAAAACCATTCGTAGTCCGGATCGCAGTCTGCAACTCGACTGCGTGAA…	Bacteria	Bacteria_Proteobacteria	Bacteria_Proteobacteria_Gammaproteobacteria	Bacteria_Proteobacteria_Gammaproteobacteria_Burkholderiales	Bacteria_Proteobacteria_Gammaproteobacteria_Burkholderiales_Comamonadaceae	Bacteria_Proteobacteria_Gammaproteobacteria_Burkholderiales_Comamonadaceae_Polaromonas	Bacteria_Proteobacteria_Gammaproteobacteria_Burkholderiales_Comamonadaceae_Polaromonas_unc
336	336	ATGGAAGGAATTGGTGACCGAATCCCTGATTACCGATCAGGAAGCACGCCAGATCCAGCGTAACGAGCAGTTTCTGCAAGGCTTGCGGATTCGCCTGCATTATTTGGCCAAGCGCCGCGAGGACCGGCTGTTGTTCGATTTTCAGGTTCCCCTGGCTGAGCAACTGGGCTTGAGCCGCAAGAAAAACCGTTCCGCCAGCGAACACCTGATGCAGCGTTATTACCGGACAGCCAAGGCCGTCAGCCTGATGAACGAGATTTTGCTGCAA	Eukaryota	Eukaryota_unc	Eukaryota_unc_unc	Eukaryota_unc_unc_unc	Eukaryota_unc_unc_unc_unc	Eukaryota_unc_unc_unc_unc_unc	Eukaryota_unc_unc_unc_unc_unc_unc
337	337	ACAAGCGGAGGAGCGCGTGGTTTAATTCGACGGCAATCGAAGAACCTTACCAGGGTTTGAAATGTATCTGCATGCCTTATGAAAGTAGGGCAGCCTTTGAGGGTGATACACAGGTGCTGCATGGCCGTCGTCAGCTCGTGTCGTGAGATGTAGGGTTAAGTCCCGAAACGAGCGCAACCCCCATCCTATGTTACAAGTGTCTTAGGAAACTGCCTCGGTAAAACGGGGAGGAAGGTGGGGATGACGTCTGGTCCGCATAGCCCTTATGTCCTGGGCTACACACGCGCTACAATGGCCGATACAGTAGGAAGCCAAATCGTAAGATGGAGCTAATCCTCAAAATCGGTCTCAGTTCGGATTGAGGTCTGAAACCCGACCTCATGAAGTTGGATTCGCTAG…	Bacteria	Bacteria_Patescibacteria	Bacteria_Patescibacteria_Dojkabacteria	Bacteria_Patescibacteria_Dojkabacteria_unc	Bacteria_Patescibacteria_Dojkabacteria_unc_unc	Bacteria_Patescibacteria_Dojkabacteria_unc_unc_unc	Bacteria_Patescibacteria_Dojkabacteria_unc_unc_unc_unc
338	338	ACAAGCGGTGGAGGATGTGGCTTAATTCGAGGCTACGCGAAGAACCTTACCTGGGCTTGAACTGCTTAAGAACACTTTGGAAACAGAGTGGTGCCTTTCGGGGAGCTTTTGCAGAGGTGCTGCATGGCTGTCGTCAGCTCGTGTCGTGAGATGTCGGGTTAAGTCCCTTAACGAGCGAAACCCTTATCTTTAGTTGCCAGCGCGTCAAGGCGGGGACTCTAAAGAGACTGCCGGTGTTAAACCGGAGGAAGGCGGGGATGACGTCAAGTCCTCATGGCCCTTATGTCCAGGGCTGCACACGTCCTACAATGCGTTGTACAAAGGGATGCAAGACCGCGAGGTGGAGCAAACCCCAAAAAGCAGCGCTCAGTTCGGATTGTAGGCTGAAATTCGCCTACA…	Bacteria	Bacteria_Planctomycetota	Bacteria_Planctomycetota_Planctomycetes	Bacteria_Planctomycetota_Planctomycetes_Pirellulales	Bacteria_Planctomycetota_Planctomycetes_Pirellulales_Pirellulaceae	Bacteria_Planctomycetota_Planctomycetes_Pirellulales_Pirellulaceae_unc	Bacteria_Planctomycetota_Planctomycetes_Pirellulales_Pirellulaceae_unc_unc
339	339	ACAAGCGGTGGAGTATGTGGTTTAATTCGATGCAACGCGAAGAACCTTACCTGGCCTTGACATGTCGAGAACTTTCCAGAGATGGATTGGTGCCTTCGGGAACTCGAACACAGGTGCTGCATGGCTGTCGTCAGCTCGTGTCGTGAGATGTTGGGTTAAGTCCCGCAACGAGCGCAACCCTTGTCCTTAGTTGCCAGCACGTAATGGTGGGAACTCTAAGGAGACCGCCGGTGACAAACCGGAGGAAGGTGGGGATGACGTCAAGTCATCATGGCCCTTACGGCCAGGGCTACACACGTACTACAATGGTAGGGACAGAGGGCTGCAAGCCGGCGACGGTAAGCCAATCCCAGAAACCCTATCTCAGTCCGGATTGGAGTCTGCAACTCGACTCCATGA…	Bacteria	Bacteria_Proteobacteria	Bacteria_Proteobacteria_Gammaproteobacteria	Bacteria_Proteobacteria_Gammaproteobacteria_Xanthomonadales	Bacteria_Proteobacteria_Gammaproteobacteria_Xanthomonadales_Xanthomonadaceae	Bacteria_Proteobacteria_Gammaproteobacteria_Xanthomonadales_Xanthomonadaceae_Stenotrophomonas	Bacteria_Proteobacteria_Gammaproteobacteria_Xanthomonadales_Xanthomonadaceae_Stenotrophomonas_acidaminiphila/chelatiphaga/humi/indicatrix/lactitubi/maltophilia/nitritireducens/pavanii/rhizophila/tumulicola
340	340	ACAAGCGGTGGATGATGTGGATTAATTCGATGCAACGCGAAAAACCTTACCTAGCCTTGACATGTCAAGAACCCTGAAGAGATTTGGGGGTGCCGCAAGGAACTTGAACACAGGTGCTGCATGGCTGTCGTCAGCTCGTGTCGTGAGATGTTGGGTTAAGTCCCGCAACGAGCGCAACCCTTGTCCTTAGTTGCTACCATTTAGTTGGGCACTTTAAGGAGACTGCCGGTGACAAACCGGAGGAAGGTGGGGATGACGTCAAGTCCTCATGGCCCTTATGGCTAGGGCTTCACACGTCATACAATGGTCGGTACAGAGGGTTGCCAAGCCGCGAGGTGGAGCTAATCTCATAAAACCGATCGTAGTCCGGATTGGAGTCTGCAACTCGACTCCATGAAG…	Bacteria	Bacteria_Proteobacteria	Bacteria_Proteobacteria_Gammaproteobacteria	Bacteria_Proteobacteria_Gammaproteobacteria_Burkholderiales	Bacteria_Proteobacteria_Gammaproteobacteria_Burkholderiales_Chitinibacteraceae	Bacteria_Proteobacteria_Gammaproteobacteria_Burkholderiales_Chitinibacteraceae_Iodobacter	Bacteria_Proteobacteria_Gammaproteobacteria_Burkholderiales_Chitinibacteraceae_Iodobacter_arcticus
341	341	ACAAGCGGTGGAGCATGTGGCTCAATTCGATGCAACGCGAAGAACCTTACCAGGCCTTGACATGCACTAGACCGACTCTGAAAGGAGTCTTCCCTTCGGGGCTGGTGCACAGGTGCTGCATGGCTGTCGTCAGCTCGTGTCGTGAGATGTTGCGTTAAGTCGCGCAACGAGCGCAACCCCTGTCCTTAGTTGCCATCAGGTAAAGCTGGGCACTCTAGGGAGACAAACCCTCTATGAGGGTGGGAAGGTGGGGATGACGTCAAGTCAGGATGGCCCTTACGGCCTGGGCTGCACACGTGCTACAATGCCCGATACAGAGGGACGCAATACCGCGAGGTGGAGCAAATCCTAAAAATCGGGCCCAGTTCAGATTGCAGTCTGCAACTCGACTGCATGAAG…	Bacteria	Bacteria_Verrucomicrobiota	Bacteria_Verrucomicrobiota_Verrucomicrobiae	Bacteria_Verrucomicrobiota_Verrucomicrobiae_Opitutales	Bacteria_Verrucomicrobiota_Verrucomicrobiae_Opitutales_Opitutaceae	Bacteria_Verrucomicrobiota_Verrucomicrobiae_Opitutales_Opitutaceae_Lacunisphaera	Bacteria_Verrucomicrobiota_Verrucomicrobiae_Opitutales_Opitutaceae_Lacunisphaera_unc
342	342	ACAACCAGTGGAACATGTGGCTTAATTCGATACAAAACGAAGAACCTCACCAGGGTTTGACATGCAACTGCAAATCCCGTGAAAGCGGGACTCTTTCGAAGGTGTTGCACAGGTGCTGCATGGCTGTCGTCAGTTCGTTCCGTGAGGAGTGCCCTTAAGTGGGACAACGAACGCAACCCCCATCGTATGTTAAATCTGTCATACGAAACTGCCCAAGTCTGACTTGGGAGGAAGGAGGGGCAGACGTCAAGTCAGCATGGCCCTTATACCCTGGGCTGCACACATGTTACAATGGGAAGGACAATGGGTTTTGCAAGCCAGCGATGGCAAGCCAACCTCATAAACCTTCTCTCAGTTGGGATTGAAGTCTGCAATTCGACTTCATGAACTTGGAATTGG…	Bacteria	Bacteria_Patescibacteria	Bacteria_Patescibacteria_Microgenomatia	Bacteria_Patescibacteria_Microgenomatia_Candidatus_Roizmanbacteria	Bacteria_Patescibacteria_Microgenomatia_Candidatus_Roizmanbacteria_unc	Bacteria_Patescibacteria_Microgenomatia_Candidatus_Roizmanbacteria_unc_unc	Bacteria_Patescibacteria_Microgenomatia_Candidatus_Roizmanbacteria_unc_unc_unc
343	343	ACAAGCGGTGGAGCATGTGGTTTAATTCGATGCAACGCGAAGAACCTTACCTAGGCTTGACATTTCAGGAATTTTCTGGAAACAGAGAAGTGCCTTTCGGGGAGCCTGAAAACAGGTGCTGCATGGCTGTCGTCAGCTCGTGTCGTGAGATGTTGGGTTAAGTCCCGCAACGAGCGCAACCCTCGTCTTTAATTGCCATCATTCAGTTGGGCACTTTAAAGATACTGCCGGTGTTAAGCCGGAGGAAGGTGGGGATGACGTCAAGTCCTCATGGCCTTTATGCTTAGGGCTACACACGTGCTACAATGGGTGGTACAAAGAGCAGCGAACTCGCGAGAGTAAGCAAATCTCAAAAAGCCATCCTCAGTTCGGATTGAAGTCTGCAACTCGACTTCATGA…	Bacteria	Bacteria_Desulfobacterota	Bacteria_Desulfobacterota_Syntrophia	Bacteria_Desulfobacterota_Syntrophia_Syntrophales	Bacteria_Desulfobacterota_Syntrophia_Syntrophales_Syntrophaceae	Bacteria_Desulfobacterota_Syntrophia_Syntrophales_Syntrophaceae_Syntrophus	Bacteria_Desulfobacterota_Syntrophia_Syntrophales_Syntrophaceae_Syntrophus_unc
344	344	ACAAGCGGTGGATGATGTGGTTTAATTCGATGCAACGCGAAAAACCTTACCCACCTTTGACATGTACGGAAGTCGCCAGAGATGGCTTCGTGCTCGAAAGAGAGCCGTAACACAGGTGCTGCATGGCTGTCGTCAGCTCGTGTCGTGAGATGTTGGGTTAAGTCCCGCAACGAGCGCAACCCTTGTCATTAGTTGCTACATTCAGTTGGGCACTCTAATGAGACTGCCGGTGACAAACCGGAGGAAGGTGGGGATGACGTCAAGTCCTCATGGCCCTTATAGGTGGGGCTACACACGTCATACAATGGCCGGTACAAAGGGCAGCAAACCCGCGAGGGGGAGCCAATCCATCAAAGCCGGTCGTAGTCCGGATCGCAGTCTGCAACTCGACTGCGTGAA…	Bacteria	Bacteria_Proteobacteria	Bacteria_Proteobacteria_Gammaproteobacteria	Bacteria_Proteobacteria_Gammaproteobacteria_Burkholderiales	Bacteria_Proteobacteria_Gammaproteobacteria_Burkholderiales_Comamonadaceae	Bacteria_Proteobacteria_Gammaproteobacteria_Burkholderiales_Comamonadaceae_Hydrogenophaga	Bacteria_Proteobacteria_Gammaproteobacteria_Burkholderiales_Comamonadaceae_Hydrogenophaga_unc
345	345	ACAAGCGGTGGAGGATGTGGTTTAATTCGATGCAACGCGAAGAACCTTACCAAGGCTTGACATGTCCAGGACCCTCATGAAAGTGGGGGGTGCCTTCGGGAGCTGGAACACAGGTGGTGCATGGCTGTCGTCAGCTCGTGTCGTGAGATGTTGGGTTAAGTCCCGCAACGAGCGCAACCCTCGTTCTTAGTTGCCATCATTAAGTTGGGCACTCTAGGGAGACTGCCGTGGACAACACGGAGGAAGGTGGGGACGACGTCAAGTCATCATGCCCCTTACGTCTTGGGCTACACACGTCCTACAATGCTTCGGACAGAGGGCAGCGAGCGTGCGAACGTAAGCAAATCCCATAAACCGAGGCACAGTTCAGATTGCAGGCTGCAACTCGCCTGCATGAAG…	Bacteria	Bacteria_Cyanobacteria	Bacteria_Cyanobacteria_Cyanobacteriia	Bacteria_Cyanobacteria_Cyanobacteriia_Phormidesmiales	Bacteria_Cyanobacteria_Cyanobacteriia_Phormidesmiales_Nodosilineaceae	Bacteria_Cyanobacteria_Cyanobacteriia_Phormidesmiales_Nodosilineaceae_Nodosilinea_PCC-7104	Bacteria_Cyanobacteria_Cyanobacteriia_Phormidesmiales_Nodosilineaceae_Nodosilinea_PCC-7104_unc
346	346	ACAAGCGGTGGAGCATGTGGTTTAATTCGACGCAACGCGAAGAACCTTACCTGGTCTTGACATCCAGAGAATCCTGCAGAGATGCGGGAGTGCCTTCGGGAGCTCTGAGACAGGTGCTGCATGGCTGTCGTCAGCTCGTGTCGTGAGATGTTGGGTTAAGTCCCGTAACGAGCGCAACCCTTGTCCTTATTTGCCATCATTTAGTTGGGCACTCTAAGGAGACTGCCGGTGACAAACCGGAGGAAGGTGGGGACGACGTCAAGTCATCATGGCCCTTACGACCAGGGCTACACACGTGCTACAATGGGCGGTACAAAGGGTTGCAAGACCGCGAGGTGGAGCTAATCCCATAAAACCGTTCGTAGTCCGGATTGGAGTCTGCAACTCGACTCCATGAAG…	Bacteria	Bacteria_Proteobacteria	Bacteria_Proteobacteria_Gammaproteobacteria	Bacteria_Proteobacteria_Gammaproteobacteria_Oceanospirillales	Bacteria_Proteobacteria_Gammaproteobacteria_Oceanospirillales_Pseudohongiellaceae	Bacteria_Proteobacteria_Gammaproteobacteria_Oceanospirillales_Pseudohongiellaceae_Pseudohongiella	Bacteria_Proteobacteria_Gammaproteobacteria_Oceanospirillales_Pseudohongiellaceae_Pseudohongiella_unc
347	347	ACAAGCGGTGGAGCATGTGGTTTAATTCGACGCAACGCGCAGAACCTTACCTGGTCTTGACATCTACGGAACCCTCCCGAAAAGGAGGGGTGCCTTTCGGGGAGCCGTAAGACAGGTGCTGCATGGCTGTCGTCAGCTCGTGTCGTGAGATGTTGGGTTAAGTCCCGCAACGAGCGCAACCCCTATCCTCAGTTGCCATCATTAAGTTGGGCACTCTGTGGAGACTGCCGGTGTTAAACCGGAGGAAGGTGGGGATGACGTCAAGTCCTCATGGCCCTTATGACCAGGGCTACACACGTGCTACAATGGCCGGTACAAAGAGTTGCGATACCGCGAGGTGGAGCCAATCTCATAAAGCCGGTCTCAGTTCGGATTGGAGTCTGCAACTCGACTCCATGA…	Bacteria	Bacteria_Desulfobacterota	Bacteria_Desulfobacterota_Desulfuromonadia	Bacteria_Desulfobacterota_Desulfuromonadia_Geobacterales	Bacteria_Desulfobacterota_Desulfuromonadia_Geobacterales_Geobacteraceae	Bacteria_Desulfobacterota_Desulfuromonadia_Geobacterales_Geobacteraceae_Trichlorobacter	Bacteria_Desulfobacterota_Desulfuromonadia_Geobacterales_Geobacteraceae_Trichlorobacter_unc
348	348	ACAAGCGGTGGATGATGTGGATTAATTCGATGCAACGCGAAAAACCTTACCTACCCTTGACATGTACGGAACCCTGCTGAGAGGTGGGGGTGCTCGAAAGAGAGCCGTAACACAGGTGCTGCATGGCTGTCGTCAGCTCGTGTCGTGAGATGTTGGGTTAAGTCCCGCAACGAGCGCAACCCTTGTCATTAGTTGCTACGCAAGAGCACTCTAATGAGACTGCCGGTGACAAACCGGAGGAAGGTGGGGATGACGTCAAGTCCTCATGGCCCTTATGGGTAGGGCTTCACACGTCATACAATGGTCGGTACAGAGGGTTGCCAAGCCGCGAGGTGGAGCCAATCCCAGAAAGCCGATCGTAGTCCGGATCGCAGTCTGCAACTCGACTGCGTGAAGTCG…	Bacteria	Bacteria_Proteobacteria	Bacteria_Proteobacteria_Gammaproteobacteria	Bacteria_Proteobacteria_Gammaproteobacteria_Burkholderiales	Bacteria_Proteobacteria_Gammaproteobacteria_Burkholderiales_Rhodocyclaceae	Bacteria_Proteobacteria_Gammaproteobacteria_Burkholderiales_Rhodocyclaceae_Methyloversatilis	Bacteria_Proteobacteria_Gammaproteobacteria_Burkholderiales_Rhodocyclaceae_Methyloversatilis_discipulorum/thermotolerans/universalis
349	349	ACAAGCGGTGGATGATGTGGATTAATTCGATGCAACGCGAAAAACCTTACCTACCCTTGACATGTCCGGAAGCCCTTAGAGATTTGGGTGTGCTCGAAAGAGAGCCGGAACACAGGTGCTGCATGGCTGTCGTCAGCTCGTGTCGTGAGATGTTGGGTTAAGTCCCGCAACGAGCGCAACCCTTGTCGTTAATTGCCATCATTGAGTTGGGCACTTTAACGAGACTGCCGGTGACAAACCGGAGGAAGGTGGGGATGACGTCAAGTCCTCATGGCCCTTATGGGTAGGGCTTCACACGTCATACAATGGTCGGTACAAAGGGTTGCCAACCCGCGAGGGGGAGCCAATCCCAGAAAGCCGATCGTAGTCCGGATCGTAGGCTGCAACTCGCCTGCGTGA…	Bacteria	Bacteria_Proteobacteria	Bacteria_Proteobacteria_Gammaproteobacteria	Bacteria_Proteobacteria_Gammaproteobacteria_Burkholderiales	Bacteria_Proteobacteria_Gammaproteobacteria_Burkholderiales_Rhodocyclaceae	Bacteria_Proteobacteria_Gammaproteobacteria_Burkholderiales_Rhodocyclaceae_Ferribacterium	Bacteria_Proteobacteria_Gammaproteobacteria_Burkholderiales_Rhodocyclaceae_Ferribacterium_unc
350	350	ACAAGCGGAGGAGCATGTGGTTTAATTCGATGATACGCGAGGAACCTTACCTGGGCTCGAACGTGGAATGACAGTCGCGGAAACGTGATCTTCTTCGGACATTCTACGAGGTGCTGCATGGTTGTCGTCAGCTCGTGCCGTGAGGTGTCGGGTTAAGTCCCATAACGAGCGCAACCCCTATCTTTAGTTGCCATCAGGTAATGCTGGGGACTCTAAAGAAACTGCCTACGCAAGTAGTGAGGAAGGCGGGGATGACGTCAAATCAGCACGGCCCTTACGTCCAGGGCTACACACGTGCTACAATGGCCGGTACAGAGGGCAGCTACCTGGTGACAGGATGCAAATCTCCAAAGCCGGTCTCAGTTCGGATCGAAGTCTGAAACTCGACTTCGTGAAGTT…	Bacteria	Bacteria_Bacteroidota	Bacteria_Bacteroidota_Bacteroidia	Bacteria_Bacteroidota_Bacteroidia_Sphingobacteriales	Bacteria_Bacteroidota_Bacteroidia_Sphingobacteriales_Lentimicrobiaceae	Bacteria_Bacteroidota_Bacteroidia_Sphingobacteriales_Lentimicrobiaceae_unc	Bacteria_Bacteroidota_Bacteroidia_Sphingobacteriales_Lentimicrobiaceae_unc_unc
351	351	ACAAGCGGTGGAGCATGTGGTTTAATTCGACGCAACGCGAAGAACCTTACCTGGGCTTGACATGGTAGTGGTAGGAATATGAAAGTTGACCGACCTGTAGCAATACAGGAGCTATCACAGGTGCTGCATGGCTGTCGTCAGCTCGTGCCGTGAGGTGTTGGGTTAAGTCCCGCAACGAGCGCAACCCTTATCCTCTGTTACCTCGCAAGAGGGTCTCTGAGGAAACTGCCGGCGATGAGCTGGAGGAAGGTGGGGATGACGTCAAGTCATCATGGCCCTTATGTCCAGGGCTACACACGTGCTACAATGGGTACTACAGAGGGTAGCAAGACCGCGAGGTGGAGCCAATCCCTAAAAGTATTCGTAGTTGGGATCGGAGTCTGCAACTCGACTCCGTGA…	Bacteria	Bacteria_Nitrospirota	Bacteria_Nitrospirota_Thermodesulfovibrionia	Bacteria_Nitrospirota_Thermodesulfovibrionia_unc	Bacteria_Nitrospirota_Thermodesulfovibrionia_unc_unc	Bacteria_Nitrospirota_Thermodesulfovibrionia_unc_unc_unc	Bacteria_Nitrospirota_Thermodesulfovibrionia_unc_unc_unc_unc
352	352	ACAAGCGGTGGAGCATGTGGTTTAATTCGAAGCAACGCGCAGAACCTTACCACCTTTTGACATGCCCGGACCACCAGAGAGATCTGGCTTTCCCTTCGGGGACTGGGACACAGGTGCTGCATGGCTGTCGTCAGCTCGTGTCGTGAGATGTTGGGTTAAGTCCCGCAACGAGCGCAACCCACGCCATTAGTTGCCATCATTTAGTTGGGCACTCTAATGGGACCGCCGGTGGTAAGCCGGAGGAAGGTGTGGATGACGTCAAGTCCTCATGGCCCTTACAGGGTGGGCTACACACGTGCTACAATGGCGACTACAGAGGGTTGCAAGCCAGCGATGGTGAGCCAATCCCCAAAAGTCGTCTCAGTTCGGATTGCACTCTGCAACTCGAGTGCATGAAGT…	Bacteria	Bacteria_Proteobacteria	Bacteria_Proteobacteria_Alphaproteobacteria	Bacteria_Proteobacteria_Alphaproteobacteria_Caulobacterales	Bacteria_Proteobacteria_Alphaproteobacteria_Caulobacterales_Caulobacteraceae	Bacteria_Proteobacteria_Alphaproteobacteria_Caulobacterales_Caulobacteraceae_Phenylobacterium	Bacteria_Proteobacteria_Alphaproteobacteria_Caulobacterales_Caulobacteraceae_Phenylobacterium_haematophilum
353	353	ACAAGCGGTGGAGCATGTGGTTTAATTCGAAGCAACGCGCAGAACCTTACCACCTTTTGACATGCCTTGATCGCCGGAGAGATCCGGTTTTCCCTTCGGGGACAGGGACACAGGTGCTGCATGGCTGTCGTCAGCTCGTGTCGTGAGATGTTGGGTTAAGTCCCGCAACGAGCGCAACCCTCGCCATTAGTTGCCATCATTAAGTTGGGCACTCTAATGGGACCGCCGGTGGTAAGCCGGAGGAAGGTGGGGATGACGTCAAGTCCTCATGGCCCTTACGGGGTGGGCTACACACGTGCTACAATGGCGACTACAGAGGGTTGCAAACCTGCGAAGGGGAGCTAATCCCTAAAAGTCGTCTCAGTTCGGATTGCACTCTGCAACTCGAGTGCATGAAGT…	Bacteria	Bacteria_Proteobacteria	Bacteria_Proteobacteria_Alphaproteobacteria	Bacteria_Proteobacteria_Alphaproteobacteria_Caulobacterales	Bacteria_Proteobacteria_Alphaproteobacteria_Caulobacterales_Caulobacteraceae	Bacteria_Proteobacteria_Alphaproteobacteria_Caulobacterales_Caulobacteraceae_Phenylobacterium	Bacteria_Proteobacteria_Alphaproteobacteria_Caulobacterales_Caulobacteraceae_Phenylobacterium_unc
354	354	ACAAGCGGTGGAGCATGTGGTTTAATTCGACGCAACGCGAAGAACCTTACCCAGGCTGGACATGCAGGTAGTAGAAGGGTGAAAGCCCAACGAGGTAGCAATACCACCCTGCTCAGGTGCTGCATGGCTGTCGTCAGCTCGTGCCGTGAGGTGTTGGGTTAAGTCCCGCAACGAGCGCAACCCCTGTCTTCAGTTACCAACGGGTCATGCCGGGAACTCTGGAGAGACTGCCCAGGAGAACGGGGAGGAAGGTGGGGATGACGTCAAGTCAGCATGGCCTTTATGCCTGGGGCTACACACGTGCTACAATGGCCGGTACAAAGGGCTGCAAACCCGTAAGGGGAAGCGAATCTCAAAAAACCGGCCTCAGTTCAGATCGAGGTCTGCAACTCGACCTCG…	Bacteria	Bacteria_Nitrospirota	Bacteria_Nitrospirota_Nitrospiria	Bacteria_Nitrospirota_Nitrospiria_Nitrospirales	Bacteria_Nitrospirota_Nitrospiria_Nitrospirales_Nitrospiraceae	Bacteria_Nitrospirota_Nitrospiria_Nitrospirales_Nitrospiraceae_Nitrospira	Bacteria_Nitrospirota_Nitrospiria_Nitrospirales_Nitrospiraceae_Nitrospira_unc
355	355	ACAAGCGGTGGAGCATGTGGTTTAATTCGAAGCAACGCGCAGAACCTTACCAACCCTTGACATGGGTATCGCGGGACCGGAGACGGTCCTTTCAGTTCGGCTGGATACCACACAGGTGCTGCATGGCTGTCGTCAGCTCGTGTCGTGAGATGTTCGGTTAAGTCCGGCAACGAGCGCAACCCACACTTCCAGTTGCCATCATTCAGTTGGGCACTCTGGAAGAACTGCCGGTGATAAGCCGGAGGAAGGTGTGGATGACGTCAAGTCCTCATGGCCCTTACGGGTTGGGCTACACACGTGCTACAATGGTGGTGACAATGGGTTAATCCCCAAAAGCCATCTCAGTTCGGATTGGGGTCTGCAACTCGACCCCATGAAGTCGGAATCGCTAGTAATCGC…	Bacteria	Bacteria_Proteobacteria	Bacteria_Proteobacteria_Alphaproteobacteria	Bacteria_Proteobacteria_Alphaproteobacteria_Rhodobacterales	Bacteria_Proteobacteria_Alphaproteobacteria_Rhodobacterales_Rhodobacteraceae	Bacteria_Proteobacteria_Alphaproteobacteria_Rhodobacterales_Rhodobacteraceae_Tabrizicola	Bacteria_Proteobacteria_Alphaproteobacteria_Rhodobacterales_Rhodobacteraceae_Tabrizicola_unc
356	356	ACAAGCGGTGGAGCATGTGGTTTAATTCGATGATACGCGAGGAACCTTACCTGGGCTAGAATGTCGGGGGAATATGGGTGAAAGCTCATAGTATAGCAATATACCGCCGATAAGGTGCTGCATGGCTGTCGTCAGCTCGTGCCGTGAGGTGTTGGGTTAAGTCCCGCAACGAGCGCAACCCCTATCACTAGTTGCCATCAGGTAATGCTGGGAACTCTAGTGAAACTGCCGCCGTAAGGCGTGAGGAAGGAGGGGATGATGTCAAGTCATCATGGCCTTTATGCCCAGGGCTACACACGTGCTACAATGGCGAGTACAAAGGGCAGCTACCTGGTAACAGGATGCTAATCTCAAAAAACTCGTCTCAGTTCGGATTGGGGTCTGCAACTCGACCCCATG…	Bacteria	Bacteria_Bacteroidota	Bacteria_Bacteroidota_Bacteroidia	Bacteria_Bacteroidota_Bacteroidia_Chitinophagales	Bacteria_Bacteroidota_Bacteroidia_Chitinophagales_Chitinophagaceae	Bacteria_Bacteroidota_Bacteroidia_Chitinophagales_Chitinophagaceae_Ferruginibacter	Bacteria_Bacteroidota_Bacteroidia_Chitinophagales_Chitinophagaceae_Ferruginibacter_unc
357	357	CACAACGAGTGCTGCGTGCGGTTTAATTTAACTCAACACAGAGAATCTCACCAGGAGCGACGGCAGGATGAAGGTCAGATTAAAGGTCTTACCTGACGAGCCGAGAGATGCTGCATGGCCGACGTCAGCTCGTGCCGTAGGGTGTCACGTTAAGTCGTGCAACGAGCAAGACCTGTATCATCAGTTGCCACCGAGTGCTTAGGCATAATCGAGCACACTGATGAGACTGCCTTGGTAACAAGGAGGAAGGCGCAGGCAACGTTAGGTCTGTATGGCTCGAATCTACTGGGCTACACGCGCGCTGCAATGGTAAGGACAATGGGATACAACTCCGTAAGGAGAAGTCAAACCTCTAAACCTTATCCTAGTTCGGATTGAGGGCTGTAACTCGCCCTCATG…	Archaea	Archaea_Nanoarchaeota	Archaea_Nanoarchaeota_Nanoarchaeia	Archaea_Nanoarchaeota_Nanoarchaeia_Woesearchaeales	Archaea_Nanoarchaeota_Nanoarchaeia_Woesearchaeales_unc	Archaea_Nanoarchaeota_Nanoarchaeia_Woesearchaeales_unc_unc	Archaea_Nanoarchaeota_Nanoarchaeia_Woesearchaeales_unc_unc_unc
358	358	ACAAGCGGTGGAGCATGTGGTTTAATTCGACGCAACGCGAAGAACCTTACCCAGGCTCGAAATGCAGATGACCATCGGTGAAAGCCGACTCCCGCAAGGGCAACTGTATAGGTGCTGCATGGCTGTCGTCAGCTCGTGTCGTGAGATGTTGGGTTAAGTCCCGCAACGAGCGCAACCCTTGTTTCCTGTTGCCATCACGTAATGGTGGGCACTCTGGAGAGACTGCCGGTGACAAACCGGAGGAAGGTGGGGATGACGTCAAGTCAGCATGGCCTTTATGTCTGGGGCTACACACGTGCTACAATGGCCGATACAAAGCGTTGCAAACTCGCGAGGGTGAGCTAATCGCATAAAGTCGGTCTCAGTTCGGATTGCAGGCTGCAACTCGCCTGCATGAAG…	Bacteria	Bacteria_Acidobacteriota	Bacteria_Acidobacteriota_Vicinamibacteria	Bacteria_Acidobacteriota_Vicinamibacteria_Vicinamibacterales	Bacteria_Acidobacteriota_Vicinamibacteria_Vicinamibacterales_unc	Bacteria_Acidobacteriota_Vicinamibacteria_Vicinamibacterales_unc_unc	Bacteria_Acidobacteriota_Vicinamibacteria_Vicinamibacterales_unc_unc_unc
359	359	ACAAGCAGCGGAGCATGTGGCTTAATTCGACGCAACGCGAAGAACCTTACCAAGACTTGACATGCAGATGAAGCGGCGGAAACGCCGTGGCCGAAAGGAGTCTGCGCAGGTGGTGCATGGCTGTCGTCAGCTCGTGTCGTGAGATGTTGGGTTAAGTCCCGCAACGAGCGCAACCCCTGTCGTATGTTGCCAGCATTAAGTTGGGGACTCATACGAGACTGCCGGCGTCAAGCCGGAGGAAGGTGGGGATGACGTCAAGTCATCATGCCCCTTATGTCTTGGGCTGCACACGTGCTACAATGGTCGGTACAATGGGCTGCGATACCGCGAGGTGGAGCGAATCCCTTAAAACCGGCCCCAGTTCGGATCGAAGGCTGCAACTCGCCTTCGTGAAGTCGG…	Bacteria	Bacteria_Actinobacteriota	Bacteria_Actinobacteriota_Coriobacteriia	Bacteria_Actinobacteriota_Coriobacteriia_OPB41	Bacteria_Actinobacteriota_Coriobacteriia_OPB41_unc	Bacteria_Actinobacteriota_Coriobacteriia_OPB41_unc_unc	Bacteria_Actinobacteriota_Coriobacteriia_OPB41_unc_unc_unc
360	360	ACAACCAGTGGAACATGTGGTTCAATTCGAAACAAACCGAAGAACCTCACCAGGGTTTGACATGCTATCGTACATTCTGCTAGAAATAGTGGGAAATCCGCAAGGATGATAGCACAGGTGCTGCATGGCTGTCGTCAGCTCGTTCCGTGAGGAGTACCCTTAAGTGGGACAACGAGCGCAACCCTTATCTTGTGTTATATTTGTCACAAGAGACGGTCCCGACTTAGTCGGGAAGGAAGGCGGGGCAGACGTCAAGTCAGCATGGTCCTTATGCCCTGGGCTACACACATGTTACAATGGATAAGAACAACGGGTTTTGCCACGATGCAAATCGGAGCAAATCCCTGAAATTTATCCTCAGTGGGGATTGGGGTCTGCAACTCGACCCCATGAACACGG…	Bacteria	Bacteria_Patescibacteria	Bacteria_Patescibacteria_Microgenomatia	Bacteria_Patescibacteria_Microgenomatia_Candidatus_Roizmanbacteria	Bacteria_Patescibacteria_Microgenomatia_Candidatus_Roizmanbacteria_unc	Bacteria_Patescibacteria_Microgenomatia_Candidatus_Roizmanbacteria_unc_unc	Bacteria_Patescibacteria_Microgenomatia_Candidatus_Roizmanbacteria_unc_unc_unc
361	361	ACAAGCGGTGGAGCATGTGGTTTAATTCGACGCAACGCGAAGAACCTTACCTGGACTTGACATCTGAGGAATTTCTATGAAAGTAGGAAGTGCCCTTCGGGGAGCCTCAAGACAGGTGCTGCATGGCTGTCGTCAGCTCGTGTCGTGAGATGTTGGGTTAAGTCCCGCAACGAGCGCAACCCCTGTCTCTAGTTACCATCATTCAGTTGGGGACTCTAGAGATACTGCCAAGGTTAACTTGGAGGAAGGTGGGGATGACGTCAAGTCCTCATGGCCTTTATGTCCAGGGCTACACACGTGCTACAATGGACGGTACAGAGGGTAGCGATATCGCGAGATGGAGCCAATCCCAAAAAGCCGTTCCCAGTTCGGATTGGAGTCTGCAACTCGACTCCATGA…	Bacteria	Bacteria_Desulfobacterota	Bacteria_Desulfobacterota_Desulfobacteria	Bacteria_Desulfobacterota_Desulfobacteria_Desulfobacterales	Bacteria_Desulfobacterota_Desulfobacteria_Desulfobacterales_Desulfosarcinaceae	Bacteria_Desulfobacterota_Desulfobacteria_Desulfobacterales_Desulfosarcinaceae_unc	Bacteria_Desulfobacterota_Desulfobacteria_Desulfobacterales_Desulfosarcinaceae_unc_unc
362	362	CACAAGGGGTGGAAGCTGCGGTTCAATTGGATACAACGCCGGGAATATTACCGGGAGCGACGGCAGAATGAAGGCCAGACTGAAGATCTTGCCCGACAAGCCGAGAGGTGCTGCATGGCCATCGTCAGCTCGTGCTGTGAAGTGTCCGGTTAAGTCCGGTAACGAGCGAGACCATTGTGCACTGTTGCTACTTTCGCATCCGTGCGAGAGGCACTCTGTGCAGACTGCCTGCGTTAAGCAGGAGGAAGGAAATGGCGACGGTAGGTCAGTATGGCCTGAATCTCCCGGGCTACACGTGGCTTACAATGGCAAAGACAATGGGCTGCAACTCCGAAAGGGGAAGCTAATCTCAGAAACTTTGCCTAGATTTGGATTGAGGGCTGAAACTCGCCCTCATGA…	Archaea	Archaea_Micrarchaeota	Archaea_Micrarchaeota_Micrarchaeia	Archaea_Micrarchaeota_Micrarchaeia_Micrarchaeales	Archaea_Micrarchaeota_Micrarchaeia_Micrarchaeales_unc	Archaea_Micrarchaeota_Micrarchaeia_Micrarchaeales_unc_unc	Archaea_Micrarchaeota_Micrarchaeia_Micrarchaeales_unc_unc_unc
363	363	ACAAGCGGTGGAGTATGTGGTTTAATTCGACGCAACGCGCAGAACCTTACCTGGGTTTGACATCCCGCGACAGCCGTAGAAATACGGTTTCCCCTTCGGGGGCGCGGAGACAGGTGCTGCATGGCTGTCGTCAGCTCGTGTCGTGAGATGTTGGGTTAAGTCCCGCAACGAGCGCAACCCCTGTCCCATGTTGCCATCGGGTAAAGCCGGGCACTCTTGGGAGACCGCCGGCGTCAAGCCGGAGGAAGGTGGGGATGACGTCAAGTCCTCATGGCCCTTATACCCAGGGCTACACACGTACTACAATGGCCGGTACAGAGGGTCGCGAACCCGCGAGGGGGAGCCAATCTCAAAAAGCCGGTCTCAGTTCGGATTGGAGTCTGCAACTCGACTCCATGA…	Bacteria	Bacteria_Deferrisomatota	Bacteria_Deferrisomatota_Defferrisomatia	Bacteria_Deferrisomatota_Defferrisomatia_Defferrisomatales	Bacteria_Deferrisomatota_Defferrisomatia_Defferrisomatales_Defferrisomataceae	Bacteria_Deferrisomatota_Defferrisomatia_Defferrisomatales_Defferrisomataceae_Deferrisoma	Bacteria_Deferrisomatota_Defferrisomatia_Defferrisomatales_Defferrisomataceae_Deferrisoma_unc
364	364	ACAAGCGGTGGAGCATGTGGTTTAATTCGACGCAACGCGAAGAACCTTACCTGGGCTTGACATCCCGATCGCACTTTATGGAAACATAGAGGTCAGTTCGGCTGGATCGGAGACAGGTGCTGCATGGCTGTCGTCAGCTCGTGTCGTGAGATGTTGGGTTAAGTCCCGCAACGAGCGCAACCCTTGTCCTTAGTTGCCATCATTAGGTTGGGCACTCTAAGGAGACTGCCGGTGTTAAACCGGAGGAAGGTGGGGATGACGTCAAGTCCTCATGGCCCTTATGTCCAGGGCTACACACGTGCTACAATGGCCGGTACAAAGGGAAGCAAGACCGCGAGGTGGAGCCAATCCCAAAAAGCCGGTCTCAGTTCGGATTGGAGTCTGCAACTCGACTCCATG…	Bacteria	Bacteria_Desulfobacterota	Bacteria_Desulfobacterota_Desulfuromonadia	Bacteria_Desulfobacterota_Desulfuromonadia_Desulfuromonadia_or	Bacteria_Desulfobacterota_Desulfuromonadia_Desulfuromonadia_or_Desulfuromonadaceae	Bacteria_Desulfobacterota_Desulfuromonadia_Desulfuromonadia_or_Desulfuromonadaceae_unc	Bacteria_Desulfobacterota_Desulfuromonadia_Desulfuromonadia_or_Desulfuromonadaceae_unc_unc
365	365	ACAACCAGTGGAACATGTTGTTCAATTCGAAACGAACCGAAGAACCTCACCAAGACTTGACATCTAAGCGTTAAGTTTCTATGAAAGTAGAGACGGTCCGCAAGGAGGCTTAGACAGGTGTTGCATGGCTGTCGTCAGCTCGTTCCGTGAGGAGTACCCTTAAGTGGGACAACGAGCGCAACCCTCGTTCTGTGTTATATCTGTCACAGAAGACTGCTCCGCAATTTGCGGGGAGGAAGGAGAGGCAGACGTCAAGTCAGCATGACCCTTATGTCTTGGGCTACAAACATGTTACAATGGACCAAACAGTGGGCATTGCCACCTGGTAACAGGGAGCGAATCCTCTAAATTGGTCCTCAGTGGGGATTGAGGTCTGCAACTCGACCTCATGAACGCGGA…	Bacteria	Bacteria_Patescibacteria	Bacteria_Patescibacteria_Microgenomatia	Bacteria_Patescibacteria_Microgenomatia_Candidatus_Roizmanbacteria	Bacteria_Patescibacteria_Microgenomatia_Candidatus_Roizmanbacteria_unc	Bacteria_Patescibacteria_Microgenomatia_Candidatus_Roizmanbacteria_unc_unc	Bacteria_Patescibacteria_Microgenomatia_Candidatus_Roizmanbacteria_unc_unc_unc
366	366	ACAAGCAGTGGAGCATGTGGTTTAATTCGATGCAACGCGAAGAACCTTACCTAGGCTTGAAAAGCAAGCGACAGGGTGTGAAAGCACTCCTCCAGCAATGGCGCTTGTACAGGTGCTGCATGGCTGTCGTCAGCTCGTGCCGTGAGGTGTTGGGTTAAGTCTCGCAACGAGCGCAACCCCTACCATTAGTTGCCATCAGGTTATGCTGGGCACTCTAATGGGACTGCCTACGCAAGTAGTGAGGAAGGTGGGGATGACGTCAAGTCAGCATGGCCCTTACGTCTAGGGCTACACACGTGCTACAATGGGTGTTACAACGGGTTGCTAAACCGCAAGGTGGTGCCAATCCCTTAAAAGCACCCTCAGTTCGGATTGCAGTCTGAAACTCGACTGCATGAA…	Bacteria	Bacteria_Bacteroidota	Bacteria_Bacteroidota_Ignavibacteria	Bacteria_Bacteroidota_Ignavibacteria_Ignavibacteriales	Bacteria_Bacteroidota_Ignavibacteria_Ignavibacteriales_SR-FBR-L83	Bacteria_Bacteroidota_Ignavibacteria_Ignavibacteriales_SR-FBR-L83_unc	Bacteria_Bacteroidota_Ignavibacteria_Ignavibacteriales_SR-FBR-L83_unc_unc
367	367	ACAAGCGGTGGAGTATGTGGTTTAATTCGACGCAACGCGCAGAACCTTACCTGGTCTTGACATCCCGGGAATCCTGTGGAAACATGGGAGTGCCTCTTACGAGGAACCCGGTGACAGGTGCTGCATGGCTGTCGTCAGCTCGTGTCGTGAGATGTTGGGTTAAGTCCCGCAACGAGCGCAACCCTTGTCTTTAGTTGCCAGCATTAAGTTGGGCACTCTAAAGAGACTGCCGGTGTCAAACCGGAGGAAGGTGGGGATGACGTCAAGTCCTCATGGCCTTTATGACCAGGGCTACACACGTACTACAATGGCATAAACAAAGGGCAGCGACATCGCGAGGTGAAGCGAATCCCAAAATTATGTCTCAGTCCGGATTGGAGTCTGCAACTCGACTCCATG…	Bacteria	Bacteria_Desulfobacterota	Bacteria_Desulfobacterota_Desulfobulbia	Bacteria_Desulfobacterota_Desulfobulbia_Desulfobulbales	Bacteria_Desulfobacterota_Desulfobulbia_Desulfobulbales_Desulfocapsaceae	Bacteria_Desulfobacterota_Desulfobulbia_Desulfobulbales_Desulfocapsaceae_unc	Bacteria_Desulfobacterota_Desulfobulbia_Desulfobulbales_Desulfocapsaceae_unc_unc
368	368	ACAAGCGGTGGAGTATGTGGTTTAATTCGAAGCAACGCGAAGAACCTTACCAGGTCTTGACATACCGGGCAAAGCCTCAGAGATGAGGAAATAGTTATGCCGGATACAGGTGGTGCATGGTTGTCGTCAGCTCGTGTCGTGAGATGTTGGGTTAAGTCCCGCAACGAGCGCAACCCTTGTCTTCAGTTACCATCATTCAGTTGGGGACTCTGGAGAGACTGCCGGTGACAAACCGGAGGAAGGTGGGGATGACGTCAAATCATCATGCCCCTTATGACCTGGGCTACACACGTACTACAATGGCGTATACAACGGGAAGCGAAATGGTGACATGGAGCAAATCTCACAAAGTACGTCTCAGTTCGGATTGAAGTCTGCAACTCGACTTCATGAAGTCGG…	Bacteria	Bacteria_Firmicutes	Bacteria_Firmicutes_Bacilli	Bacteria_Firmicutes_Bacilli_Erysipelotrichales	Bacteria_Firmicutes_Bacilli_Erysipelotrichales_Erysipelotrichaceae	Bacteria_Firmicutes_Bacilli_Erysipelotrichales_Erysipelotrichaceae_Erysipelothrix	Bacteria_Firmicutes_Bacilli_Erysipelotrichales_Erysipelotrichaceae_Erysipelothrix_unc
369	369	ACAAGCAGTGGAGCATGTGGTTTAATTCGATGCAACGCGAAGAACCTTACCTAGGCTTGAAAAGCAAGCGACCGAGTGTGAAAGCACTCTTCCAGCAATGGCGCTTGTACAGGTGCTGCATGGCTGTCGTCAGCTCGTGCCGTGAGGTGTTGGGTTAAGTCTCGCAACGAGCGCAACCCCTACCATTAGTTGCCATCAGGTTATGCTGGGCACTTTAATGGGACTGCCTACGCAAGTAGTGAGGAAGGTGGGGATGACGTCAAGTCAGCATGGCCCTTACGTCTAGGGCTACACACGTGCTACAATGGGTGCTACAATGGGTTGCCAAGCCGCGAGGTGGAGCCAATCCCATAAAGGCATCCTCAGTTCGGATTGCAGTCTGAAACTCGACTGCATGAA…	Bacteria	Bacteria_Bacteroidota	Bacteria_Bacteroidota_Ignavibacteria	Bacteria_Bacteroidota_Ignavibacteria_Ignavibacteriales	Bacteria_Bacteroidota_Ignavibacteria_Ignavibacteriales_SR-FBR-L83	Bacteria_Bacteroidota_Ignavibacteria_Ignavibacteriales_SR-FBR-L83_unc	Bacteria_Bacteroidota_Ignavibacteria_Ignavibacteriales_SR-FBR-L83_unc_unc
370	370	ACAAGCGGTGGATTATGTGGATTAATTCGATGCAACGCGAAAAACCTTACCTGGCCTTGACATGTAACGAACTTTCCAGAGATGGATTGGTGCTCGAAAGAGAGCGTTAACACAGGTGCTGCATGGCTGTCGTCAGCTCGTGTCGTGAGATGTTGGGTTAAGTCCCGCAACGAGCGCAACCCTTGCCATTAATTGCCATCATTTAGTTGGGCACTTTAATGGGACTGCCGGTGACAAACCGGAGGAAGGTGGGGATGACGTCAAGTCCTCATGGCCCTTATGGCCAGGGCTTCACACGTAATACAATGGTCGGTACAGAGGGTTGCCAACCCGCGAGGGGGAGCCAATCCCAGAAAGCCGATCGTAGTCCGGATTGTAGTCTGCAACTCGACTACATGA…	Bacteria	Bacteria_Proteobacteria	Bacteria_Proteobacteria_Gammaproteobacteria	Bacteria_Proteobacteria_Gammaproteobacteria_Burkholderiales	Bacteria_Proteobacteria_Gammaproteobacteria_Burkholderiales_Methylophilaceae	Bacteria_Proteobacteria_Gammaproteobacteria_Burkholderiales_Methylophilaceae_Methylotenera	Bacteria_Proteobacteria_Gammaproteobacteria_Burkholderiales_Methylophilaceae_Methylotenera_unc
371	371	ACAAGCGGTGGAGCATGTGGTTTAATTCGACGCAACGCGAAGAACCTTACCTGGGTTTGACATCCTGTGAATCTTCTAGAGATAGAGGAGTGCCTTCGGGAGCACAGAGACAGGTGCTGCATGGCTGTCGTCAGCTCGTGTCGTGAGATGTTTGGTTAAGTCCAGCAACGAGCGCAACCCTTATCTTTAGTTGCCAGCATTTAAGGTGGGAACTCTAAAGAGACTGCCCCGGTCAACGGGGAGGAAGGTGGGGATGACGTCAAGTCCTCATGGCCCTTATGTCCAGGGCTACACACGTGCTACAATGGTAAGTACAGAGGGCAGCGAACCGGTGACGGGGAGCCAATCCTTAAAGCTTATCTCAGTCCGGATTGGAGTCTGCAACTCGACTCCATGAAG…	Bacteria	Bacteria_Desulfobacterota	Bacteria_Desulfobacterota_Desulfobacteria	Bacteria_Desulfobacterota_Desulfobacteria_Desulfobacterales	Bacteria_Desulfobacterota_Desulfobacteria_Desulfobacterales_Desulfobacteraceae	Bacteria_Desulfobacterota_Desulfobacteria_Desulfobacterales_Desulfobacteraceae_unc	Bacteria_Desulfobacterota_Desulfobacteria_Desulfobacterales_Desulfobacteraceae_unc_unc
372	372	ACAACCAGTGGAACATGTGGTTCAATTCGAAACAAAACGAAAAACCTCACCAGGGTTTGACATGCTATCGTACATTCTGCTAGAAATAGTGGGAAATCCGCAAGGATGATAGCACAGGTGCTGCATGGCTGTCGTCAGCTCGTTCCGTGAGGAGTACCCTTAAGTGGGACAACGAGCGCAACCCTTATCTTGTGTTATATTTGTCACAAGAGACGGTCCCGACTTAGTCGGGAAGGAAGGCGGGGCAGACGTCAAGTCAGCATGGTCCTTATACCCTGGGCTACACACATGTTACAATGGATAAGAACAACGGGTTTTGCCACGAAGCAATTCGGAGCAAATCCCTGAAATTTATCCTCAGTGGGGATTGGGGTCTGCAACTCGACCCCATGAACACGG…	Bacteria	Bacteria_Patescibacteria	Bacteria_Patescibacteria_Microgenomatia	Bacteria_Patescibacteria_Microgenomatia_Candidatus_Roizmanbacteria	Bacteria_Patescibacteria_Microgenomatia_Candidatus_Roizmanbacteria_unc	Bacteria_Patescibacteria_Microgenomatia_Candidatus_Roizmanbacteria_unc_unc	Bacteria_Patescibacteria_Microgenomatia_Candidatus_Roizmanbacteria_unc_unc_unc
373	373	ACAAGCGGTGGAGCATGTGGTTCAATTCGATGCAACGCGAAAAACCTTACCTGCCCTTGACATGTCAGGAATCCTGCAGAGATGCGGGAGTGCCTTCGGGAACCTGAACACAGGTGCTGCATGGCTGTCGTCAGCTCGTGTCGTGAGATGTTGGGTTAAGTCCCGTAACGAGCGCAACCCTCGTCTCTAGTTGCCATCATTTAGTTGGGCACTCTAGAGAGACTGCCGGTGACAAACCGGAGGAAGGTGGGGATGACGTCAAGTCCTCATGGCCCTTATGGGCAGGGCTACACACGTGCTACAATGGCCGGTACAAAGGGTTGCCAAGTCGCAAGACGGAGCCAATCTCAGAAAGCCGGTCGTAGTCCGGATTGGAGTCTGCAACTCGACTCCATGAAG…	Bacteria	Bacteria_Proteobacteria	Bacteria_Proteobacteria_Gammaproteobacteria	Bacteria_Proteobacteria_Gammaproteobacteria_Acidiferrobacterales	Bacteria_Proteobacteria_Gammaproteobacteria_Acidiferrobacterales_Acidiferrobacteraceae	Bacteria_Proteobacteria_Gammaproteobacteria_Acidiferrobacterales_Acidiferrobacteraceae_Sulfurifustis	Bacteria_Proteobacteria_Gammaproteobacteria_Acidiferrobacterales_Acidiferrobacteraceae_Sulfurifustis_unc
374	374	ACAAGCAGCGGAGCATGTGGTTTAATTCGAAGCAACGCGAAGAACCTTACCAGGTCTTGACATCCTCTGACCATCTGAGAGATCAGACTTTCCCTTCGGGGACAGAGAGACAGGTGGTGCATGGTTGTCGTCAGCTCGTGTCGTGAGATGTTGGGTTAAGTCCCGCAACGAGCGCAACCCCTGTGGTTAGTTGCCATCATTTAGTTGGGCACTCTAAGCAGACTGCCGTGGATAACACGGAGGAAGGTGGGGACGACGTCAAATCATCATGCCCCTTATGACCTGGGCTACACACGTGCTACAATGGTCTGAACAGAGGGCTGCGAAACCGCGAGGTGAAGCTAATCCCTTAAAACAGATCTCAGTTCGGATTGCAGGCTGCAACTCGCCTGCATGAAG…	Bacteria	Bacteria_Firmicutes	Bacteria_Firmicutes_Clostridia	Bacteria_Firmicutes_Clostridia_Eubacteriales	Bacteria_Firmicutes_Clostridia_Eubacteriales_Eubacteriaceae	Bacteria_Firmicutes_Clostridia_Eubacteriales_Eubacteriaceae_Acetobacterium	Bacteria_Firmicutes_Clostridia_Eubacteriales_Eubacteriaceae_Acetobacterium_carbinolicum/psammolithicum/woodii
375	375	TACAACGGGTGGAGCCTGCGGTTCAATTGGATTCAACGCCGGAAAGCTTACCGGGTCAGACAGCAATATGAAGGTCAAGCTAAAGACTTTACCGAATTCGCTGAGAGGAGGTGCATGGCCGTCGTCAGTTCGTATCGTGAGACATCCTGTTAAGTCAGGCAACGAGCAAGACCCGTGCCCACAGTTGCCAGCATACCCTCCGGGGTGATGGGCACACTGTGGGGACCGCCGCTGCTAAAGCGGAGGAAGGGGCGGGCTACGGTAGGTCAGTATGCCCCGAATCATCCGGGCTACACGCGGGCTACAATGGTTGGGACAATGGGCACCTACACCGAGAGGTGATGGTAATCTCCTAAACCCAGCCTTAGTTCGGATTGAGGGCTGCAACTCGCCCTCATG…	Archaea	Archaea_Halobacterota	Archaea_Halobacterota_Methanosarcinia	Archaea_Halobacterota_Methanosarcinia_Methanosarciniales	Archaea_Halobacterota_Methanosarcinia_Methanosarciniales_Methanoperedenaceae	Archaea_Halobacterota_Methanosarcinia_Methanosarciniales_Methanoperedenaceae_Candidatus_Methanoperedens	Archaea_Halobacterota_Methanosarcinia_Methanosarciniales_Methanoperedenaceae_Candidatus_Methanoperedens_unc
376	376	TACAAGGGGTGCGGCGTGCGGTTTAATCTAATTCTACACAGAGAATCTCACCAGAGGCGACGGCAGAGTGATGGTCAAGCTGACGACTTTACCTGACGAGCCGAGAGGTAGTGCATGGCCGCCGTCAGCTCGTGCTGTAAAGTGTCCTGTTAAGTCAGGCAACGAGCAAGATCTGCATCCACCATTGCAAACAGGTCCTTTAGGATGACTGTGCACATAGTGGGGACTGCCCTGGAAACAGGGAGGAAGGTGCAGGCTACGGTAGGTCTGTATGCTCCGAATCTTCTGGGCTACACGCGCGCAACAATGGTACGGACAATGGGATGCAACACCGAAAGGTGAAGCTAATCCTCCAACCCGTATCCAAGTACAGATTGAGGGTTGTAATTCACCCTCATG…	Archaea	Archaea_Nanoarchaeota	Archaea_Nanoarchaeota_Nanoarchaeia	Archaea_Nanoarchaeota_Nanoarchaeia_Woesearchaeales	Archaea_Nanoarchaeota_Nanoarchaeia_Woesearchaeales_unc	Archaea_Nanoarchaeota_Nanoarchaeia_Woesearchaeales_unc_unc	Archaea_Nanoarchaeota_Nanoarchaeia_Woesearchaeales_unc_unc_unc
377	377	ACAAGGGGTGCGGCGTGCGGTTTAATTGAATTCGACGTCGGAAACCTCACCAGAGGCGACGGCAGAATGAAGCTCAGTCTAAAGGGCTTAGCTGACGAGCCGAGAGGTGGTGCATGGCTGGCGTCAGCTCGTGCTGTGAAGTGTCCTGTCAAGTCAGGCAACGAGCGAGACTTGCATCCACCGTTGCTAACGTGCCCGAAAGGGTGAGCGAGCACACTGTGGAGACTGCCCTCGAAAGAGGGAGGAAGGTGCAGGCTACGCCAAGTCTGTACGCCCCGAATCTTCTGGGCTACACGCGCGCAACAATGGTCGTGACAATGGGATGCGACACCGAAAGGTGAAGCCAAGCCTCGAAACACGACCCTAGTATGAATTGAGGGCTGCAACTCGCCCTCATGA…	Archaea	Archaea_Nanoarchaeota	Archaea_Nanoarchaeota_Nanoarchaeia	Archaea_Nanoarchaeota_Nanoarchaeia_Woesearchaeales	Archaea_Nanoarchaeota_Nanoarchaeia_Woesearchaeales_unc	Archaea_Nanoarchaeota_Nanoarchaeia_Woesearchaeales_unc_unc	Archaea_Nanoarchaeota_Nanoarchaeia_Woesearchaeales_unc_unc_unc
378	378	CACAAGGGGTGGATGCTGCGGTTCAATTGGATACAACGCCGGGAATATTACCAGAAGCGACGGCAGGATGAAGGCCAGACTAAAGATCTTGCCTAACGAGCCGAGAGGTACTGCATGGCCATCGTCAGCTCGTGGTGCGAACTGTCCGGTTAAGTCCGGTAACGAGCGAGACCCCTGTGCACTGTTGCAATCTCTCCGTCCGCGGAGGGAGCACTCTGTGCAGACTGCCCGTGTTAAATGGGAGGAAGGAAGGGGCGACGGTAGGTCAGTATGGTCTGAATCTTCTGGGCTACACGTGGCATACAATGGACGGGACAATGGGCTGCAACCCCGAAAGGGGAAGCTAATCTCAGAAACCCGCCCTAAGTTCGGATTGAGGGCTGAAACTCGCCCTCATGA…	Archaea	Archaea_Micrarchaeota	Archaea_Micrarchaeota_Micrarchaeia	Archaea_Micrarchaeota_Micrarchaeia_Micrarchaeales	Archaea_Micrarchaeota_Micrarchaeia_Micrarchaeales_Micrarchaeales_fa	Archaea_Micrarchaeota_Micrarchaeia_Micrarchaeales_Micrarchaeales_fa_Candidatus_Micrarchaeum	Archaea_Micrarchaeota_Micrarchaeia_Micrarchaeales_Micrarchaeales_fa_Candidatus_Micrarchaeum_unc
379	379	ACAAGCAGTGGAGCATGTGGTTTAATTCGATGCAACGCGAAGAACCTTACCTGGGCTTGAACTGCAGGTATTAGCTGCCTGAAAAGGTTAGTGATCCCCTTCGGGGGAACCTGTAGAGGTGCTGCATGGCTGTCGTCAGCTCGTGTCGTGAGATGTTGGGTTAAGTCCCGCAACGAGCGCAACCCTTGCCATTAGTTGTCAGCGAGTTATGTCGGATACTCTAATGGGACTGCCGGCGACGAGCCGGAGGAAGGTGGGGATGACGTCAAGTCAGCATGGCCTTTATGTCCAGGGCCACACACGTGCTACAATGGATGGTACAGAGGGACGCAAGACCGCAAGGTGGAGCAAATCCTTAAAACCATTCTCAGTTCGGATTGTAGGCTGCAATTCGCCTAC…	Bacteria	Bacteria_Acidobacteriota	Bacteria_Acidobacteriota_Aminicenantia	Bacteria_Acidobacteriota_Aminicenantia_Aminicenantales	Bacteria_Acidobacteriota_Aminicenantia_Aminicenantales_unc	Bacteria_Acidobacteriota_Aminicenantia_Aminicenantales_unc_unc	Bacteria_Acidobacteriota_Aminicenantia_Aminicenantales_unc_unc_unc
380	380	ACAAGCAGCGGAGCATGTGGTTTAATTCGACGCAACGCGAAGAACCTTACCAGGGCTTGACATCCCTCGCTATCTGCGGAAACGTAGAGTTCCCTTCGGGGACGAGGAGACAGGTGGTGCACGGTTGTCGTCAGCTCGTGTCGTGAGATGTTGGGTTAAGTCCCGCAACGAGCGCAACCCTTGTCCTTAGTTGCCAACGTAAAGTCGTGCACTCTAGGGAGACTGCCGGAGACAATTCGGAGGAAGGTGGGGATGACGTCAAATCATCATGCCCCTTATGTCCTGGGCTACACACGTGCTACAATGGGCTGTACAAAGGGTAGCGAAGCCGCGAGGTGGAGCCAATCCCATAAAACAGCTCTCAGTTCAGATCGCAGGCTGCAACTCGCCTGCGTGAAG…	Bacteria	Bacteria_Firmicutes	Bacteria_Firmicutes_Thermoanaerobacteria	Bacteria_Firmicutes_Thermoanaerobacteria_Thermoanaerobacterales	Bacteria_Firmicutes_Thermoanaerobacteria_Thermoanaerobacterales_SRB2	Bacteria_Firmicutes_Thermoanaerobacteria_Thermoanaerobacterales_SRB2_unc	Bacteria_Firmicutes_Thermoanaerobacteria_Thermoanaerobacterales_SRB2_unc_unc
381	381	ACAAGCGGTGGAGCATGTGGTTTAATTCGAAGCAACGCGAAGAACCTTACCTGGGCTTGACATGCACGGGAAAGCCGGTGGAAACATCGGTCCCTCTTCGGAGTCCGTGCACAGGTGCTGCATGGCTGTCGTCAGCTCGTGTCGTGAGATGTTGGGTTAAGTCCCGCAACGAGCGCAACCCTTGTCCCTAGTTACCAGCGAGTCAAGTCGGGCACTCTAGGGAGACTGCCGGTGTCAAACCGGAGGAAGGTGGGGATGACGTCAAGTCATCATGGCCCTTACGTCCAGGGCTACACACGTGCTACAATGGCCGGTACAAAGCGTCGCCAACTCGCGAGAGTGCGCTAATCGCAGAAAGCCGGTCTAAGTTCGGATTGCAGTCTGCAACTCGACTGCATG…	Bacteria	Bacteria_Gemmatimonadota	Bacteria_Gemmatimonadota_Gemmatimonadetes	Bacteria_Gemmatimonadota_Gemmatimonadetes_Gemmatimonadales	Bacteria_Gemmatimonadota_Gemmatimonadetes_Gemmatimonadales_Gemmatimonadaceae	Bacteria_Gemmatimonadota_Gemmatimonadetes_Gemmatimonadales_Gemmatimonadaceae_unc	Bacteria_Gemmatimonadota_Gemmatimonadetes_Gemmatimonadales_Gemmatimonadaceae_unc_unc
382	382	ACAAGTGGTGGAGCATGTGGTTTAATTCGAAGATACACGAAGAACCTTACCTGGCCTTGACATCCCAAGAACTTTCCAGAGATGGATTGGTGCTAGCTTGCTAGAACTTGGTGACAGGTGCTGCACGGCTGTCGTCAGCTCGTGTCGTGAGATGTTGGGTTAAGTCCCGCAACGAGCGCAACCCTCGTCTTTAGTTGCTAACAGTTCGGCTGAGCACTCTAAAGAGACTGCCTCCGTAAGGAGGAGGAAGGTGAGGACGACGTCAAGTCATCATGGCCCTTACGGCCAGGGCTACACACGTGCTACAATGGGGCGTACAGAGAGCTGCAATACCGCGAGGTGGAGCCAATCTCTTAAAGCGTCTCTCAGTTCGGATTGTTCTCTGCAACTCGAGAACAT…	Bacteria	Bacteria_Campilobacterota	Bacteria_Campilobacterota_Campylobacteria	Bacteria_Campilobacterota_Campylobacteria_Campylobacterales	Bacteria_Campilobacterota_Campylobacteria_Campylobacterales_Sulfurimonadaceae	Bacteria_Campilobacterota_Campylobacteria_Campylobacterales_Sulfurimonadaceae_Sulfuricurvum	Bacteria_Campilobacterota_Campylobacteria_Campylobacterales_Sulfurimonadaceae_Sulfuricurvum_unc
383	383	ACAAGCGGTGGAGTATGTGGTTTAATTCGATGCAACGCGAAGAACCTTACCTAGGCTTGACATCCTACGAACCTCTTGGAAACTTGAGGGTGCCCTTCGGGGAGCGTAGAGACAGGTGCTGCATGGCTGTCGTCAGCTCGTGCCGTGAGGTGTTGGGTTAAGTCCCGCAACGAGCGCAACCCCTATTGTTAGTTGCCAGCAAGTGAAGTTGGGCACTCTAATGAGACTGCCCGGGTCAACCGGGAGGAAGGTGGGGACGACGTCAAGTCATCATGGCCCTTACGTCTAGGGCTACACACGTACTACAATGGTGGGTACAGAGGGCAGCAAAGCCGCGAGGCCAAGCCAATCCCAAAAAACCCATCTCAGTCCGGATTGCAGTCTGCAACTCGACTGCAT…	Bacteria	Bacteria_Desulfobacterota	Bacteria_Desulfobacterota_Desulfovibrionia	Bacteria_Desulfobacterota_Desulfovibrionia_Desulfovibrionales	Bacteria_Desulfobacterota_Desulfovibrionia_Desulfovibrionales_Desulfovibrionaceae	Bacteria_Desulfobacterota_Desulfovibrionia_Desulfovibrionales_Desulfovibrionaceae_Desulfovibrio	Bacteria_Desulfobacterota_Desulfovibrionia_Desulfovibrionales_Desulfovibrionaceae_Desulfovibrio_unc
384	384	ACAACCAGTGGAACATGTGGCTTAATTCGAAACGAACCGAAGAACCTCACCAGGGTTTGACATACAACTGCAACCCCCATGAAAATGGGGGCCCCTTCGAGGGTGTTGTACAGGTGCTGCATGGCTGTCGTCAGTTCGTTCCGTGAGGAGTGCCCTTAAGTGGGACAACGAACGCAACCCCTGTCTTATGTTACAAGTATCATAAGAGACTGCCCGAGCTTTGCTCGGGAGGAAGGAGGGGCAGACGTCAAGTCAGCATGGTCCTTATACCCTGGGCTGCACACATGTTACAATGGGAAGTACAATGAGCTTGAGCTAGCCGGCGACGGTATGCGAATCTCATAAAACTTCTCTCAGTTGGGATTGAAGGCTGCAATTCGCCTTCATGAACCCGGAATT…	Bacteria	Bacteria_Patescibacteria	Bacteria_Patescibacteria_Microgenomatia	Bacteria_Patescibacteria_Microgenomatia_Candidatus_Roizmanbacteria	Bacteria_Patescibacteria_Microgenomatia_Candidatus_Roizmanbacteria_unc	Bacteria_Patescibacteria_Microgenomatia_Candidatus_Roizmanbacteria_unc_unc	Bacteria_Patescibacteria_Microgenomatia_Candidatus_Roizmanbacteria_unc_unc_unc
385	385	ACAAGCGGTGGATGATGTGGTTTAATTCGATGCAACGCGAAAAACCTTACCCACCTTTGACATGTACGGAATCCTTTAGAGATAGAGGAGTGCTCGAAAGAGAGCCGTAACACAGGTGCTGCATGGCTGTCGTCAGCTCGTGTCGTGAGATGTTGGGTTAAGTCCCGCAACGAGCGCAACCCTTGTCATTAGTTGCTACATTCAGTTGGGCACTCTAATGAGACTGCCGGTGACAAGCCGGAGGAAGGTGGGGATGACGTCAAGTCCTCATGGCCCTTATAGGTGGGGCTACACACGTCATACAATGGCTGGTACAAAGGGTTGCCAACCCGCGAGGGGGAGCTAATCCCATAAAGCCAGTCGTAGTCCGGATCGTAGTCTGCAACTCGACTACGTGAA…	Bacteria	Bacteria_Proteobacteria	Bacteria_Proteobacteria_Gammaproteobacteria	Bacteria_Proteobacteria_Gammaproteobacteria_Burkholderiales	Bacteria_Proteobacteria_Gammaproteobacteria_Burkholderiales_Comamonadaceae	Bacteria_Proteobacteria_Gammaproteobacteria_Burkholderiales_Comamonadaceae_Rhodoferax	Bacteria_Proteobacteria_Gammaproteobacteria_Burkholderiales_Comamonadaceae_Rhodoferax_unc
386	386	TAGAACAGGCTTTCCTTGACGTAGATCACGTCGTCTTTCTTGACCGGGTCGGCCAGGCTGGCGTCCAGCTGCTGCAATTCTCCGCTGGCACTGCGGCGCATGATCCTGAGGCCCTTCTGGGTGCCGCGCGCGGTGACACCGCCGCCTATCGACAGCGCCTGTACCACGCTCATATTCCGTTCCAAGCGGAACGCGCCGGGGCGCTGCACTTCGCCGTAGATGTAGAACATCGGCTGGCGCGCGACGTTGACGATGTCGCCATCCTGCACCATTTCATTGCT	Eukaryota	Eukaryota_unc	Eukaryota_unc_unc	Eukaryota_unc_unc_unc	Eukaryota_unc_unc_unc_unc	Eukaryota_unc_unc_unc_unc_unc	Eukaryota_unc_unc_unc_unc_unc_unc
387	387	TACAAGGGGTGCGGCGTGCGGTTTAATCCAATTCAACACGGAGAATCTCACCAGGAGCGACGGCAGGATGAAGGTCAGGTTAAAGGTCTTACCTAACGAGCCGAGAGGTAGTGCATGGCCGTCGTCAGCTCGTGCCGTAAGGTGTCCTGTTAAGTCAGGCAACGAGCGAGACCTGCGCACACAATTGCTAACGAGAACAGCAATGTTTGATCGAGCATCATTGTGCGGACTGCTCCAGAAATGGAGAGGAAGGTGCAGGCAACGGTAGGTCTGTATGCTCCGAATCTTCTGGGCTACACGCGCGCAACAATGGTGGGTACAATGGGATGCAACACCGAAAGGTGAAGCTAATCCTCCAAAACCCATCCTAGTTCAGATCGTGGATTGCAACTCATCCAC…	Archaea	Archaea_Nanoarchaeota	Archaea_Nanoarchaeota_Nanoarchaeia	Archaea_Nanoarchaeota_Nanoarchaeia_Woesearchaeales	Archaea_Nanoarchaeota_Nanoarchaeia_Woesearchaeales_unc	Archaea_Nanoarchaeota_Nanoarchaeia_Woesearchaeales_unc_unc	Archaea_Nanoarchaeota_Nanoarchaeia_Woesearchaeales_unc_unc_unc
388	388	ACAAGCGGTGGAGCATGTGGTTTAATTCGACGCTACGCGAAGAACCTTACCTGGGCTTGACATGTTAGTGGTAAGAACCTGAAAAGGCGATGACCTGTAGCAATACAGGAGCTAACACAGGTGCTGCATGGCTGTCGTCAGCTCGTGTCGTGAGATGTTGGGTTAAGTCCCGCAACGAGCGCAACCCTTATCCTCTGTTACTCCGCAAGGAGGTCTCTGAGGAAACTGCCGGCGATGAGCTGGAGGAAGGTGGGGATGACGTCAAGTCCTCATGGCCCTTATGTCCAGGGCTACACACGTGCTACAATGGGTGCTACAGAGGGAAGCAAGACCGTGAGGTGGAGCCAACCCCTAAAAGCATTCGTAGTTGGGATCGGAGTCTGCAACTCGACTCCGTGA…	Bacteria	Bacteria_Nitrospirota	Bacteria_Nitrospirota_Thermodesulfovibrionia	Bacteria_Nitrospirota_Thermodesulfovibrionia_unc	Bacteria_Nitrospirota_Thermodesulfovibrionia_unc_unc	Bacteria_Nitrospirota_Thermodesulfovibrionia_unc_unc_unc	Bacteria_Nitrospirota_Thermodesulfovibrionia_unc_unc_unc_unc
389	389	ACAAGTAGCGGAGCATGTGGTTTAATTCGAAGCAACGCGAAAAACCTTACCAGATCTTGACATCCTCTTGAAAAGCGCTTAACCGCGCTCCTCCTTCGGGACAAGAGAGACAGGTGGTGCATGGTTGTCGTCAGCTCGTGTCGTGAGATGTTGGGTTAAGTCCCGCAACGAGCGCAACCCTTGTCTTTAGTTGCCATCAGGTTAAGCTGGGCACTCTAGAGAGACTGCCGTGGACAACACGGAGGAAGGTGGGGATGACGTCAAATCATCATGCCCCTTATGATCTGGGCTACACACGTGCTACAATGGTCGGTACAACGGGCAGCGAAGGAGTGATCTGGAGCGAATCCTAATAAGCCGATCCCAGTTCGGATTGTAGGCTGCAACTCGCCTACATGA…	Bacteria	Bacteria_Firmicutes	Bacteria_Firmicutes_Clostridia	Bacteria_Firmicutes_Clostridia_Peptostreptococcales-Tissierellales	Bacteria_Firmicutes_Clostridia_Peptostreptococcales-Tissierellales_Fusibacteraceae	Bacteria_Firmicutes_Clostridia_Peptostreptococcales-Tissierellales_Fusibacteraceae_Fusibacter	Bacteria_Firmicutes_Clostridia_Peptostreptococcales-Tissierellales_Fusibacteraceae_Fusibacter_unc
390	390	ACAACCAGTGGAACATGTGGCTTAATTCGATACAAAACGAAGAACCTCACCAGGGTTTGACATGCAGTTGCACACCCCGAGAAATCGGGGCTCCTTCGAGGGTACTGCACAGGTGTTGCATGGCTGTCGTCAGTTCGTTCCGTGAGGAGTGCCCTTAAGTGGGACAACGAACGCAACCCCCATCGTATGTTATACGTGTCATACGAAACTGCCTGAGCTTAGCTCGGGAGGAAGGAGGGGCAGATGTCAAGTCAGCATGACCCTTATACCCTGGGCTGCACACATGTTACAATGGGAAGGACAATGGGTTTTGCAAGCCAGCGATGGCAAGCCAACCTCATAAACCTTCTCTCAGTTGGGATTGAAGTCTGCAATTCGACTTCATGAACTTGGAATTGG…	Bacteria	Bacteria_Patescibacteria	Bacteria_Patescibacteria_Microgenomatia	Bacteria_Patescibacteria_Microgenomatia_Candidatus_Roizmanbacteria	Bacteria_Patescibacteria_Microgenomatia_Candidatus_Roizmanbacteria_unc	Bacteria_Patescibacteria_Microgenomatia_Candidatus_Roizmanbacteria_unc_unc	Bacteria_Patescibacteria_Microgenomatia_Candidatus_Roizmanbacteria_unc_unc_unc
391	391	CACAACAGGTGGAGCCTGCGGTTTAATCGGACTCAACGCCGGAAATCTCACCGGATAAGACAGCTGGATGATAGCCGGGCTGAAGACTCTGCTTGACTAGCTGAGAGGAGGTGCATGGCCGTCGTCAGTTCGTACTGTGAAGCATCCTGTTAAGTCAGGCAACGAGCGAGACCCACGCCAACAGTTGCCAGCATGTCCTCCGGGATGATGGGGACACTGTTGGGACCGCCTCTGCTAAAGAGGAGGAAGGAATGGGCAACGGTAGGTCAGCATGCCCCGAATTATCCGGGCTACACGCGGGCTACAATGGTCAGGACAATGGGTATCAACACCGAAAGGTGAAGGCAATCTCTTAAACCTGTCCTTAGTTCGGATTGTGGGCTGCAACTCGCCCACATG…	Archaea	Archaea_Halobacterota	Archaea_Halobacterota_Methanomicrobia	Archaea_Halobacterota_Methanomicrobia_Methanomicrobiales	Archaea_Halobacterota_Methanomicrobia_Methanomicrobiales_Methanoregulaceae	Archaea_Halobacterota_Methanomicrobia_Methanomicrobiales_Methanoregulaceae_Methanolinea	Archaea_Halobacterota_Methanomicrobia_Methanomicrobiales_Methanoregulaceae_Methanolinea_unc
392	392	ACAAGCGGTGGAGCATGTGGTTTAATTCGACGCAACGCGAAGAACCTTACCTGGGCTTGAACTGTAATGGACCGGTGCAGAGATGTGCCTTTTCGCAAGAACTGTTACAGAGGTGCTGCATGGCTGTCGTCAGCTCGTGTCGTGAGATGTTGGGTTAAGTCCCGCAACGAGCGCAACCCTTACCCGTAGTTGCCAGCGCGTCATGGCGGGAACTCTACGGGGACTGCCCGGGTTAACCGGGAGGAAGGTGGGGATGATGTCAAGTCCTCATGGCCCTTATGTCCAGGGCTACACACGTGCTACAATGGGCGATACAAACCGTTGCAAAGTCGCGAGATGGAGCTAATCGGAGAAAGTCGTCCTCAGTTCGGATTGTAGTCTGCAACTCGACTGCATGAA…	Bacteria	Bacteria_Acidobacteriota	Bacteria_Acidobacteriota_Holophagae	Bacteria_Acidobacteriota_Holophagae_Holophagales	Bacteria_Acidobacteriota_Holophagae_Holophagales_Holophagaceae	Bacteria_Acidobacteriota_Holophagae_Holophagales_Holophagaceae_Geothrix	Bacteria_Acidobacteriota_Holophagae_Holophagales_Holophagaceae_Geothrix_unc
393	393	CACAAGCCGTGGATGCTGCGGTTCAATTGGACTCAACGCCGGAAAACTCACCAGGAGAGACGGCAGGATGAAGCTCAGGCTGAAGACCTTAGCTAACGCGCCGAGAGGTGTTGCATGGCCAGCGTCAGCTCGTGCCGTGAGGTGTCAGGTTAAGTCCTGCAACGAGCGAGATCTCCGTCTACAGTTGCTAACTCAGAAGTAATTTTGGGTGCACTCTGTGGAGACTGCCCGCGTTAAGTGGGAGGAAGGAGGAGGCGACGCTAGGTCTGTATGGCCCTAATCTCCTGGGCCACACGTGGCATACAAAGGCCGAGACAATGGGTCCCGACGCCGAAAGGCGAAGGCAATCCCCGAAACTCGGCCTCAGTTCGGATCGAGGGCTGAAACTCGCCCTCGTGA…	Archaea	Archaea_Micrarchaeota	Archaea_Micrarchaeota_Micrarchaeia	Archaea_Micrarchaeota_Micrarchaeia_Micrarchaeales	Archaea_Micrarchaeota_Micrarchaeia_Micrarchaeales_CG1-02-32-21	Archaea_Micrarchaeota_Micrarchaeia_Micrarchaeales_CG1-02-32-21_unc	Archaea_Micrarchaeota_Micrarchaeia_Micrarchaeales_CG1-02-32-21_unc_unc
394	394	ACAAGCAGTGGAGCATGTGGTTCAATTCGATGCAACGCGAAGAACCTTACCTGGGTTTGAAAGGCAAGTGACAGTCCCTGAAAGGGGATCTCTCCGCAAGGGGCACTTGTACAGGTGCTGCATGGCTGTCGTCAGCTCGTGCCGTGAGGTGTTTGGTTAAGTCCAGCAACGAGCGCAACCCCTGCACTTAGTTGCCATCAGGTTATGCTGGGCACTCTAAGTGGACTGCCTACGTAAGTAGTGAGGAAGGTGGGGATGACGTCAAGTCCTCATGGCCCTTACATCCAGGGCTACACACGTGCTACAATGGTCGATACAACGGGTTGCCAAACCGCGAGGTGGAGCTAATCCCTTAAAATCGACCTCAGTTCGGATTGGAGTCTGCAACTCGACTTCATG…	Bacteria	Bacteria_Bacteroidota	Bacteria_Bacteroidota_Kryptonia	Bacteria_Bacteroidota_Kryptonia_Kryptoniales	Bacteria_Bacteroidota_Kryptonia_Kryptoniales_BSV26	Bacteria_Bacteroidota_Kryptonia_Kryptoniales_BSV26_unc	Bacteria_Bacteroidota_Kryptonia_Kryptoniales_BSV26_unc_unc
395	395	ACAAGCGGTGGATGATGTGGTTTAATTCGATGCAACGCGAAAAACCTTACCCACCTTTGACATGTATGGAAGTCGCCAGAGATGGCTTCGTGCTCGAAAGAGAGCCATAACACAGGTGCTGCATGGCTGTCGTCAGCTCGTGTCGTGAGATGTTGGGTTAAGTCCCGCAACGAGCGCAACCCTTGTCATTAGTTGCTACATTTAGTTGGGCACTCTAATGAGACTGCCGGTGACAAACCGGAGGAAGGTGGGGATGACGTCAAGTCCTCATGGCCCTTATAGGTGGGGCTACACACGTCATACAATGGCTGGTACAAAGGGTTGCCAACCCGCGAGGGGGAGCCAATCCCGCAAAGCCAGTCGTAGTCCGGATCGCAGTCTGCAACTCGACTGCGTGAA…	Bacteria	Bacteria_Proteobacteria	Bacteria_Proteobacteria_Gammaproteobacteria	Bacteria_Proteobacteria_Gammaproteobacteria_Burkholderiales	Bacteria_Proteobacteria_Gammaproteobacteria_Burkholderiales_Comamonadaceae	Bacteria_Proteobacteria_Gammaproteobacteria_Burkholderiales_Comamonadaceae_unc	Bacteria_Proteobacteria_Gammaproteobacteria_Burkholderiales_Comamonadaceae_unc_unc
396	396	CACAAGGGGTGAAGCCTGCGGTTCAATTGGAGTCAACGCCAGAAATCTTACCCGAGGAGACAGCAGAATGAAGGTCAAGCTGAAGACTTTACCAGACAAGCTGAGAGGTGGTGCATGGCCGTCGCCAGCTCGTGCCGTGAGATGTCCTGTTAAGTCAGGTAACGAGCGAGACCCTTGCCTCTAGTTGCCACCATTACTCTCTGGAGTAGTGGGGCGAATTAGCGGGACCGCCACAGTTAATGTGGAGGAAGGAGAGGGCCACGGCAGGTCAGTATGCCCCGAAACCTTGGGGCTACACGCGGGCTGCAATGGTAGCGACAATGTGTTTCGAACCCTAAAGGGGGAGGCAATCATTAAACGCTACCTCAGTTATGACTGAGGGCTGCAACTCGCCCTCAC…	Archaea	Archaea_Crenarchaeota	Archaea_Crenarchaeota_Nitrososphaeria	Archaea_Crenarchaeota_Nitrososphaeria_Nitrosopumilales	Archaea_Crenarchaeota_Nitrososphaeria_Nitrosopumilales_Nitrosopumilaceae	Archaea_Crenarchaeota_Nitrososphaeria_Nitrosopumilales_Nitrosopumilaceae_unc	Archaea_Crenarchaeota_Nitrososphaeria_Nitrosopumilales_Nitrosopumilaceae_unc_unc
397	397	CACAAGGGGTGCGGCGTGCGGTTCAATCTAACTCAACGCAGAGAATCTCACCAGCAGCGCCGGCAGGATGAAGGTCAGGTTAAATGTCTTACCCAACGAGCCGAGAGGTAGTGCATGGCCGTCGTCAGCTCGTGCCGTAAGGTGTCCAGCTAAGTCTGGTAACGAGCGAGACCCATACCCATACTTGCTCTCGGGTGCTACGGCATGACCGAGCACAGTATGGGGACTGCCTGGGAAACCAGGAGGAAGGTGTGGGCTACGGTAGGTCTGTATGCTCCGAATCTGCTGGGCTACACGCGCGCAACAATGGCGGGAACAATGGGATGCAACGCCGAAAGGCGGAGCTAAACCTCGAAATCCCGTCTTAGTTTAGATTGAGGGCTGTAACTCGCCTTCATG…	Archaea	Archaea_Nanoarchaeota	Archaea_Nanoarchaeota_Nanoarchaeia	Archaea_Nanoarchaeota_Nanoarchaeia_Woesearchaeales	Archaea_Nanoarchaeota_Nanoarchaeia_Woesearchaeales_unc	Archaea_Nanoarchaeota_Nanoarchaeia_Woesearchaeales_unc_unc	Archaea_Nanoarchaeota_Nanoarchaeia_Woesearchaeales_unc_unc_unc
398	398	ACAAGCAGCGGAGCGTGTGGTTTAATTCGACGCAACGCGAAGAACCTTACCAGGGCTTGACATGCTGGGGTAGGACCCCGAAAGGGGAACGAACCGTAAAGTCGGTAATCAGCACAGGTGCTGCATGGCTGTCGTCAGCTCGTGCCGTGAGGTGTTGGGTTAAGTCCCGCAACGAGCGCAACCCTCGTCGCTAGTTAAATTCTCTAGCGAGACTGCCGAGCTAAACTCGGAGGAAGGCGGGGACGACGTCAAGTCATCATGGCCCTTATGCCCTGGGCTACACACACGCTACAATGGACGGTACAAAGGGTTGCCAAGCCGCGAGGCGGAGCTAATCCCACCAAAGCCGTCCTCAGTTCAGATTGCAGGCTGAAACTCGCCTGCATGAAGGCGGAGTTG…	Bacteria	Bacteria_Chloroflexi	Bacteria_Chloroflexi_unc	Bacteria_Chloroflexi_unc_unc	Bacteria_Chloroflexi_unc_unc_unc	Bacteria_Chloroflexi_unc_unc_unc_unc	Bacteria_Chloroflexi_unc_unc_unc_unc_unc
399	399	ACAAGCGGTGGAGTATGTGGTTTAATTCGACGCAACGCGCAGAACCTTACCTGGGCTTGACATCCCGGGGATTTGCTGGAAACAGTGAAGTGCCTTCGCAAGAAGGAACCCGGTGACAGGTGCTGCATGGCTGTCGTCAGCTCGTGTCGTGAGATGTTGGGTTAAGTCCCGCAACGAGCGCAACCCTCGCCTTTAGTTGCCAGCATTAAGTTGGGCACTCTAAAGGGACTGCCGGTGTCAAACCGGAGGAAGGTGGGGATGACGTCAAGTCCTCATGGCCTTTATGTCCAGGGCTACACACGTACTACAATGGCCGGTACAAAGGGCAGCGACTTAGCGATAAGAAGCCAATCCCATAAAGCCGGTCTCAGTCCGGATCGCAGTCTGCAACTCGACTGC…	Bacteria	Bacteria_Desulfobacterota	Bacteria_Desulfobacterota_Desulfobulbia	Bacteria_Desulfobacterota_Desulfobulbia_Desulfobulbales	Bacteria_Desulfobacterota_Desulfobulbia_Desulfobulbales_Desulfurivibrionaceae	Bacteria_Desulfobacterota_Desulfobulbia_Desulfobulbales_Desulfurivibrionaceae_Desulfurivibrio	Bacteria_Desulfobacterota_Desulfobulbia_Desulfobulbales_Desulfurivibrionaceae_Desulfurivibrio_unc
400	400	GAAAAGCCAGCAGCGCATCGCGGCACTCGATGTGGTCCAGCGGCTCCAGCACCGGGTTCGTCTTGAACTCGTAGCCGTGTTGCAGGCGCCACTGCAGCTCGCCTATCCACACCGTCACGCGCGCCAGTTCAGCCGCGTATTCGTTGAGTTCGATGCCCAGCATGTTGTGCGGGCCGGTCACCAGGTCGGCCTCGCGGTCCAGGCCCATCAACGCGGCGTCAATGTGGCTCTGGTGTTCGATGTCTTTGAGCGCCTTCAGGCCGAGGAACAGAAAGTTGCCACTGCCGCAGGCCGGGTCGAGCACGCGGTAGCTGCTGAGCTGGTCCAGCCAGCCGATGAACCTGGCCTTGGCGGCCTTGTAGTGTTTGTCGCCCTTGCGGGTGCTTTTG	Eukaryota	Eukaryota_unc	Eukaryota_unc_unc	Eukaryota_unc_unc_unc	Eukaryota_unc_unc_unc_unc	Eukaryota_unc_unc_unc_unc_unc	Eukaryota_unc_unc_unc_unc_unc_unc
401	401	ACAAGCAGCGGAGCGTGTGGTTTAATTCGATGCTACACGAAGAACCTTACCCGGGTTTGACATGCAAGTGGTAGTGATCTGAAAGGTGAACGACCCGCAAGGGAGCTTGCACAGGTGTTGCATGGCTGTCGTCAGCTCGTGTCGTGAGATGTTCGGTTAAGTCCGCTAACGAGCGCAACCCTCGCTGTATGTTACATGTGTCATACAGGACCGCCGGTATCAAGCCGGAGGAAGGTGGGGATGACGTCAAGTCCGCATGGCCTTTATGTCCGGGGCTACACACACGCTACAATGGGCAGTACAATGGGTTGCTAAGCCGCGAGGTGGAGCCAATCCCCCAAAGCTGTCCTCAGTTCAGATTGCAGGCTGCAACTCGCCTGCATGAAGATGGAGTTGCTA…	Bacteria	Bacteria_Chloroflexi	Bacteria_Chloroflexi_Anaerolineae	Bacteria_Chloroflexi_Anaerolineae_Anaerolineales	Bacteria_Chloroflexi_Anaerolineae_Anaerolineales_Anaerolineaceae	Bacteria_Chloroflexi_Anaerolineae_Anaerolineales_Anaerolineaceae_unc	Bacteria_Chloroflexi_Anaerolineae_Anaerolineales_Anaerolineaceae_unc_unc
402	402	ACAACCGGTGGAGCATGTGGTTTAATTCGATACGAAGCGAAAGACCTCACCCAGGCTTGACATACAACTGCAAATCCTGCGAAAGCAGGACTTCTTCGAGAGTGTTGTACAGCTGTTGCATGGCTGTCGTAAGTTCGTGTCGTGAGACGTTCCTTTAAGTAGGATAACGAACGAAACCCCTATCGTGTGTTGAATATTCACGCGAGACTGCTCTTGATAGTATCAAGGGAGGAAGGAGGGGATGACGTCAAGTCAGCATGACGCTTACGCCTGGGGCCACACACATCCTACAATGGGAAGTAACAATAGGTCGCCAACCCGCAAGGGGGAGCCAATCCTACAAACCTTCCCTCAGTTCAGATTGAGGGCTGCAACTCGCCCTCATGAAGTCGGAATCGG…	Bacteria	Bacteria_Patescibacteria	Bacteria_Patescibacteria_Microgenomatia	Bacteria_Patescibacteria_Microgenomatia_Candidatus_Collierbacteria	Bacteria_Patescibacteria_Microgenomatia_Candidatus_Collierbacteria_unc	Bacteria_Patescibacteria_Microgenomatia_Candidatus_Collierbacteria_unc_unc	Bacteria_Patescibacteria_Microgenomatia_Candidatus_Collierbacteria_unc_unc_unc
403	403	ACAAGCGGTGGATTATGTGGTTTAATTCGAAGCAACGCGCAGAACCTTACCTGGGCTTGAACTCCTACGAACCCGGCCCAAAAGCTGGGGTGCTCTTCGGAGAATGTAGAGAGAGGCGCTGCATGGCTGTCGTCAGCTCGTGTCGTGAGATGTTGGGTTAAGTCTCGCAACGAGCGCAACCCCTATCCTTAGTTGCCAGCATTAAGTTGGGCACTCTAGGGAGACTGCCCGGGCTAACCGGGAGGAAGGTGGGGATGACGTCAAGTCCTCATGGCCCTTATGTCCAGGGCTACACACGTAATACAATGGTCGGTACAAAGGGAAGCGAACTCGCGAGGGGGAGCAAATCTCAAAAAGCCGATCTCAGTCCGGATTGGAGTCTGCAACTCGACTCCATGA…	Bacteria	Bacteria_Bdellovibrionota	Bacteria_Bdellovibrionota_Bdellovibrionia	Bacteria_Bdellovibrionota_Bdellovibrionia_Bacteriovoracales	Bacteria_Bdellovibrionota_Bdellovibrionia_Bacteriovoracales_Bacteriovoracaceae	Bacteria_Bdellovibrionota_Bdellovibrionia_Bacteriovoracales_Bacteriovoracaceae_unc	Bacteria_Bdellovibrionota_Bdellovibrionia_Bacteriovoracales_Bacteriovoracaceae_unc_unc
404	404	ACAAGCGGAGGAACATGTGGTTTAATTCGATGATACGCGAGGAACCTTACCTGGGCTTAAATGTAGAGTGCATGATGTGGAAACATGTCTTCCCTTCGGGGCTCTCTGCAAGGTGCTGCATGGTTGTCGTCAGCTCGTGCCGTGAGGTGTCGGGTTAAGTCCCATAACGAGCGCAACCCTTATCGTTAGTTGCCAGCGGGTAATGCCGGGAACTCTAACGAAACTGCCGGTGTAAACCGAGAGGAAGGTGGGGATGACGTCAAATCAGCACGGCCCTTATGTCCAGGGCTACACACGTGTTACAATGGCCGGTACAGAGGGCAGCTACCTGGAGACAGGATGCGAATCTCGAAAGCCGGTCTCAGTTCGGATCGGAGTCTGCAACTCGACTCCGTGAAG…	Bacteria	Bacteria_Bacteroidota	Bacteria_Bacteroidota_Bacteroidia	Bacteria_Bacteroidota_Bacteroidia_Bacteroidales	Bacteria_Bacteroidota_Bacteroidia_Bacteroidales_Bacteroidetes_vadinHA17	Bacteria_Bacteroidota_Bacteroidia_Bacteroidales_Bacteroidetes_vadinHA17_unc	Bacteria_Bacteroidota_Bacteroidia_Bacteroidales_Bacteroidetes_vadinHA17_unc_unc
405	405	ACAAGCGGTGGAGCATGTGGTTTAATTCGATGCAACGCGAAGAACCTTACCTACCCTTGACATCCAGAGAATCTGTTAGAGATAGTAGAGTGCCTTCGGGAACTCTGAGACAGGTGCTGCATGGCTGTCGTCAGCTCGTGTCGTGAGATGTTGGGTTAAGTCCCGTAACGAGCGCAACCCTTATCCTTAGTTGCCAGCGAGTCAAGTCGGGAACTCTAGGGAGACTGCCGGTGATAAACCGGAGGAAGGTGGGGACGACGTCAAGTCATCATGGCCCTTATGGGTAGGGCTACACACGTGCTACAATGGTCGGTACAGAGGGCAGCGAACTGGCGACAGTAAGCAAATCCCAGAAAGCCGATCTTAGTCCGGATTGGAGTCTGCAACTCGACTCCATGA…	Bacteria	Bacteria_Proteobacteria	Bacteria_Proteobacteria_Gammaproteobacteria	Bacteria_Proteobacteria_Gammaproteobacteria_Methylococcales	Bacteria_Proteobacteria_Gammaproteobacteria_Methylococcales_Methylomonadaceae	Bacteria_Proteobacteria_Gammaproteobacteria_Methylococcales_Methylomonadaceae_Methylobacter	Bacteria_Proteobacteria_Gammaproteobacteria_Methylococcales_Methylomonadaceae_Methylobacter_unc
406	406	ACAAGCGGTGGATGATGTGGATTAATTCGATGCAACGCGAAGAACCTTACCTGCTCTTGACATGTCAGGAACTTGCCAGAGATGGCTTGGTGCCCGAAAGGGAACCTGAACACAGGTGCTGCATGGCTGTCGTCAGCTCGTGTCGTGAGATGTTGGGTTAAGTCCCGCAACGAGCGCAACCCTTGCCATTAGTTGCTACGAAAGGGCACTCTAATGGGACTGCCGGTGACAAACCGGAGGAAGGTGGGGATGACGTCAAGTCCTCATGGCCCTTATGAGCAGGGCTTCACACGTCATACAATGGTCGGTACAGAGGGTCGCCAACCCGCGAGGGGGAGCCAATCCCAGAAAACCGATCGTAGTCCGGATTGCAGTCTGCAACTCGACTGCATGAAGTCG…	Bacteria	Bacteria_Proteobacteria	Bacteria_Proteobacteria_Gammaproteobacteria	Bacteria_Proteobacteria_Gammaproteobacteria_Burkholderiales	Bacteria_Proteobacteria_Gammaproteobacteria_Burkholderiales_Hydrogenophilaceae	Bacteria_Proteobacteria_Gammaproteobacteria_Burkholderiales_Hydrogenophilaceae_unc	Bacteria_Proteobacteria_Gammaproteobacteria_Burkholderiales_Hydrogenophilaceae_unc_unc
407	407	ACAAGCGGTGGAGCATGTGGTTCAATTCGACGCAACGCGAAGAACCTTACCTGGGCTTGACATCCGCTGACCGTCCTGGAAACAGGATCTTCCCCGCAAGGGGACGGCGAGACAGGTGCTGCATGGCTGTCGTCAGCTCGTGTCGTGAGATGTTGGGTTAAGTCCCGCAACGAGCGCAACCCTCATCCTTAGTTGCCATCATTGAGTTGGGCACTCTAAGGAAACTGCCCCGGTTAACGGGGAGGAAGGTGGGGATGACGTCAAGTCCTCATGGCCTTTATGTCCAGGGCTACACACGTGCTACAATGGGCGGTACAAAGGGTTGCAATACCGTAAGGTGGAGCTAATCCCAAAAAGCCGCTCTCAGTTCAGATTAGAGTCTGCAACTCGACTTTATGA…	Bacteria	Bacteria_Sva0485	Bacteria_Sva0485_unc	Bacteria_Sva0485_unc_unc	Bacteria_Sva0485_unc_unc_unc	Bacteria_Sva0485_unc_unc_unc_unc	Bacteria_Sva0485_unc_unc_unc_unc_unc
408	408	ACAAGCGGTGGAGCATGTGGTTTAATTCGACGCAACGCGAAGAACCTTACCAGGGCTTGACATCTATCTGACGTATTGTAGAGATATGATATTTTCTTCGGAACAGATAGACAGGTGGTGCATGGTTGTCGTCAGCTCGTGTCGTGAGATGTTGGGTTAAGTCCCGCAACGAGCGCAACCCTTATTCTTAGTTGCCATCAGGTTAAGCTGGGCACTCTAGGGAGACTGCCGGTGACAAACCGGAGGAAGGTGGGGATGACGTCAAATCATCATGCCCTTTATGTCCTGGGCTACACACGTGCTACAATGGCCGGTACAACGAGTTGCGAGACAGCGATGTTTAGCCAATCTCTTAAAGCCGGTCTCAGTTCGGATTGCAGGCTGCAACTCGCCTGCATG…	Bacteria	Bacteria_Firmicutes	Bacteria_Firmicutes_Dethiobacteria	Bacteria_Firmicutes_Dethiobacteria_Dethiobacterales	Bacteria_Firmicutes_Dethiobacteria_Dethiobacterales_Dethiobacteraceae	Bacteria_Firmicutes_Dethiobacteria_Dethiobacterales_Dethiobacteraceae_unc	Bacteria_Firmicutes_Dethiobacteria_Dethiobacterales_Dethiobacteraceae_unc_unc
409	409	ACAAGCAGCGGAGCATGTGGTTTAATTCGAAGCAACGCGAAGAACCTTACCAGGTCTTGACATCCTCTTGAAAGATCCTTAGCCGGATCCCCTCTTCGGAGCAAGAGAGACAGGTGGTGCATGGTTGTCGTCAGCTCGTGTCGTGAGATGTTGGGTTAAGTCCCGCAACGAGCGCAACCCTTGCCTTTAGTTGCCATCAGGTCATGCTGGGCACTCTAGAGGGACTGCCGGTGACAAACCGGAGGAAGGTGGGGATGACGTCAAATCATCATGCCCCTTATGATCTGGGCTACACACGTGCTACAATGGTCGGTACAACGGGCAGCGAAGTCGAGAGATGGAGCGAATCCTAAAAAGCCGATCCCAGTTCGGATTGTGGGCTGAAACTCGCCCACATGA…	Bacteria	Bacteria_Firmicutes	Bacteria_Firmicutes_Clostridia	Bacteria_Firmicutes_Clostridia_Peptostreptococcales-Tissierellales	Bacteria_Firmicutes_Clostridia_Peptostreptococcales-Tissierellales_Acidaminobacteraceae	Bacteria_Firmicutes_Clostridia_Peptostreptococcales-Tissierellales_Acidaminobacteraceae_Acidaminobacter	Bacteria_Firmicutes_Clostridia_Peptostreptococcales-Tissierellales_Acidaminobacteraceae_Acidaminobacter_unc
410	410	ACAAGCGGTGGAGCATGTGGTTTAATTCGACGCAACGCGAAGAACCTTACCTAGGCTTGACATGCTGGAGAAAGCTTTCGGAAACGGGAGCCCCTCTTCGGAGTTCCAGCACAGATGCTGCATGGCTGTCGTCAGCTCGTGTCGTGAGATGTTGGGTTAAGTCCCGCAACGAGCGCAACCCTCGCCCTTAGTTACCAGCGGGTAAAGCCGGGAACTCTAGGGGGACTGCCGGTGCCAAACCGGAGGAAGGTGGGGATGACGTCAAGTCATCATGGCTCTTACGTCTAGGGCTACACACGTGCTACAATGGGCCGGACAGAGGGTCGCCAACTCGCGAGAGTGAGCCAATCCCCAAACCGGTCCTCAGTTCGGATTGTAGTCTGCAACTCGACTACATGA…	Bacteria	Bacteria_Gemmatimonadota	Bacteria_Gemmatimonadota_Gemmatimonadetes	Bacteria_Gemmatimonadota_Gemmatimonadetes_Gemmatimonadales	Bacteria_Gemmatimonadota_Gemmatimonadetes_Gemmatimonadales_Gemmatimonadaceae	Bacteria_Gemmatimonadota_Gemmatimonadetes_Gemmatimonadales_Gemmatimonadaceae_unc	Bacteria_Gemmatimonadota_Gemmatimonadetes_Gemmatimonadales_Gemmatimonadaceae_unc_unc
411	411	ACAAGCGGTGGAGTATGTGGTTTAATTCGACGCAACGCGCAGAACCTTACCTGGGTTTGACATCCCGCGACCGCCGTAGAAATACGGTTTCCCCTTCGGGGGCGCGGAGACAGGTGCTGCATGGCTGTCGTCAGCTCGTGTCGTGAGATGTTGGGTTAAGTCCCGCAACGAGCGCAACCCCTGTCCCATGTTGCCATCGGGTAAAGCCGGGCACTCTTGGGAGACCGCCGGCGTCAAGCCGGAGGAAGGCGGGGATGACGTCAAGTCCTCATGGCCCTTATACCCAGGGCTACACACGTACTACAATGGCCGGTACAGAGGGTCGCGAACCCGCGAGGGGGAGCCAATCTCAAAAAGCCGGTCTCAGTTCGGATTGGAGTCTGCAACTCGACTCCATGA…	Bacteria	Bacteria_Deferrisomatota	Bacteria_Deferrisomatota_Defferrisomatia	Bacteria_Deferrisomatota_Defferrisomatia_Defferrisomatales	Bacteria_Deferrisomatota_Defferrisomatia_Defferrisomatales_Defferrisomataceae	Bacteria_Deferrisomatota_Defferrisomatia_Defferrisomatales_Defferrisomataceae_Deferrisoma	Bacteria_Deferrisomatota_Defferrisomatia_Defferrisomatales_Defferrisomataceae_Deferrisoma_unc
412	412	ACAAGCGGTGGATCATGTGGTTTAATTCGATGCAACGCGAAGAACCTTACCCAGGCTTGAAGTGTAAGTAGTACAGAGATGAAAGTCGACGGACCCGTTAAGTCGGATGCTTACAGAGGTGCTGCATGGCTGTCGTCAGCTCGTGCCGTGAGGTGTTGGGTTAAGTCCCGCAACGAGCGCAACCCCTATTTCCAGTTGCCAGCGGTTAGGCCGGGCACTCTGGAGAGACTGCCTACGCAAGTAGTGAGGAAGGTGGGGATGACGTCAAGTCATCATGGCCCTTACGTCTGGGGCTACACACGTGATACAATGGCCGGTACAATGGGCAAAGCCGCGAGGCCGAGATAATCCCCAAAACCGGTCTCAGTTCGGATTGGAGTCTGCAACTCGACTCCATGA…	Bacteria	Bacteria_Bacteroidota	Bacteria_Bacteroidota_Kapabacteria	Bacteria_Bacteroidota_Kapabacteria_Kapabacteriales	Bacteria_Bacteroidota_Kapabacteria_Kapabacteriales_unc	Bacteria_Bacteroidota_Kapabacteria_Kapabacteriales_unc_unc	Bacteria_Bacteroidota_Kapabacteria_Kapabacteriales_unc_unc_unc
413	413	ACAAGCGGTGGATGATGTGGTTTAATTCGATGCAACGCGAAAAACCTTACCCACCTTTGACATGTACGGAAGTCGCTAGAGATAGCTTCGTGCTCGAAAGAGAGCCGTAACACAGGTGCTGCATGGCTGTCGTCAGCTCGTGTCGTGAGATGTTGGGTTAAGTCCCGCAACGAGCGCAACCCTTGTCATTAGTTGCTACATTCAGTTGGGCACTCTAATGAGACTGCCGGTGACAAGCCGGAGGAAGGTGGGGATGACGTCAAGTCCTCATGGCCCTTATAGGTGGGGCTACACACGTCATACAATGGCTGGTACAAAGGGTTGCCAACCCGCGAGGGGGAGCTAATCCCACAAAGCCAGTCGTAGTCCGGATCGTAGTCTGCAACTCGACTACGTGAA…	Bacteria	Bacteria_Proteobacteria	Bacteria_Proteobacteria_Gammaproteobacteria	Bacteria_Proteobacteria_Gammaproteobacteria_Burkholderiales	Bacteria_Proteobacteria_Gammaproteobacteria_Burkholderiales_Comamonadaceae	Bacteria_Proteobacteria_Gammaproteobacteria_Burkholderiales_Comamonadaceae_Rhodoferax	Bacteria_Proteobacteria_Gammaproteobacteria_Burkholderiales_Comamonadaceae_Rhodoferax_unc
414	414	ACAAGCGGTGGAGCATGTGGTTTAATTCGACGCAACGCGAAAAACCTTACCTGGGTTTGACATGCCGAGAATCCGGTGGAAACATTGGAGTGCCCCGTAAGGGGAGCTTGGACACAGGTGCTGCATGGCTGTCGTCAGCTCGTGCCGTGAGGTGTTGGGTTAAGTCCCGCAACGAGCGCAACCCTCATCCTTAGTTGCCATCATTAAGTTGGGCACCCTAAGGAAACTGCCGCAGTTAATGCGGAGGAAGGTGGGGATGACGTCAAGTCCTCATGGCCCTTATACCCAGGGCTACACACGTGCTACAATGGACGGTACAAAGGGTTGCAAACCCGCGAGGGGGAGCCAATCCCACAAAGCCGTTCTCAGTTCGGATTGGAGTCTGCAACTCGACTCCAT…	Bacteria	Bacteria_Desulfobacterota	Bacteria_Desulfobacterota_Syntrophorhabdia	Bacteria_Desulfobacterota_Syntrophorhabdia_Syntrophorhabdales	Bacteria_Desulfobacterota_Syntrophorhabdia_Syntrophorhabdales_Syntrophorhabdaceae	Bacteria_Desulfobacterota_Syntrophorhabdia_Syntrophorhabdales_Syntrophorhabdaceae_Syntrophorhabdus	Bacteria_Desulfobacterota_Syntrophorhabdia_Syntrophorhabdales_Syntrophorhabdaceae_Syntrophorhabdus_unc
415	415	ACAAGCGGTGGAGCATGTGGTTTAATTCGACGCAACGCGAAGAACCTTACCTAGGCTTGACATCCCGGGAATCCTGATGAAAGTCAGGAGTGCCCCGCAAGGGGAGCCCGGAGACAGGTGCTGCATGGCTGTCGTCAGCTCGTGTCGTGAGATGTTGGGTTAAGTCCCGCAACGAGCGCAACCCTCGCCTTTAGTTGCCAGCATTTAGTTGGGCACTCTAGAGGGACTGCCGGTGTTAAACCGGAGGAAGGTGGGGATGACGTCAAGTCCTCATGGCCTTTATGCCTAGGGCTACACACGTGCTACAATGGGCGGTACAAAGGGTTGCAATCCCGTGAGGGGGAGCCAATCCCAAAAAGCCGTTCTCAGTTCGGATTGGAGTCTGCAACTCGACTCCAT…	Bacteria	Bacteria_Desulfobacterota	Bacteria_Desulfobacterota_unc	Bacteria_Desulfobacterota_unc_unc	Bacteria_Desulfobacterota_unc_unc_unc	Bacteria_Desulfobacterota_unc_unc_unc_unc	Bacteria_Desulfobacterota_unc_unc_unc_unc_unc
416	416	ACAAGCGGTGGAGCATGTGGTTTAATTCGATGCAACGCGAAGAACCTTACCTAGGCTTGACATGCAGGGGACAGGTGTAGAAATACATCCTTCCTTCGGGACCCTTGTACAGGTGCTGCATGGCTGTCGTCAGCTCGTGTCGTGAAATGTTGGGTTAAGTCCCGCAACGAGCGCAACCCTTGTCTTTAGTTGCCATCAGGTAATGCTGGGGACTCTAGAGAGACTGCCGGTGACAAACCGGAGGAAGGTGGGGATGACGTCAAGTCCTCATGGCCCTTACGCCTAGGGCTACACACGTGCTACAATGGTCGGTACAAAGGGCAGCAATGCCGCGAGGTGGAGCGAATCCCAAAAAGCCGGCCTCAGTTCGGATCGAAGTCTGCAACTCGACTTCGTGAA…	Bacteria	Bacteria_Latescibacterota	Bacteria_Latescibacterota_unc	Bacteria_Latescibacterota_unc_unc	Bacteria_Latescibacterota_unc_unc_unc	Bacteria_Latescibacterota_unc_unc_unc_unc	Bacteria_Latescibacterota_unc_unc_unc_unc_unc
417	417	ACAAGCGGTGGAGTATGTGGTTTAATTCGACGCAACGCGCAGAACCTTACCTGGTCTTGACATCCCGAGAATTTTCTAGAAATAGTTAAGTGCCTCTTCACAGAGGAGCTTGGAGACAGGTGCTGCATGGCTGTCGTCAGCTCGTGTCGTGAGATGTTGGGTTAAGTCCCGCAACGAGCGCAACCCCCGCCTTTAGTTGCCATCATTAAGTTGGGCACTCTAGAGGGACTGCCGGTGTCAAACCGGAGGAAGGTGGGGATGACGTCAAGTCCTCATGGCCTTTATGACCAGGGCTACACACGTACTACAATGGCCGGTACAAAGGGCAGCGACACAGCGATGTGGAGCGAATCCCATAAAGCCGGTCTCAGTCCGGATTGGAGTCTGCAACTCGACTCC…	Bacteria	Bacteria_Desulfobacterota	Bacteria_Desulfobacterota_Desulfobulbia	Bacteria_Desulfobacterota_Desulfobulbia_Desulfobulbales	Bacteria_Desulfobacterota_Desulfobulbia_Desulfobulbales_unc	Bacteria_Desulfobacterota_Desulfobulbia_Desulfobulbales_unc_unc	Bacteria_Desulfobacterota_Desulfobulbia_Desulfobulbales_unc_unc_unc
418	418	ACAAGCAGTGGAGCATGTGGTTTAATTCGATGCAACGCGAAGAACCTTACCTAGGCTTGAAAGGCAAGTGACAGGGTATGAAAGTACCCCTCCAGCAATGGCACTTGTACAGGTGCTGCATGGCTGTCGTCAGCTCGTGCCGTGAGGTGTTGGGTTAAGTCCCGCAACGAGCGCAACCCCTACTATTAGTTGCCACCAGGTTATGCTGAGCACTCTAATAGGACTGCCTACGCAAGTAGTGAGGAAGGTGGGGATGACGTCAAGTCCGCATGGCCCTTACGCCTAGGGCTACACACGTGCTACAATGGATGTTACAATGGGTAGCTAAACCGCAAGGTGGAGCCAATCCTTTAAAGGCATCCTCAGTTCGGATTGGAGTCTGAAACTCGACTCCATGAA…	Bacteria	Bacteria_Bacteroidota	Bacteria_Bacteroidota_Ignavibacteria	Bacteria_Bacteroidota_Ignavibacteria_Ignavibacteriales	Bacteria_Bacteroidota_Ignavibacteria_Ignavibacteriales_PHOS-HE36	Bacteria_Bacteroidota_Ignavibacteria_Ignavibacteriales_PHOS-HE36_unc	Bacteria_Bacteroidota_Ignavibacteria_Ignavibacteriales_PHOS-HE36_unc_unc
419	419	ACAAGCGGCGGAGCATGTGGCTTAATTCGACGCAACGCGAAGAACCTTACCAGGGCTTGAAATATAGGGTAAACTTATGGAAACATGAGGTGGTACGTCCGCCCTATACAGGTGGTGCATGGCTGTCGTCAGCTCGTGTCGTGAGATGTTGGGTTAAGTCCCGCAACGAGCGCAACCCCTGTCCTATGTTGCCAGCATTAAGTTGGGGACTCATGGGAGACTGCCGGTGTCAAACCGGAGGAAGGTGGGGATGACGTCAAGTCATCATGCCCTTTATGTCCTGGGCTGCACACGTGCTACAATGGCCGGTACAATGGGCTGCGATCCCGCGAGGGTGAGCGAATCCCTTAAAACCGGTCTCAGTTCGGATTGCAGGCTGAAACCCGCCTGCATGAAGTC…	Bacteria	Bacteria_Actinobacteriota	Bacteria_Actinobacteriota_RBG-16-55-12	Bacteria_Actinobacteriota_RBG-16-55-12_unc	Bacteria_Actinobacteriota_RBG-16-55-12_unc_unc	Bacteria_Actinobacteriota_RBG-16-55-12_unc_unc_unc	Bacteria_Actinobacteriota_RBG-16-55-12_unc_unc_unc_unc
420	420	ACAACCGGTGGAGCATGTGGTTTAATTCGATACAAAGCGATAGACCTCACCCAGGTTTAATATAACTGCAAGTCTAGCGAAAGCTAGATGTCTTCGAGAGTGTTATACAGCTGTTGCATGGCTGTCGTCAGTTCGTGTCGTGAGACGTTTCTTTAAGTAGAATAACGAACGCAACCCCTATCGTGTGTTGAATTTTCACGCGAGACTGCTCTTGATAGTATCAAGGGAGGAAGGAGGGGACGACGTCAAGTCAGCATGACGCTTACACCTGGGGCCACACACATCCTACAATGGGAAGTACAATGGGTTGCCAACCAGTAATGGGGAGCCAATCCCGTAAAACTTCCCTCAGTTCAGATTGAGGGCTGCAACTCGCCCTCATGAAGTCGGAATCGGTAG…	Bacteria	Bacteria_Patescibacteria	Bacteria_Patescibacteria_Microgenomatia	Bacteria_Patescibacteria_Microgenomatia_Candidatus_Collierbacteria	Bacteria_Patescibacteria_Microgenomatia_Candidatus_Collierbacteria_unc	Bacteria_Patescibacteria_Microgenomatia_Candidatus_Collierbacteria_unc_unc	Bacteria_Patescibacteria_Microgenomatia_Candidatus_Collierbacteria_unc_unc_unc
421	421	ACAAGGGGTGCGGCGTGCGGTTTAATCGAATTCAACGCCGAAAACCTCACCAGGGGCGACGGCAGAATGAAGGTCAGTCTGAAGGGCTTACCTGACGAGCCGAGAGGTGGTGCATGGCCGGCGTCAGCTCGTGCCGTGAGGTGTCCTGTCAAGTCAGGCAACGAGCGAGACCTGTATCTATACTTGCTCACGTGTTCGCAAGGATGAGCGAGCACAGTATGGAGACTGCCCGGGAAACCGGGAGGAAGGCGCAGGCCACGCTAGGTCTGTATGCCCCGAATCTCCTGGGCTACACGCGCGCAACAATGGTAGGGACAATGGGATGCGACTCCGAAAGGAGAAGCCAAACCTCGAAACCCTATCCAAGTGCAGATTGAGGGTTGCAACTCACCCTCATGA…	Archaea	Archaea_Nanoarchaeota	Archaea_Nanoarchaeota_Nanoarchaeia	Archaea_Nanoarchaeota_Nanoarchaeia_Woesearchaeales	Archaea_Nanoarchaeota_Nanoarchaeia_Woesearchaeales_unc	Archaea_Nanoarchaeota_Nanoarchaeia_Woesearchaeales_unc_unc	Archaea_Nanoarchaeota_Nanoarchaeia_Woesearchaeales_unc_unc_unc
422	422	CACAAGGGGTGAAGCCTGCGGTTCAATTGGAGTCAACGCCAGAAATCTTACCCGAGGAGACAGCAGAATGAAGGTCAAGCTGAAGACTTTACCAGACAAGCTGAGAGGTGGTGCATGGCCGTCGCCAGCTCGTGCCGTGAGGTGTCCTGTTAAGTCAGGTAACGAGCGAGACCCTTGCCTCTAGTTGCCACCATTACTCTCTGGAGTAGTGGGGCGAATTAGCGGGACCGCCACAGTTAATGTGGAGGAAGGAGAGGGCCACGGCAGGTCAGTATGCCCCGAAACCTTGGGGCTACACGCGGGCTGCAATGGTAGCGACAATGTGTTTCGAACCCTAAAGGGGGAGGCAATCATTAAACGCTACCTCAGTCATGACTGAGGGCTGCAACTCGCCCTCAC…	Archaea	Archaea_Crenarchaeota	Archaea_Crenarchaeota_Nitrososphaeria	Archaea_Crenarchaeota_Nitrososphaeria_Nitrosopumilales	Archaea_Crenarchaeota_Nitrososphaeria_Nitrosopumilales_Nitrosopumilaceae	Archaea_Crenarchaeota_Nitrososphaeria_Nitrosopumilales_Nitrosopumilaceae_unc	Archaea_Crenarchaeota_Nitrososphaeria_Nitrosopumilales_Nitrosopumilaceae_unc_unc
423	423	ACAAGCGGAGGAACATGTGGTTTAATTCGATGATACGCGAGGAACCTTACCTGGGCTTAAATGTAGATTGCATAATTTAGAAATAGGTTTTCCCTTCGGGGCTATTTACAAGGTGCTGCATGGTTGTCGTCAGCTCGTGCCGTGAGGTGTCGGGTTAAGTCCCATAACGAGCGCAACCCCTATCGTTAGTTGCCAGCGGGTCAAGCCGGGGACTCTAGCGAGACTGCCACCGTAAGGTGAGAGGAAGGTGGGGATGACGTCAAATCAGCACGGCCCTTATGTCCAGGGCTACACACGTGTTACAATGGCCGATACAAAGGGCAGCTACCAGGCGACTGGATGCTAATCTCTAAAGTCGGTCCCAGTTCGGATTGGAGTCTGCAACCCGACTCCATGAAG…	Bacteria	Bacteria_Bacteroidota	Bacteria_Bacteroidota_Bacteroidia	Bacteria_Bacteroidota_Bacteroidia_Bacteroidales	Bacteria_Bacteroidota_Bacteroidia_Bacteroidales_Prolixibacteraceae	Bacteria_Bacteroidota_Bacteroidia_Bacteroidales_Prolixibacteraceae_unc	Bacteria_Bacteroidota_Bacteroidia_Bacteroidales_Prolixibacteraceae_unc_unc
424	424	ACAAGCGGTGGAGCATGTGGTTTAATTCGAAGCAACGCGAAGAACCTTACCTGGCCTTGACATGCTGAGAACTTTCCAGAGATGGATTGGTGCCTTCGGGAACTCAGACACAGGTGCTGCATGGCTGTCGTCAGCTCGTGTCGTGAGATGTTGGGTTAAGTCCCGTAACGAGCGCAACCCTTGTCCTTAGTTACCAGCACGTAATGGTGGGCACTCTAAGGAGACTGCCGGTGACAAACCGGAGGAAGGTGGGGATGACGTCAAGTCATCATGGCCCTTACGGCCAGGGCTACACACGTGCTACAATGGTCGGTACAAAGGGTCGCCAAGCCGCGAGGTGGAGCTAATCCCATAAAACCGATCGTAGTCCGGATCGCAGTCTGCAACTCGACTGCGTGA…	Bacteria	Bacteria_Proteobacteria	Bacteria_Proteobacteria_Gammaproteobacteria	Bacteria_Proteobacteria_Gammaproteobacteria_Pseudomonadales	Bacteria_Proteobacteria_Gammaproteobacteria_Pseudomonadales_Pseudomonadaceae	Bacteria_Proteobacteria_Gammaproteobacteria_Pseudomonadales_Pseudomonadaceae_Pseudomonas	Bacteria_Proteobacteria_Gammaproteobacteria_Pseudomonadales_Pseudomonadaceae_Pseudomonas_unc
425	425	ACAAGCGGTGGAGCATGTGGTTTAATTCGATGCAACGCGAAGAACCTTACCTACCCTTGACATCCTCAAGAATCCGTTAGAGATAGTGGAGTGCCTTCGGGAGCTTGAGAGACAGGTGCTGCATGGCTGTCGTCAGCTCGTGTCGTGAGATGTTGGGTTAAGTCCCGTAACGAGCGCAACCCTTATCCTTAGTTGCCAGCACATAATGGTGGGAACTCTAGGGAGACTGCCGGTGATAAACCGGAGGAAGGTGGGGACGACGTCAAGTCATCATGGCCCTTATGGGTAGGGCTACACACGTGCTACAATGGCCGGTACAAAGGGCAGCGAACTTGCGAAAGTAAGCAAATCCCACAAAGCCGGTCCTAGTCCGGATTGGAGTCTGCAACTCGACTCCAT…	Bacteria	Bacteria_Proteobacteria	Bacteria_Proteobacteria_Gammaproteobacteria	Bacteria_Proteobacteria_Gammaproteobacteria_Methylococcales	Bacteria_Proteobacteria_Gammaproteobacteria_Methylococcales_Methylomonadaceae	Bacteria_Proteobacteria_Gammaproteobacteria_Methylococcales_Methylomonadaceae_Crenothrix	Bacteria_Proteobacteria_Gammaproteobacteria_Methylococcales_Methylomonadaceae_Crenothrix_unc
426	426	ACAAGCGGTGGAGCATGTGGTTTAATTCGATGATACGCGAGGAACCTTACCAGGGCTTAAATGTAGTCTGACAGGGGTGGAAACACCTTTTTCTTCGGACAGATTACAAGGTGCTGCATGGTTGTCGTCAGCTCGTGCCGTGAGGTGTCAGGTTAAGTCCTATAACGAGCGCAACCCCTGTGGTTAGTTGCCAGCGAGTCATGTCGGGAACTCTAGCCAGACTGCCAGTGCAAACTGTGAGGAAGGTGGGGATGACGTCAAATCATCACGGCCCTTACGTCCTGGGCCACACACGTGCTACAATGGCAAGTACAGAGAGCAGCCACCCCGCGAGGGGGAGCGAATCTATAAAGCTTGTCTCAGTTCGGATCGGAGTCTGCAACTCGACTCCGTGAAGCT…	Bacteria	Bacteria_Bacteroidota	Bacteria_Bacteroidota_Bacteroidia	Bacteria_Bacteroidota_Bacteroidia_Flavobacteriales	Bacteria_Bacteroidota_Bacteroidia_Flavobacteriales_Flavobacteriaceae	Bacteria_Bacteroidota_Bacteroidia_Flavobacteriales_Flavobacteriaceae_Planktosalinus	Bacteria_Bacteroidota_Bacteroidia_Flavobacteriales_Flavobacteriaceae_Planktosalinus_unc
427	427	ACAACCAGTGGAACATGTGGTTCAATTCGATACGAACCGAAGAACCTCACCAAGGTTTGACATACAAGCGTCCTATTCCCTGGAAACAGGGAAAATTCGCAAGAAGGCTTGCACAGGTGCTGCATGGCTGTCGTCAGCTCGTTCCGTGAGGAGTGCCCTTAAGTGGGACAACGAGCGCAACCCCTATCTTGTGTTATATTTGTCACAAGAAACGGTCCCAGCTTCGCTGGGAAGGAAGGAGGGGCAGACGTCAAGTCAGCATGGTCCTTATACCTTGGGCTACACACATGTTACAATGAAGGGAACAATGTGTCTTGCCACGTCGTAAGACGGAGCAAATCACAAAATCCATTCTCAGTGGGGATTGAGGTCTGCAACTCGACCTCATGAACGCGGAAT…	Bacteria	Bacteria_Patescibacteria	Bacteria_Patescibacteria_Microgenomatia	Bacteria_Patescibacteria_Microgenomatia_Candidatus_Roizmanbacteria	Bacteria_Patescibacteria_Microgenomatia_Candidatus_Roizmanbacteria_unc	Bacteria_Patescibacteria_Microgenomatia_Candidatus_Roizmanbacteria_unc_unc	Bacteria_Patescibacteria_Microgenomatia_Candidatus_Roizmanbacteria_unc_unc_unc
428	428	ACAAGCAGCGGAGCGTGTGGTTTAATTCGATGCTACACGAAGAACCTTACCAAGGCTTGACATGCTGGTAGTAGGGACCCGAAAGGGCGACGATCCGATTTATCGGAAGCCAGCACAGGTGCTACATGGCTGTCGTCAGCTCGTGCCGTGAGGTGTTGTGTTAAGTCACATAACGAGCGCAACCCTTGTCCTGTGTTGATTTTTCACGGGAGACAGCCCAGAAATCTGGGAGGAAGGTGAGGATGACGTCAAGTCAGCATGGCCCTTATGCCTTGGGCTACACACACGCTACAATGGGCGGTACAAAGGGCAGCGAAGGAGCGATCTGGAGCAAATCCCAAAAAGCCGTCCTCAGTTCGGATTGCAGGCTGAAATTCGCCTGCATGAAGGAGGAGTTGC…	Bacteria	Bacteria_Chloroflexi	Bacteria_Chloroflexi_Dehalococcoidia	Bacteria_Chloroflexi_Dehalococcoidia_FS117-23B-02	Bacteria_Chloroflexi_Dehalococcoidia_FS117-23B-02_unc	Bacteria_Chloroflexi_Dehalococcoidia_FS117-23B-02_unc_unc	Bacteria_Chloroflexi_Dehalococcoidia_FS117-23B-02_unc_unc_unc
429	429	ACAACCAGTGGAACATGTGGTTCAATTCGAAACAAAACGAAAAACCTCACCAAGGTTTGACATACTATCGTACATTCTGCTAGAAATAGTGGGAAATCCGCAAGGATGATAGAACAGGTGCTGCATGGCTGTCGTCAGCTCGTTCCGTGAGGAGTACCCTTAAGTGGGACAACGAGCGCAACCCTTATCTTGTGTTATATTTGTCACAAGAGACGGTCCCGACTTAGTCGGGAAGGAAGGCGGGGCAGACGTCAAGTCAGCATGGTCCTTATACCTTGGGCTACACACATGTTACAATGGATAAGAACAACGGGTTTTGCCACGAAGTAATTCGGAGCAAATCCCTGAAATTTATCCTCAGTGGGGATTGAGGTCTGCAACTCGACCTCATGAACACGG…	Bacteria	Bacteria_Patescibacteria	Bacteria_Patescibacteria_Microgenomatia	Bacteria_Patescibacteria_Microgenomatia_Candidatus_Roizmanbacteria	Bacteria_Patescibacteria_Microgenomatia_Candidatus_Roizmanbacteria_unc	Bacteria_Patescibacteria_Microgenomatia_Candidatus_Roizmanbacteria_unc_unc	Bacteria_Patescibacteria_Microgenomatia_Candidatus_Roizmanbacteria_unc_unc_unc
430	430	ACAAGCGGTGGAGTATGTGGTTTAATTCGATGCAACGCGAAAAACCTTACCTGGCCTTGACATGTCGCGAATCCTGCAGAGATGCGGGAGTGCCTTCGGGAATGCGAACACAGGTGCTGCATGGCTGTCGTCAGCTCGTGTCGTGAGATGTTGGGTTAAGTCCCGCAACGAGCGCAACCCTTGTCCCTAGTTGCCAGCACGTAAAGGTGGGAACTCTAGGGAGACCGCCGGCGACAAGCCGGAGGAAGGTGGGGATGACGTCAAGTCATCATGGCCCTTACGGCCAGGGCTACACACGTACTACAATGGGGCGTACAGAGGGTTGCAAGACCGCGAGGTGGAGCCAATCCCAGAAAACGCTTCTCAGTCCGGATCGAAGTCTGCAACTCGACTTCGTGA…	Bacteria	Bacteria_Proteobacteria	Bacteria_Proteobacteria_Gammaproteobacteria	Bacteria_Proteobacteria_Gammaproteobacteria_Xanthomonadales	Bacteria_Proteobacteria_Gammaproteobacteria_Xanthomonadales_Rhodanobacteraceae	Bacteria_Proteobacteria_Gammaproteobacteria_Xanthomonadales_Rhodanobacteraceae_Pseudofulvimonas	Bacteria_Proteobacteria_Gammaproteobacteria_Xanthomonadales_Rhodanobacteraceae_Pseudofulvimonas_unc
431	431	ACAAGCGGTGGATTATGTGGATTAATTCGATGCAACGCGAAAAACCTTACCTACCCTTGACATGTACGGAACTTGCCAGAGATGGCTTGGTGCTCGAAAGAGAGCCGTAACACAGGTGCTGCATGGCTGTCGTCAGCTCGTGTCGTGAGATGTTGGGTTAAGTCCCGCAACGAGCGCAACCCTTGCCATTAGTTGCTACATTTAGTTGAGCACTCTAATGGGACTGCCGGTGACAAACCGGAGGAAGGTGGGGATGACGTCAAGTCCTCATGGCCCTTATGGGTAGGGCTTCACACGTAATACAATGGTCGGTACAGAGGGTTGCCAACCCGCGAGGGGGAGCCAATCCCAGAAAGCCGATCGTAGTCCGGATCGGAGTCTGCAACTCGACTCCGTGAA…	Bacteria	Bacteria_Proteobacteria	Bacteria_Proteobacteria_Gammaproteobacteria	Bacteria_Proteobacteria_Gammaproteobacteria_Burkholderiales	Bacteria_Proteobacteria_Gammaproteobacteria_Burkholderiales_Sulfuricellaceae	Bacteria_Proteobacteria_Gammaproteobacteria_Burkholderiales_Sulfuricellaceae_Sulfuriferula	Bacteria_Proteobacteria_Gammaproteobacteria_Burkholderiales_Sulfuricellaceae_Sulfuriferula_unc
432	432	ACAAGCGGAGGAGCATGTGGTTTAATTCGATGATACGCGAGGAACCTTACCTGGGCTTAAATGCTTAATGACGTACTGGGAAACCGGTATTTCTTCGGACATTTTGCAAGGTGCTGCATGGTTGTCGTCAGCTCGTGCCGTGAGGTGTCGGGTTAAGTCCCATAACGAGCGCAACCCCTATCGTTAGTTGCCATCAGGTCATGCTGGGGACTCTAACGAAACTGCCCGCGTAAGCGTGGAGGAAGGTGGGGATGACGTCAAATCAGCACGGCCCTTACGTCCAGGGCTACACACGTGCTACAATGGCCGGTACAGAGGGCAGCCATCCCGCGAGGGAGAGCAAATCTCAAAAGCCGGTCTCAGTTCGGATCGGAGTCTGAAACTCGACTCCGTGAAGTT…	Bacteria	Bacteria_Bacteroidota	Bacteria_Bacteroidota_Bacteroidia	Bacteria_Bacteroidota_Bacteroidia_Bacteroidetes_VC2.1_Bac22	Bacteria_Bacteroidota_Bacteroidia_Bacteroidetes_VC2.1_Bac22_unc	Bacteria_Bacteroidota_Bacteroidia_Bacteroidetes_VC2.1_Bac22_unc_unc	Bacteria_Bacteroidota_Bacteroidia_Bacteroidetes_VC2.1_Bac22_unc_unc_unc
433	433	ACAAGCGGTGGAGCATGTGGTTTAATTCGAAGCAACGCGCAGAACCTTACCAACCCTTGACATGGATATCGCGGACCTGGAGACAGGTCTTTCAGTTCGGCTGGATATCACACAGGTGCTGCATGGCTGTCGTCAGCTCGTGTCGTGAGATGTTCGGTTAAGTCCGGCAACGAGCGCAACCCACATTTTTAGTTGCCAGCATTCAGTTGGGCACTCTAGAGAAACTGCCGGTGATAAGCCGGAGGAAGGTGTGGATGACGTCAAGTCCTCATGGCCCTTACGGGTTGGGCTACACACGTGCTACAATGGTGGTGACAATGGGTTAATCCCAAAAAGCCATCTCAGTTCGGATTGGGGTCTGCAACTCGACCCCATGAAGTCGGAATCGCTAGTAATCGC…	Bacteria	Bacteria_Proteobacteria	Bacteria_Proteobacteria_Alphaproteobacteria	Bacteria_Proteobacteria_Alphaproteobacteria_Rhodobacterales	Bacteria_Proteobacteria_Alphaproteobacteria_Rhodobacterales_Rhodobacteraceae	Bacteria_Proteobacteria_Alphaproteobacteria_Rhodobacterales_Rhodobacteraceae_Pseudorhodobacter	Bacteria_Proteobacteria_Alphaproteobacteria_Rhodobacterales_Rhodobacteraceae_Pseudorhodobacter_unc
434	434	ACAAGCGGTGGATGATGTGGATTAATTCGATGCAACGCGAAAAACCTTACCTACCCTTGACATGTACGGAAGCCACGAGAGATCGAGGTGTGCTCGAAAGAGAGCCGTAACACAGGTGCTGCATGGCTGTCGTCAGCTCGTGTCGTGAGATGTTGGGTTAAGTCCCGCAACGAGCGCAACCCTTGTCATTAGTTGCTACGAAAGAGCACTCTAATGAGACTGCCGGTGACAAACCGGAGGAAGGTGGGGATGACGTCAAGTCCTCATGGCCCTTATGGGTAGGGCTTCACACGTCATACAATGGTACATACAGAGGGCCGCCAACCCGCGAGGGGGAGCTAATCCCAGAAAGTGTATCGTAGTCCGGATTGTAGTCTGCAACTCGACTACATGAAGTTG…	Bacteria	Bacteria_Proteobacteria	Bacteria_Proteobacteria_Gammaproteobacteria	Bacteria_Proteobacteria_Gammaproteobacteria_Burkholderiales	Bacteria_Proteobacteria_Gammaproteobacteria_Burkholderiales_Oxalobacteraceae	Bacteria_Proteobacteria_Gammaproteobacteria_Burkholderiales_Oxalobacteraceae_Herminiimonas	Bacteria_Proteobacteria_Gammaproteobacteria_Burkholderiales_Oxalobacteraceae_Herminiimonas_unc
435	435	ACAAGCGGTGGATGATGTGGATTAATTCGATGCAACGCGAAGAACCTTACCTGCTCTTGACATGCCAGGAATCCTGCAGAGATGCGGGAGTGCCCGAAAGGGAATCTGGACACAGGTGCTGCATGGCTGTCGTCAGCTCGTGTCGTGAGATGTTGGGTTAAGTCCCGCAACGAGCGCAACCCTTATCATTAGTTGCTACGCAAGGGCACTCTAATGAGACTGCCGGTGACAAACCGGAGGAAGGTGGGGATGACGTCAAGTCCTCATGGCCCTTATGAGCAGGGCTTCACACGTCATACAATGGTCGGTACAGAGGGTTGCCAACCCGCGAGGGGGAGCCAATCCCACAAAGCCGATCGTAGTCCGGATCGTAGTCTGCAACTCGACTACGTGAAGTCG…	Bacteria	Bacteria_Proteobacteria	Bacteria_Proteobacteria_Gammaproteobacteria	Bacteria_Proteobacteria_Gammaproteobacteria_Burkholderiales	Bacteria_Proteobacteria_Gammaproteobacteria_Burkholderiales_Hydrogenophilaceae	Bacteria_Proteobacteria_Gammaproteobacteria_Burkholderiales_Hydrogenophilaceae_unc	Bacteria_Proteobacteria_Gammaproteobacteria_Burkholderiales_Hydrogenophilaceae_unc_unc
436	436	ACAAGCGGTGGATGATGTGGTTTAATTCGATGCAACGCGAAAAACCTTACCTACCTTTGACATGTACGGAACTCGCCAGAGATGGCTTGGTGCTCGAAAGAGAACCGTAACACAGGTGCTGCATGGCTGTCGTCAGCTCGTGTCGTGAGATGTTGGGTTAAGTCCCGCAACGAGCGCAACCCTTGTCATTAGTTGCTACATTTAGTTGGGCACTCTAATGAGACTGCCGGTGACAAACCGGAGGAAGGTGGGGATGACGTCAAGTCCTCATGGCCCTTATAGGTAGGGCTACACACGTCATACAATGGATGGTACAGAGGGTCGCCAACCCGCGAGGGGGAGCTAATCCCATAAAACCATTCGTAGTCCGGATCGCAGTCTGCAACTCGACTGCGTGAA…	Bacteria	Bacteria_Proteobacteria	Bacteria_Proteobacteria_Gammaproteobacteria	Bacteria_Proteobacteria_Gammaproteobacteria_Burkholderiales	Bacteria_Proteobacteria_Gammaproteobacteria_Burkholderiales_Comamonadaceae	Bacteria_Proteobacteria_Gammaproteobacteria_Burkholderiales_Comamonadaceae_Polaromonas	Bacteria_Proteobacteria_Gammaproteobacteria_Burkholderiales_Comamonadaceae_Polaromonas_eurypsychrophila
437	437	GCAGCCTTCATATGATACGCGATCGAGCGCACCTCACGCTCGGCCATTTCGGCCTTGAGTAGCTGCGACAGGATCGGCATGGCAGCCTCGAATGCAGGCGAACCTTGCTCATGCAAGTCCTGCACAGCCTGCGCCATGCCTGGCATCTTCAGGCTTCGCAGCATGATGATCAGCGCAGCACCCGCGGGATCATGACGCATGACGGGTTCCTTTCTGGGTGCGCAGCCCATCATAGCGCGCGACATTGGCCTCCGGCTCCTTGCTCAGCGTCAAGGCCGCTGGAGGGTTCACATCCGGCTGGTCGGTCGGCTTGCCATCCAGCAGCCTGTGGAGCAGGTTCAGCACATGGGTTTTGGTCGGAACACCAGCCTCCAGTGCCAATTCCACGGCGCACAGCAC…	Eukaryota	Eukaryota_unc	Eukaryota_unc_unc	Eukaryota_unc_unc_unc	Eukaryota_unc_unc_unc_unc	Eukaryota_unc_unc_unc_unc_unc	Eukaryota_unc_unc_unc_unc_unc_unc
438	438	ACAAGCGGAGGAGCATGTGGTTTAATTCGATGATACGCGAGGAACCTTACCTGGGCTTGAAAGTTAGTGTCTTTCTGTGAAAGCAGAATTCTCTTCGGAGCACAAAACTAGGTGCTGCATGGCTGTCGTCAGCTCGTGCCGTGAGGTGTTGGGTTAAGTCCCGCAACGAGCGCAACCCCTTTCTTTAGTTGCCATCAGGTTATGCTGGGGACTCTAAAGATACTGCCTACGTAAGTAGTGAGGAAGGTGGGGATGACGTCAAGTCATCATGGCCCTTACGTCCAGGGCTACACACGTGCTACAATGGCAGTCACAAATGGATGCTACTTAGTAATAAGATGCAAATCCCAAAAAGATTGTCTCAGTTCGGATTGAGGTCTGCAACTCGACCTCATGAAG…	Bacteria	Bacteria_Bacteroidota	Bacteria_Bacteroidota_Bacteroidia	Bacteria_Bacteroidota_Bacteroidia_Sphingobacteriales	Bacteria_Bacteroidota_Bacteroidia_Sphingobacteriales_NS11-12_marine_group	Bacteria_Bacteroidota_Bacteroidia_Sphingobacteriales_NS11-12_marine_group_unc	Bacteria_Bacteroidota_Bacteroidia_Sphingobacteriales_NS11-12_marine_group_unc_unc
439	439	ACAAGCAGTGGAGCATGTGGTTTAATTCGATGCAACGCGAAGAACCTTACCTAGGCTTGAAAAGCTAGCGACAGGGTATGAAAGTACCCCTTCCTTCGGGACGCTAGTACAGGTGCTGCATGGCTGTCGTCAGCTCGTGCCGTGAGGTGTTGGGTTAAGTCCCGCAACGAGCGCAACCCCTACTATTAGTTGCCATCAGGTAATGCTGAGCACTCTAATAGGACTGCCTACGCAAGTAGTGAGGAAGGTGGGGATGACGTCAAGTCCGCATGGCCCTTACGCCTAGGGCTACACACGTGCTACAATGGGTGCTACAGAGGGTTGCCAAGCCGCAAGGTGGAGCCAATCCCCTAAAAGCATCCCCAGTTCGGATTGGAGTCTGCAACTCGACTCCATGAA…	Bacteria	Bacteria_Bacteroidota	Bacteria_Bacteroidota_Ignavibacteria	Bacteria_Bacteroidota_Ignavibacteria_Ignavibacteriales	Bacteria_Bacteroidota_Ignavibacteria_Ignavibacteriales_unc	Bacteria_Bacteroidota_Ignavibacteria_Ignavibacteriales_unc_unc	Bacteria_Bacteroidota_Ignavibacteria_Ignavibacteriales_unc_unc_unc
440	440	CACAAGGGGTGCGGCGTGCGGTTCAATTTAACTCAACGCAGAGCATCTCACCAGCAGCGACGGCAGAATGAAGGTCAGTCTGAAGGGCTTACCCAACGAGCCGAGAGGTATTGCATGGCCGTCGTCAGCTCGTGCCGTAAGGTGTCCTCTTAAGTGAGGTAACGAGCGAGACCCATGCCCATAATTGCCAGCAGGTTCTTCGGAACGACTGGGCACATTATGGGGACTGCCTGGGAAACCAGGAGGAAGGTGTGGGCCACGGTAGGTCTGTATGGTCCGAATCTGCTGGGCTACACGCGCGCAACAATGGCGAGGACAATGGGATGCAACGCCGAAAGGCGGAGCTAAACCTCTAAACCTCGTCTTAGTTTGGATTGAGGGCTGTAATTCGCCCTCATG…	Archaea	Archaea_Nanoarchaeota	Archaea_Nanoarchaeota_Nanoarchaeia	Archaea_Nanoarchaeota_Nanoarchaeia_Woesearchaeales	Archaea_Nanoarchaeota_Nanoarchaeia_Woesearchaeales_unc	Archaea_Nanoarchaeota_Nanoarchaeia_Woesearchaeales_unc_unc	Archaea_Nanoarchaeota_Nanoarchaeia_Woesearchaeales_unc_unc_unc
441	441	ACAAGCGGTGGATTATGTGGATTAATTCGATGCAACGCGAAAAACCTTACCTGGCCTTGACATGCTACTAACGAAGCAGAGATGCATTAGGTGCCCGAAAGGGAAAGTAGACACAGGTGCTGCATGGCTGTCGTCAGCTCGTGTCGTGAGATGTTGGGTTAAGTCCCGCAACGAGCGCAACCCTTGCCATTAATTGCCATCATTTAGTTGGGCACTTTAATGGGACTGCCGGTGACAAACCGGAGGAAGGTGGGGATGACGTCAAGTCCTCATGGCCCTTATGGCCAGGGCTTCACACGTAATACAATGGTCGGTACAGAGGGCAGCCAACCCGCGAGGGGGAGCCAATCCCAGAAAGCCGATCGTAGTCCGGATTGCAGTCTGCAACTCGACTGCATG…	Bacteria	Bacteria_Proteobacteria	Bacteria_Proteobacteria_Gammaproteobacteria	Bacteria_Proteobacteria_Gammaproteobacteria_Burkholderiales	Bacteria_Proteobacteria_Gammaproteobacteria_Burkholderiales_Methylophilaceae	Bacteria_Proteobacteria_Gammaproteobacteria_Burkholderiales_Methylophilaceae_MM2	Bacteria_Proteobacteria_Gammaproteobacteria_Burkholderiales_Methylophilaceae_MM2_unc
442	442	ACAAGCGGAGGAACATGTGGTTTAATTCGATGATACGCGAGGAACCTTACCTGGGCTTAAATGTAGAGTGCATGAGGTGGAAACACTTCTTCCCTTCGGGGCTCTTTGCAAGGTGCTGCATGGTTGTCGTCAGCTCGTGCCGTGAGGTGTCGGGTTAAGTCCCATAACGAGCGCAACCCTTATCGTTAGTTGCCAGCGGGTAATGCCGGGAACTCTAACGAAACTGCCGGTGTAAACCGTGAGGAAGGTGGGGATGACGTCAAATCAGCACGGCCCTTATGTCCAGGGCTACACACGTGTTACAATGGCCGGTACAGAGGGCAGCTACCTGGAGACAGGATGCGAATCTCCAAAGCCGGTCTCAGTTCGGATCGGAGTCTGCAACTCGACTCCGTGAAG…	Bacteria	Bacteria_Bacteroidota	Bacteria_Bacteroidota_Bacteroidia	Bacteria_Bacteroidota_Bacteroidia_Bacteroidales	Bacteria_Bacteroidota_Bacteroidia_Bacteroidales_Bacteroidetes_vadinHA17	Bacteria_Bacteroidota_Bacteroidia_Bacteroidales_Bacteroidetes_vadinHA17_unc	Bacteria_Bacteroidota_Bacteroidia_Bacteroidales_Bacteroidetes_vadinHA17_unc_unc
443	443	ACAAGCGGTGGAGCATGTGGTTCAATTCGACGCAACGCGCAGAACCTTACCAGCCCTTGACATGTGACTCGCCGGCTCCAGAGATGGAGCCTTCGGTTCGGCCGGAGTCAACACAGGTGCTGCATGGCTGTCGTCAGCTCGTGTCGTGAGATGTTGGGTTAAGTCCCGCAACGAGCGCAACCCTCGTCTCCAGTTGCCATCAGGTAATGCTGGGCACTTTGGAGAAACTGCCGGTGACAAGCCGGAGGAAGGTGGGGATGACGTCAAGTCCTCATGGCCCTTACGGGCTGGGCTACACACGTGCTACAATGGCGGTGACAATGGGAAGCAATGGCGCGAGCCGGAGCCGATCCTAAAAAACCGTCTCAGTTCGGATTGCACTCTGCAACTCGAGTGCAT…	Bacteria	Bacteria_Proteobacteria	Bacteria_Proteobacteria_Alphaproteobacteria	Bacteria_Proteobacteria_Alphaproteobacteria_Reyranellales	Bacteria_Proteobacteria_Alphaproteobacteria_Reyranellales_Reyranellaceae	Bacteria_Proteobacteria_Alphaproteobacteria_Reyranellales_Reyranellaceae_Reyranella	Bacteria_Proteobacteria_Alphaproteobacteria_Reyranellales_Reyranellaceae_Reyranella_unc
444	444	ACAAGCGGTGGAGTATGTGGTTTAATTCGACGCAACGCGAAGAACCTTACCTGGGCTTGACATCCCGGGAATTTCTAAGAAATTAGGAAGTGCCTCCGCAAGGAGGAGCCTGGAGACAGGTGCTGCATGGCTGTCGTCAGCTCGTGTCGTGAGATGTTGGGTTAAGTCCCGCAACGAGCGCAACCCTTGCCTTTAGTTGCCAGCAATTCGGTTGGGCACTCTAAAGGGACTGCCGGTGTTAAACCGGAGGAAGGTGGGGATGACGTCAAGTCCTCATGGCCTTTATGCCCAGGGCTACACACGTACTACAATGGCCGGTACAAAGGGCAGCGACCCTGCGAGGGGATGCTAATCCCGTAAAACCGGTCTCAGTCCGGATCGGAGTCTGCAACTCGACTC…	Bacteria	Bacteria_Desulfobacterota	Bacteria_Desulfobacterota_Desulfobulbia	Bacteria_Desulfobacterota_Desulfobulbia_Desulfobulbales	Bacteria_Desulfobacterota_Desulfobulbia_Desulfobulbales_Desulfurivibrionaceae	Bacteria_Desulfobacterota_Desulfobulbia_Desulfobulbales_Desulfurivibrionaceae_MSBL7	Bacteria_Desulfobacterota_Desulfobulbia_Desulfobulbales_Desulfurivibrionaceae_MSBL7_unc
445	445	ACAAGCGGTGGAGCATGTGGTTTAATTCGAAGCAACGCGCAGAACCTTACCAACCCTTGACATGGGTATCGCGGATCCAGAGATGGATCTTTCAGTTCGGCTGGATACCACACAGGTGCTGCATGGCTGTCGTCAGCTCGTGTCGTGAGATGTTCGGTTAAGTCCGGCAACGAGCGCAACCCACATTCTTAGTTGCCAGCATTCAGTTGGGCACTCTAGGAAAACTGCCGATGATAAGTCGGAGGAAGGTGTGGATGACGTCAAGTCCTCATGGCCCTTACGGGTTGGGCTACACACGTGCTACAATGGCAGTGACAATGGGTTAATCCCAAAAAGCTGTCTCAGTTCGGATTGGGGTCTGCAACTCGACCCCATGAAGTCGGAATCGCTAGTAATCGC…	Bacteria	Bacteria_Proteobacteria	Bacteria_Proteobacteria_Alphaproteobacteria	Bacteria_Proteobacteria_Alphaproteobacteria_Rhodobacterales	Bacteria_Proteobacteria_Alphaproteobacteria_Rhodobacterales_Rhodobacteraceae	Bacteria_Proteobacteria_Alphaproteobacteria_Rhodobacterales_Rhodobacteraceae_Frigidibacter	Bacteria_Proteobacteria_Alphaproteobacteria_Rhodobacterales_Rhodobacteraceae_Frigidibacter_unc
446	446	ACAAGCAGCGGAGCATGTGGTTTAATTCGAAGCAACGCGAAGAACCTTACCAAGGCTTGACATCCACTTAAACGCATGGAAACATGCGGTCTCTTCGGAGGAAGTGAGACAGGTGGTGCATGGTTGTCGTCAGCTCGTGTCGTGAGATGTTGGGTTAAGTCCCGCAACGAGCGCAACCCTTATTGCCAGTTACCAGCGGGTTATGCCGGGGACTCTGGTGAGACTGCCGGGGACAACTCGGAGGAAGGTGGGGATGACGTCAAATCATCATGCCCCTTATGTCTTGGGCTACACACGTGCTACAATGGCTGAAACAAAGGGAAGCGACAACGTAAGTTGAAGCGGATCTCATAAAAACAGTCCCAGTTCGGATTGTGGGCTGCAACCCGCCCACATGAA…	Bacteria	Bacteria_Firmicutes	Bacteria_Firmicutes_Clostridia	Bacteria_Firmicutes_Clostridia_Christensenellales	Bacteria_Firmicutes_Clostridia_Christensenellales_Christensenellaceae	Bacteria_Firmicutes_Clostridia_Christensenellales_Christensenellaceae_Christensenellaceae_R-7_group	Bacteria_Firmicutes_Clostridia_Christensenellales_Christensenellaceae_Christensenellaceae_R-7_group_unc
447	447	ACAAGCGGTGGAGCATGTGGTTTAATTCGATGCAACGCGAAGAACCTTACCTGGTCTTGACATAGTAAGAACTTTCCAGAGATGGATTGGTGCCTTCGGGAACTTACATACAGGTGCTGCATGGCTGTCGTCAGCTCGTGTCGTGAGATGTTGGGTTAAGTCCCGCAACGAGCGCAACCCTTTTCCTTATTTGCCAGCGGGTTAAGCCGGGAACTTTAAGGATACTGCCAGTGACAAACTGGAGGAAGGCGGGGACGACGTCAAGTCATCATGGCCCTTACGACCAGGGCTACACACGTGCTACAATGGTCGGTACAAAGGGTTGCTACCTAGCGATAGGATGCTAATCTCAAAAAGCCGATCGTAGTCCGGATTGGAGTCTGCAACTCGACTCCATGA…	Bacteria	Bacteria_Proteobacteria	Bacteria_Proteobacteria_Gammaproteobacteria	Bacteria_Proteobacteria_Gammaproteobacteria_Pseudomonadales	Bacteria_Proteobacteria_Gammaproteobacteria_Pseudomonadales_Moraxellaceae	Bacteria_Proteobacteria_Gammaproteobacteria_Pseudomonadales_Moraxellaceae_Acinetobacter	Bacteria_Proteobacteria_Gammaproteobacteria_Pseudomonadales_Moraxellaceae_Acinetobacter_baumannii/beijerinckii/bouvetii/calcoaceticus/gyllenbergii/haemolyticus/johnsonii/junii/lwoffii/oleivorans/oryzae/proteolyticus
448	448	ACAAGCGGTGGATGATGTGGATTAATTCGATGCAACGCGAAAAACCTTACCTACCCTTGACATGTCAGGAAGTCCGCTGAGAGGTGGATGTGCTCGAAAGAGAACCTGAACACAGGTGCTGCATGGCTGTCGTCAGCTCGTGTCGTGAGATGTTGGGTTAAGTCCCGCAACGAGCGCAACCCTTGTCATTAATTGCCATCATTCAGTTGGGCACTTTAATGAGACTGCCGGTGACAAACCGGAGGAAGGTGGGGATGACGTCAAGTCCTCATGGCCCTTATGGGTAGGGCTTCACACGTCATACAATGGTCGGTACAGAGGGTTGCCAACCCGCGAGGGGGAGCCAATCCCACAAAGCCGATCGTAGTCCGGATCGCAGTCTGCAACTCGACTGCGTGA…	Bacteria	Bacteria_Proteobacteria	Bacteria_Proteobacteria_Gammaproteobacteria	Bacteria_Proteobacteria_Gammaproteobacteria_Burkholderiales	Bacteria_Proteobacteria_Gammaproteobacteria_Burkholderiales_Rhodocyclaceae	Bacteria_Proteobacteria_Gammaproteobacteria_Burkholderiales_Rhodocyclaceae_Sulfuritalea	Bacteria_Proteobacteria_Gammaproteobacteria_Burkholderiales_Rhodocyclaceae_Sulfuritalea_unc
449	449	ACAAGCGGTGGAGCATGTGGTTTAATTCGACGCAACGCGAAGAACCTTACCAGGGCTTGACATCTACCTGACGTATTTTAGAGATAGGATACTTCTTTCGGGACAGGTAGACAGGTGGTGCATGGTTGTCGTCAGCTCGTGTCGTGAGATGTTGGGTTAAGTCCCGCAACGAGCGCAACCCTTATTCTTAGTTGCCAGCAGGTTAAGCTGGGCACTCTAGGGAGACTGCCGGTGACAAACCGGAGGAAGGTGGGGATGACGTCAAATCATCATGCCCTTTATGTCCTGGGCTACACACGTGCTACAATGGCCGGTACAACGAGTTGCGAGACAGCGATGTTTAGCCAATCTCTTAAAGCCGGTCTCAGTTCGGATTGCAGGCTGCAACTCGCCTGCATG…	Bacteria	Bacteria_Firmicutes	Bacteria_Firmicutes_Dethiobacteria	Bacteria_Firmicutes_Dethiobacteria_Dethiobacterales	Bacteria_Firmicutes_Dethiobacteria_Dethiobacterales_Dethiobacteraceae	Bacteria_Firmicutes_Dethiobacteria_Dethiobacterales_Dethiobacteraceae_unc	Bacteria_Firmicutes_Dethiobacteria_Dethiobacterales_Dethiobacteraceae_unc_unc
450	450	ACAAGCGGTGGAGCATGTGGTTTAATTCGATGATACGCGAGGAACCTTACCTGGGCTCAAATGTAAGTTGACAGATTCTGAAAGGGATTCTTCTTCGGACAATTTACAAGGTGCTGCATGGTTGTCGTCAGCTCGTGCCGTGAGGTGTCGGGTTAAGTCCCATAACGAGCGCAACCCCTATTCTTAGTTGCCATCAGGTCAAGCTGGGGACTCTAAGGAAACTGCCTACGCAAGTAGAGAGGAAGGTGGGGATGACGTCAAATCAGCACGGCCCTTACGTCCAGGGCTACACACGTGCTACAATGGCCAGTACAAAGGGCAGCTACCAGGTGACTGGATGCTAATCTCAAAAGCTGGTCTCAGTTCGGATCGAAGTCTGCAACCCGACTTCGTGAAGCT…	Bacteria	Bacteria_Bacteroidota	Bacteria_Bacteroidota_Bacteroidia	Bacteria_Bacteroidota_Bacteroidia_Sphingobacteriales	Bacteria_Bacteroidota_Bacteroidia_Sphingobacteriales_Lentimicrobiaceae	Bacteria_Bacteroidota_Bacteroidia_Sphingobacteriales_Lentimicrobiaceae_Lentimicrobium	Bacteria_Bacteroidota_Bacteroidia_Sphingobacteriales_Lentimicrobiaceae_Lentimicrobium_unc
451	451	CACAAGGGGTGAAGCCTGCGGTTCAATTGGAGTCAACGCCAGAAATCTTACCCGGAGAGACAGCAGAATGAAGGTCAAGCTGAAGACTTTACCAGACAAGCTGAGAGGTGGTGCATGGCCGTCGCCAGCTCGTGCCGTGAGATGTCCTGTTAAGTCAGGTAACGAGCGAGATCCCTGCCTCTAGTTGCCACCATTACTCTCAGGAGTAGTGGGGCGAATTAGCGGGACCGCCGCAGTTAATGCGGAGGAAGGAAGGGGCCACGGCAGGTCAGTATGCCCCGAAACTCTGGGGCCACACGCGGGCTGCAATGGTAGTGACAATTGGTTCCGAATCCGAAAGGAGGAGGTAATCCTCAAACGCTACCACAGTTATGACTGAGGGCTGCAACTCGCCCTCAC…	Archaea	Archaea_Crenarchaeota	Archaea_Crenarchaeota_Nitrososphaeria	Archaea_Crenarchaeota_Nitrososphaeria_Nitrosopumilales	Archaea_Crenarchaeota_Nitrososphaeria_Nitrosopumilales_Nitrosopumilaceae	Archaea_Crenarchaeota_Nitrososphaeria_Nitrosopumilales_Nitrosopumilaceae_Nitrosarchaeum	Archaea_Crenarchaeota_Nitrososphaeria_Nitrosopumilales_Nitrosopumilaceae_Nitrosarchaeum_unc
452	452	ACAAGCAGTGGAGCATGTGGTTTAATTCGATGCAACGCGAAGAACCTTACCTAGGCTTGAAAAGCAAATGACCGGTTGCGAAAGCAACCTTCCCTTCGGGGCATTTGTACAGGTGCTGCATGGCTGTCGTCAGCTCGTGCCGTGAGGTGTTGGGTTAAGTCCCGCAACGAGCGCAACCCCTACTATTAGTTGCCACCAGGTAATGCTGAGCACTCTAATAGGACTGCCTACGCAAGTAGTGAGGAAGGTGGGGATGACGTCAAGTCCGCATGGCCCTTACGCCTAGGGCTACACACGTGCTACAATGGGTGCTACAGAGGGTTGCCAAACCGCAAGGTGGAGCCAATCCCCTAAAAGCATCCCCAGTTCGGATTGGAGTCTGAAACTCGACTCCATGAA…	Bacteria	Bacteria_Bacteroidota	Bacteria_Bacteroidota_Ignavibacteria	Bacteria_Bacteroidota_Ignavibacteria_Ignavibacteriales	Bacteria_Bacteroidota_Ignavibacteria_Ignavibacteriales_Ignavibacteriaceae	Bacteria_Bacteroidota_Ignavibacteria_Ignavibacteriales_Ignavibacteriaceae_Ignavibacterium	Bacteria_Bacteroidota_Ignavibacteria_Ignavibacteriales_Ignavibacteriaceae_Ignavibacterium_unc
453	453	ACAAGCAGCGGAGCATGTGGCTTAATTCGACGCAACGCGAAGAACCTTACCAGGGCTTGACATGCAGAGAAAAGCGGCGGAAACGTCGTGTCCGAGAGGGCTCTGCACAGGTGGTGCATGGCTGTCGTCAGCTCGTGTCGTGAGATGTTGGGTTAAGTCCCGCAACGAGCGCAACCCCTGTCACATGTTGCCAGCATTAAGTTGGGGACTCATGTGAGACTGCCGGCGTCAAGCCGGAGGAAGGTGGGGATGACGTCAAGTCATCATGCCCCTTATGTCCTGGGCTGCACACGTGCTACAATGGTCGATACAATGGGCTGCGATGCCGCGAGGTGGAGCGAATCCCATAAAGTCGGCCCCAGTTCGGATCGGAGGCTGCAACTCGCCTCCGTGAAGTCG…	Bacteria	Bacteria_Actinobacteriota	Bacteria_Actinobacteriota_Coriobacteriia	Bacteria_Actinobacteriota_Coriobacteriia_OPB41	Bacteria_Actinobacteriota_Coriobacteriia_OPB41_unc	Bacteria_Actinobacteriota_Coriobacteriia_OPB41_unc_unc	Bacteria_Actinobacteriota_Coriobacteriia_OPB41_unc_unc_unc
454	454	ACAATCAGTGGAACATGTGGTTCAATTCGATACAAACCGAAGAACCTCACCAAGGTTTGACATACCGATGATCGTCTGTAGAAACACAGAACTTTTCGCAAGAAACAACGGTACAGGTGCTGCATGGCTGTCGTCAGCTCGTTCCGTGAGGAGTACCCTTAAGTGGGACAACGAGCGCAACCCCCATCTTGTGTTATATTTGTCACAAGAGACTGCCCCGACTTTGTCGGGGAGGAAGGAGGGGCAGACGTCAAGTCAGCATGGTCCTTATACCTTGGGCTACACACATGTTACAATGGACACGAACAAAGGGTCTTGCCACCTGGCAACAGGGAGCTAATCCATAAATCTGTCCTCAGTGGGGATTGGGGTCTGCAACTCGACCTCATGAACGCGGAA…	Bacteria	Bacteria_Patescibacteria	Bacteria_Patescibacteria_Microgenomatia	Bacteria_Patescibacteria_Microgenomatia_Candidatus_Roizmanbacteria	Bacteria_Patescibacteria_Microgenomatia_Candidatus_Roizmanbacteria_unc	Bacteria_Patescibacteria_Microgenomatia_Candidatus_Roizmanbacteria_unc_unc	Bacteria_Patescibacteria_Microgenomatia_Candidatus_Roizmanbacteria_unc_unc_unc
455	455	ACAAGCGGTGGAGCATGTGGTTTAATTCGATGCAACGCGAAGAACCTTACCTAGGCTTGACATCCCGGGAATTTTGTGGAAACACAAAAGTGCCTTTCGGGGAACCCGGTGACAGGTGCTGCATGGCTGTCGTCAGCTCGTGTCGTGAGATGTTGGGTTAAGTCCCGCAACGAGCGCAACCCTTATCTTTAATTGCCATCATTAAGTTGGGCACTTTAGAGAGACTGCCGGTGTTAAACCGGAGGAAGGTGGGGATGACGTCAAGTCCTCATGGCCTTTATGCTTAGGGCTACACACGTGCTACAATGGGTGGTACAAAGAGCAGCCAACTCGCGAGAGCGCGCTAATCTCAAAAAGCCATCCTCAGTTCGGATTGGAGTCTGCAACTCGACTCCATGA…	Bacteria	Bacteria_Desulfobacterota	Bacteria_Desulfobacterota_Syntrophia	Bacteria_Desulfobacterota_Syntrophia_Syntrophales	Bacteria_Desulfobacterota_Syntrophia_Syntrophales_Smithellaceae	Bacteria_Desulfobacterota_Syntrophia_Syntrophales_Smithellaceae_Smithella	Bacteria_Desulfobacterota_Syntrophia_Syntrophales_Smithellaceae_Smithella_unc
456	456	ACAAGCGGTGGAGCATGTGGTTTAATTCGAAGCAACGCGCAGAACCTTACCAACCCTTGACATGGGTATCGCGGATCCAGAGATGGATCTTTCAGTTCGGCTGGATACCACACAGGTGCTGCATGGCTGTCGTCAGCTCGTGTCGTGAGATGTTCGGTTAAGTCCGGCAACGAGCGCAACCCACACTCTTAGTTGCCATCATTTGGTTGGGCACTCTAGGAGAACTGCCGGTGATAAGCCGGAGGAAGGTGTGGATGACGTCAAGTCCTCATGGCCCTTACGGGTTGGGCTACACACGTGCTACAATGGTGGTGACAATGGGTTAATCCCAAAAAGCCATCTCAGTTCGGATTGGGGTCTGCAACTCGACCCCATGAAGTCGGAATCGCTAGTAATCGC…	Bacteria	Bacteria_Proteobacteria	Bacteria_Proteobacteria_Alphaproteobacteria	Bacteria_Proteobacteria_Alphaproteobacteria_Rhodobacterales	Bacteria_Proteobacteria_Alphaproteobacteria_Rhodobacterales_Rhodobacteraceae	Bacteria_Proteobacteria_Alphaproteobacteria_Rhodobacterales_Rhodobacteraceae_Rhodobacter	Bacteria_Proteobacteria_Alphaproteobacteria_Rhodobacterales_Rhodobacteraceae_Rhodobacter_unc
457	457	ACAAGCGGTGGATTATGTGGATTAATTCGATGCAACGCGAAAAACCTTACCTACCCTTGACATGTCAGAAAGTTTCCAGAGATGGATTCGTGCCCGAAAGGGAATCTGAACACAGGTGCTGCATGGCTGTCGTCAGCTCGTGTCGTGAGATGTTGGGTTAAGTCCCGCAACGAGCGCAACCCTTGTCATTAATTGCCATCATTTAGTTGGGCACTTTAATGAGACTGCCGGTGATAAACCGGAGGAAGGTGGGGATGACGTCAAGTCCTCATGGCCCTTATGGGTAGGGCTTCACACGTAATACAATGGTCGGTACAGAGGGTCGCCAACCCGCGAGGGGGAGCCAATCTCAGAAAGCCGATCGTAGTCCGGATTGTTCTCTGCAACTCGAGAGCATGA…	Bacteria	Bacteria_Proteobacteria	Bacteria_Proteobacteria_Gammaproteobacteria	Bacteria_Proteobacteria_Gammaproteobacteria_Burkholderiales	Bacteria_Proteobacteria_Gammaproteobacteria_Burkholderiales_Gallionellaceae	Bacteria_Proteobacteria_Gammaproteobacteria_Burkholderiales_Gallionellaceae_Sideroxydans	Bacteria_Proteobacteria_Gammaproteobacteria_Burkholderiales_Gallionellaceae_Sideroxydans_unc
458	458	ACAAGCGGAGGAACATGTGGTTTAATTCGATGATACGCGAGGAACCTTACCTGGGCTTAAATGTAGGGCGACAGATTGTGAAAGCAGTCCTTCTTCGGACGGCCTACAAGGTGCTGCATGGTTGTCGTCAGCTCGTGCCGTGAGGTGTCGGGTTAAGTCCCATAACGAGCGCAACCCTTATCGTTAGTTGCCAGCGGGTCAAGCCGGGGACTCTAGCGAGACTGCCACCGTAAGGTGCGAGGAAGGTGGGGATGACGTCAAATCAGCACGGCCCTTATGTCCAGGGCTACACACGTGTTACAATGGCAAGTACAAAGGGCAGCTACCCCGTGAGGGGATGCTAATCTCTAAAGCTTGTCTCAGTTCGGATCGAAGTCTGCAACCCGACTTCGTGAAGCT…	Bacteria	Bacteria_Bacteroidota	Bacteria_Bacteroidota_Bacteroidia	Bacteria_Bacteroidota_Bacteroidia_Bacteroidales	Bacteria_Bacteroidota_Bacteroidia_Bacteroidales_Prolixibacteraceae	Bacteria_Bacteroidota_Bacteroidia_Bacteroidales_Prolixibacteraceae_WCHB1-32	Bacteria_Bacteroidota_Bacteroidia_Bacteroidales_Prolixibacteraceae_WCHB1-32_unc
459	459	ACAAGCGGTGGAGCATGTGGTTTAATTCGACGCAACGCGAAGAACCTTACCTGGGTTTGACATCTGGGGGATCTCTATGAAAGTAGAGAGTGCCTTTCGGGGAGCCCCAAGACAGGTGCTGCATGGCTGTCGTCAGCTCGTGTCGTGAGATGTTGGGTTAAGTCCCGCAACGAGCGCAACCCCTGTCTTCAGTTACCAGCGATTCGGTCGGGGACTCTGAAGATACTGCCACGGTTAACGTGGAGGAAGGTGGGGATGACGTCAAGTCCTCATGGCCTTTATGCCCAGGGCTACACACGTGCTACAATGGCCGGTACAGAGGGTAGCGATACCGCGAGGTGGAGCCAATCCCACAAAGCCGGTCTCAGTCCGGATTGAAGTCTGCAACTCGACTTCATG…	Bacteria	Bacteria_Desulfobacterota	Bacteria_Desulfobacterota_Desulfobacteria	Bacteria_Desulfobacterota_Desulfobacteria_Desulfobacterales	Bacteria_Desulfobacterota_Desulfobacteria_Desulfobacterales_Desulfosarcinaceae	Bacteria_Desulfobacterota_Desulfobacteria_Desulfobacterales_Desulfosarcinaceae_unc	Bacteria_Desulfobacterota_Desulfobacteria_Desulfobacterales_Desulfosarcinaceae_unc_unc
460	460	ACAAGCGGTGGAGCATGTGGTTTAATTCGATGATACGCGAGGAACCTTACCTGGGCTAGAATGCTGGGAGACCGTGGGTGAAAGCTCACTTTGTAGCAATACACTGCCAGTAAGGTGCTGCATGGCTGTCGTCAGCTCGTGCCGTGAGGTGTTGGGTTAAGTCCCGCAACGAGCGCAACCCCCATCACTAGTTGCCATCAGGTAACGCTGGGAACTCTAGTGAAACTGCCGTCGTAAGACGTGAGGAAGGAGGGGATGATGTCAAGTCATCATGGCCTTTATGCCCAGGGCTACACACGTGCTACAATGGGGCGTACAAAGGGCTGCAACATAGTGATATGAAGCTAATCCCAAAAAACGCCTCTCAGTTCAGATTGAAGTCTGCAACTCGACTTCATG…	Bacteria	Bacteria_Bacteroidota	Bacteria_Bacteroidota_Bacteroidia	Bacteria_Bacteroidota_Bacteroidia_Chitinophagales	Bacteria_Bacteroidota_Bacteroidia_Chitinophagales_Chitinophagaceae	Bacteria_Bacteroidota_Bacteroidia_Chitinophagales_Chitinophagaceae_Terrimonas	Bacteria_Bacteroidota_Bacteroidia_Chitinophagales_Chitinophagaceae_Terrimonas_unc
461	461	ACAAGCGGTGGAGCATGTGGTTTAATTCGATGCAACGCGAAGAACCTTACCTGGGCTTGACATGCAGGGGACAGGTGTAGAAATACACTCTTCCTTCGGGACCCTTGCACAGGTGCTGCATGGCTGTCGTCAGCTCGTGTCGTGAAATGTTGGGTTAAGTCCCGCAACGAGCGCAACCCCTGTCTTTAGTTGCCATCAGGTTATGCTGGGGACTCTAGAGAGACTGCCGGTGATAAACCGGAGGAAGGTGGGGATGACGTCAAGTCATCATGGCCCTTACGCCCAGGGCTACACACGTGCTACAATGGTCGGTACAAAGGGCTGCAATGCCGTGAGGTGGAGCGAATCCCAAAAAACCGGCCTCAGTTCGGATCGAAGTCTGCAACTCGACTTCGTGAA…	Bacteria	Bacteria_Latescibacterota	Bacteria_Latescibacterota_unc	Bacteria_Latescibacterota_unc_unc	Bacteria_Latescibacterota_unc_unc_unc	Bacteria_Latescibacterota_unc_unc_unc_unc	Bacteria_Latescibacterota_unc_unc_unc_unc_unc
462	462	ACAAGCGGTGGAGCATGTGGTTTAATTCGATGATACGCGAGGAACCTTACCTGGGCTCAAATGTAAGTTGACAGATTCTGAAAGGGATTCTTCTTCGGACAATTTACAAGGTGCTGCATGGTTGTCGTCAGCTCGTGCCGTGAGGTGTCGGGTTAAGTCCCATAACGAGCGCAACCCCTATTCTTAGTTGCCATCAGGTTAAGCTGGGGACTCTAAGGAAACTGCCTACGCAAGTAGAGAGGAAGGTGGGGATGACGTCAAATCAGCACGGCCCTTACGTCCAGGGCTACACACGTGCTACAATGGCCAGTACAAAGGGCAGCTACCAGGTGACTGGATGCTAATCTCAAAAGCTGGTCTCAGTTCGGATCGAAGTCTGCAACCCGACTTCGTGAAGCT…	Bacteria	Bacteria_Bacteroidota	Bacteria_Bacteroidota_Bacteroidia	Bacteria_Bacteroidota_Bacteroidia_Sphingobacteriales	Bacteria_Bacteroidota_Bacteroidia_Sphingobacteriales_Lentimicrobiaceae	Bacteria_Bacteroidota_Bacteroidia_Sphingobacteriales_Lentimicrobiaceae_unc	Bacteria_Bacteroidota_Bacteroidia_Sphingobacteriales_Lentimicrobiaceae_unc_unc
463	463	TACAAGGGGTGCGGCGTGCGGTTCAATCGAATTCAACACCGAAAATCTCACCAGAACCGACGGCAGGATGAAAGTCAGGCTGAAGACCTTACTTAACAAGCCGAGAGGTAGCGCATGGCCGTCGCCAGCTCGTGCTGTGAAGTGTCCTCTTAAGTGAGGTAACGAGCGAGACCTGTACCTACAATTGCTAACGAATTTTGTGATCGAGCACATTGTAGGGACTGCCTTGGAAACAAGGAGGAAGGTGCAGGCAACGGTAGGTCTGTATGCTCCGAATGCTCTGGGCTACACGCGCGCAACAATGGTAGGGACAATGGGCTGCAACTCCGAAAGGAGAAGCTAAACCTCTAAACCCTATCTTAGTCCAGATCGAGGAATGTAAGTGTCCTCGTGACGTTG…	Archaea	Archaea_Nanoarchaeota	Archaea_Nanoarchaeota_Nanoarchaeia	Archaea_Nanoarchaeota_Nanoarchaeia_Woesearchaeales	Archaea_Nanoarchaeota_Nanoarchaeia_Woesearchaeales_unc	Archaea_Nanoarchaeota_Nanoarchaeia_Woesearchaeales_unc_unc	Archaea_Nanoarchaeota_Nanoarchaeia_Woesearchaeales_unc_unc_unc
464	464	ACAAGCAGCGGAGCATGTGGCTTAATTCGACGCAACGCGAAGAACCTTACCAAGGCTTGACATGCAGGGAAAAGCGGCGGAAACGTCGTGTCCGAAAGGGCCTTGCACAGGTGGTGCATGGCTGTCGTCAGCTCGTGTCGTGAGATGTTGGGTTAAGTCCCGCAACGAGCGCAACCCCTGTCGTATGTTGCCAGCATTAAGTTGGGGACTCATACGAGACTGCCGGCGTCAAGCCGGAGGAAGGTGGGGATGACGTCAAGTCATCATGCCCCTTATGTCTTGGGCTGCACACGTGCTACAATGGCCGGCACAATGGGCTGCGATACCGCGAGGTGGAGCGAATCCCATAAATCCGGCCCCAGTTCGGATCGAAGGCTGAAACCCGCCTTCGTGAAGTTG…	Bacteria	Bacteria_Actinobacteriota	Bacteria_Actinobacteriota_Coriobacteriia	Bacteria_Actinobacteriota_Coriobacteriia_OPB41	Bacteria_Actinobacteriota_Coriobacteriia_OPB41_unc	Bacteria_Actinobacteriota_Coriobacteriia_OPB41_unc_unc	Bacteria_Actinobacteriota_Coriobacteriia_OPB41_unc_unc_unc
465	465	ACAAGCGGTGGAGCATGTGGTTTAATTCGACGCAACGCGAAGAACCTTACCTAGGCTTGACATCTGGGGAATCTCATGGAAACATGGGAGTGCGGAGCAATCTGAGCCCCAAGACAGGTGCTGCATGGCTGTCGTCAGCTCGTGTCGTGAGATGTTGGGTTAAGTCCCGCAACGAGCGCAACCCTTGTCTCTAGTTGCCATCATTAAGTTGGGCTACTCTAGAGAGACTGCCGGTGATAAACCGGAGGAAGGTGGGGACGACGTCAAGTCCTCATGGCCTTTATGCCTAGGGCTACACACGTGCTACAATGGATCGTACAAAGGGTCGCGAACCCGCGAGGGGGAGCCAATCCCAAAAACCGGTCCTCAGTTCGGATTGGAGTCTGCAACTCGACTCCA…	Bacteria	Bacteria_Desulfobacterota	Bacteria_Desulfobacterota_Desulfobaccia	Bacteria_Desulfobacterota_Desulfobaccia_Desulfobaccales	Bacteria_Desulfobacterota_Desulfobaccia_Desulfobaccales_Desulfobaccaceae	Bacteria_Desulfobacterota_Desulfobaccia_Desulfobaccales_Desulfobaccaceae_Desulfobacca	Bacteria_Desulfobacterota_Desulfobaccia_Desulfobaccales_Desulfobaccaceae_Desulfobacca_unc
466	466	ACAAGCAGTGGAGTATGTGGTTTAATTCGACGCAACGCGAAGAACCTTACCTGGGTTTGACATGCAGGAGAAAGCATCAGAGATGATGCCCCGGCTTCGGTCGCTGCTGCACAGGTGCTGCATGGCTGTCGTCAGCTCGTGCCGTGAGGTGTTGGGTTAAGTCCCGCAACGAGCGCAACCCCTATTCTTAGTTGCTATTCTGTCAAAAGAGGCACCCTAAGGAGACTGCCGGCGGTAAGCCGGAGGAAGGTGGGGATGACGTCAAGTCCTCATGGCCCTTACGTCCAGGGCTACACACGTACTACAATGGTCGGTACAGAAGGCTGCAAGACCGCAAGGTGGAGCCAATCCCGAAAACCGACCTCAGTTCAGATTGAAGTCTGCAACTCGACTTCATGA…	Bacteria	Bacteria_Zixibacteria	Bacteria_Zixibacteria_unc	Bacteria_Zixibacteria_unc_unc	Bacteria_Zixibacteria_unc_unc_unc	Bacteria_Zixibacteria_unc_unc_unc_unc	Bacteria_Zixibacteria_unc_unc_unc_unc_unc
467	467	ACAACCAGTGGAACATGTGGTTTAATTCGAAACAAACCGAAAAACCTCACCAGGGTTTGACATGCTATCGTACATTCTGCTAGAAATAGTGGGAAATCCGCAAGGATGATAGCACAGGTGCTGCATGGCTGTCGTCAGCTCGTTCCGTGAGGAGTACCCTTAAGTGGGACAACGAGCGCAACCCTTATCTTGTGTTATATTTGTCACAAGAGACGGTCCCGACTTAGTCGGGAAGGAAGGCGGGGCAGACGTCAAGTCAGCATGGTCCTTATACCCTGGGCTACACACATGTTACAATGGATAAGAACAACGGGTTTTGCCACGAAGCAATTCGGAGCAAATCCCTGAAATTTATCCTCAGTGGGGATTGAGGTCTGCAACTCGACCTCATGAACACGG…	Bacteria	Bacteria_Patescibacteria	Bacteria_Patescibacteria_Microgenomatia	Bacteria_Patescibacteria_Microgenomatia_Candidatus_Roizmanbacteria	Bacteria_Patescibacteria_Microgenomatia_Candidatus_Roizmanbacteria_unc	Bacteria_Patescibacteria_Microgenomatia_Candidatus_Roizmanbacteria_unc_unc	Bacteria_Patescibacteria_Microgenomatia_Candidatus_Roizmanbacteria_unc_unc_unc
468	468	ACAAGTGGTGGAGCATGTGGTTTAATTCGACAACAAGCGAAAAACCTTATCCAGGCCTTGACATCTAGGGAAGGCTCTTGAAAGAGAGCTGTGCCTTCGGGAACCCTAAGACAGGTACTGCACGGTCGTCGTCAGTTCGTGTCGTGAGATGTGAGGTTAAGTCCTTGAACGAACGCAACCCTTGTCCTATGTTGGATTTCATAGGAGACTGCCCTGGCAACAGGGAGGAAGGTGGGGATGACGTCAGATCAGCGTGGTCTTTATGGCCTGGGCTACACACGTGCTACAATCCGGACTACAAAGGGTCGCCAAGCCGCGAGGCGGAGCTAATCCCATCAAAGGTCCGGTCAGTTCGGATCGGAGTCTGCAATTCGACTCCGTGAAGCTGGAATCACTAGT…	Bacteria	Bacteria_unc	Bacteria_unc_unc	Bacteria_unc_unc_unc	Bacteria_unc_unc_unc_unc	Bacteria_unc_unc_unc_unc_unc	Bacteria_unc_unc_unc_unc_unc_unc
469	469	GAGGAGGATGCAGGCATGGCGACTCTTCCCTGAAAAGTTGCACCGCCATCCTGGCGGCCAGAAAGCACGAGCCCCGCATTCGCGGGGCTCGTCGGGTATTACGGGTTGCGGACCTTGTCCATCACCGCCAGTTGGCGGCTGGCCTGCAGTACCAGGCCGTAGCTGAGCTTGTCATAGGTGCGGAACACCATCAGCAAGCCGGAGCGCTCGTCCGGAATTTTCACGTTTTCGCCGGTAACGCGGTCACGTACGGTCTCACCAGTCTTGAACACCGCCAGCACGTTGCCGATTTCCAGGCCGTCACGCAGCCCCTTGTTCAGGGTGACCACGTCGAACTGGCCGATCTG	Eukaryota	Eukaryota_unc	Eukaryota_unc_unc	Eukaryota_unc_unc_unc	Eukaryota_unc_unc_unc_unc	Eukaryota_unc_unc_unc_unc_unc	Eukaryota_unc_unc_unc_unc_unc_unc
470	470	CACAAGGGGTGGATGCTGCGGTTCAATTGGACTCAACGCCGGAAACCTCACCAGAAGAGACGGCAGAATGAAGGTCAGACTAAAGATCTTACTAGACAAGCCGAGAGGTGTTGCATGGCCAGCGTCAGCTCGTGCCGTGAGGTGTCAGGTCAAGTCCTGCAACGAGCGAGATCTCTATCTATTGTTGCAATTCCATCAGAGACGATGGAAGCACCCTATAGAGACTGCCTGTGTTAAACGGGAGGAAGGAAGAGGCGACGCTAGGTCCGTATGGCCCGAATCTTCTGGGCCACACGTGGCATACAATGATAAAGACAATGAGTTCCAACGCCGAAAGGCGAAGGCAATCTCCCAAACTTTATCTAAGTTCGGATTGAGGGCTGAAACTCGTCCTCATGA…	Archaea	Archaea_Micrarchaeota	Archaea_Micrarchaeota_Micrarchaeia	Archaea_Micrarchaeota_Micrarchaeia_Micrarchaeales	Archaea_Micrarchaeota_Micrarchaeia_Micrarchaeales_CG1-02-32-21	Archaea_Micrarchaeota_Micrarchaeia_Micrarchaeales_CG1-02-32-21_unc	Archaea_Micrarchaeota_Micrarchaeia_Micrarchaeales_CG1-02-32-21_unc_unc
471	471	GCGTTCCTTTTCTTCAGGAGACTTCCAATGTTCAACGACGTGGTTATTGTGGCTGCGGGACGCACCGCTGTAGGTGCTTTCGGCGGCGCGCTGGCGGGGATTCCCGCCAGTGAATTGGGTGCGCGGGTCATCAAGGCCCTGCTCGCCCGCGCCAATCTGCAAGCCGGGCAGATCGACGAGGTAATTCTGGGCCAGGTGCTGCAAGCCGGTGTCGGCCAGAACCCGGCACGACAGGCGGCGCTGGCGGGTGGTTTGCCATATGGCGTTTCCGCGCTGACCATCAACAAGGTTTGCGGCAGTGGCCTGAAAGCGGTGCATCTGGCGGCCCAGGCCGTGCACTGCGGCGATTCCGGCATCGTCATCGCTGGCGGTCAGGAAAACATGAG	Eukaryota	Eukaryota_unc	Eukaryota_unc_unc	Eukaryota_unc_unc_unc	Eukaryota_unc_unc_unc_unc	Eukaryota_unc_unc_unc_unc_unc	Eukaryota_unc_unc_unc_unc_unc_unc
472	472	ACAAGCAGCGGAGCGTGTGGTTTAATTCGATGTTACACGAAGAACCTTACCAGGGTTTGACATGCAAGTGGTAGGAAACCGAAAGGTGACCGACTCTTCGGAGAGCTTGCACAGGTGCTGCATGGCTGTCGTCAGCTCGTGTCGTGAGATGTTCGGTTAAGTCCGCTAACGAGCGCAACCCTCGCTGTGTGTTACAAGTGTCACACGGTACTGCCGGTCTTAAGCCGGAGGAAGGTGGGGATGACGTCAAGTCAGCATGGCCTTTATGTCCTGGGCTACACACACGCTACAATGGCCAACACAATAGGTTGCTAAGCCGCGAGGTGGAGCCAATCCTCAAAGTTGGTCTCAGTTCAGATTGTAGGCTGCAACTCGCCTGCATGAAGATGGAGTTGCTAG…	Bacteria	Bacteria_Chloroflexi	Bacteria_Chloroflexi_Anaerolineae	Bacteria_Chloroflexi_Anaerolineae_Anaerolineales	Bacteria_Chloroflexi_Anaerolineae_Anaerolineales_Anaerolineaceae	Bacteria_Chloroflexi_Anaerolineae_Anaerolineales_Anaerolineaceae_Leptolinea	Bacteria_Chloroflexi_Anaerolineae_Anaerolineales_Anaerolineaceae_Leptolinea_unc
473	473	ACAAGCAGCGGAGCGTGTGGTTTAATTCGATGCAACGCGAAGAACCTTACCAAGGCTTGACATGTCGGAAGTAGGAACTCGAAAGAGGGACGACCTGTATCCAATCAGGAGCCAACACAGGTGCTGCATGGCTGTCGTCAGCTCGTGCCGTGAGGTGTTAGGTTAAGTCCTGCAACGAGCGCAACCCTCGTCGCTAGTTATTTTCTCTAGCGAGACTGCCCGTAAAACGTGGAGGAAGGGGAGGATGACGTCAAGTCAGCATGGCCTTTATGCCTTGGGCTACACACACGCTACAATGGGTGATACAATGGGCTGCGAAAGAGCGATCTGGAGCTAATCCTAAAAATCACCCTCAGTTCGGATTGCAGGCTGAAATTGCGTGCATGAAGCTGGAGTTGC…	Bacteria	Bacteria_Chloroflexi	Bacteria_Chloroflexi_Dehalococcoidia	Bacteria_Chloroflexi_Dehalococcoidia_GIF9	Bacteria_Chloroflexi_Dehalococcoidia_GIF9_unc	Bacteria_Chloroflexi_Dehalococcoidia_GIF9_unc_unc	Bacteria_Chloroflexi_Dehalococcoidia_GIF9_unc_unc_unc
474	474	ACAAGCGGTGGAGCATGTGGTTTAATTCGATGATACGCGAGGAACCTTACCAAGGCTTAAATGTAGATTGACCGTTTTGGAAACAGAACTTTCGCAAGACAATTTACAAGGTGCTGCATGGTTGTCGTCAGCTCGTGCCGTGAGGTGTCAGGTTAAGTCCTATAACGAGCGCAACCCCTGTTGTTAGTTGCCAGCGAGTCATGTCGGGAACTCTAACGAGACTGCCAGTGCAAACTGTGAGGAAGGTGGGGATGACGTCAAATCATCACGGCCCTTACGCCTTGGGCTACACACGTGCTACAATGGACGGTACAGAGAGCAGCCACAACGCAAGTTGGAGCGAATCTACAAAACCGTTCTCAGTTCGGATCGGAGTCTGCAACTCGACTCCGTGAAGCT…	Bacteria	Bacteria_Bacteroidota	Bacteria_Bacteroidota_Bacteroidia	Bacteria_Bacteroidota_Bacteroidia_Flavobacteriales	Bacteria_Bacteroidota_Bacteroidia_Flavobacteriales_Flavobacteriaceae	Bacteria_Bacteroidota_Bacteroidia_Flavobacteriales_Flavobacteriaceae_Flavobacterium	Bacteria_Bacteroidota_Bacteroidia_Flavobacteriales_Flavobacteriaceae_Flavobacterium_unc
475	475	ACAAGCAGCGGAGCATGTGGTTTAATTCGAAGCAACGCGAAGAACCTTACCAGGTCTTGACATCCTCTTGAAAGATCCTTAGCCGGATCCCCTCTTCGGAGCAAGAGAGACAGGTGGTGCATGGTTGTCGTCAGCTCGTGTCGTGAGATGTTGGGTTAAGTCCCGCAACGAGCGCAACCCTTGCCTTTAGTTGCCATCAGGTTATGCTGGGCACTCTAGAGGGACTGCCGGTGACAAACCGGAGGAAGGTGGGGATGACGTCAAATCATCATGCCCCTTATGATCTGGGCTACACACGTGCTACAATGGTCGGTACAACGGGCAGCGAAGTCGAGAGATGGAGCGAATCCTAAAAAGCCGATCCCAGTTCGGATTGTGGGCTGAAACTCGCCCACATGA…	Bacteria	Bacteria_Firmicutes	Bacteria_Firmicutes_Clostridia	Bacteria_Firmicutes_Clostridia_Peptostreptococcales-Tissierellales	Bacteria_Firmicutes_Clostridia_Peptostreptococcales-Tissierellales_Acidaminobacteraceae	Bacteria_Firmicutes_Clostridia_Peptostreptococcales-Tissierellales_Acidaminobacteraceae_Acidaminobacter	Bacteria_Firmicutes_Clostridia_Peptostreptococcales-Tissierellales_Acidaminobacteraceae_Acidaminobacter_unc
476	476	ACAAGCGGTGGAGCATGTGGTTTAATTCGATGATACGCGAGGAACCTTACCAAGGCTTAAATGTAGATTGACAGATTTGGAAACAGATTTTTCTTCGGACAATTTACAAGGTGCTGCATGGTTGTCGTCAGCTCGTGCCGTGAGGTGTCAGGTTAAGTCCTATAACGAGCGCAACCCCTGTTGTTAGTTGCCAGCGAGTCATGTCGGGAACTCTAACGAGACTGCCAGTGCAAACTGTGAGGAAGGTGGGGATGACGTCAAATCATCACGGCCCTTACGCCTTGGGCTACACACGTGCTACAATGGTAGGTACAGAGAGCAGCCACAACGCAAGTTGGAGCGAATCTACAAAACCTATCTCAGTTCGGATCGGAGTCTGCAACTCGACTCCGTGAAGCT…	Bacteria	Bacteria_Bacteroidota	Bacteria_Bacteroidota_Bacteroidia	Bacteria_Bacteroidota_Bacteroidia_Flavobacteriales	Bacteria_Bacteroidota_Bacteroidia_Flavobacteriales_Flavobacteriaceae	Bacteria_Bacteroidota_Bacteroidia_Flavobacteriales_Flavobacteriaceae_Flavobacterium	Bacteria_Bacteroidota_Bacteroidia_Flavobacteriales_Flavobacteriaceae_Flavobacterium_orientale
477	477	ACAAGCGGTGGAGCATGTGGTTTAATTCGATGCAACGCGAAGAACCTTACCTACCCTTGACATCCTCAGAACTTGTTAGAGATAACTTGGTGCCTTCGGGAACTGAGTGACAGGTGCTGCATGGCTGTCGTCAGCTCGTGTCGTGAGATGTTGGGTTAAGTCCCGCAACGAGCGCAACCCTTACATCTAGTTGCCAGCGGTTCGGCCGGGAACTCTAGATGGACTGACGGTGACAAACCGTAGGAAGGTGGGGATGACGTCAAGTCATCATGGCCCTTATGGGTAGGGCTACACACGTGCTACAATGGTCGGTACAGAGGGTCGCCAACCCGCGAGGGGGAGCCAATCTCACAAAGCCGATCGTAGTCCAGATTGGAGTCTGCAACTCGACTCCATGAA…	Bacteria	Bacteria_Proteobacteria	Bacteria_Proteobacteria_Gammaproteobacteria	Bacteria_Proteobacteria_Gammaproteobacteria_Ectothiorhodospirales	Bacteria_Proteobacteria_Gammaproteobacteria_Ectothiorhodospirales_Ectothiorhodospiraceae	Bacteria_Proteobacteria_Gammaproteobacteria_Ectothiorhodospirales_Ectothiorhodospiraceae_Thioalkalivibrio	Bacteria_Proteobacteria_Gammaproteobacteria_Ectothiorhodospirales_Ectothiorhodospiraceae_Thioalkalivibrio_unc
478	478	ACAAGCGGTGGAGCATGTGGTTTAATTCGATGATACGCGAGGAACCTTACCTGGGCTCAAATGTAAGTTGACAGATTCTGAAAGGGATTTTTCTTCGGACAATTTACAAGGTGCTGCATGGTTGTCGTCAGCTCGTGCCGTGAGGTGTCGGGTTAAGTCCCATAACGAGCGCAACCCCTATTCTTAGTTGCCATCAGGTTAAGCTGGGGACTCTAAGGAAACTGCCTACGCAAGTAGAGAGGAAGGTGGGGATGACGTCAAATCAGCACGGCCCTTACGTCCAGGGCTACACACGTGCTACAATGGCCAGTACAAAGGGCAGCTACCAGGTGACTGGATGCTAATCTCAAAAGCTGGTCTCAGTTCGGATCGAAGTCTGCAACCCGACTTCGTGAAGCT…	Bacteria	Bacteria_Bacteroidota	Bacteria_Bacteroidota_Bacteroidia	Bacteria_Bacteroidota_Bacteroidia_unc	Bacteria_Bacteroidota_Bacteroidia_unc_unc	Bacteria_Bacteroidota_Bacteroidia_unc_unc_unc	Bacteria_Bacteroidota_Bacteroidia_unc_unc_unc_unc
479	479	ACAAGCGGTGGATGATGTGGTTTAATTCGATGCAACGCGAAAAACCTTACCCACCTTTGACATGGCAGGAAGGCTCCAGAGATGGGGCTATGCTCGAAAGAGAACCTGCACACAGGTGCTGCATGGCTGTCGTCAGCTCGTGTCGTGAGATGTTGGGTTAAGTCCCGCAACGAGCGCAACCCTTGCCATTAGTTGCTACGAAAGGGCACTCTAATGGGACTGCCGGTGACAAGCCGGAGGAAGGTGGGGATGACGTCAAGTCCTCATGGCCCTTATAGGTGGGGCTACACACGTCATACAATGGCCGGTACAAAGGGTAGCCAACCCGCGAGGGGGAGCCAATCCCATAAAGCCGGTCGTAGTCCGGATCGCAGTCTGCAACTCGACTGCGTGAAGTCG…	Bacteria	Bacteria_Proteobacteria	Bacteria_Proteobacteria_Gammaproteobacteria	Bacteria_Proteobacteria_Gammaproteobacteria_Burkholderiales	Bacteria_Proteobacteria_Gammaproteobacteria_Burkholderiales_Comamonadaceae	Bacteria_Proteobacteria_Gammaproteobacteria_Burkholderiales_Comamonadaceae_Hydrogenophaga	Bacteria_Proteobacteria_Gammaproteobacteria_Burkholderiales_Comamonadaceae_Hydrogenophaga_unc
480	480	TACAAGGGGTGCGGCGTGCGGTTTAATCCAACTCAACGCGGAGAATCTCACCAGGTGCGACGGCAGAATGAAAGTCAGATTAAAGGTCTTACTTAACAAGCCGAGAGGTGGTGCATGGCCGCCGTCAGCTCGTGCTGTGAAGTGTCCTGTTAAGTCAGGCAACGAGCGAGACCTGCACTTACAATTGCCAGCAAGCTATGCGATTGGGCACTTTGTAAGGACTGCCTTGGAAACAAGGAGGAAGGTGCAGGCTACGGTAGGTCTGTATGCCCCGAATCTCCTGGGCTACACGCGCGCAACAATGGTATGGACAATGGGATGCAACTCCGTAAGGAGAAGCTAAACCTCTAAACCATATCTCAGTCCAAATCGTGGTTTGTAACTCAGCCACGTGACGTC…	Archaea	Archaea_Nanoarchaeota	Archaea_Nanoarchaeota_Nanoarchaeia	Archaea_Nanoarchaeota_Nanoarchaeia_Woesearchaeales	Archaea_Nanoarchaeota_Nanoarchaeia_Woesearchaeales_GW2011	Archaea_Nanoarchaeota_Nanoarchaeia_Woesearchaeales_GW2011_AR15	Archaea_Nanoarchaeota_Nanoarchaeia_Woesearchaeales_GW2011_AR15_unc
481	481	ACAAGCAGCGGAGCATGTGGTTTAATTCGAAGCAACGCGAAGAACCTTACCTAGACTTGACATCTCCTGAATTACCTTTAATCGGGGAAGTCCCTTCGGGGACAGGAAGACAGGTGGTGCATGGTTGTCGTCAGCTCGTGTCGTGAGATGTTGGGTTAAGTCCCGCAACGAGCGCAACCCTTATTGTTAGTTGCTACCATTTAGTTGAGCACTCTAGCGAGACTGCCCGGGTTAACCGGGAGGAAGGTGGGGATGACGTCAAATCATCATGCCCCTTATGTCTAGGGCTACACACGTGCTACAATGGCCGGTACAAAGAGATGCGATACCGCAAGGTGGAGCCAAACTATAAAACCGGTCTCAGTTCGGATTGTAGGCTGAAACTCGCCTACATGAAGC…	Bacteria	Bacteria_Firmicutes	Bacteria_Firmicutes_Clostridia	Bacteria_Firmicutes_Clostridia_Clostridiales	Bacteria_Firmicutes_Clostridia_Clostridiales_Clostridiaceae	Bacteria_Firmicutes_Clostridia_Clostridiales_Clostridiaceae_Clostridium_sensu_stricto_1	Bacteria_Firmicutes_Clostridia_Clostridiales_Clostridiaceae_Clostridium_sensu_stricto_1_vincentii
482	482	ACAAGCAGCGGAGCATGTGGCTTAATTCGACGCAACGCGAAGAACCTTACCAGGGCTTGACATGCAGGGAAAAACGGCGGAAACGTCGCGTCCGAAAGGGCCCTGCACAGGTGGTGCATGGCTGTCGTCAGCTCGTGTCGTGAGATGTTGGGTTAAGTCCCGCAACGAGCGCAACCCCTGTCGTATGTTGCCAGCATTTAGTTGGGGACTCATACGAGACTGCCGGCGTCAAGCCGGAGGAAGGTGGGGATGACGTCAAGTCATCATGCCCCTTATGTCCTGGGCTGCACACGTGCTACAATGGCCGGTACAATGGGCTGCGATACCGCGAGGTGGAGCGAATCCCACAAAACCGGCCCCAGTTCGGATCGGAGGCTGCAACTCGCCTCCGTGAAGTCG…	Bacteria	Bacteria_Actinobacteriota	Bacteria_Actinobacteriota_Coriobacteriia	Bacteria_Actinobacteriota_Coriobacteriia_OPB41	Bacteria_Actinobacteriota_Coriobacteriia_OPB41_unc	Bacteria_Actinobacteriota_Coriobacteriia_OPB41_unc_unc	Bacteria_Actinobacteriota_Coriobacteriia_OPB41_unc_unc_unc
483	483	ACAAGCGGAGGAGCATGTGGTTTAATTCGATGATACGCGAGGAACCTTACCTGGGCTTGAACGTATGGTGCATGGGTGTGAAAGCATCCTTTCCCTTGGGACTCCATACGAGGTGCTGCATGGCTGTCGTCAGCTCGTGCCGTGAGGTGTTAGGTTAAGTCCTGCAACGAGCGCAACCCCTATTTCTAGTTGCCAGCATGTAATGATGGGGACTCTAGAGAGACTGCCTGCGCAAGCAGAGAGGAAGGTGGGGATGACGTCAAGTCAGCACGGCCCTTACGTCCAGGGCTACACACGTGCTACAATGGCCGGTACAGAGGGTCGCTTACTGGTGACAGTTGGCCAATCTCAAAAGCCGGTCTCAGTTCGGATCGGAGTCTGCAACTCGACTCCGTGAAG…	Bacteria	Bacteria_Bacteroidota	Bacteria_Bacteroidota_Bacteroidia	Bacteria_Bacteroidota_Bacteroidia_Bacteroidales	Bacteria_Bacteroidota_Bacteroidia_Bacteroidales_ML635J-40_aquatic_group	Bacteria_Bacteroidota_Bacteroidia_Bacteroidales_ML635J-40_aquatic_group_unc	Bacteria_Bacteroidota_Bacteroidia_Bacteroidales_ML635J-40_aquatic_group_unc_unc
484	484	ACAAGCGGTGGAGCATGTGGTTTAATTCGAAGCAACGCGCAGAACCTTACCAGCCCTTGACATGGGGAGTTTGGGCCTGAGAGATCGGGTCCTTCAGTTCGGCTGGCTCCCACACAGGTGCTGCATGGCTGTCGTCAGCTCGTGTCGTGAGATGTTGGGTTAAGTCCCGCAACGAGCGCAACCCTCATCTTCAGTTGCCATCATTCAGTTGGGCACTCTGAAGAAACTGCCGGTGACAAGCCGGAGGAAGGTGGGGATGACGTCAAGTCCTCATGGCCCTTACGGGCTGGGCTACACACGTGCTACAATGGCGGTGACAGTGGGTTGCGATCCTGCAAAGGTGAGCTAATCCCCAAAAGCCGTCTCAGTTCGGATTGCACTCTGCAACTCGAGTGCATG…	Bacteria	Bacteria_Proteobacteria	Bacteria_Proteobacteria_Alphaproteobacteria	Bacteria_Proteobacteria_Alphaproteobacteria_Rhodospirillales	Bacteria_Proteobacteria_Alphaproteobacteria_Rhodospirillales_Magnetospirillaceae	Bacteria_Proteobacteria_Alphaproteobacteria_Rhodospirillales_Magnetospirillaceae_unc	Bacteria_Proteobacteria_Alphaproteobacteria_Rhodospirillales_Magnetospirillaceae_unc_unc
485	485	ACAAGCGGTGGAGCATGTGGTTTAATTCGAAGCAACGCGCAGAACCTTACCAACCCTTGACATGGGTATCGCGGGACCAGAGATGGTCCTTTCAGTTCGGCTGGATACCACACAGGTGCTGCATGGCTGTCGTCAGCTCGTGTCGTGAGATGTTCGGTTAAGTCCGGCAACGAGCGCAACCCACGTCCTTAGTTGCCAGCAGGTTAAGCTGGGCACTCTAGGGAAACTGCCGATGATAAGTCGGAGGAAGGTGTGGATGACGTCAAGTCCTCATGGCCCTTACGGGTTGGGCTACACACGTGCTACAATGGTAGTGACAGTGGGATAATCCCAAAAAGCTATCTCAGTTCGGATTGGGGTCTGCAACTCGACCCCATGAAGTCGGAATCGCTAGTAATC…	Bacteria	Bacteria_Proteobacteria	Bacteria_Proteobacteria_Alphaproteobacteria	Bacteria_Proteobacteria_Alphaproteobacteria_Rhodobacterales	Bacteria_Proteobacteria_Alphaproteobacteria_Rhodobacterales_Rhodobacteraceae	Bacteria_Proteobacteria_Alphaproteobacteria_Rhodobacterales_Rhodobacteraceae_Roseinatronobacter	Bacteria_Proteobacteria_Alphaproteobacteria_Rhodobacterales_Rhodobacteraceae_Roseinatronobacter_unc
486	486	ACAAGCGGTGGAGCATGTGGTTTAATTCGACGCAACGCGAAGAACCTTACCTGGGTTTGACATCTGGGGGATCCCGATGAAAGTCGGGAGTGCCTTTCGGGGAGCCCCAAGACAGGTGCTGCATGGCTGTCGTCAGCTCGTGTCGTGAGATGTTGGGTTAAGTCCCGCAACGAGCGCAACCCCTGTCTTCAGTTGCCAGCAAGTAAAGTTGGGAACTCTGAAGATACTGCCACGGTTAACGTGGAGGAAGGTGGGGATGACGTCAAGTCCTCATGGCCTTTATGCCCAGGGCTACACACGTGCTACAATGGCCGGTACAGAGGGTAGCGATACCGCGAGGTGGAGCCAATCCCACAAAGCCGGTCTCAGTCCGGATTGAAGTCTGCAACTCGACTTCAT…	Bacteria	Bacteria_Desulfobacterota	Bacteria_Desulfobacterota_Desulfobacteria	Bacteria_Desulfobacterota_Desulfobacteria_Desulfobacterales	Bacteria_Desulfobacterota_Desulfobacteria_Desulfobacterales_Desulfosarcinaceae	Bacteria_Desulfobacterota_Desulfobacteria_Desulfobacterales_Desulfosarcinaceae_Desulfonatronobacter	Bacteria_Desulfobacterota_Desulfobacteria_Desulfobacterales_Desulfosarcinaceae_Desulfonatronobacter_unc
487	487	ACAAGCGGAGGAACATGTGGTTTAATTCGATGATACGCGAGGAACCTTACCTGGGCTTAAATGTAGAGCGACAGATTGTGAAAGCAGTCCTTCTTCGGACGATCTACAAGGTGCTGCATGGTTGTCGTCAGCTCGTGCCGTGAGGTGTCGGGTTAAGTCCCATAACGAGCGCAACCCTTATCGTTAGTTGCCAGCGGGTCAAGCCGGGGACTCTAGCGAGACTGCCACCGTAAGGTGTGAGGAAGGTGGGGATGACGTCAAATCAGCACGGCCCTTATGTCCAGGGCTACACACGTGTTACAATGGCCGATACAAAGGGCAGCTACTGGGTGACCAGATGCTAATCTCCAAAGTCGGTCTCAGTTCGGATCGAAGTCTGCAACCCGACTTCGTGAAGCT…	Bacteria	Bacteria_Bacteroidota	Bacteria_Bacteroidota_Bacteroidia	Bacteria_Bacteroidota_Bacteroidia_Bacteroidales	Bacteria_Bacteroidota_Bacteroidia_Bacteroidales_Prolixibacteraceae	Bacteria_Bacteroidota_Bacteroidia_Bacteroidales_Prolixibacteraceae_WCHB1-32	Bacteria_Bacteroidota_Bacteroidia_Bacteroidales_Prolixibacteraceae_WCHB1-32_unc
488	488	ACAACCAGGGGAGCATGTGGTTTAATTCGATACGAAGCGTTGAACCTTACCTGGGCTTGACATCTATTTGACGATTCTAGGAAACTAGGATTTTCCGCAAGGACAAATAGACAGCTGCTGCATGGCTGTCGTAAGCTCGTACCGTGAGGCGTCGACTTCAGTGTCGTAACGAGCGCAACCCCTTTTTCGTGTTAAATAGTCACGAAAGACTGCCTGGCCACAAGTCGGGAGGAAGGAGGGGATGACGTCAAGTCAGCACGGCGCTTACGCCCAGGGCAACACACATCCTACAATGGTGAGGAGCAAAGGGTAGCGAAATCGCAAGGTGGAGCTAATCCCATAAATCCTCCCTCAGTTCAGATTGCGGGCTGCAACTCGCCCGCATGAAGTTGGACTTGG…	Bacteria	Bacteria_Patescibacteria	Bacteria_Patescibacteria_Microgenomatia	Bacteria_Patescibacteria_Microgenomatia_Candidatus_Beckwithbacteria	Bacteria_Patescibacteria_Microgenomatia_Candidatus_Beckwithbacteria_unc	Bacteria_Patescibacteria_Microgenomatia_Candidatus_Beckwithbacteria_unc_unc	Bacteria_Patescibacteria_Microgenomatia_Candidatus_Beckwithbacteria_unc_unc_unc
489	489	ACAAGCGGTGGATGATGTGGTTTAATTCGATGCAACGCGAAAAACCTTACCTACCCTTGACATGCTAGGAATTCTGCAGAGATGTGGAAGTGCTCGAAAGAGAACCTGGACACAGGTGCTGCATGGCCGTCGTCAGCTCGTGTCGTGAGATGTTGGGTTAAGTCCCGCAACGAGCGCAACCCTTGTCATTAGTTGCTACGCAAGAGCACTCTAATGAGACTGCCGGTGACAAACCGGAGGAAGGTGGGGATGACGTCAGGTCCTCATGGCCCTTATGGGTAGGGCTACACACGTCATACAATGGCCGGTACAGAGGGCTGCCAACCCGCGAGGGGGAGCCAATCCCAGAAAACCGGTCGTAGTCCGGATCGCAGTCTGCAACTCGACTGCGTGAAGTCG…	Bacteria	Bacteria_Proteobacteria	Bacteria_Proteobacteria_Gammaproteobacteria	Bacteria_Proteobacteria_Gammaproteobacteria_Burkholderiales	Bacteria_Proteobacteria_Gammaproteobacteria_Burkholderiales_Comamonadaceae	Bacteria_Proteobacteria_Gammaproteobacteria_Burkholderiales_Comamonadaceae_Aquabacterium	Bacteria_Proteobacteria_Gammaproteobacteria_Burkholderiales_Comamonadaceae_Aquabacterium_unc
490	490	ACAACCAGTGGAACATGTGGCTTAATTCGAGACAAAACGAAGAACCTCACCAGGGTTTGACATGCAACTGCAAATCCCGTGAAAGCGGGACTCTTTCGAAGGTGTTGCACAGGTGCTGCATGGCTGTCGTCAGTTCGTTCCGTGAGGAGTGCCCTTAAGTGGGACAACGAACGCAACCCCCATCGTATGTTAAATCTGTCATACGAAACTGCCCAAGTCTGACTTGGGAGGAAGGAGGGGCAGACGTCAAGTCAGCATGGCCCTTATACCCTGGGCTGCACACATGTTACAATGGGAAGGACAATGAGTTGCGAGCTCGCAAGAGTAAGCCAACCTCATAAACCTTCTCTCAGTTGGGATTGAAGTCTGCAATTCGACTTCATGAACTTGGAATTGGTA…	Bacteria	Bacteria_Patescibacteria	Bacteria_Patescibacteria_Microgenomatia	Bacteria_Patescibacteria_Microgenomatia_Candidatus_Roizmanbacteria	Bacteria_Patescibacteria_Microgenomatia_Candidatus_Roizmanbacteria_unc	Bacteria_Patescibacteria_Microgenomatia_Candidatus_Roizmanbacteria_unc_unc	Bacteria_Patescibacteria_Microgenomatia_Candidatus_Roizmanbacteria_unc_unc_unc
491	491	ACAAGCGGTGGAGCATGTGGTTTAATTCGACGCAACGCGAAGAACCTTACCTGGGCTCGAACGGCTTCGGAAAACTGGTAGAAATACTGGTCCTCCAGCAATGGATCGGAGTCGAGGTGCTGCATGGCTGTCGTCAGCTCGTGTCGTGAGATGTTGGGTTAAGTCCCGCAACGAGCGCAACCCTTGTCCTGTGTTGCCATCATTAAGTTGGGCACTCTCAGGAGACCGCCAGCGATAAGCTGGAGGAAGGTGGGGATGACGTCAAGTCATCATGGCCTTTATGTCCAGGGCTACACACGTGCTACAATGACCGGTACAAAGCGAAGCCAACCCGCGAGGGGGAGCAAATCGCAAAAAACCGGCCTCAGTTCGGATTGCAGGCTGCAACTCGCCTGCATG…	Bacteria	Bacteria_Acidobacteriota	Bacteria_Acidobacteriota_Acidobacteriae	Bacteria_Acidobacteriota_Acidobacteriae_Acidobacteriae_or	Bacteria_Acidobacteriota_Acidobacteriae_Acidobacteriae_or_Acidobacteriae_fa	Bacteria_Acidobacteriota_Acidobacteriae_Acidobacteriae_or_Acidobacteriae_fa_Paludibaculum	Bacteria_Acidobacteriota_Acidobacteriae_Acidobacteriae_or_Acidobacteriae_fa_Paludibaculum_unc
492	492	ACAAGCAGCGGAGCATGTGGTTTAATTCGAAGCAACGCGAAGAACCTTACCAGGTCTTGACATCCTCTGACAATCTGAGAGATCAGACTTTCCCTTCGGGGACAGAGAGACAGGTGGTGCATGGTTGTCGTCAGCTCGTGTCGTGAGATGTTGGGTTAAGTCCCGCAACGAGCGCAACCCCTGTGGTTAGTTGCCATCATTTAGTTGGGCACTCTAAGCAGACTGCCGTGGATAACACGGAGGAAGGTGGGGACGACGTCAAATCATCATGCCCCTTATGACCTGGGCTACACACGTGCTACAATGGTCTGAACAGAGGGCTGCGAAACCGCGAGGTGAAGCTAATCCCTTAAAACAGATCTCAGTTCGGATTGCAGGCTGAAACTCGCCTGCATGAAG…	Bacteria	Bacteria_Firmicutes	Bacteria_Firmicutes_Clostridia	Bacteria_Firmicutes_Clostridia_Eubacteriales	Bacteria_Firmicutes_Clostridia_Eubacteriales_Eubacteriaceae	Bacteria_Firmicutes_Clostridia_Eubacteriales_Eubacteriaceae_Acetobacterium	Bacteria_Firmicutes_Clostridia_Eubacteriales_Eubacteriaceae_Acetobacterium_unc
493	493	ACAAGTGGTGGAACATGGGGTTTAATTCGACAGTAAGCGTGGAACCTCACCAAGGTTTGACATCTACGGAATCTTCTAGAAATAGGAGAGTGCCCGCAAGGGAGCCGTAAGACAGGTGCTGCACGGTCGTCGTCAGCTCGTGGCTTGAGTTGTTCCGTTAAGTCGGGAAACGAGCGCAACCCTTATCGTATGTTAAATTTTCTCATACGAGACTGCCCTCGTAAGAGGGAGGAAGGTGGGGATGACGTCAGATCAGCGTGGCCTTTATACCTTGGGCGACACCCGTGTTACAATGGCTGCTACAGTGGGTTGCAAGACCGTGAGGTGGAGCTAATCCCCAAAAGCAGTCTCAGTTCGGATTGAAGTCTGAAACTCGACTTCATGAAGCTGGAATCACTA…	Bacteria	Bacteria_Patescibacteria	Bacteria_Patescibacteria_Berkelbacteria	Bacteria_Patescibacteria_Berkelbacteria_unc	Bacteria_Patescibacteria_Berkelbacteria_unc_unc	Bacteria_Patescibacteria_Berkelbacteria_unc_unc_unc	Bacteria_Patescibacteria_Berkelbacteria_unc_unc_unc_unc
494	494	TACAACGAGTGACGCGTACGGTTCAATTAGATTCTACACCGTGAACCTCACCAGGATCGACAGCAGAATGAAGGTCAGTCTGAAGGGCTTACCTGACACGCTGAGAGGAGATGCATGGCCGACGTCAGCCTGTGCCGTGAGGTGACCTGTTAAATCAGGTAACAGGCGAGACCCATGTGTATATTTGCAATCGCACACTATACAGACTGCCTTGGTAACAAGGAGGAAGGTGTGGGCTACGTTAGGTGAGTACGTCCCGAATACCCTGGGCTACACGCGCGCGGCAATGCTGCATTCAAAGGGCTGCAACTCCGAAAGGAGGAGCCAATCTCATAAACTGCAGCTTAGTTCAGATCGAGGGTTGCAACTCACCCTCGTGACGCTGGAATTCGTAGTAAT…	Archaea	Archaea_Nanoarchaeota	Archaea_Nanoarchaeota_Nanoarchaeia	Archaea_Nanoarchaeota_Nanoarchaeia_Woesearchaeales	Archaea_Nanoarchaeota_Nanoarchaeia_Woesearchaeales_GW2011_GWC1_47_15	Archaea_Nanoarchaeota_Nanoarchaeia_Woesearchaeales_GW2011_GWC1_47_15_unc	Archaea_Nanoarchaeota_Nanoarchaeia_Woesearchaeales_GW2011_GWC1_47_15_unc_unc
495	495	ACAAGCGGTGGATGATGTGGATTAATTCGATGCAACGCGAAAAACCTTACCTACCCTTGACATGTCCAGAATCCTGCAGAGATGCGGGAGTGCCCGAAAGGGAATTGGAACACAGGTGCTGCATGGCTGTCGTCAGCTCGTGTCGTGAGATGTTGGGTTAAGTCCCGCAACGAGCGCAACCCTTATCATTAGTTGCTACGCAAGGGCACTCTAATGAGACTGCCGGTGACAAACCGGAGGAAGGTGGGGATGACGTCAAGTCCTCATGGCCCTTATGGGTAGGGCTTCACACGTCATACAATGGTCGGTACAGAGGGTTGCCAAGCCGCGAGGTGGAGCCAATCCCAGAAAGCCGATCGTAGTCCGGATTGTTCTCTGCAACTCGAGAGCATGAAGTCG…	Bacteria	Bacteria_Proteobacteria	Bacteria_Proteobacteria_Gammaproteobacteria	Bacteria_Proteobacteria_Gammaproteobacteria_Burkholderiales	Bacteria_Proteobacteria_Gammaproteobacteria_Burkholderiales_Hydrogenophilaceae	Bacteria_Proteobacteria_Gammaproteobacteria_Burkholderiales_Hydrogenophilaceae_Thiobacillus	Bacteria_Proteobacteria_Gammaproteobacteria_Burkholderiales_Hydrogenophilaceae_Thiobacillus_unc
496	496	ACAAGCGGTGGATTATGTGGATTAATTCGATGCAACGCGAAAAACCTTACCTACCCTTGACATGTCAGAAAGTTTCCAGAGATGGATTCGTGCCCGAAAGGGAATCTGAACACAGGTGCTGCATGGCTGTCGTCAGCTCGTGTCGTGAGATGTTGGGTTAAGTCCCGCAACGAGCGCAACCCTTGTCATTAATTGCCATCATTCAGTTGGGCACTTTAATGAGACTGCCGGTGATAAACCGGAGGAAGGTGGGGATGACGTCAAGTCCTCATGGCCCTTATGGGTAGGGCTTCACACGTAATACAATGGTCGGTACAGAGGGTCGCCAACCCGCGAGGGGGAGCCAATCTCAGAAAGCCGATCGTAGTCCGGATTGTTCTCTGCAACTCGAGAGCATGA…	Bacteria	Bacteria_Proteobacteria	Bacteria_Proteobacteria_Gammaproteobacteria	Bacteria_Proteobacteria_Gammaproteobacteria_Burkholderiales	Bacteria_Proteobacteria_Gammaproteobacteria_Burkholderiales_Gallionellaceae	Bacteria_Proteobacteria_Gammaproteobacteria_Burkholderiales_Gallionellaceae_Sideroxydans	Bacteria_Proteobacteria_Gammaproteobacteria_Burkholderiales_Gallionellaceae_Sideroxydans_unc
497	497	ACAAGCAGTGGAGCATGTGGTTTAATTCGATGCAACGCGAAGAACCTTACCTAGGCTTGAAAGGCAAGTGACAGGGTGTGAAAGCACCCCTCCAGCAATGGCACTTGTACAGGTGCTGCATGGCTGTCGTCAGCTCGTGCCGTGAGGTGTTGGGTTAAGTCTCGCAACGAGCGCAACCCCTACCATTAGTTGCCATCAGGTTATGCTGGGCACTCTAATGGGACTGCCTACGCAAGTAGTGAGGAAGGTGGGGATGACGTCAAGTCAGCATGGCCCTTACGTCTAGGGCTACACACGTGCTACAATGGGCGCTACAACGGGTTGCTAAGCCGCAAGGTGGAGCCAATCCCTAAAAGGCGTCCTCAGTTCGGATTGGAGTCTGCAACTCGACTCCATGAA…	Bacteria	Bacteria_Bacteroidota	Bacteria_Bacteroidota_Ignavibacteria	Bacteria_Bacteroidota_Ignavibacteria_Ignavibacteriales	Bacteria_Bacteroidota_Ignavibacteria_Ignavibacteriales_SR-FBR-L83	Bacteria_Bacteroidota_Ignavibacteria_Ignavibacteriales_SR-FBR-L83_unc	Bacteria_Bacteroidota_Ignavibacteria_Ignavibacteriales_SR-FBR-L83_unc_unc
498	498	ACAAGCGGTGGAGCATGTGGTTTAATTCGAAGCAACGCGCAGAACCTTACCAACCCTTGACATGGGCATCGCGGGATCAGAGATGATCCTTTCAGTTCGGCTGGATGCCACACAGGTGCTGCATGGCTGTCGTCAGCTCGTGTCGTGAGATGTTCGGTTAAGTCCGGCAACGAGCGCAACCCACGTCCTTAGTTGCCATCATTCAGTTGGGCACTCTAGGGAAACTGCCGGTGATAAGCCGGAGGAAGGTGTGGATGACGTCAAGTCCTCATGGCCCTTACGGGTTGGGCTACACACGTGCTACAATGGTAGTGACAATGGGATAATCCCCAAAAGCTATCTCAGTTCGGATTGGGGTCTGCAACTCGACCCCATGAAGTCGGAATCGCTAGTAATCGC…	Bacteria	Bacteria_Proteobacteria	Bacteria_Proteobacteria_Alphaproteobacteria	Bacteria_Proteobacteria_Alphaproteobacteria_Rhodobacterales	Bacteria_Proteobacteria_Alphaproteobacteria_Rhodobacterales_Rhodobacteraceae	Bacteria_Proteobacteria_Alphaproteobacteria_Rhodobacterales_Rhodobacteraceae_unc	Bacteria_Proteobacteria_Alphaproteobacteria_Rhodobacterales_Rhodobacteraceae_unc_unc
499	499	ACAAGCGGTGGAACATGTGGTTCAATTCGACGCTACGCGAAGAACCTTACCAAGGTTTGACATGCTGGTGGTAGTGAACTGAAAGGGGAACGACCCCGCAAGGGGAGCCAGCACAGGTGTTGCATGGCTGTCGTCAGCTCGTGTCGTGAGATGTTGGGTTAAGTCCCGCAACGAGCGCAACCCTTATCTTTAGTTGCTACTCGCAAGAGAGCACTCTAGAGAGACTGCCTCCGATGAGGAGGAGGAAGGCGGGGATGACGTCAAGTCAGTACGGCCCTTATACCTTGGGCTACACACGTGTTACAATGGAGTGTACAGAGAGATGCAAGTCCGTAAGGCGGAGCCAATCTCTAAAGCATTCCCCAGTTCAGATAGAGGGCTGAAACTCGCCCTCTTGAA…	Bacteria	Bacteria_Verrucomicrobiota	Bacteria_Verrucomicrobiota_Omnitrophia	Bacteria_Verrucomicrobiota_Omnitrophia_Omnitrophales	Bacteria_Verrucomicrobiota_Omnitrophia_Omnitrophales_Omnitrophaceae	Bacteria_Verrucomicrobiota_Omnitrophia_Omnitrophales_Omnitrophaceae_Candidatus_Omnitrophus	Bacteria_Verrucomicrobiota_Omnitrophia_Omnitrophales_Omnitrophaceae_Candidatus_Omnitrophus_unc
500	500	TACAACGGGTGACGCGTGCGGTTCAATTAGATTCTACACCGTGAACCTCACCAGGATCGACAGCAGAATGAAGGTCAGTCTGAAGGGCTTACCTGACACGCTGAGAGGAGTTGCATGGCCGACGTCAGCCTGTGTCGTGAGATGACCTGTTAAATCAGGTAACAGGCGAGACCCACATGTATATTTACTATGTGTACAATATACAGATCGCCGTGGTAACATGGATGAAAGTGTGGGCAACGTTAGGTGAGTACAGCCTGAATACCCTGGGCTACACGCGCGCGTCAATGGCAGATACAACGGGATGCGACTCCGAAAGGAGAAGCTAACCTCTTAAAGTCTGTCTCAGTCCAGATTGAAGCTTGCAATTCAGCTTCATGACGCTGGAATCCGTAGTAA…	Archaea	Archaea_Nanoarchaeota	Archaea_Nanoarchaeota_Nanoarchaeia	Archaea_Nanoarchaeota_Nanoarchaeia_Woesearchaeales	Archaea_Nanoarchaeota_Nanoarchaeia_Woesearchaeales_SCGC_AAA011-D5	Archaea_Nanoarchaeota_Nanoarchaeia_Woesearchaeales_SCGC_AAA011-D5_unc	Archaea_Nanoarchaeota_Nanoarchaeia_Woesearchaeales_SCGC_AAA011-D5_unc_unc
501	501	TACAAGGGGTGCGGCGTGCGGTTTAATTGAATTCAACGCCGGAAATCTCACCAGGAGCGACGGCAGGATGAAAGTCAGTCTAAAGGGCTTACTTAACGAGCCGAGAGGTGGTGCATGGCCGCCGTCAGCTCGTGCTGTAAAGTGTCCAGTTAAGTCTGGTAACGAGCGAGACCTGTATTTACAATTGCTAACGAACTATGTGATCGAGCACATTGTAGAGACTGCCTTGGAAACAAGGAGGAAGGTGCAGGCTACGGTAGGTCTGTATGCCCCGAATCCCCTGGGCAACACGCGCGCAACAATGGTAGGGACAATGGGCTGCGACTCCGAAAGGAGAAGCTAATCCTCTAAACCCTATCTAAGTCCAGATTGAGGGCTGTAACTCGCCCTCATGACGTC…	Archaea	Archaea_Nanoarchaeota	Archaea_Nanoarchaeota_Nanoarchaeia	Archaea_Nanoarchaeota_Nanoarchaeia_Woesearchaeales	Archaea_Nanoarchaeota_Nanoarchaeia_Woesearchaeales_unc	Archaea_Nanoarchaeota_Nanoarchaeia_Woesearchaeales_unc_unc	Archaea_Nanoarchaeota_Nanoarchaeia_Woesearchaeales_unc_unc_unc
502	502	CGCAACGGGTGGAGCGTGCGGTTTAATTGGATTCAACGCCGGAAATCTCACCGGGGGCGACGGTTATATGAAGGCCAGGCTAATGACTTTGCCTAATTTTCCGAGAGGTGGTGCATGGCCGTCGTCAGTTCGTACCGTAAGGCATTCTGTTAAGTCAGATAACGAACGAGACCCCTACCTTTAGTTACTAATGGCTTTTCCGAAAGTCAAGGACGCTAGAGGGACCGCTGGCGCTAAGTCAGAGGAAGGAGGGGGCTACGGTAGGTCAGTACGCCCCGAATCTCCCGGGCTACACGCGCGCTACAAAGGTTGGGACAATGGGCTACAACCTCGAAAGAGGAAGTTAATCCCGAAACCCAGCCATAGTTCGGATTGAGGGCTGCAACTCGCCCTCATGAA…	Archaea	Archaea_Thermoplasmatota	Archaea_Thermoplasmatota_Thermoplasmata	Archaea_Thermoplasmatota_Thermoplasmata_unc	Archaea_Thermoplasmatota_Thermoplasmata_unc_unc	Archaea_Thermoplasmatota_Thermoplasmata_unc_unc_unc	Archaea_Thermoplasmatota_Thermoplasmata_unc_unc_unc_unc
503	503	CACAAGGGGTGCGGCGTGCGGTTCAATCTAACTCTACGCAGAGAATCTCACCAGCAGCGACGGCAGAATGAAGGTCAGTCTGAAGGGCTTACCCAACGAGCCGAGAGGTATTGCATGGCCGTCGTCAGCTCGTGCCGTAAGGTGTCCTCTTAAGTGAGGTAACGAGCGAGATCCATATCCATAATTGCCAGCGGGTTCTTTAGAACGACCGGGCACATTATGGGGACTGCCTTGGAAACAAGGAGGAAGGTGTGGGCCACGATAGGTCTGTATGGTCCGAATCTGCTGGGCTACACGCGCGCAACAATGGCGAGGACAATGGGATGCAACACCGAAAGGTGAAGCTAAACCTCGAAACCTCGTCCTAGTCTGGATTGCGGGTTGTAATTCACCCTCATG…	Archaea	Archaea_Nanoarchaeota	Archaea_Nanoarchaeota_Nanoarchaeia	Archaea_Nanoarchaeota_Nanoarchaeia_Woesearchaeales	Archaea_Nanoarchaeota_Nanoarchaeia_Woesearchaeales_unc	Archaea_Nanoarchaeota_Nanoarchaeia_Woesearchaeales_unc_unc	Archaea_Nanoarchaeota_Nanoarchaeia_Woesearchaeales_unc_unc_unc
504	504	ACAAGCGGTGGAGCATGTGGTTTAATTCGACGCAACGCGCAGAACCTTACCCAGACTTGACATCTATCAAACCCGACCCAAAAGTTGGGGTGCCCGCAAGGGAATGGTAAGACAGGTGCTGCATGGCTGTCGTCAGCTCGTGTCGTGAGATGTTGGGTTAAGTCCCGCAACGAGCGCAACCCTCGCCTTTAGTTGCTCCGCAAGGAGATCTCTAGAGGGACCGCCAGTGATAAGCTGGAGGAAGGTGGGGATGACGTCAAGTCCTCATGGCCTTTATGTCTGGGGCTACACACGTGCTACAATGGCGAGTACAAAGCGTTGCCAACCTGCGAAGGGGAGCTAATCGCATAAAACTCGTCTCAGTTCGGATCGGAGTCTGCAACTCGGCTCCGTGAAGTC…	Bacteria	Bacteria_Myxococcota	Bacteria_Myxococcota_Myxococcia	Bacteria_Myxococcota_Myxococcia_Myxococcales	Bacteria_Myxococcota_Myxococcia_Myxococcales_Myxococcaceae	Bacteria_Myxococcota_Myxococcia_Myxococcales_Myxococcaceae_P3OB-42	Bacteria_Myxococcota_Myxococcia_Myxococcales_Myxococcaceae_P3OB-42_unc
505	505	ACAACCAGTGGAACATGTGGCTCAATTCGAAACGAAACGAAGAACCTCACCAGGGTTTGACATCTTAGTGAAATCTCGATGAAAGTCGGGACCCCGCAAGGCGCTAAGACAGGTGCTGCATGGCTGTCGTCAGTTCGTTCCGTGAGGAGTGCCCTTAAGTGGGACAACGAACGCAACCCCCATCGTATGTTACAAGTATCATACGAGACTGCCCCGACGTTACGTCGGGAAGGAAGGAGGGGCAGACGTCAAGTCAGCATGGTCCTTATACCCTGGGCTGCACACATGTTACAATGAGTTGGACAATGAGTATTGCAAGCCGGCAACGGCAAGCCAATCTCATAAACCAACTCTCAGTGGGGATTGGAGTCTGCAACTCGACTCCATGAACTCGGAATT…	Bacteria	Bacteria_Patescibacteria	Bacteria_Patescibacteria_Microgenomatia	Bacteria_Patescibacteria_Microgenomatia_Candidatus_Roizmanbacteria	Bacteria_Patescibacteria_Microgenomatia_Candidatus_Roizmanbacteria_unc	Bacteria_Patescibacteria_Microgenomatia_Candidatus_Roizmanbacteria_unc_unc	Bacteria_Patescibacteria_Microgenomatia_Candidatus_Roizmanbacteria_unc_unc_unc
506	506	ACAAGCGGAGGAGCATGTGGTTTAATTCGATGATACGCGAGGAACCTTACCTGGGCTTAAATGCTTAATGACGTACTGGGAAACCGGTATTTCTTCGGACATTTTGCAAGGTGCTGCATGGTTGTCGTCAGCTCGTGCCGTGAGGTGTCGGGTTAAGTCCCATAACGAGCGCAACCCCTATCGTTAGTTGCCATCAGGTAATGCTGGGGACTCTAACGAAACTGCCCGCGTAAGCGTGGAGGAAGGCGGGGATGACGTCAAATCAGCACGGCCCTTACGTCCAGGGCTACACACGTGCTACAATGGCCGGTACAGAGGGCAGCCACTTGGTGACAAGGAGCAAATCTCAAAAGCCGGTCTCAGTTCGGATCGGAGTCTGCAACTCGACTCCGTGAAGTT…	Bacteria	Bacteria_Bacteroidota	Bacteria_Bacteroidota_Bacteroidia	Bacteria_Bacteroidota_Bacteroidia_Bacteroidetes_VC2.1_Bac22	Bacteria_Bacteroidota_Bacteroidia_Bacteroidetes_VC2.1_Bac22_unc	Bacteria_Bacteroidota_Bacteroidia_Bacteroidetes_VC2.1_Bac22_unc_unc	Bacteria_Bacteroidota_Bacteroidia_Bacteroidetes_VC2.1_Bac22_unc_unc_unc
507	507	ACAAGCGGTGGAGCATGTGGTTTAATTCGATGATACGCGAGGAACCTTACCTGGGCTAGAATGCTGAGAGATCGTGGGTGAAAGCTCATTTTGTAGCAATACACTGTCAGTAAGGTGCTGCATGGCTGTCGTCAGCTCGTGCCGTGAGGTGTTGGGTTAAGTCCCGCAACGAGCGCAACCCCCATCACTAGTTGCCATCAGGTAACGCTGGGAACTCTAGTGAAACTGCCGTCGTAAGACGTGAGGAAGGAGGGGATGATGTCAAGTCATCATGGCCTTTATGCCCAGGGCTACACACGTGCTACAATGGAGAGGACAAAGGGCTGCAACATAGCGATATGAAGCTAATCCCAAAAACCTCTTCTCAGTTCAGATTGGAGTCTGCAACTCGACTCCATG…	Bacteria	Bacteria_Bacteroidota	Bacteria_Bacteroidota_Bacteroidia	Bacteria_Bacteroidota_Bacteroidia_Chitinophagales	Bacteria_Bacteroidota_Bacteroidia_Chitinophagales_Chitinophagaceae	Bacteria_Bacteroidota_Bacteroidia_Chitinophagales_Chitinophagaceae_Terrimonas	Bacteria_Bacteroidota_Bacteroidia_Chitinophagales_Chitinophagaceae_Terrimonas_unc
508	508	ACAACCAGGGGAGCATGTGGTTTAATTCGATACGAAGCGTTGAACCTTACCTGGGCTTGACATGCTGATGAAAGTTTATAGAAATATAGATTCTGCGCAAGCACATCAGCACAGCTGCTGCATGGCTGTCGTAAGCTCGTACCGTGAGGCGTCGGCTTCAGTGCCGTAACGAGCGCAACCCCTTTTTCGTGTTAAATGATCACGAAAGACTGCCTGGCTATCAGTCGGGAGGAAGGAGGGGATGACGTCAAGTCAGCACGGCGCTTACGCCCAGGGCAACACACATCCTACAATGGTGAGGAGCAATGGGTTGCGAAACCGCAAGGTGGAGCCAATCCCAAAAATCCTCCCTCAGTTCAGATTGCGGGCTGAAACTCGCCCGCATGAAGTCGGACTTGG…	Bacteria	Bacteria_Patescibacteria	Bacteria_Patescibacteria_Microgenomatia	Bacteria_Patescibacteria_Microgenomatia_Candidatus_Beckwithbacteria	Bacteria_Patescibacteria_Microgenomatia_Candidatus_Beckwithbacteria_unc	Bacteria_Patescibacteria_Microgenomatia_Candidatus_Beckwithbacteria_unc_unc	Bacteria_Patescibacteria_Microgenomatia_Candidatus_Beckwithbacteria_unc_unc_unc
509	509	CACAAGGGGTGGATGCTACGGTTTAATTGGATACAACGCCGGAAATATCACCAGGACCGACGGCAGGATGAAAGCCAGACTAAAGATCTTGCTTAACGAGCCGAGAGGTATTGCATGGCCATCGTCAGTTCGTGGTGTGAACTGTCCTGTTAAGTCAGGCAACGAACGAGACCCATGCCCTTAATTACTAATTCTATCTACGGATAGGATGTACTTTAAGGGGACTGCCCGCGCTAAGTGGGAGGAAGGAGTGGGCGACGGTAGGTCAGTATGGTCCGACAGTCCTGGGCTACACGCGGCATACAGAGGATGGAACAATGGGCTGCGACTCCGAAAGGAGAGGCTAACCCCCTAAATCCATTCGTGGTTTGGATTGAGGGTTGCAACTCACCCTCATGA…	Archaea	Archaea_unc	Archaea_unc_unc	Archaea_unc_unc_unc	Archaea_unc_unc_unc_unc	Archaea_unc_unc_unc_unc_unc	Archaea_unc_unc_unc_unc_unc_unc
510	510	ACAAGCAGCGGAGCATGTGGCTTAATTCGACGCAACGCGAAGAACCTTACCAGGGCTTGACATGCAGGGAAAAACGGCGGAAACGTCGCGTCCGAAAGGGCCCTGCACAGGTGGTGCATGGCTGTCGTCAGCTCGTGTCGTGAGATGTTGGGTTAAGTCCCGCAACGAGCGCAACCCCTGTCCTATGTTGCCAGCATTAAGTTGGGGACTCATAGGAGACTGCCGGCGTCAAGCCGGAGGAAGGTGGGGATGACGTCAAGTCATCATGCCCCTTATGTCCTGGGCTGCACACGTGCTACAATGGCCGGTACAATGGGCTGCGATACCGCGAGGTGGAGCGAATCCCATAAAACCGGCCCCAGTTCGGATCGAAGGCTGCAACTCGCCTTCGTGAAGTCG…	Bacteria	Bacteria_Actinobacteriota	Bacteria_Actinobacteriota_Coriobacteriia	Bacteria_Actinobacteriota_Coriobacteriia_OPB41	Bacteria_Actinobacteriota_Coriobacteriia_OPB41_unc	Bacteria_Actinobacteriota_Coriobacteriia_OPB41_unc_unc	Bacteria_Actinobacteriota_Coriobacteriia_OPB41_unc_unc_unc
511	511	ACAAGCGGTGGAGCATGTGGTTCAATTCGATGCAGAGCGAAGAACCTTACCTGGGCTTGACATGTAGGAAGTAGAAACCCGAAAGGGGGACGACCTGTTAAGTCAGGAGCCTACACAGGTGGTGCATGGCTGTCGTCAGCTCGTGCCGTGAGGTGTTGGGTTAAGTCCCGCAACGAGCGCAACCCTCACCCTATGTTGCCATCGGTTCGGCCGGGCACTCTTAGGGAACTGCCGGCGAAGAGCTGGAGGAAGGGGGGGATGACGTCAAGTCCGTATGCCCCTTATGTCCAGGGCTACACACATGCTACAATGGTCGGTACAGAGGGTTGCCAACCCGCGAGGGGGAGCCAATCCCAGAAAGCCGATCTCAGTTCGGATTGTAGGCTGCAACTCGCCTAC…	Bacteria	Bacteria_Methylomirabilota	Bacteria_Methylomirabilota_Methylomirabilia	Bacteria_Methylomirabilota_Methylomirabilia_Rokubacteriales	Bacteria_Methylomirabilota_Methylomirabilia_Rokubacteriales_unc	Bacteria_Methylomirabilota_Methylomirabilia_Rokubacteriales_unc_unc	Bacteria_Methylomirabilota_Methylomirabilia_Rokubacteriales_unc_unc_unc
512	512	ACAAGCGGTGGAACATGTGGTTCAATTCGACGCTACGCGAAGAACCTTACCAAGGTTTGACATGCTGGTGGTAGTGAAACGAAAGTGGAACGACCTCGCAAGAGGAGCCAGCACAGGTGTTGCATGGCTGTCGTCAGCTCGTGTCGTGAGATGTTGGGTTAAGTCCCGCAACGAGCGCAACCCTTATTTTTAGTTGCTACTCGCAAGAGAGCACTCTAGAGAGACTGCCTCCGATGAGGAGGAGGAAGGCGGGGACGACGTCAAGTCAGTATGGCCCTTATACCTTGGGCTACACACGTGTTACAATGGAGTGTACAGAGAGACGCAAGTCCGTAAGGCGGAGCTAATCTCTAAAGCATTCCCCAGTTCAGATTGAGGGCTGCAATTCGCCCTCATGAA…	Bacteria	Bacteria_Verrucomicrobiota	Bacteria_Verrucomicrobiota_Omnitrophia	Bacteria_Verrucomicrobiota_Omnitrophia_Omnitrophales	Bacteria_Verrucomicrobiota_Omnitrophia_Omnitrophales_Omnitrophaceae	Bacteria_Verrucomicrobiota_Omnitrophia_Omnitrophales_Omnitrophaceae_Candidatus_Omnitrophus	Bacteria_Verrucomicrobiota_Omnitrophia_Omnitrophales_Omnitrophaceae_Candidatus_Omnitrophus_unc
513	513	ACAACCAGTGGAACATGTTGTTCAATTCGAAACGAACCGAAAAACCTCACCAAGACTTGACATCCAAGCGTTCTAGTTTTTATGAAAGTAGAGACGATCCGCAAGGAGGCTTGGACAGGTGTTGCATGGCTGTCGTCAGCTCGTTCCGTGAGGAGTACCCTTAAGTGGGACAACGAGCGCAACCCTCGTTCTGTGTTATATCTGTCACAGAAGACTGCCCCTGAGTTTTCAGGGGAGGAAGGAGAGGCAGACGTCAAGTCAGCATGACCCTTATGTCTTGGGCTACAAACATGTTACAATGGACCACCACAGCGGGCTTTGCCACTTGGTAACAAGGAGCGAATCCCATAAATTGGTCCTCAGTGGGGATTGAGGTCTGCAACTCGACCTCATGAACGC…	Bacteria	Bacteria_Patescibacteria	Bacteria_Patescibacteria_Microgenomatia	Bacteria_Patescibacteria_Microgenomatia_Candidatus_Roizmanbacteria	Bacteria_Patescibacteria_Microgenomatia_Candidatus_Roizmanbacteria_unc	Bacteria_Patescibacteria_Microgenomatia_Candidatus_Roizmanbacteria_unc_unc	Bacteria_Patescibacteria_Microgenomatia_Candidatus_Roizmanbacteria_unc_unc_unc
514	514	ACAAGCAGTGGAGCATGTGGTTCAATTCGATGCAACGCGAAGAACCTTACCTGGGTTTGAAAAGCAAGTGACAGGCGATGAAAGTCGCTCTCGTAGCAATACGCACTTGTACAGGTGCTGCATGGCTGTCGTCAGCTCGTGCCGTGAGGTGTTAGGTTAAGTCCTGCAACGAGCGCAACCCCTGCACTTAGTTGCCATCAGGTAATGCTGGGCACTCTAGGTGGACTGCCTACGCAAGTAGAGAGGAAGGTGGGGATGACGTCAAGTCCTCATGGCCCTTACATCCAGGGCTACACACGTGCTACAATGGCCGATACAACGGGTTGCCAAATCGCGAGATGGAGCTAATCCCTTAAAATCGGCCTCAGTTCGGATTGGAGTCTGCAACTCGACTCCATG…	Bacteria	Bacteria_Bacteroidota	Bacteria_Bacteroidota_Kryptonia	Bacteria_Bacteroidota_Kryptonia_Kryptoniales	Bacteria_Bacteroidota_Kryptonia_Kryptoniales_BSV26	Bacteria_Bacteroidota_Kryptonia_Kryptoniales_BSV26_unc	Bacteria_Bacteroidota_Kryptonia_Kryptoniales_BSV26_unc_unc
515	515	ACAAGCGGTGGATGATGTGGATTAATTCGATGCAACGCGAAAAACCTTACCTACCCTTGACATGTCAGGAAGTCTGCTGAGAGGTGGATGTGCTCGAAAGAGAACCTGAACACAGGTGCTGCATGGCTGTCGTCAGCTCGTGTCGTGAGATGTTGGGTTAAGTCCCGCAACGAGCGCAACCCTTGTCATTAATTGCCATCATTCAGTTGGGCACTTTAATGAGACTGCCGGTGACAAACCGGAGGAAGGTGGGGATGACGTCAAGTCCTCATGGCCCTTATGGGTAGGGCTTCACACGTCATACAATGGTCGGTACAGAGGGTTGCCAACCCGCGAGGGGGAGCCAATCCCACAAAGCCGATCGTAGTCCGGATCGCAGTCTGCAACTCGACTGCGTGA…	Bacteria	Bacteria_Proteobacteria	Bacteria_Proteobacteria_Gammaproteobacteria	Bacteria_Proteobacteria_Gammaproteobacteria_Burkholderiales	Bacteria_Proteobacteria_Gammaproteobacteria_Burkholderiales_Rhodocyclaceae	Bacteria_Proteobacteria_Gammaproteobacteria_Burkholderiales_Rhodocyclaceae_Sulfuritalea	Bacteria_Proteobacteria_Gammaproteobacteria_Burkholderiales_Rhodocyclaceae_Sulfuritalea_unc
516	516	ACAAGCGGTGGATGATGTGGTTTAATTCGATGCAACGCGAAAAACCTTACCCACCTTTGACATGTATGGAAGTCTTTAGAGATAGAGACGTGCTCGAAAGAGAGCCATAACACAGGTGCTGCATGGCTGTCGTCAGCTCGTGTCGTGAGATGTTGGGTTAAGTCCCGCAACGAGCGCAACCCTTGTCATTAGTTGCTACATTCAGTTGGGCACTCTAATGAGACTGCCGGTGACAAACCGGAGGAAGGTGGGGATGACGTCAAGTCCTCATGGCCCTTATAGGTGGGGCTACACACGTCATACAATGGCCGGTACAAAGGGCAGCAAACCCGCGAGGGGGAGCCAATCCATCAAAGCCGGTCGTAGTCCGGATCGCAGTCTGCAACTCGACTGCGTGAA…	Bacteria	Bacteria_Proteobacteria	Bacteria_Proteobacteria_Gammaproteobacteria	Bacteria_Proteobacteria_Gammaproteobacteria_Burkholderiales	Bacteria_Proteobacteria_Gammaproteobacteria_Burkholderiales_Comamonadaceae	Bacteria_Proteobacteria_Gammaproteobacteria_Burkholderiales_Comamonadaceae_Hydrogenophaga	Bacteria_Proteobacteria_Gammaproteobacteria_Burkholderiales_Comamonadaceae_Hydrogenophaga_unc
517	517	ACAAGCGGTGGAGCATGTGGTTCAATTCGACGCAACGCGCAGAACCTTACCAGCCCTTGACATGTGACTCGCCGGCTCCAGAGACGGAGCCTTCGGTTCGGCCGGAGTCAACACAGGTGCTGCATGGCTGTCGTCAGCTCGTGTCGTGAGATGTTGGGTTAAGTCCCGCAACGAGCGCAACCCTCGTCTCCAGTTGCCATCAGGTAATGCTGGGCACTTTGGAGAAACTGCCGGTGACAAGCCGGAGGAAGGTGGGGATGACGTCAAGTCCTCATGGCCCTTACGGGCTGGGCTACACACGTGCTACAATGGCGGTGACAATGGGAAGCAATGGCGCGAGCCGGAGCCGATCCTAAAAAACCGTCTCAGTTCGGATTGCACTCTGCAACTCGAGTGCAT…	Bacteria	Bacteria_Proteobacteria	Bacteria_Proteobacteria_Alphaproteobacteria	Bacteria_Proteobacteria_Alphaproteobacteria_Reyranellales	Bacteria_Proteobacteria_Alphaproteobacteria_Reyranellales_Reyranellaceae	Bacteria_Proteobacteria_Alphaproteobacteria_Reyranellales_Reyranellaceae_Reyranella	Bacteria_Proteobacteria_Alphaproteobacteria_Reyranellales_Reyranellaceae_Reyranella_unc
518	518	ACAAGCGGTGGATTATGTGGATTAATTCGATGCAACGCGAAAAACCTTACCTGGCCTTGACATGTACGGAACTTTCCAGAGATGGATTGGTGCTCGAAAGAGAACCGTAACACAGGTGCTGCATGGCTGTCGTCAGCTCGTGTCGTGAGATGTTGGGTTAAGTCCCGCAACGAGCGCAACCCTTGCCATTAATTGCCATCATTTAGTTGGGCACTTTAATGGGACTGCCGGTGACAAACCGGAGGAAGGTGGGGATGACGTCAAGTCCTCATGGCCCTTATGGCCAGGGCTTCACACGTAATACAATGGTCGGTACAGAGGGTCGCCAACCCGCGAGGGGGAGCCAATCTCAGAAAGCCGATCGTAGTCCGGATTGTAGTCTGCAACTCGACTACATGA…	Bacteria	Bacteria_Proteobacteria	Bacteria_Proteobacteria_Gammaproteobacteria	Bacteria_Proteobacteria_Gammaproteobacteria_Burkholderiales	Bacteria_Proteobacteria_Gammaproteobacteria_Burkholderiales_Methylophilaceae	Bacteria_Proteobacteria_Gammaproteobacteria_Burkholderiales_Methylophilaceae_Methylotenera	Bacteria_Proteobacteria_Gammaproteobacteria_Burkholderiales_Methylophilaceae_Methylotenera_unc
519	519	ACAAGCAGTGGAGCATGTGGTTTAATTCGATGCAACGCGAAGAACCTTACCTAGGCTTGAAAGGCAAGTGACAGGGTATGAAAGTACCCCTCCAGCAATGGCACTTGTACAGGTGCTGCATGGCTGTCGTCAGCTCGTGCCGTGAGGTGTTGGGTTAAGTCCCGCAACGAGCGCAACCCCTACTATTAGTTGCCACCAGGTTATGCTGAGCACTCTAATAGGACTGCCTACGCAAGTAGTGAGGAAGGTGGGGATGACGTCAAGTCCGCATGGCCCTTACGCCTAGGGCTACACACGTGCTACAATGGATGTTACAATGGGTAGCTAAACCGCAAGGTGGAGCCAATCCTCCAAAGGCATCCTCAGTTCGGATTGGAGTCTGCAACTCGACTCCATGAA…	Bacteria	Bacteria_Bacteroidota	Bacteria_Bacteroidota_Ignavibacteria	Bacteria_Bacteroidota_Ignavibacteria_Ignavibacteriales	Bacteria_Bacteroidota_Ignavibacteria_Ignavibacteriales_PHOS-HE36	Bacteria_Bacteroidota_Ignavibacteria_Ignavibacteriales_PHOS-HE36_unc	Bacteria_Bacteroidota_Ignavibacteria_Ignavibacteriales_PHOS-HE36_unc_unc
520	520	ACAAGCGGTGGAGCATGTGGTTTAATTCGATGCAACGCGAAGAACCTTACCTGGGCTTGACATCTCGGGAATCCCCTGGAAACAGGGGAGTGCCCTTCGGGGAGCCCGAAGACAGGTGCTGCATGGCTGTCGTCAGCTCGTGTCGTGAGATGTTGGGTTAAGTCCCGCAACGAGCGCAACCCTTGTCTTTAATTGCCATCATTCAGTTGGGCACTTTAAAGAGACTGCCGGTGTTAAACCGGAGGAAGGTGGGGATGACGTCAAGTCCTCATGGCCTTTATGCCCAGGGCTACACACGTGCTACAATGGGTGGTACAAAGAGCAGCGAGCTCGCGAGAGTAAGCGAATCTCAAAAAGCCATCCTCAGTTCGGATTGAAGTCTGCAACTCGACTTCATGA…	Bacteria	Bacteria_Desulfobacterota	Bacteria_Desulfobacterota_Syntrophia	Bacteria_Desulfobacterota_Syntrophia_Syntrophales	Bacteria_Desulfobacterota_Syntrophia_Syntrophales_Syntrophaceae	Bacteria_Desulfobacterota_Syntrophia_Syntrophales_Syntrophaceae_Syntrophus	Bacteria_Desulfobacterota_Syntrophia_Syntrophales_Syntrophaceae_Syntrophus_unc
521	521	TGGGAAACTACCTTGGCTCTTTCATTAATGATGAAGTGAAAGTCCGGCGACCGCTATGCCCCCTGTGTGGTAAAAGGCCCTCAACCATCACGGCGGAAAACGACCTGGTCTTCAAACCGGATAGTTCCTCAAGCTGTGATCTATGTCGGGATCATGTTTTTCTGGGCACGAATCTGGTGAAAAATCCGCTGGTGGCAATTTGCAAAAGGGAGAAGAGCGGCCTGAAAGATGACAATTGCCTGCTTTCGCCAATTTTCGGCCAGTACCAGATAGGTTTTACCAGAAACTTCATGGAGAAACAGGCTGCCAGTGGCTCACTACTCAAACTCTGGCAGGTTAAGGCCAATGAGGACGGCAGTCTTCCCGCC	Eukaryota	Eukaryota_unc	Eukaryota_unc_unc	Eukaryota_unc_unc_unc	Eukaryota_unc_unc_unc_unc	Eukaryota_unc_unc_unc_unc_unc	Eukaryota_unc_unc_unc_unc_unc_unc
522	522	ACAAGCGGAGGAACATGTGGTTTAATTCGATGATACGCGAGGAACCTTACCCGGGCTCGAACGGTGCAGGAATATGGTAGAGATATCATAGCTAGCAATAGTCTGTATCGAGGTGCTGCATGGTTGTCGTCAGCTCGTGCCGTGAGGTGTCGGCTTAAGTGCCATAACGAGCGCAACCCTTGTCGTTAGTTACCATCAAGTAAAGTTGGGGACTCTAGCGAGACTGCCACCGTAAGGTGTGAGGAAGGGGGGGATGACGTCAAATCAGCACGGCCCTTACGTCCGGGGCGACACACGTGTTACAATGGTAGGTACAGAGGGCCGCTATCCAGCGATGGAATGCTAATCTCAAAAACCTATCTCAGTTCGGATCGGAGTCTGCAACTCGACTCCGTGAAG…	Bacteria	Bacteria_Bacteroidota	Bacteria_Bacteroidota_Bacteroidia	Bacteria_Bacteroidota_Bacteroidia_Bacteroidales	Bacteria_Bacteroidota_Bacteroidia_Bacteroidales_Rikenellaceae	Bacteria_Bacteroidota_Bacteroidia_Bacteroidales_Rikenellaceae_unc	Bacteria_Bacteroidota_Bacteroidia_Bacteroidales_Rikenellaceae_unc_unc
523	523	TACAAGGGGTGCGGCGTGCGGTTTAATCGAATTCAACGCCGAGAATCTCACCAGGGGCGCCGGCAGAATGAAGGTCAGTCTGAAGGGCTTACCTGACGAGCCGAGAGGTATTGCATGGCCGGCGTCAGCTCGTGCCGTGAGGTGTCCTGTTAAGTCAGGCAACGAGCGAGACCTGCATCCATAATTGCTAACGGCGTCTTCGGACGGACTGAGCACATTATGGAGACTGCCTTCGAAAGAAGGAGGAAGGTGCAGGCTACGCTAGGTCTGTATGGTCCGAATCTCCTGGGCTACACGCGCGCAACAATGGTAGGGACAATGGGATGCAACCCCGAAAGGGGGAGCTAAACCTCGAAACCCTATCCAAGTACAGATTGAGGGTTGCAACTCACCCTCATG…	Archaea	Archaea_Nanoarchaeota	Archaea_Nanoarchaeota_Nanoarchaeia	Archaea_Nanoarchaeota_Nanoarchaeia_Woesearchaeales	Archaea_Nanoarchaeota_Nanoarchaeia_Woesearchaeales_unc	Archaea_Nanoarchaeota_Nanoarchaeia_Woesearchaeales_unc_unc	Archaea_Nanoarchaeota_Nanoarchaeia_Woesearchaeales_unc_unc_unc
[truncated: 28,307 more rows]
