# Supplementary material for: Hydrogen and dark oxygen drive microbial productivity in diverse groundwater ecosystems
Source: Nat Commun. 2023 Jun 13;14:3194. doi: 10.1038/s41467-023-38523-4 (PMC10264387; doi:10.1038/s41467-023-38523-4)
Supplement: Supplementary file 16 — Supplementary Dataset 13 [file 41467_2023_38523_MOESM16_ESM.xlsx]

## Sheet: Ruff_et_al_Data_S6
	ASV	ASV sequence	Kingdom	Phylum	Class	Order	Family	Genus	Species
1	1	TGAGGAATATTGCACAATGGAGGAAACTCTGATGCAGCAACGCCGCGTGGAGGATGACGCATTTCGGTGTGTAAACTCCTTTTATTAGGGAAGATAATGACGGTACCTAATGAATAAGCACCGGCTAACTCCGTGCCAGCAGCCGCGGTAATACGGAGGGTGCAAGCGTTACTCGGAATCACTGGGCGTAAAGGGTGCGTAGGCTGGCTTTTAAGTCAGGTGTGAAATCCAATGGCTCAACCATTGAACTGCACTTGAAACTGAAAGCCTAGAGTTCAGAAGGGGCAGATGGAATTAGTGGTGTAGGGGTAAAATCCGTAGATATCACTAGGAATATCAAAAGCGAAGGCGATCTGCTGGGATGATACTGACGCTGAGGCACGAAAGCGTGGGGAGCAA…	Bacteria	Bacteria_Campilobacterota	Bacteria_Campilobacterota_Campylobacteria	Bacteria_Campilobacterota_Campylobacteria_Campylobacterales	Bacteria_Campilobacterota_Campylobacteria_Campylobacterales_Sulfurimonadaceae	Bacteria_Campilobacterota_Campylobacteria_Campylobacterales_Sulfurimonadaceae_Sulfuricurvum	Bacteria_Campilobacterota_Campylobacteria_Campylobacterales_Sulfurimonadaceae_Sulfuricurvum_unc
2	2	TGGGGAATATTGGACAATGGGCGAAAGCCTGATCCAGCAATACCGCGTGTGTGAAGAAGGCCTTAGGGTTGTAAAGCACTTTCAATTGGGAGGAAAACCTACCGGTCAATACCCGGTAGCTTGACATTACCTTTAGAAGAAGCACCGGCTAACTCCGTGCCAGCAGCCGCGGTAATACGGAGGGTGCGAGCGTTAATCGGAATTACTGGGCGTAAAGCGTGCGTAGGCGGTTCGTTAAGTCAGATGTGAAAGCCCTGGGCTCAACCTGGGAACTGCATTTGAAACTGGCGGACTAGAGTTTAGTAGAGGGGAGTGGAATTTCAGGTGTAGCGGTGAAATGCGTAGATATCTGAAGGAACACCAGTGGCGAAGGCGACTCCCTGGACTAGAACTGACGCT…	Bacteria	Bacteria_Proteobacteria	Bacteria_Proteobacteria_Gammaproteobacteria	Bacteria_Proteobacteria_Gammaproteobacteria_Methylococcales	Bacteria_Proteobacteria_Gammaproteobacteria_Methylococcales_Methylomonadaceae	Bacteria_Proteobacteria_Gammaproteobacteria_Methylococcales_Methylomonadaceae_Methylobacter	Bacteria_Proteobacteria_Gammaproteobacteria_Methylococcales_Methylomonadaceae_Methylobacter_tundripaludum
3	3	TGGGGAATTTTGGACAATGGGCGCAAGCCTGATCCAGCCATTCCGCGTGAGTGAAGAAGGCCTTCGGGTTGTAAAGCTCTTTCGCAAGGGAAGAAAACTTATCCTCTAACATAGGATGAGGTTGACGGTACCTTGATAAGAAGCACCGGCTAACTACGTGCCAGCAGCCGCGGTAATACGTAGGGTGCGAGCGTTAATCGGAATTACTGGGCGTAAAGCGTGCGCAGGCGGTTTTGTAAGTCAGATGTGAAATCCCCGAGCTCAACTTGGGAACTGCGTTTGAAACTACAAGACTAGAATATGTCAGAGGGGGGTAGAATTCCACGTGTAGCAGTGAAATGCGTAGAGATGTGGAGGAATACCAATGGCGAAGGCAGCCCCCTGGGATAATATTGACGC…	Bacteria	Bacteria_Proteobacteria	Bacteria_Proteobacteria_Gammaproteobacteria	Bacteria_Proteobacteria_Gammaproteobacteria_Burkholderiales	Bacteria_Proteobacteria_Gammaproteobacteria_Burkholderiales_Methylophilaceae	Bacteria_Proteobacteria_Gammaproteobacteria_Burkholderiales_Methylophilaceae_Methylotenera	Bacteria_Proteobacteria_Gammaproteobacteria_Burkholderiales_Methylophilaceae_Methylotenera_unc
4	4	TGGGGAATTTTGGACAATGGGCGCAAGCCTGATCCAGCAATGCCGCGTGCAGGAAGAAGGCCTTCGGGTTGTAAACTGCTTTTGTACGGAACGAAACGGCGAGCTCTAATACAGTTTGCTAATGACGGTACCGTAAGAATAAGCACCGGCTAACTACGTGCCAGCAGCCGCGGTAATACGTAGGGTGCAAGCGTTAATCGGAATTACTGGGCGTAAAGCGTGCGCAGGCGGTTTTGTAAGACAGTCGTGAAATCCCCGGGCTCAACCTGGGAATTGCGATTGTGACTGCAAAGCTGGAGTGCGGCAGAGGGGGATGGAATTCCGCGTGTAGCAGTGAAATGCGTAGATATGCGGAGGAACACCGATGGCGAAGGCAATCCCCTGGGCCTGCACTGACGC…	Bacteria	Bacteria_Proteobacteria	Bacteria_Proteobacteria_Gammaproteobacteria	Bacteria_Proteobacteria_Gammaproteobacteria_Burkholderiales	Bacteria_Proteobacteria_Gammaproteobacteria_Burkholderiales_Comamonadaceae	Bacteria_Proteobacteria_Gammaproteobacteria_Burkholderiales_Comamonadaceae_Hydrogenophaga	Bacteria_Proteobacteria_Gammaproteobacteria_Burkholderiales_Comamonadaceae_Hydrogenophaga_unc
5	5	TGAGGAATATTGCACAATGGGGGAAACCCTGATGCAGCAACGCCGCGTGGAGGATGACGCATTTCGGTGTGTAAACTCCTTTTATATGTCAAGAAAATGACGGTAGCATATGAATAAGCACCGGCTAACTCCGTGCCAGCAGCCGCGGTAATACGGAGGGTGCAAGCGTTACTCGGAATCACTGGGCGTAAAGGACGCGTAGGCTGTTTTGCAAGTCAGATGTGAAATCCAATGGCTCAACCATTGAACTGCATTTGAAACTGCTAGACTAGAGTATGGGAGGGGGAGATGGAATTAGTGGTGTAGGGGTAAAATCCGTAGATATCACTAGGAATACCTAAAGCGAAGGCGATCTCCTGGAACATTACTGACGCTAAGGCGTGAAAGCGTGGGGAGCAA…	Bacteria	Bacteria_Campilobacterota	Bacteria_Campilobacterota_Campylobacteria	Bacteria_Campilobacterota_Campylobacteria_Campylobacterales	Bacteria_Campilobacterota_Campylobacteria_Campylobacterales_Sulfurimonadaceae	Bacteria_Campilobacterota_Campylobacteria_Campylobacterales_Sulfurimonadaceae_Sulfurimonas	Bacteria_Campilobacterota_Campylobacteria_Campylobacterales_Sulfurimonadaceae_Sulfurimonas_unc
6	6	TGGGGAATTTTGGACAATGGGCGCAAGCCTGATCCAGCCATTCCGCGTGAGTGAAGAAGGCCTTCGGGTTGTAAAGCTCTTTCGCAAGGGAAGAAAACTTACTATCTAATATATGGTGAGGTTGACGGTACCTTGATAAGAAGCACCGGCTAACTACGTGCCAGCAGCCGCGGTAATACGTAGGGTGCGAGCGTTAATCGGAATTACTGGGCGTAAAGCGTGCGCAGGCGGTTTTGTAAGTCAGATGTGAAATCCCCGAGCTCAACTTGGGAACTGCGTTTGAAACTACAAGACTAGAATATGTCAGAGGGGGGTAGAATTCCACGTGTAGCAGTGAAATGCGTAGAGATGTGGAGGAATACCAATGGCGAAGGCAGCCCCCTGGGATAATATTGACGC…	Bacteria	Bacteria_Proteobacteria	Bacteria_Proteobacteria_Gammaproteobacteria	Bacteria_Proteobacteria_Gammaproteobacteria_Burkholderiales	Bacteria_Proteobacteria_Gammaproteobacteria_Burkholderiales_Methylophilaceae	Bacteria_Proteobacteria_Gammaproteobacteria_Burkholderiales_Methylophilaceae_Methylophilus	Bacteria_Proteobacteria_Gammaproteobacteria_Burkholderiales_Methylophilaceae_Methylophilus_unc
7	7	TGGGGAATATTGGACAATGGGCGCAAGCCTGATCCAGCAATACCGCGTGTGTGAAGAAGGCCTTAGGGTTGTAAAGCACTTTCAATTGGGAGGAAAACAGACAGATCAATACCCTGTCTCTTGACATTACCTTTAGAAGAAGCACCGGCTAACTCCGTGCCAGCAGCCGCGGTAATACGGAGGGTGCGAGCGTTAATCGGAATTACTGGGCGTAAAGCGTGCGTAGGCGGTTCGTTAAGTCAGATGTGAAAGCCCTGGGCTCAACCTGGGAACTGCATTTGAAACTGGCGGACTAGAGTTTAGTAGAGGGGAGTGGAATTTCAGGTGTAGCGGTGAAATGCGTAGATATCTGAAGGAACACCAGTGGCGAAGGCGACTCCCTGGACTAGAACTGACGCT…	Bacteria	Bacteria_Proteobacteria	Bacteria_Proteobacteria_Gammaproteobacteria	Bacteria_Proteobacteria_Gammaproteobacteria_Methylococcales	Bacteria_Proteobacteria_Gammaproteobacteria_Methylococcales_Methylomonadaceae	Bacteria_Proteobacteria_Gammaproteobacteria_Methylococcales_Methylomonadaceae_Methylobacter	Bacteria_Proteobacteria_Gammaproteobacteria_Methylococcales_Methylomonadaceae_Methylobacter_unc
8	8	TGGGGAATTTTGGACAATGGGCGCAAGCCTGATCCAGCAATGCCGCGTGCAGGATGAAGGCCTTCGGGTTGTAAACTGCTTTTGTACGGAACGAAAAGGTTCTCTTTAATAAAGAGGGCTCATGACGGTACCGTAAGAATAAGCACCGGCTAACTACGTGCCAGCAGCCGCGGTAATACGTAGGGTGCGAGCGTTAATCGGAATTACTGGGCGTAAAGCGTGCGCAGGCGGTGATGTAAGACAGATGTGAAATCCCCGGGCTCAACCTGGGACCTGCATTTGTGACTGCATCGCTAGAGTACGGTAGAGGGGGATGGAATTCCGCGTGTAGCAGTGAAATGCGTAGATATGCGGAGGAACACCGATGGCGAAGGCAATCCCCTGGACCTGTACTGACGC…	Bacteria	Bacteria_Proteobacteria	Bacteria_Proteobacteria_Gammaproteobacteria	Bacteria_Proteobacteria_Gammaproteobacteria_Burkholderiales	Bacteria_Proteobacteria_Gammaproteobacteria_Burkholderiales_Comamonadaceae	Bacteria_Proteobacteria_Gammaproteobacteria_Burkholderiales_Comamonadaceae_Rhodoferax	Bacteria_Proteobacteria_Gammaproteobacteria_Burkholderiales_Comamonadaceae_Rhodoferax_unc
9	9	TGAGGAATATTGCACAATGGAGGAAACTCTGATGCAGCAACGCCGCGTGGAGGATGACGCATTTCGGTGTGTAAACTCCTTTTATTAGGGAAGATAATGACGGTACCTAATGAATAAGCACCGGCTAACTCCGTGCCAGCAGCCGCGGTAATACGGAGGGTGCAAGCGTTACTCGGAATCACTGGGCGTAAAGGGTGCGTAGGCTGGCTTCTAAGTCAGATGTGAAATCCAATGGCTCAACCATTGAACTGCATTTGAAACTGGGAGCCTAGAGTTCAGAAGGGGCAGATGGAATTAGTGGTGTAGGGGTAAAATCCGTAGATATCACTAGGAATATCAAAAGCGAAGGCGATCTGCTGGGATGATACTGACGCTGAGGCACGAAAGCGTGGGGAGCAA…	Bacteria	Bacteria_Campilobacterota	Bacteria_Campilobacterota_Campylobacteria	Bacteria_Campilobacterota_Campylobacteria_Campylobacterales	Bacteria_Campilobacterota_Campylobacteria_Campylobacterales_Sulfurimonadaceae	Bacteria_Campilobacterota_Campylobacteria_Campylobacterales_Sulfurimonadaceae_Sulfuricurvum	Bacteria_Campilobacterota_Campylobacteria_Campylobacterales_Sulfurimonadaceae_Sulfuricurvum_unc
10	10	TGGGGAATTTTGGACAATGGGCGCAAGCCTGATCCAGCCATTCCGCGTGAGTGAAGAAGGCCTTCGGGTTGTAAAGCTCTTTCGCAAGGGAAGAAAACTTATCCTCTAACATAGGGTGAGGTTGACGGTACCTTGATAAGAAGCACCGGCTAACTACGTGCCAGCAGCCGCGGTAATACGTAGGGTGCGAGCGTTAATCGGAATTACTGGGCGTAAAGCGTGCGCAGGCGGTTTTGTAAGTCAGATGTGAAATCCCCGAGCTCAACTTGGGAACTGCGTTTGAAACTACAAGACTAGAATATGTCAGAGGGGGGTAGAATTCCACGTGTAGCAGTGAAATGCGTAGAGATGTGGAGGAATACCAATGGCGAAGGCAGCCCCCTGGGATAATATTGACGC…	Bacteria	Bacteria_Proteobacteria	Bacteria_Proteobacteria_Gammaproteobacteria	Bacteria_Proteobacteria_Gammaproteobacteria_Burkholderiales	Bacteria_Proteobacteria_Gammaproteobacteria_Burkholderiales_Methylophilaceae	Bacteria_Proteobacteria_Gammaproteobacteria_Burkholderiales_Methylophilaceae_Methylotenera	Bacteria_Proteobacteria_Gammaproteobacteria_Burkholderiales_Methylophilaceae_Methylotenera_unc
11	11	TGGGGAATATTGGACAATGGGCGAAAGCCTGATCCAGCCATGCCGCGTGTGTGAAGAAGGTCTTCGGATTGTAAAGCACTTTAAGTTGGGAGGAAGGGCATTAACCTAATACGTTAGTGTTTTGACGTTACCGACAGAATAAGCACCGGCTAACTTCGTGCCAGCAGCCGCGGTAATACGAAGGGTGCAAGCGTTAATCGGAATTACTGGGCGTAAAGCGCGCGTAGGTGGTTCGTTAAGTTGGATGTGAAAGCCCCGGGCTCAACCTGGGAACTGCATCCAAAACTGGCGAGCTAGAGTACGGTAGAGGGTGGTGGAATTTCCTGTGTAGCGGTGAAATGCGTAGATATAGGAAGGAACACCAGTGGCGAAGGCGACCACCTGGACTGATACTGACAC…	Bacteria	Bacteria_Proteobacteria	Bacteria_Proteobacteria_Gammaproteobacteria	Bacteria_Proteobacteria_Gammaproteobacteria_Pseudomonadales	Bacteria_Proteobacteria_Gammaproteobacteria_Pseudomonadales_Pseudomonadaceae	Bacteria_Proteobacteria_Gammaproteobacteria_Pseudomonadales_Pseudomonadaceae_Pseudomonas	Bacteria_Proteobacteria_Gammaproteobacteria_Pseudomonadales_Pseudomonadaceae_Pseudomonas_alcaligenes/alcaliphila/asplenii/cf./chengduensis/indoloxydans/jessenii/mendocina/nitroreducens/oleovorans/sihuiensis/toyotomiensis/trautweinii
12	12	TGGGGAATATTGGACAATGGGCGAAAGCCTGATCCAGCAATACCGCGTGTGTGAAGAAGGCCTTAGGGTTGTAAAGCACTTTCAATTGGGAGGAAAACCTACCGGTCAATACCCGGTAGCTTGACATTACCTTTAGAAGAAGCACCGGCTAACTCCGTGCCAGCAGCCGCGGTAATACGGAGGGTGCAAGCGTTAATCGGAATTACTGGGCGTAAAGCGTGCGTAGGCGGTTCGTTAAGTCAGATGTGAAAGCCCCGGGCTCAACCTGGGAACTGCATTTGAAACTGGCGAGCTAGAGTTGAGTAGAGGGGAGTGGAATTTCAGGTGTAGCGGTGAAATGCGTAGATATCTGAAGGAACACCAGTGGCGAAGGCGACTCCCTGGACTCGAACTGACGCT…	Bacteria	Bacteria_Proteobacteria	Bacteria_Proteobacteria_Gammaproteobacteria	Bacteria_Proteobacteria_Gammaproteobacteria_Methylococcales	Bacteria_Proteobacteria_Gammaproteobacteria_Methylococcales_Methylomonadaceae	Bacteria_Proteobacteria_Gammaproteobacteria_Methylococcales_Methylomonadaceae_Crenothrix	Bacteria_Proteobacteria_Gammaproteobacteria_Methylococcales_Methylomonadaceae_Crenothrix_unc
13	13	TGGGGAATTTTGGACAATGGGCGCAAGCCTGATCCAGCAATGCCGCGTGCAGGAAGAAGGCCTTCGGGTTGTAAACTGCTTTTGTACGGAACGAAACGGTCCTGGTTAATACCTGGGGCTAATGACGGTACCGTAAGAATAAGCACCGGCTAACTACGTGCCAGCAGCCGCGGTAATACGTAGGGTGCAAGCGTTAATCGGAATTACTGGGCGTAAAGCGTGCGCAGGCGGTTTTGTAAGACAGGCGTGAAATCCCCGGGCTTAACCTGGGAATGGCGCTTGTGACTGCAAAGCTGGAGTGCGGCAGAGGGGGATGGAATTCCGCGTGTAGCAGTGAAATGCGTAGATATGCGGAGGAACACCGATGGCGAAGGCAATCCCCTGGGCCTGCACTGACGC…	Bacteria	Bacteria_Proteobacteria	Bacteria_Proteobacteria_Gammaproteobacteria	Bacteria_Proteobacteria_Gammaproteobacteria_Burkholderiales	Bacteria_Proteobacteria_Gammaproteobacteria_Burkholderiales_Comamonadaceae	Bacteria_Proteobacteria_Gammaproteobacteria_Burkholderiales_Comamonadaceae_Hydrogenophaga	Bacteria_Proteobacteria_Gammaproteobacteria_Burkholderiales_Comamonadaceae_Hydrogenophaga_palleronii
14	14	TGGGGAATTTTGGACAATGGGGGCAACCCTGATCCAGCCATTCCGCGTGAGTGAAGAAGGCCTTCGGGTTGTAAAACTCTTTCAGCAGGAACGAAACGGTGAGCTCTAACATAGCTTGCTAATGACGGTACCTGAAGAAGAAGCACCGGCTAACTACGTGCCAGCAGCCGCGGTAATACGTAGGGTGCGAGCGTTAATCGGAATTACTGGGCGTAAAGCGTGCGCAGGCGGTTTTGTAAGACAGATGTGAAATCCCTGGGCTTAACCTAGGAACTGCGTTTGTGACTGCAAGACTTGAGTGTGGCAGAGGGGGGTGGAATTCCACGTGTAGCAGTGAAATGCGTAGAGATGTGGAGGAACACCGATGGCGAAGGCAGCCCCCTGGGTTAACACTGACGC…	Bacteria	Bacteria_Proteobacteria	Bacteria_Proteobacteria_Gammaproteobacteria	Bacteria_Proteobacteria_Gammaproteobacteria_Burkholderiales	Bacteria_Proteobacteria_Gammaproteobacteria_Burkholderiales_Rhodocyclaceae	Bacteria_Proteobacteria_Gammaproteobacteria_Burkholderiales_Rhodocyclaceae_unc	Bacteria_Proteobacteria_Gammaproteobacteria_Burkholderiales_Rhodocyclaceae_unc_unc
15	15	TGGGGAATTTTGGACAATGGGCGCAAGCCTGATCCAGCAATGCCGCGTGCAGGAAGAAGGCCTTCGGGTTGTAAACTGCTTTTGTACGGAACGAAACGGTCCGGGTTAATACCCTGGGCTAATGACGGTACCGTAAGAATAAGCACCGGCTAACTACGTGCCAGCAGCCGCGGTAATACGTAGGGTGCAAGCGTTAATCGGAATTACTGGGCGTAAAGCGTGCGCAGGCGGTGATGTAAGACAGTCGTGAAATCCCCGGGCTCAACCTGGGAATTGCGATTGTGACTGCATCGCTGGAGTGCGGCAGAGGGGGATGGAATTCCGCGTGTAGCAGTGAAATGCGTAGATATGCGGAGGAACACCGATGGCGAAGGCAATCCCCTGGGCCTGCACTGACGC…	Bacteria	Bacteria_Proteobacteria	Bacteria_Proteobacteria_Gammaproteobacteria	Bacteria_Proteobacteria_Gammaproteobacteria_Burkholderiales	Bacteria_Proteobacteria_Gammaproteobacteria_Burkholderiales_Comamonadaceae	Bacteria_Proteobacteria_Gammaproteobacteria_Burkholderiales_Comamonadaceae_Hydrogenophaga	Bacteria_Proteobacteria_Gammaproteobacteria_Burkholderiales_Comamonadaceae_Hydrogenophaga_unc
16	16	TGGGGAATCTTCCGCAATGGGCGCAAGCCTGACGGAGCGACGCCGCGTGGGGGACGAAGGCCTTCGGGTTGTAAACCTCTTTTCTGAGGGAAGAACGTTCTAGCTGTTAATAGCAGATAGAGTTGACGGTACTTTAGGAATAAGCCCCGGCTAACTACGTGCCAGCAGCCGCGGTAATACGTAGGGGGCGAGCGTTGTCCGGAATCACTGGGCGTAAAGGGCGTGTAGGCGGCTAGAGTAGTCGCAGGTGAAATCCCACGGCTCAACCGTGGAACTGCCTGCGAAACCATCTAGCTTGAGGACAGGAGAGGAAAGCGGAATTCCTGGTGTAGCGGTGAAATGCGTAGATATCAGGAGGAACATCAGTGGCGAAGGCGGCTTTCTGGCCTGGTCCTGACG…	Bacteria	Bacteria_Firmicutes	Bacteria_Firmicutes_Desulfotomaculia	Bacteria_Firmicutes_Desulfotomaculia_Ammonifexales	Bacteria_Firmicutes_Desulfotomaculia_Ammonifexales_Desulforudaceae	Bacteria_Firmicutes_Desulfotomaculia_Ammonifexales_Desulforudaceae_Candidatus_Desulforudis	Bacteria_Firmicutes_Desulfotomaculia_Ammonifexales_Desulforudaceae_Candidatus_Desulforudis_unc
17	17	TGGGGAATTTTGGACAATGGGCGAAAGCCTGATCCAGCCATGCCGCGTGCGGGAAGAAGGCCTTCGGGTTGTAAACCGCTTTCAGCCGGAAAGAAATCGCCACTTCTAATACGAGTGGTGGATGACGGTACCGGAAGAAGAAGCACCGGCTAACTACGTGCCAGCAGCCGCGGTAATACGTAGGGTGCGAGCGTTAATCGGAATTACTGGGCGTAAAGCGTGCGCAGGCGGCTTTTTAAGCCAGACGTGAAATCCCCGGGCTTAACCTGGGAACTGCGTTTGGAACTGGAAAGCTAGAGTGTGTCAGAGGGGGGTGGAATTCCACGTGTAGCAGTGAAATGCGTAGATATGTGGAGGAACACCGATGGCGAAGGCAGCCCCCTGGGATAACACTGACGC…	Bacteria	Bacteria_Proteobacteria	Bacteria_Proteobacteria_Gammaproteobacteria	Bacteria_Proteobacteria_Gammaproteobacteria_Burkholderiales	Bacteria_Proteobacteria_Gammaproteobacteria_Burkholderiales_Hydrogenophilaceae	Bacteria_Proteobacteria_Gammaproteobacteria_Burkholderiales_Hydrogenophilaceae_unc	Bacteria_Proteobacteria_Gammaproteobacteria_Burkholderiales_Hydrogenophilaceae_unc_unc
18	18	TGGGGAATATTGGACAATGGGCGAAAGCCTGATCCAGCAATACCGCGTGTGTGAAGAAGGCCTGAGGGTTGTAAAGCACTTTCAATTGGGAGGAAAAAAGTAAGGCCAATACCCTTGCTCTTGACATTACCTTTAGAAGAAGCACCGGCTAACTCCGTGCCAGCAGCCGCGGTAATACGGAGGGTGCAAGCGTTAATCGGAATTACTGGGCGTAAAGCGTGCGTAGGCGGTTATTTAAGTCAGATGTGAAAGCCCTGGGCTTAACCTGGGAACTGCATTTGATACTGGGTAACTAGAGTTTAATAGAGGAGAGTGGAATTTCAGGTGTAGCGGTGAAATGCGTAGAGATCTGAAGGAACACCAGTGGCGAAGGCGGCTCTCTGGATTAAAACTGACGCT…	Bacteria	Bacteria_Proteobacteria	Bacteria_Proteobacteria_Gammaproteobacteria	Bacteria_Proteobacteria_Gammaproteobacteria_Methylococcales	Bacteria_Proteobacteria_Gammaproteobacteria_Methylococcales_Methylomonadaceae	Bacteria_Proteobacteria_Gammaproteobacteria_Methylococcales_Methylomonadaceae_Methylobacter	Bacteria_Proteobacteria_Gammaproteobacteria_Methylococcales_Methylomonadaceae_Methylobacter_unc
19	19	TGGGGAATATTGGACAATGGGCGAAAGCCTGATCCAGCCATGCCGCGTGTGTGAAGAAGGTCTTCGGATTGTAAAGCACTTTAAGTTGGGAGGAAGGGTAGTAACTTAATACGTTGCTACTTTGACGTTACCGACAGAATAAGCACCGGCTAACTTCGTGCCAGCAGCCGCGGTAATACGAAGGGTGCAAGCGTTAATCGGAATTACTGGGCGTAAAGCGCGCGTAGGTGGTTCAGTAAGTTGGAAGTGAAATCCCCGGGCTCAACCTGGGAACTGCTTTCAAAACTGCTGAGCTAGAGTACGGTAGAGGGTGGTGGAATTTCCTGTGTAGCGGTGAAATGCGTAGATATAGGAAGGAACACCAGTGGCGAAGGCGACCACCTGGACTGATACTGACAC…	Bacteria	Bacteria_Proteobacteria	Bacteria_Proteobacteria_Gammaproteobacteria	Bacteria_Proteobacteria_Gammaproteobacteria_Pseudomonadales	Bacteria_Proteobacteria_Gammaproteobacteria_Pseudomonadales_Pseudomonadaceae	Bacteria_Proteobacteria_Gammaproteobacteria_Pseudomonadales_Pseudomonadaceae_Pseudomonas	Bacteria_Proteobacteria_Gammaproteobacteria_Pseudomonadales_Pseudomonadaceae_Pseudomonas_anguilliseptica/fluorescens/oryzihabitans/peli
20	20	TGGGGAATATTGGACAATGGACGAAAGTCTGATCCAGCCATACCGCGTGTGTGAAGAAGGCCTTCGGGTTGTAAAGCACTTTCAGTTGGGAGGAAGATTAGGTATTTAATACATGCCTAGTTTGACGTTACCTTCAGAAGAAGCACCGGCTAACTCTGTGCCAGCAGCCGCGGTAATACAGAGGGTGCAAGCGTTATTCGGAATTACTGGGCGTAAAGCGCGCGTAGGCGGATTAGTAAGTCAGTTGTGAAAGCCCTGGGCTCAACCTAGGAACTGCATCTGATACTGCTAGTCTAGAATCTAGTAGAGGGAAGGGGAATTCCAGGTGTAGCAGTGAAATGCGTAGATATCTGGAGGAACATCAGTGGCGAAGGCGCCTTCCTGGACTAAGATTGACGC…	Bacteria	Bacteria_Proteobacteria	Bacteria_Proteobacteria_Gammaproteobacteria	Bacteria_Proteobacteria_Gammaproteobacteria_Thiomicrospirales	Bacteria_Proteobacteria_Gammaproteobacteria_Thiomicrospirales_Thiomicrospiraceae	Bacteria_Proteobacteria_Gammaproteobacteria_Thiomicrospirales_Thiomicrospiraceae_Thiomicrorhabdus	Bacteria_Proteobacteria_Gammaproteobacteria_Thiomicrospirales_Thiomicrospiraceae_Thiomicrorhabdus_unc
21	21	TGGGGAATATTGGACAATGGACGAAAGTCTGATCCAGCCATACCGCGTGTGTGAAGAAGGCCTTCGGGTTGTAAAGCACTTTCAGTTGGGAGGAAGATTAAGTAGTTAATACCTGCTTAGTTTGACGTTACCTTCAGAAGAAGCACCGGCTAACTCTGTGCCAGCAGCCGCGGTAATACAGAGGGTGCAAGCGTTATTCGGAATTACTGGGCGTAAAGCGCGCGTAGGCGGATTAGTAAGTCAGTTGTGAAAGCCCTGGGCTCAACCTAGGAACTGCATCTGATACTGCTAGTCTAGAGTTTAGTAGAGGGAAGGGGAATTCCAGGTGTAGCAGTGAAATGCGTAGATATCTGGAGGAACATCAGTGGCGAAGGCGCCTTCCTGGACTAAAACTGACGC…	Bacteria	Bacteria_Proteobacteria	Bacteria_Proteobacteria_Gammaproteobacteria	Bacteria_Proteobacteria_Gammaproteobacteria_Thiomicrospirales	Bacteria_Proteobacteria_Gammaproteobacteria_Thiomicrospirales_Thiomicrospiraceae	Bacteria_Proteobacteria_Gammaproteobacteria_Thiomicrospirales_Thiomicrospiraceae_Thiomicrorhabdus	Bacteria_Proteobacteria_Gammaproteobacteria_Thiomicrospirales_Thiomicrospiraceae_Thiomicrorhabdus_unc
22	22	TGGGGAATATTGGACAATGGGCGAAAGCCTGATCCAGCCATGCCGCGTGTGTGAAGAAGGTCTTCGGATTGTAAAGCACTTTAAGTTGGGAGGAAGGGCAGTTACCTAATACGTATCTGTTTTGACGTTACCGACAGAATAAGCACCGGCTAACTCTGTGCCAGCAGCCGCGGTAATACAGAGGGTGCAAGCGTTAATCGGAATTACTGGGCGTAAAGCGCGCGTAGGTGGTTTGTTAAGTTGGATGTGAAATCCCCGGGCTCAACCTGGGAACTGCATTCAAAACTGACAAGCTAGAGTATGGTAGAGGGTGGTGGAATTTCCTGTGTAGCGGTGAAATGCGTAGATATAGGAAGGAACACCAGTGGCGAAGGCGACCACCTGGACTGATACTGACAC…	Bacteria	Bacteria_Proteobacteria	Bacteria_Proteobacteria_Gammaproteobacteria	Bacteria_Proteobacteria_Gammaproteobacteria_Pseudomonadales	Bacteria_Proteobacteria_Gammaproteobacteria_Pseudomonadales_Pseudomonadaceae	Bacteria_Proteobacteria_Gammaproteobacteria_Pseudomonadales_Pseudomonadaceae_Pseudomonas	Bacteria_Proteobacteria_Gammaproteobacteria_Pseudomonadales_Pseudomonadaceae_Pseudomonas_arsenicoxydans/ficuserectae/fluorescens/gregormendelii/lini/mandelii/marginalis/migulae/monteilii/prosekii/silesiensis
23	23	TGGGGAATATTGGACAATGGGCGAAAGCCTGATCCAGCCATGCCGCGTGTGTGAAGAAGGTCTTCGGATTGTAAAGCACTTTAAGTTGGGAGGAAGGGTAGTAACTTAATACGTTGCTACTTTGACGTTACCGACAGAATAAGCACCGGCTAACTCTGTGCCAGCAGCCGCGGTAATACAGAGGGTGCAAGCGTTAATCGGAATTACTGGGCGTAAAGCGCGCGTAGGTGGTTTGTTAAGTTGAATGTGAAAGCCCCGGGCTCAACCTGGGAACTGCATGCAAAACTGGCAAGCTAGAGTACAGTAGAGGGTGGTGGAATTTCCTGTGTAGCGGTGAAATGCGTAGATATAGGAAGGAACACCAGTGGCGAAGGCGACCACCTGGACTGATACTGACAC…	Bacteria	Bacteria_Proteobacteria	Bacteria_Proteobacteria_Gammaproteobacteria	Bacteria_Proteobacteria_Gammaproteobacteria_Pseudomonadales	Bacteria_Proteobacteria_Gammaproteobacteria_Pseudomonadales_Pseudomonadaceae	Bacteria_Proteobacteria_Gammaproteobacteria_Pseudomonadales_Pseudomonadaceae_Pseudomonas	Bacteria_Proteobacteria_Gammaproteobacteria_Pseudomonadales_Pseudomonadaceae_Pseudomonas_unc
24	24	TGGGGAATTTTGGACAATGGGCGAAAGCCTGATCCAGCCATTCCGCGTGAGTGAAGAAGGCCTTCGGGTTGTAAAGCTCTTTCGCAAGGGAAGAAAACTTACTCTCTAATAAAGAGTGAGGTTGACGGTACCTTGATAAGAAGCACCGGCTAACTACGTGCCAGCAGCCGCGGTAATACGTAGGGTGCGAGCGTTAATCGGAATTACTGGGCGTAAAGCGTGCGCAGGCGGTTTTGTAAGTCAGATGTGAAATCCCCGAGCTCAACTTGGGAACTGCGTTTGAAACTACAAGACTAGAATATGTCAGAGGGGGGTAGAATTCCACGTGTAGCAGTGAAATGCGTAGAGATGTGGAGGAATACCAATGGCGAAGGCAGCCCCCTGGGATAATATTGACGC…	Bacteria	Bacteria_Proteobacteria	Bacteria_Proteobacteria_Gammaproteobacteria	Bacteria_Proteobacteria_Gammaproteobacteria_Burkholderiales	Bacteria_Proteobacteria_Gammaproteobacteria_Burkholderiales_Methylophilaceae	Bacteria_Proteobacteria_Gammaproteobacteria_Burkholderiales_Methylophilaceae_Methylotenera	Bacteria_Proteobacteria_Gammaproteobacteria_Burkholderiales_Methylophilaceae_Methylotenera_unc
25	25	TGGGGAATTTTGGACAATGGGCGAAAGCCTGATCCAGCCATTCCGCGTGAGTGAAGAAGGCCTTCGGGTTGTAAAGCTCTTTCGCAAGGGAAGAAACGATGCAGTCGAATAAACTGTGTTAATGACGGTACCTTGATAAGAAGCACCGGCTAACTACGTGCCAGCAGCCGCGGTAATACGTAGGGTGCAAGCGTTAATCGGAATTACTGGGCGTAAAGCGTGCGCAGGCGGTTTTGTAAGTCAGATGTGAAATCCCCGAGCTCAACTTGGGAACTGCGTTTGAAACTACAAGACTAGAATATGTCAGAGGGGGGTAGAATTCCACGTGTAGCAGTGAAATGCGTAGAGATGTGGAGGAATACCAATGGCGAAGGCAGCCCCCTGGGATAATATTGACGC…	Bacteria	Bacteria_Proteobacteria	Bacteria_Proteobacteria_Gammaproteobacteria	Bacteria_Proteobacteria_Gammaproteobacteria_Burkholderiales	Bacteria_Proteobacteria_Gammaproteobacteria_Burkholderiales_Methylophilaceae	Bacteria_Proteobacteria_Gammaproteobacteria_Burkholderiales_Methylophilaceae_Methylotenera	Bacteria_Proteobacteria_Gammaproteobacteria_Burkholderiales_Methylophilaceae_Methylotenera_mobilis
26	26	TGGGGAATTTTGGACAATGGGGGCAACCCTGATCCAGCCATTCCGCGTGAGTGAAGAAGGCCTTCGGGTTGTAAAGCTCTTTCAGCCGGAAAGAAACGGTGCGCTCTAACATAGCGTGCTAATGACGGTACCGGCAGAAGAAGCACCGGCTAACTACGTGCCAGCAGCCGCGGTAATACGTAGGGTGCGAGCGTTAATCGGAATTACTGGGCGTAAAGCGTGCGCAGGCGGATTGTTAAGCAAGATGTGAAATCCCCGGGCTTAACCTGGGAATGGCATTTTGAACTGGCAGTCTAGAGTGTGTCAGAGGGGGGTGGAATTCCACGTGTAGCAGTGAAATGCGTAGATATGTGGAGGAACACCAATGGCGAAGGCAGCCCCCTGGGATAACACTGACGC…	Bacteria	Bacteria_Proteobacteria	Bacteria_Proteobacteria_Gammaproteobacteria	Bacteria_Proteobacteria_Gammaproteobacteria_Burkholderiales	Bacteria_Proteobacteria_Gammaproteobacteria_Burkholderiales_Hydrogenophilaceae	Bacteria_Proteobacteria_Gammaproteobacteria_Burkholderiales_Hydrogenophilaceae_Thiobacillus	Bacteria_Proteobacteria_Gammaproteobacteria_Burkholderiales_Hydrogenophilaceae_Thiobacillus_unc
27	27	TGGGGAATTTTGGACAATGGGCGAAAGCCTGATCCAGCCATTCCGCGTGAGTGAAGAAGGCCTTCGGGTTGTAAAGCTCTTTCGCAAGGGAAGAAACGATGCAGTCGAATAGACTGTGTTAATGACGGTACCTTGATAAGAAGCACCGGCTAACTACGTGCCAGCAGCCGCGGTAATACGTAGGGTGCAAGCGTTAATCGGAATTACTGGGCGTAAAGCGTGCGCAGGCGGTTTTGTAAGTCAGATGTGAAATCCCCGAGCTCAACTTGGGAACTGCGTTTGAAACTACAAGACTAGAATATGTCAGAGGGGGGTAGAATTCCACGTGTAGCAGTGAAATGCGTAGAGATGTGGAGGAATACCAATGGCGAAGGCAGCCCCCTGGGATAATATTGACGC…	Bacteria	Bacteria_Proteobacteria	Bacteria_Proteobacteria_Gammaproteobacteria	Bacteria_Proteobacteria_Gammaproteobacteria_Burkholderiales	Bacteria_Proteobacteria_Gammaproteobacteria_Burkholderiales_Methylophilaceae	Bacteria_Proteobacteria_Gammaproteobacteria_Burkholderiales_Methylophilaceae_Methylotenera	Bacteria_Proteobacteria_Gammaproteobacteria_Burkholderiales_Methylophilaceae_Methylotenera_unc
28	28	TGGGGAATTTTGGACAATGGGCGAAAGCCTGATCCAGCCATTCCGCGTGAGTGAAGAAGGCCTTCGGGTTGTAAAGCTCTTTCGACAGGAAAGAAATCGCCCCTTCTAATACAAGTGGTGGATGACGGTACCTGAATAAGAAGCACCGGCTAACTACGTGCCAGCAGCCGCGGTAATACGTAGGGTGCGAGCGTTAATCGGAATTACTGGGCGTAAAGCGTGCGCAGGCGGTTTTGTAAGTCAGATGTGAAAGCCCCGGGCTCAACCTGGGAACGGCGTTTGAAACTACAAGGCTAGAGTGTGTCAGAGGGGGGTAGAATTCCACGTGTAGCAGTGAAATGCGTAGAGATGTGGAGGAATACCGATGGCGAAGGCAGCCCCCTGGGATAACACTGACGC…	Bacteria	Bacteria_Proteobacteria	Bacteria_Proteobacteria_Gammaproteobacteria	Bacteria_Proteobacteria_Gammaproteobacteria_Burkholderiales	Bacteria_Proteobacteria_Gammaproteobacteria_Burkholderiales_Sulfuricellaceae	Bacteria_Proteobacteria_Gammaproteobacteria_Burkholderiales_Sulfuricellaceae_Ferritrophicum	Bacteria_Proteobacteria_Gammaproteobacteria_Burkholderiales_Sulfuricellaceae_Ferritrophicum_unc
29	29	TGAGGAATATTGCACAATGGAGGAAACTCTGATGCAGCAACGCCGCGTGGAGGATGACGCATTTCGGTGTGTAAACTCCTTTTAAGAGGGAAGATAATGACGGTACCTCTTGAATAAGCACCGGCTAACTCCGTGCCAGCAGCCGCGGTAATACGGAGGGTGCAAGCGTTACTCGGAATCACTGGGCGTAAAGGGTGCGTAGGCTGGCTTCTAAGTCAGATGTGAAATCCAATGGCTTAACCATTGAACTGCATTTGAAACTGGGAGCCTAGAGTTCAGAAGGGGCAGATGGAATTAGTGGTGTAGGGGTAAAATCCGTAGATATCACTAGGAATATCAAAAGCGAAGGCGATCTGCTGGGATGATACTGACGCTGAGGCACGAAAGCGTGGGGAGCAA…	Bacteria	Bacteria_Campilobacterota	Bacteria_Campilobacterota_Campylobacteria	Bacteria_Campilobacterota_Campylobacteria_Campylobacterales	Bacteria_Campilobacterota_Campylobacteria_Campylobacterales_Sulfurimonadaceae	Bacteria_Campilobacterota_Campylobacteria_Campylobacterales_Sulfurimonadaceae_Sulfuricurvum	Bacteria_Campilobacterota_Campylobacteria_Campylobacterales_Sulfurimonadaceae_Sulfuricurvum_unc
30	30	TGGGGAATTTTGGACAATGGGGGAAACCCTGATCCAGCCATTCCGCGTGAGTGAAGAAGGCCTTCGGGTTGTAAAGCTCTTTCAGCTGGAAAGAAACGGTGCGCTCTAACATAGCGTGCTAATGACGGTACCAGCAGAAGAAGCACCGGCTAACTACGTGCCAGCAGCCGCGGTAATACGTAGGGTGCGAGCGTTAATCGGAATTACTGGGCGTAAAGCGTGCGCAGGCGGATTGTTAAGCAAGATGTGAAATCCCCGGGCTTAACCTGGGAATGGCATTTTGAACTGGCAGTCTAGAGTGTGTCAGAGGGGGGTGGAATTCCACGTGTAGCAGTGAAATGCGTAGATATGTGGAGGAACACCAATGGCGAAGGCAGCCCCCTGGGATAACACTGACGC…	Bacteria	Bacteria_Proteobacteria	Bacteria_Proteobacteria_Gammaproteobacteria	Bacteria_Proteobacteria_Gammaproteobacteria_Burkholderiales	Bacteria_Proteobacteria_Gammaproteobacteria_Burkholderiales_Hydrogenophilaceae	Bacteria_Proteobacteria_Gammaproteobacteria_Burkholderiales_Hydrogenophilaceae_Thiobacillus	Bacteria_Proteobacteria_Gammaproteobacteria_Burkholderiales_Hydrogenophilaceae_Thiobacillus_unc
31	31	TGGGGAATTTTGGACAATGGGCGCAAGCCTGATCCAGCAATGCCGCGTGCAGGAAGAAGGCCTTCGGGTTGTAAACTGCTTTTGTACGGAACGAAACGGCGAGCTCTAATACAGTTTGCTAATGACGGTACCGTAAGAATAAGCACCGGCTAACTACGTGCCAGCAGCCGCGGTAATACGTAGGGTGCGAGCGTTAATCGGAATTACTGGGCGTAAAGCGTGCGCAGGCGGTTTTGTAAGACAGTCGTGAAATCCCCGGGCTCAACCTGGGAATTGCGATTGTGACTGCAAAGCTGGAGTGCGGCAGAGGGGGATGGAATTCCGCGTGTAGCAGTGAAATGCGTAGATATGCGGAGGAACACCGATGGCGAAGGCAATCCCCTGGGCCTGCACTGACGC…	Bacteria	Bacteria_Proteobacteria	Bacteria_Proteobacteria_Gammaproteobacteria	Bacteria_Proteobacteria_Gammaproteobacteria_Burkholderiales	Bacteria_Proteobacteria_Gammaproteobacteria_Burkholderiales_Comamonadaceae	Bacteria_Proteobacteria_Gammaproteobacteria_Burkholderiales_Comamonadaceae_Hydrogenophaga	Bacteria_Proteobacteria_Gammaproteobacteria_Burkholderiales_Comamonadaceae_Hydrogenophaga_unc
32	32	TGGGGAATTTTGGACAATGGGGGCAACCCTGATCCAGCCATTCCGCGTGAGTGAAGAAGGCCTTCGGGTTGTAAAGCTCTTTCAGCCGGAACGAAACGGTACGCACTAATATTGTGTGCTAATGACGGTACCGGCAGAAGAAGCACCGGCTAACTACGTGCCAGCAGCCGCGGTAATACGTAGGGTGCGAGCGTTAATCGGAATTACTGGGCGTAAAGCGTGCGCAGGCGGATTGTTAAGCAAGATGTGAAATCCCCGGGCTTAACCTGGGAATGGCATTTTGAACTGGCAGTCTAGAGTGTGTCAGAGGGGGGTGGAATTCCACGTGTAGCAGTGAAATGCGTAGATATGTGGAGGAACACCAATGGCGAAGGCAGCCCCCTGGGATAACACTGACGC…	Bacteria	Bacteria_Proteobacteria	Bacteria_Proteobacteria_Gammaproteobacteria	Bacteria_Proteobacteria_Gammaproteobacteria_Burkholderiales	Bacteria_Proteobacteria_Gammaproteobacteria_Burkholderiales_Hydrogenophilaceae	Bacteria_Proteobacteria_Gammaproteobacteria_Burkholderiales_Hydrogenophilaceae_Thiobacillus	Bacteria_Proteobacteria_Gammaproteobacteria_Burkholderiales_Hydrogenophilaceae_Thiobacillus_unc
33	33	TGGGGAATTTTGGACAATGGGCGCAAGCCTGATCCAGCCATGCCGCGTGCGGGACGAAGGCCTTCGGGTTGTAAACCGCTTTCAGCCGGAAAGAAATCGCCGTTTTTAATACAGACGGTGGATGACGGTACCGGAAGAAGAAGCACCGGCTAACTACGTGCCAGCAGCCGCGGTAATACGTAGGGTGCGAGCGTTAATCGGAATTACTGGGCGTAAAGCGTGCGCAGGCGGTTTTGTAAGCCAGACGTGAAATCCCCGGGCTTAACCTGGGAACTGCGTTTGGAACTGCAAGACTAGAGTGTGTCAGAGGGAGGTGGAATTCCACGTGTAGCAGTGAAATGCGTAGATATGTGGAGGAACACCGATGGCGAAGGCAGCCTCCTGGGATAACACTGACGC…	Bacteria	Bacteria_Proteobacteria	Bacteria_Proteobacteria_Gammaproteobacteria	Bacteria_Proteobacteria_Gammaproteobacteria_Burkholderiales	Bacteria_Proteobacteria_Gammaproteobacteria_Burkholderiales_Hydrogenophilaceae	Bacteria_Proteobacteria_Gammaproteobacteria_Burkholderiales_Hydrogenophilaceae_unc	Bacteria_Proteobacteria_Gammaproteobacteria_Burkholderiales_Hydrogenophilaceae_unc_unc
34	34	TGGGGAATTTTGGACAATGGGCGAAAGCCTGATCCAGCCATTCCGCGTGAGTGAAGAAGGCCTTCGGGTTGTAAAGCTCTTTCGACAGGAAAGAAATCGCCCCTTCTAATACAAGTGGTGGATGACGGTACCTGAATAAGAAGCACCGGCTAACTACGTGCCAGCAGCCGCGGTAATACGTAGGGTGCGAGCGTTAATCGGAATTACTGGGCGTAAAGCGTGCGCAGGCGGTTTTGTAAGTCAGATGTGAAAGCCCCGGGCTCAACCTGGGAACTGCGTTTGAAACTACAAGGCTAGAGTGTGTCAGAGGGGGGTAGAATTCCACGTGTAGCAGTGAAATGCGTAGAGATGTGGAGGAATACCGATGGCGAAGGCAGCCCCCTGGGATAACACTGACGC…	Bacteria	Bacteria_Proteobacteria	Bacteria_Proteobacteria_Gammaproteobacteria	Bacteria_Proteobacteria_Gammaproteobacteria_Burkholderiales	Bacteria_Proteobacteria_Gammaproteobacteria_Burkholderiales_Sulfuricellaceae	Bacteria_Proteobacteria_Gammaproteobacteria_Burkholderiales_Sulfuricellaceae_Ferritrophicum	Bacteria_Proteobacteria_Gammaproteobacteria_Burkholderiales_Sulfuricellaceae_Ferritrophicum_unc
35	35	TGGGGAATTTTGGACAATGGGCGCAAGCCTGATCCAGCCATTCCGCGTGAGTGAAGAAGGCCTTCGGGTTGTAAAGCTCTTTCGCAAGGGAAGAAAACTTAGGCTCTAACATAGCCTGAGGTTGACGGTACCTTGATAAGAAGCACCGGCTAACTACGTGCCAGCAGCCGCGGTAATACGTAGGGTGCGAGCGTTAATCGGAATTACTGGGCGTAAAGCGTGCGCAGGCGGTTTTGTAAGTCAGATGTGAAATCCCCGAGCTCAACTTGGGAACTGCGTTTGAAACTACAAGACTAGAATATGTCAGAGGGGGGTAGAATTCCACGTGTAGCAGTGAAATGCGTAGAGATGTGGAGGAATACCAATGGCGAAGGCAGCCCCCTGGGATAATATTGACGC…	Bacteria	Bacteria_Proteobacteria	Bacteria_Proteobacteria_Gammaproteobacteria	Bacteria_Proteobacteria_Gammaproteobacteria_Burkholderiales	Bacteria_Proteobacteria_Gammaproteobacteria_Burkholderiales_Methylophilaceae	Bacteria_Proteobacteria_Gammaproteobacteria_Burkholderiales_Methylophilaceae_Methylotenera	Bacteria_Proteobacteria_Gammaproteobacteria_Burkholderiales_Methylophilaceae_Methylotenera_unc
36	36	TGGGGAATTTTGGACAATGGGCGAAAGCCTGATCCAGCAATGCCGCGTGCAGGAAGAAGGCCTTCGGGTTGTAAACTGCTTTTGTACGGAACGAAAAGGCTCTTTCTAATAAAGAGGGCCCATGACGGTACCGTAAGAATAAGCACCGGCTAACTACGTGCCAGCAGCCGCGGTAATACGTAGGGTGCGAGCGTTAATCGGAATTACTGGGCGTAAAGCGTGCGCAGGCGGTTCTATAAGACAGATGTGAAATCCCCGGGCTCAACCTGGGAATGGCATTTGTGACTGTAGAGCTAGAGTACGGTAGAGGGGGATGGAATTCCGCGTGTAGCAGTGAAATGCGTAGATATGCGGAGGAACACCGATGGCGAAGGCAATCCCCTGGACCTGTACTGACGC…	Bacteria	Bacteria_Proteobacteria	Bacteria_Proteobacteria_Gammaproteobacteria	Bacteria_Proteobacteria_Gammaproteobacteria_Burkholderiales	Bacteria_Proteobacteria_Gammaproteobacteria_Burkholderiales_Comamonadaceae	Bacteria_Proteobacteria_Gammaproteobacteria_Burkholderiales_Comamonadaceae_Polaromonas	Bacteria_Proteobacteria_Gammaproteobacteria_Burkholderiales_Comamonadaceae_Polaromonas_eurypsychrophila
37	37	TGGGGAATATTGCGCAATGGGCGAAAGCCTGACGCAGCAACGCCGTGTGAGGGATGAAGGCTTTCGGGTCGTAAACCTCTGTCGGAAGGGAAGAACGGGCATTGGTCTAATAGGCCTTTGTTTTGACGGTACCTTTAGAGGAAGCACCGGCTAACTCCGTGCCAGCAGCCGCGGTAATACGGAGGGTGCAAGCGTTATTCGGAATTACTGGGCGTAAAGCGCACGTAGGCGGCCTTGTAAGTCAGGGGTGAAATCCCACGGCTCAACCGTGGAACTGCCTTTGAAACTGCAGGGCTTGAATCCTGGAGAGGGTGGCGGAATTCCTGGTGTAGGAGTGAAATCCGTAGATATCAGGAGGAACACCGGTGGCGAAGGCGGCCACCTGGACAGGTATTGACG…	Bacteria	Bacteria_Desulfobacterota	Bacteria_Desulfobacterota_Desulfovibrionia	Bacteria_Desulfobacterota_Desulfovibrionia_Desulfovibrionales	Bacteria_Desulfobacterota_Desulfovibrionia_Desulfovibrionales_Desulfomicrobiaceae	Bacteria_Desulfobacterota_Desulfovibrionia_Desulfovibrionales_Desulfomicrobiaceae_Desulfomicrobium	Bacteria_Desulfobacterota_Desulfovibrionia_Desulfovibrionales_Desulfomicrobiaceae_Desulfomicrobium_apsheronum/baculatum/norvegicum
38	38	TGGGGAATTTTGGACAATGGGCGAAAGCCTGATCCAGCCATACCGCGTGAGTGAAGAAGGCCTTCGGGTTGTAAAGCTCTTTCAGCCGGAAAGAAATTGCTTCTATTAATACTAGGAGTAGATGACGGTACCGGAAGAAGAAGCACCGGCTAACTACGTGCCAGCAGCCGCGGTAATACGTAGGGTGCGAGCGTTAATCGGAATTACTGGGCGTAAAGCGTGCGCAGGCGGTTTTTTAAGCCAGATGTGAAATCCCCGGGCTCAACCTGGGAACTGCATTTGGAACTGGAAGACTAGAGTGTAGCAGAGGGGGGTAGAATTCCACGTGTAGCAGTGAAATGCGTAGATATGTGGAGGAATACCAATGGCGAAGGCAGCCCCCTGGGTTAACACTGACGC…	Bacteria	Bacteria_Proteobacteria	Bacteria_Proteobacteria_Gammaproteobacteria	Bacteria_Proteobacteria_Gammaproteobacteria_Burkholderiales	Bacteria_Proteobacteria_Gammaproteobacteria_Burkholderiales_Gallionellaceae	Bacteria_Proteobacteria_Gammaproteobacteria_Burkholderiales_Gallionellaceae_Gallionella	Bacteria_Proteobacteria_Gammaproteobacteria_Burkholderiales_Gallionellaceae_Gallionella_unc
39	39	TGGGGAATTTTGGACAATGGGGGAAACCCTGATCCAGCCATTCCGCGTGAGTGAAGAAGGCCTTCGGGTTGTAAAGCTCTTTCAGCTGGAACGAAACGGTACGCTCTAACATAGCGTGCTAATGACGGTACCAGCAGAAGAAGCACCGGCTAACTACGTGCCAGCAGCCGCGGTAATACGTAGGGTGCGAGCGTTAATCGGAATTACTGGGCGTAAAGCGTGCGCAGGCGGATTGTTAAGCAAGACGTGAAATCCCCGGGCTTAACCTGGGAATGGCGTTTTGAACTGGCAGTCTAGAGTGTGTCAGAGGGGGGTAGAATTCCACGTGTAGCAGTGAAATGCGTAGAGATGTGGAGGAATACCAATGGCGAAGGCAGCCCCCTGGGATAACACTGACGC…	Bacteria	Bacteria_Proteobacteria	Bacteria_Proteobacteria_Gammaproteobacteria	Bacteria_Proteobacteria_Gammaproteobacteria_Burkholderiales	Bacteria_Proteobacteria_Gammaproteobacteria_Burkholderiales_Hydrogenophilaceae	Bacteria_Proteobacteria_Gammaproteobacteria_Burkholderiales_Hydrogenophilaceae_Thiobacillus	Bacteria_Proteobacteria_Gammaproteobacteria_Burkholderiales_Hydrogenophilaceae_Thiobacillus_unc
40	40	TGGGGAATTTTGGACAATGGGCGCAAGCCTGATCCAGCAATGCCGCGTGAGTGAAGAAGGCCTTCGGGTTGTAAAGCTCTTTCAGTCGAGAAGAAAAGATTACTGATAATACCAGTAATCCATGACGGTATCGACAGAAGAAGCACCGGCTAACTACGTGCCAGCAGCCGCGGTAATACGTAGGGTGCGAGCGTTAATCGGAATTACTGGGCGTAAAGGGTGCGCAGGCGGTTATGTAAGTCAGATGTGAAATCCCCGGGCTTAACCTGGGAACTGCGTTTGAAACTACAAGACTAGAGTGTGGCAGAGGGGGGTGGAATTCCATGTGTAGCAGTGAAATGCGTAGAGATATGGAAGAACATCGATGGCGAAGGCAGCCCCCTGGGTTAACACTGACGC…	Bacteria	Bacteria_Proteobacteria	Bacteria_Proteobacteria_Gammaproteobacteria	Bacteria_Proteobacteria_Gammaproteobacteria_Burkholderiales	Bacteria_Proteobacteria_Gammaproteobacteria_Burkholderiales_Nitrosomonadaceae	Bacteria_Proteobacteria_Gammaproteobacteria_Burkholderiales_Nitrosomonadaceae_Nitrosomonas	Bacteria_Proteobacteria_Gammaproteobacteria_Burkholderiales_Nitrosomonadaceae_Nitrosomonas_unc
41	41	TGGGGAATATTGGACAATGGGCGAAAGCCTGATCCAGCAATACCGCGTGTGTGAAGAAGGCCTTAGGGTTGTAAAGCACTTTCAATTGGGAGGAAAACCTGCCGGTCAATACCCGGTAGCTTGACATTACCTTTAGAAGAAGCACCGGCTAACTCCGTGCCAGCAGCCGCGGTAATACGGAGGGTGCGAGCGTTAATCGGAATTACTGGGCGTAAAGCGTGCGTAGGTGGTTCGTTAAGTCAGATGTGAAAGCCCTGGGCTCAACCTGGGAACTGCATTTGAAACTGGCGGACTAGAGTTTAGTAGAGGGGAGTGGAATTTCAGGTGTAGCGGTGAAATGCGTAGATATCTGAAGGAACACCAGTGGCGAAGGCGACTCCCTGGACTAAAACTGACGCT…	Bacteria	Bacteria_Proteobacteria	Bacteria_Proteobacteria_Gammaproteobacteria	Bacteria_Proteobacteria_Gammaproteobacteria_Methylococcales	Bacteria_Proteobacteria_Gammaproteobacteria_Methylococcales_Methylomonadaceae	Bacteria_Proteobacteria_Gammaproteobacteria_Methylococcales_Methylomonadaceae_Methylobacter	Bacteria_Proteobacteria_Gammaproteobacteria_Methylococcales_Methylomonadaceae_Methylobacter_unc
42	42	TGGGGAATTTTGGACAATGGGCGAAAGCCTGATCCAGCCATTCCGCGTGAGTGAAGAAGGCCTTCGGGTTGTAAAGCTCTTTCGCAAGGGAAGAAAACTTACTTTTTAATAAAGAGTGAGGTTGACGGTACCTTGATAAGAAGCACCGGCTAACTACGTGCCAGCAGCCGCGGTAATACGTAGGGTGCGAGCGTTAATCGGAATTACTGGGCGTAAAGCGTGCGCAGGCGGTTTTGTAAGTCAGATGTGAAATCCCCGAGCTCAACTTGGGAACTGCGTTTGAAACTACAAGACTAGAATATGTCAGAGGGGGGTAGAATTCCACGTGTAGCAGTGAAATGCGTAGAGATGTGGAGGAATACCAATGGCGAAGGCAGCCCCCTGGGATAATATTGACGC…	Bacteria	Bacteria_Proteobacteria	Bacteria_Proteobacteria_Gammaproteobacteria	Bacteria_Proteobacteria_Gammaproteobacteria_Burkholderiales	Bacteria_Proteobacteria_Gammaproteobacteria_Burkholderiales_Methylophilaceae	Bacteria_Proteobacteria_Gammaproteobacteria_Burkholderiales_Methylophilaceae_unc	Bacteria_Proteobacteria_Gammaproteobacteria_Burkholderiales_Methylophilaceae_unc_unc
43	43	TGGGGAATTTTGGACAATGGGGGCAACCCTGATCCAGCCATGCCGCGTGAGTGAAGAAGGCCTTCGGGTTGTAAAGCTCTTTCGGCCGGGAAGAAATCGTATGGGCTAATACCCTGTGCGGATGACGGTACCGGCATAAGAAGCACCGGCTAACTACGTGCCAGCAGCCGCGGTAATACGTAGGGTGCGAGCGTTAATCGGAATTACTGGGCGTAAAGCGTGCGCAGGCGGTTTGATAAGACAGGCGTGAAATCCCCGGGCTCAACCTGGGAACTGCGTTTGTGACTGTCTCACTAGAGTACGGCAGAGGGGGGTGGAATTCCACGTGTAGCAGTGAAATGCGTAGAGATGTGGAGGAACACCAATGGCGAAGGCAGCCCCCTGGGTCGATACTGACGC…	Bacteria	Bacteria_Proteobacteria	Bacteria_Proteobacteria_Gammaproteobacteria	Bacteria_Proteobacteria_Gammaproteobacteria_Burkholderiales	Bacteria_Proteobacteria_Gammaproteobacteria_Burkholderiales_Rhodocyclaceae	Bacteria_Proteobacteria_Gammaproteobacteria_Burkholderiales_Rhodocyclaceae_Dechloromonas	Bacteria_Proteobacteria_Gammaproteobacteria_Burkholderiales_Rhodocyclaceae_Dechloromonas_unc
44	44	TGAGGAATATTGCACAATGGAGGAAACTCTGATGCAGCAACGCCGCGTGGAGGATGACGCATTTCGGTGTGTAAACTCCTTTTATTAGGGAAGATAATGACGGTACCTAATGAATAAGCACCGGCTAACTCCGTGCCAGCAGCCGCGGTAATACGGAGGGTGCAAGCGTTACTCGGAATCACTGGGCGTAAAGGGTGCGTAGGCTGGCTTTTAAGTCAGGTGTGAAATCCAATGGCTCAACCATTGAACTGCACTTGAAACTGAGAGCCTAGAGTTCAGAAGGGGCAGATGGAATTAGTGGTGTAGGGGTAAAATCCGTAGATATCACTAGGAATATCAAAAGCGAAGGCGATCTGCTGGGATGATACTGACGCTGAGGCACGAAAGCGTGGGGAGCAA…	Bacteria	Bacteria_Campilobacterota	Bacteria_Campilobacterota_Campylobacteria	Bacteria_Campilobacterota_Campylobacteria_Campylobacterales	Bacteria_Campilobacterota_Campylobacteria_Campylobacterales_Sulfurimonadaceae	Bacteria_Campilobacterota_Campylobacteria_Campylobacterales_Sulfurimonadaceae_Sulfuricurvum	Bacteria_Campilobacterota_Campylobacteria_Campylobacterales_Sulfurimonadaceae_Sulfuricurvum_unc
45	45	TGGGGAATATTGGACAATGGGCGGAAGCCTGATCCAGCAATACCGCGTGTGTGAAGAAGGCCTTAGGGTTGTAAAGCACTTTCAATTGGGAGGAAAACCTGCCGGTCAATACCCGGTAGCTTGACATTACCTTTAGAAGAAGCACCGGCTAACTCCGTGCCAGCAGCCGCGGTAATACGGAGGGTGCGAGCGTTAATCGGAATTACTGGGCGTAAAGCGTGCGTAGGCGGTCCGTTAAGTCAGATGTGAAAGCCCTGGGCTCAACCTGGGAACGGCATTTGAAACTGGCGGACTAGAGTTTAGTAGAGGGGAGTGGAATTTCAGGTGTAGCGGTGAAATGCGTAGATATCTGAAGGAACACCAGTGGCGAAGGCGACTCCCTGGACTAGAACTGACGCT…	Bacteria	Bacteria_Proteobacteria	Bacteria_Proteobacteria_Gammaproteobacteria	Bacteria_Proteobacteria_Gammaproteobacteria_Methylococcales	Bacteria_Proteobacteria_Gammaproteobacteria_Methylococcales_Methylomonadaceae	Bacteria_Proteobacteria_Gammaproteobacteria_Methylococcales_Methylomonadaceae_Methylobacter	Bacteria_Proteobacteria_Gammaproteobacteria_Methylococcales_Methylomonadaceae_Methylobacter_unc
46	46	TGGGGAATTTTGGACAATGGGCGCAAGCCTGATCCAGCAATGCCGCGTGCAGGAAGAAGGCCTTCGGGTTGTAAACTGCTTTTGTACGGAACGAAACGGTCTGGGTTAATACCCTGGGCTAATGACGGTACCGTAAGAATAAGCACCGGCTAACTACGTGCCAGCAGCCGCGGTAATACGTAGGGTGCAAGCGTTAATCGGAATTACTGGGCGTAAAGCGTGCGCAGGCGGTTTTGTAAGACAGTCGTGAAATCCCCGGGCTCAACCTGGGAATTGCGATTGTGACTGCAAAGCTGGAGTGCGGCAGAGGGGGATGGAATTCCGCGTGTAGCAGTGAAATGCGTAGATATGCGGAGGAACACCGATGGCGAAGGCAATCCCCTGGGCCTGCACTGACGC…	Bacteria	Bacteria_Proteobacteria	Bacteria_Proteobacteria_Gammaproteobacteria	Bacteria_Proteobacteria_Gammaproteobacteria_Burkholderiales	Bacteria_Proteobacteria_Gammaproteobacteria_Burkholderiales_Comamonadaceae	Bacteria_Proteobacteria_Gammaproteobacteria_Burkholderiales_Comamonadaceae_Hydrogenophaga	Bacteria_Proteobacteria_Gammaproteobacteria_Burkholderiales_Comamonadaceae_Hydrogenophaga_taeniospiralis
47	47	TGGGGAATCTTAGACAATGGGGGCAACCCTGATCTAGCCATGCCGCGTGATCGATGAAGGCCTTAGGGTTGTAAAGATCTTTCGCTGGGGAAGATAATGACGGTACCCAGTAAAGAAGCCCCGGCTAACTCCGTGCCAGCAGCCGCGGTAATACGGAGGGGGCTAGCGTTGTTCGGAATTACTGGGCGTAAAGCGCGCGTAGGCGGATTGGAAAGTTGGGGGTGAAATCCCGGGGCTCAACCCCGGAACTGCCTCCAAAACTATCAGTCTGGAGTTCGAGAGAGGTGAGTGGAATTGCGAGTGTAGAGGTGAAATTCGTAGATATTCGCAGGAACACCAGTGGCGAAGGCGGCTCACTGGCTCGATACTGACGCTGAGGTGCGAAAGTGTGGGGAGCAA…	Bacteria	Bacteria_Proteobacteria	Bacteria_Proteobacteria_Alphaproteobacteria	Bacteria_Proteobacteria_Alphaproteobacteria_Rhodobacterales	Bacteria_Proteobacteria_Alphaproteobacteria_Rhodobacterales_Rhodobacteraceae	Bacteria_Proteobacteria_Alphaproteobacteria_Rhodobacterales_Rhodobacteraceae_Roseinatronobacter	Bacteria_Proteobacteria_Alphaproteobacteria_Rhodobacterales_Rhodobacteraceae_Roseinatronobacter_unc
48	48	TGAGGAATTTTCTGCAATGGGCGAAAGCCTGACAGAGCAATACCGCGTGAAGGATGAAAGCCTACGGGTTGTAAACTTCTTTTCTCAAGGAGGAAAAAATGACGTTACTTGAGGAATAAGCATCGGCTAACCCTGTGCCAGCAGCCGCGGTAATACAGGGGATGCAAGTGTTATCCGGAATCATTGGGCGTAAAGCGTCTGTAGGTTGACTTTTAAGTCTTTTGTTAAATATTTAGGCTTAACCTAGAATCAGCAAAGGAAACTATTAGTCTTGAGTATGCGTAGAGGTAAAGGGAATTTCCAGTGGAGCGGTGAAATGCGTAGATATTGGAAAGAACACCAACAGCGAAGGCACTTTACTGGGCGATTACTGACACTGAGAGACGAAAGCTAGGGGAG…	Bacteria	Bacteria_Cyanobacteria	Bacteria_Cyanobacteria_Cyanobacteriia	Bacteria_Cyanobacteria_Cyanobacteriia_Chloroplast	Bacteria_Cyanobacteria_Cyanobacteriia_Chloroplast_unc	Bacteria_Cyanobacteria_Cyanobacteriia_Chloroplast_unc_unc	Bacteria_Cyanobacteria_Cyanobacteriia_Chloroplast_unc_unc_unc
49	49	TGGGGAATTTTGGACAATGGGGGCAACCCTGATCCAGCCATTCCGCGTGAGTGAAGAAGGCCTTCGGGTTGTAAAACTCTTTCAGCAGGAACGAAACGGTGAGCTCTAACATAGCTTACTAATGACGGTACCTGAAGAAGAAGCACCGGCTAACTACGTGCCAGCAGCCGCGGTAATACGTAGGGTGCGAGCGTTAATCGGAATTACTGGGCGTAAAGCGTGCGCAGGCGGTTTTGTAAGACAGATGTGAAATCCCTGGGCTTAACCTAGGAACTGCGTTTGTGACTGCAAGACTTGAGTGTGGCAGAGGGGGGTGGAATTCCACGTGTAGCAGTGAAATGCGTAGAGATGTGGAGGAACACCGATGGCGAAGGCAGCCCCCTGGGTTAACACTGACGC…	Bacteria	Bacteria_Proteobacteria	Bacteria_Proteobacteria_Gammaproteobacteria	Bacteria_Proteobacteria_Gammaproteobacteria_Burkholderiales	Bacteria_Proteobacteria_Gammaproteobacteria_Burkholderiales_Rhodocyclaceae	Bacteria_Proteobacteria_Gammaproteobacteria_Burkholderiales_Rhodocyclaceae_unc	Bacteria_Proteobacteria_Gammaproteobacteria_Burkholderiales_Rhodocyclaceae_unc_unc
50	50	TGGGGAATCTTGCGCAATGGGCGAAAGCCTGACGCAGCCATGCCGCGTGAATGATGAAGGTCTTAGGATTGTAAAATTCTTTCACCGGGGACGATAATGACGGTACCCGGAGAAGAAGCCCCGGCTAACTTCGTGCCAGCAGCCGCGGTAATACGAAGGGGGCTAGCGTTGCTCGGAATTACTGGGCGTAAAGGGAGCGTAGGCGGATAGTTTAGTCAGAGGTGAAAGCCCAGGGCTCAACCTTGGAATTGCCTTTGATACTGGCTATCTTGAGTATGGGAGAGGTTAGCGGAACTCCGAGTGTAGAGGTGAAATTCGTAGATATTCGGAAGAACACCAGTGGCGAAGGCGGCTAACTGGCCCATTACTGACGCTGAGGCTCGAAAGCGTGGGGAGCAA…	Bacteria	Bacteria_Proteobacteria	Bacteria_Proteobacteria_Alphaproteobacteria	Bacteria_Proteobacteria_Alphaproteobacteria_Caulobacterales	Bacteria_Proteobacteria_Alphaproteobacteria_Caulobacterales_Caulobacteraceae	Bacteria_Proteobacteria_Alphaproteobacteria_Caulobacterales_Caulobacteraceae_Caulobacter	Bacteria_Proteobacteria_Alphaproteobacteria_Caulobacterales_Caulobacteraceae_Caulobacter_profundus
51	51	TGGGGAATTTTGGACAATGGGCGAAAGCCTGATCCAGCCATTCCGCGTGAGTGAAGAAGGCCTTCGGGTTGTAAAGCTCTTTCGGCAGGAACGAAATGGTTACGGTTAATAACCGTGACTTCTGACGGTACCTGAAGAAGAAGCACCGGCTAACTACGTGCCAGCAGCCGCGGTAATACGTAGGGTGCGAGCGTTAATCGGAATTACTGGGCGTAAAGCGTGCGCAGGCGGTTTTGTAAGTCAGATGTGAAAGCCCCGGGCTTAACCTGGGAATGGCGTTTGAAACTACAAGGCTAGAGTGTGTCAGAGGGGGGTAGAATTCCACGTGTAGCAGTGAAATGCGTAGAGATGTGGAGGAATACCGATGGCGAAGGCAGCCCCCTGGGATAACACTGACGC…	Bacteria	Bacteria_Proteobacteria	Bacteria_Proteobacteria_Gammaproteobacteria	Bacteria_Proteobacteria_Gammaproteobacteria_Burkholderiales	Bacteria_Proteobacteria_Gammaproteobacteria_Burkholderiales_Sulfuricellaceae	Bacteria_Proteobacteria_Gammaproteobacteria_Burkholderiales_Sulfuricellaceae_Ferritrophicum	Bacteria_Proteobacteria_Gammaproteobacteria_Burkholderiales_Sulfuricellaceae_Ferritrophicum_unc
52	52	TGGGGAATTTTGGACAATGGGCGCAAGCCTGATCCAGCCATGCCGCGTGAGTGAAGAAGGCCTTCGGGTTGTAAAGCTCTTTCAGCCGGAAAGAAATTGCGCTTATTAATACTAGGTGTAGATGACGGTACCGGAAGAAGAAGCACCGGCTAACTACGTGCCAGCAGCCGCGGTAATACGTAGGGTGCGAGCGTTAATCGGAATTACTGGGCGTAAAGCGTGCGCAGGCGGTTTTGTAAGACAGGCGTGAAATCCCCGGGCTTAACCTGGGAACTGCGCTTGTGACTGCAAGGCTAGAGTATGGCAGAGGGGGGTAGAATTCCACGTGTAGCAGTGAAATGCGTAGAGATGTGGAGGAATACCGATGGCGAAGGCAGCCCCCTGGGTCAATACTGACGC…	Bacteria	Bacteria_Proteobacteria	Bacteria_Proteobacteria_Gammaproteobacteria	Bacteria_Proteobacteria_Gammaproteobacteria_Burkholderiales	Bacteria_Proteobacteria_Gammaproteobacteria_Burkholderiales_Gallionellaceae	Bacteria_Proteobacteria_Gammaproteobacteria_Burkholderiales_Gallionellaceae_Sideroxydans	Bacteria_Proteobacteria_Gammaproteobacteria_Burkholderiales_Gallionellaceae_Sideroxydans_unc
53	53	TGGGGAATTTTGGACAATGGGCGCAAGCCTGATCCAGCCATTCCGCGTGAGTGAAGAAGGCCTTCGGGTTGTAAAGCTCTTTCGCAAGGGAAGAAAACTTAGGCTCTAACATAGTCTGAGGTTGACGGTACCTTGATAAGAAGCACCGGCTAACTACGTGCCAGCAGCCGCGGTAATACGTAGGGTGCGAGCGTTAATCGGAATTACTGGGCGTAAAGCGTGCGCAGGCGGTTTTGTAAGTCAGATGTGAAATCCCCGAGCTCAACTTGGGAACTGCGTTTGAAACTACAAGACTAGAATATGTCAGAGGGGGGTAGAATTCCACGTGTAGCAGTGAAATGCGTAGAGATGTGGAGGAATACCAATGGCGAAGGCAGCCCCCTGGGATAATATTGACGC…	Bacteria	Bacteria_Proteobacteria	Bacteria_Proteobacteria_Gammaproteobacteria	Bacteria_Proteobacteria_Gammaproteobacteria_Burkholderiales	Bacteria_Proteobacteria_Gammaproteobacteria_Burkholderiales_Methylophilaceae	Bacteria_Proteobacteria_Gammaproteobacteria_Burkholderiales_Methylophilaceae_Methylotenera	Bacteria_Proteobacteria_Gammaproteobacteria_Burkholderiales_Methylophilaceae_Methylotenera_unc
54	54	TGGGGAATTTTGGACAATGGGCGCAAGCCTGATCCAGCAATGCCGCGTGCAGGAAGAAGGCCTTCGGGTTGTAAACTGCTTTTGTACGGAACGAAACGGTCTGGATTAATACCCTGGGCTAATGACGGTACCGTAAGAATAAGCACCGGCTAACTACGTGCCAGCAGCCGCGGTAATACGTAGGGTGCAAGCGTTAATCGGAATTACTGGGCGTAAAGCGTGCGCAGGCGGTGATGTAAGACAGTCGTGAAATCCCCGGGCTCAACCTGGGAATTGCGATTGTGACTGCATCGCTGGAGTGCGGCAGAGGGGGATGGAATTCCGCGTGTAGCAGTGAAATGCGTAGATATGCGGAGGAACACCGATGGCGAAGGCAATCCCCTGGGCCTGCACTGACGC…	Bacteria	Bacteria_Proteobacteria	Bacteria_Proteobacteria_Gammaproteobacteria	Bacteria_Proteobacteria_Gammaproteobacteria_Burkholderiales	Bacteria_Proteobacteria_Gammaproteobacteria_Burkholderiales_Comamonadaceae	Bacteria_Proteobacteria_Gammaproteobacteria_Burkholderiales_Comamonadaceae_Hydrogenophaga	Bacteria_Proteobacteria_Gammaproteobacteria_Burkholderiales_Comamonadaceae_Hydrogenophaga_unc
55	55	TGAGGAATATTGCGCAATGGGGGCAACCCTGACGCAGCGACGCCGCGTGGATGATGAAGGCCTTCGGGTCGTAAAATCCTGTCAGATGGAAAGAAGTGCGAGATGGTTAATACCCATTTCGTTTGACGGTACCATCAGAGGAAGCACCGGCTAACTCCGTGCCAGCAGCCGCGGTAATACGGAGGGTGCAAGCGTTGTTCGGATTTACTGGGCGTAAAGCGCGCGTAGGCGGTTTGTTAAGTCAGATGTGAAAGCCCAGGGCTCAACCCTGGACGTGCATTTGAAACTGGCAGACTTGAGTATTGGAGGGGGTGGTGGAATTCCCGGTGTAGAGGTGAAATTCGTAGATATCGGGAGGAATACCGGTGGCGAAGGCGACCACCTGGCCAAATACTGACG…	Bacteria	Bacteria_Desulfobacterota	Bacteria_Desulfobacterota_Desulfobulbia	Bacteria_Desulfobacterota_Desulfobulbia_Desulfobulbales	Bacteria_Desulfobacterota_Desulfobulbia_Desulfobulbales_Desulfocapsaceae	Bacteria_Desulfobacterota_Desulfobulbia_Desulfobulbales_Desulfocapsaceae_Desulfocapsa	Bacteria_Desulfobacterota_Desulfobulbia_Desulfobulbales_Desulfocapsaceae_Desulfocapsa_unc
56	56	TGGGGAATATTGGACAATGGGCGAAAGCCTGATCCAGCCATGCCGCGTGTGTGAAGAAGGTCTTCGGATTGTAAAGCACTTTAAGTTGGGAGGAAGGGTAGTAACTTAATACGTTGCTACTTTGACGTTACCGACAGAATAAGCACCGGCTAACTTCGTGCCAGCAGCCGCGGTAATACGAAGGGTGCAAGCGTTAATCGGAATTACTGGGCGTAAAGCGCGCGTAGGTGGTTCAGTAAGTTGGATGTGAAATCCCCGGGCTCAACCTGGGAACTGCATCCAAAACTGCTGAACTAGAGTACGGTAGAGGGTGGTGGAATTTCCTGTGTAGCGGTGAAATGCGTAGATATAGGAAGGAACACCAGTGGCGAAGGCGACCACCTGGACTGATACTGACAC…	Bacteria	Bacteria_Proteobacteria	Bacteria_Proteobacteria_Gammaproteobacteria	Bacteria_Proteobacteria_Gammaproteobacteria_Pseudomonadales	Bacteria_Proteobacteria_Gammaproteobacteria_Pseudomonadales_Pseudomonadaceae	Bacteria_Proteobacteria_Gammaproteobacteria_Pseudomonadales_Pseudomonadaceae_Pseudomonas	Bacteria_Proteobacteria_Gammaproteobacteria_Pseudomonadales_Pseudomonadaceae_Pseudomonas_peli
57	57	TGGGGAATATTGGACAATGGGCGCAAGCCTGATCCAGCCATGCCGCGTGTGTGAAGAAGGTCTTCGGATTGTAAAGCACTTTAAGTTGGGAGGAAGGGCAGTAAGCGAATACCTTGCTGTTTTGACGTTACCGACAGAATAAGCACCGGCTAACTCTGTGCCAGCAGCCGCGGTAATACAGAGGGTGCAAGCGTTAATCGGAATTACTGGGCGTAAAGCGCGCGTAGGTGGTTGGTTAAGTTGGATGTGAAAGCCCCGGGCTCAACCTGGGAACTGCATCCAAAACTGGCCGACTAGAGTACGGTAGAGGGTGGTGGAATTTCCTGTGTAGCGGTGAAATGCGTAGATATAGGAAGGAACACCAGTGGCGAAGGCGACCACCTGGACTGATACTGACAC…	Bacteria	Bacteria_Proteobacteria	Bacteria_Proteobacteria_Gammaproteobacteria	Bacteria_Proteobacteria_Gammaproteobacteria_Pseudomonadales	Bacteria_Proteobacteria_Gammaproteobacteria_Pseudomonadales_Pseudomonadaceae	Bacteria_Proteobacteria_Gammaproteobacteria_Pseudomonadales_Pseudomonadaceae_Pseudomonas	Bacteria_Proteobacteria_Gammaproteobacteria_Pseudomonadales_Pseudomonadaceae_Pseudomonas_unc
58	58	TGGGGAATTTTGGACAATGGGGGCAACCCTGATCCAGCCATGCCGCGTGAGTGAAGAAGGCCTTCGGGTTGTAAAGCTCTTTCAGCCGGGAAGAAAACGCATGGGTTAATACCCTGTGTGGATGACGGTACCGGAATAAGAAGCACCGGCTAACTACGTGCCAGCAGCCGCGGTAATACGTAGGGTGCGAGCGTTAATCGGAATTACTGGGCGTAAAGCGTGCGCAGGCGGTTTTGTAAGACAGGCGTGAAATCCCCGGGCTTAACCTGGGAACTGCGTTTGTGACTGCAAGGCTAGAGTACGGCAGAGGGGGGTGGAATTCCACGTGTAGCAGTGAAATGCGTAGAGATGTGGAGGAACACCAATGGCGAAGGCAGCCCCCTGGGTCGATACTGACGC…	Bacteria	Bacteria_Proteobacteria	Bacteria_Proteobacteria_Gammaproteobacteria	Bacteria_Proteobacteria_Gammaproteobacteria_Burkholderiales	Bacteria_Proteobacteria_Gammaproteobacteria_Burkholderiales_Rhodocyclaceae	Bacteria_Proteobacteria_Gammaproteobacteria_Burkholderiales_Rhodocyclaceae_Dechloromonas	Bacteria_Proteobacteria_Gammaproteobacteria_Burkholderiales_Rhodocyclaceae_Dechloromonas_unc
59	59	TAGGGAATATTGGACAATGGGCGAAAGCCTGATCCAGCAATGCCGCGTGAGTGATGAAGGCCTTAGGGTTGTAAAGCTCTTTTACCCGAGATGATAATGACAGTATCGGGAGAATAAGCTCCGGCTAACTCCGTGCCAGCAGCCGCGGTAATACGGAGGGAGCTAGCGTTGTTCGGAATTACTGGGCGTAAAGCGCACGTAGGCGGCGATTTAAGTCAGAGGTGAAAGCCCGGGGCTCAACCCCGGAACTGCCTTTGAGACTGGATTGCTAGAATCTTGGAGAGGCGAGTGGAATTCCGAGTGTAGAGGTGAAATTCGTAGATATTCGGAAGAACACCAGTGGCGAAGGCGGCTCGCTGGACAAGTATTGACGCTGAGGTGCGAAAGCGTGGGGAGCAA…	Bacteria	Bacteria_Proteobacteria	Bacteria_Proteobacteria_Alphaproteobacteria	Bacteria_Proteobacteria_Alphaproteobacteria_Sphingomonadales	Bacteria_Proteobacteria_Alphaproteobacteria_Sphingomonadales_Sphingomonadaceae	Bacteria_Proteobacteria_Alphaproteobacteria_Sphingomonadales_Sphingomonadaceae_Sphingobium	Bacteria_Proteobacteria_Alphaproteobacteria_Sphingomonadales_Sphingomonadaceae_Sphingobium_hydrophobicum/xenophagum
60	60	TGGGGAATCTTAGACAATGGGGGAAACCCTGATCTAGCCATGCCGCGTGATCGATGAAGGCCTTAGGGTTGTAAAGATCTTTCAGATGGGAAGATAATGACGGTACCATCAGAAGAAGCCCCGGCTAACTCCGTGCCAGCAGCCGCGGTAATACGGAGGGGGCTAGCGTTATTCGGAATTACTGGGCGTAAAGCGCACGTAGGCGGACTGGAAAGTCAGAGGTGAAATCCCAGGGCTCAACCTTGGAACTGCCTTTGAAACTCCCAGTCTTGAGGTCGAGAGAGGTGAGTGGAATTCCGAGTGTAGAGGTGAAATTCGTAGATATTCGGAGGAACACCAGTGGCGAAGGCGGCTCACTGGCTCGATACTGACGCTGAGGTGCGAAAGCGTGGGGAGCAA…	Bacteria	Bacteria_Proteobacteria	Bacteria_Proteobacteria_Alphaproteobacteria	Bacteria_Proteobacteria_Alphaproteobacteria_Rhodobacterales	Bacteria_Proteobacteria_Alphaproteobacteria_Rhodobacterales_Rhodobacteraceae	Bacteria_Proteobacteria_Alphaproteobacteria_Rhodobacterales_Rhodobacteraceae_Pseudorhodobacter	Bacteria_Proteobacteria_Alphaproteobacteria_Rhodobacterales_Rhodobacteraceae_Pseudorhodobacter_unc
61	61	TGGGGAATTTTGGACAATGGGCGAAAGCCTGATCCAGCCATGCCGCGTGCAGGATGAAGGCCTTCGGGTTGTAAACTGCTTTTGTACGGAACGAAAAAGTCTTCTCTAATACAGGGGGCGAATGACGGTACCGTAAGAATAAGCACCGGCTAACTACGTGCCAGCAGCCGCGGTAATACGTAGGGTGCGAGCGTTAATCGGAATTACTGGGCGTAAAGCGTGCGCAGGCGGTTATATAAGACAGATGTGAAATCCCCGGGCTCAACCTGGGAACTGCATTAGTGACTGTATAGCTAGAGTGCGGCAGAGGGGGATGGAATTCCGCGTGTAGCAGTGAAATGCGTAGATATGCGGAGGAACACCGATGGCGAAGGCAATCCCCTGGGCCTGCACTGACGC…	Bacteria	Bacteria_Proteobacteria	Bacteria_Proteobacteria_Gammaproteobacteria	Bacteria_Proteobacteria_Gammaproteobacteria_Burkholderiales	Bacteria_Proteobacteria_Gammaproteobacteria_Burkholderiales_Comamonadaceae	Bacteria_Proteobacteria_Gammaproteobacteria_Burkholderiales_Comamonadaceae_Simplicispira	Bacteria_Proteobacteria_Gammaproteobacteria_Burkholderiales_Comamonadaceae_Simplicispira_unc
62	62	TGAGGAATCTTCCACAATGGACGAAAGTCTGATGGAGCGACACCGCGTGAAGGATGAAGGCCTAACGGTTGTAAACTTCTTTTCTGAAGGAGCATAATGAGAGTACTTCAGGAATAAGGGACGGCTAAATACGTGCCAGCAGCCGCGGTAATACGTATGTCCCAAGCGTTACCCGGAATCACTGGGTGTAAAGGGTTCGTAGGTGGTTAATTAAGTTGGATATTAAAGACCGGAGCTCAACTTCGTGTTTGTGTTCAAAACTGATTAACTAGAATCAGGGAGAGGTAAGCGGAATTCTGTGTGTAGGGGTGCAATCCGTAGATACACAGAGGAACACCAAAAGCGAAGGCAGCTTACTGGAACTGAATTGACGCTCATGAACGAAAGCGTGGGGAGCGA…	Bacteria	Bacteria_Patescibacteria	Bacteria_Patescibacteria_Gracilibacteria	Bacteria_Patescibacteria_Gracilibacteria_JGI_0000069-P22	Bacteria_Patescibacteria_Gracilibacteria_JGI_0000069-P22_unc	Bacteria_Patescibacteria_Gracilibacteria_JGI_0000069-P22_unc_unc	Bacteria_Patescibacteria_Gracilibacteria_JGI_0000069-P22_unc_unc_unc
63	63	TGGGGAATATTGGACAATGGGCGAAAGCCTGATCCAGCAATACCGCGTGTGTGAAGAAGGCCTTAGGGTTGTAAAGCACTTTCAATTGGGAGGAAAACCTGCCGGTCAATACCCGGTAGCTTGACATTACCTTTAGAAGAAGCACCGGCTAACTCCGTGCCAGCAGCCGCGGTAATACGGAGGGTGCGAGCGTTAATCGGAATTACTGGGCGTAAAGCGTGCGTAGGCGGTTCGTTAAGTCAGATGTGAAAGCCCTGGGCTCAACCTGGGAACTGCATTTGAAACTGGCGGACTAGAGTTTAGTAGAGGGGAGTGGAATTTCAGGTGTAGCGGTGAAATGCGTAGATATCTGAAGGAACACCAGTGGCGAAGGCGACTCCCTGGACTAGAACTGACGCT…	Bacteria	Bacteria_Proteobacteria	Bacteria_Proteobacteria_Gammaproteobacteria	Bacteria_Proteobacteria_Gammaproteobacteria_Methylococcales	Bacteria_Proteobacteria_Gammaproteobacteria_Methylococcales_Methylomonadaceae	Bacteria_Proteobacteria_Gammaproteobacteria_Methylococcales_Methylomonadaceae_Methylobacter	Bacteria_Proteobacteria_Gammaproteobacteria_Methylococcales_Methylomonadaceae_Methylobacter_unc
64	64	TGGGGAATTTTGGACAATGGGGGCAACCCTGATCCAGCCATTCCGCGTGAGTGAAGAAGGCCTTCGGGTTGTAAAACTCTTTCAGCAGGAACGAAACGGTCATCTCTAACATAGGTGGCTAATGACGGTACCTGAAGAAGAAGCACCGGCTAACTACGTGCCAGCAGCCGCGGTAATACGTAGGGTGCGAGCGTTAATCGGAATTACTGGGCGTAAAGCGTGCGCAGGCGGTTTTGTAAGACAGATGTGAAATCCCTGGGCTTAACCTAGGAACTGCGTTTGTGACTGCAAGACTTGAGTGTGGCAGAGGGGGGTGGAATTCCACGTGTAGCAGTGAAATGCGTAGAGATGTGGAGGAACACCGATGGCGAAGGCAGCCCCCTGGGTTAACACTGACGC…	Bacteria	Bacteria_Proteobacteria	Bacteria_Proteobacteria_Gammaproteobacteria	Bacteria_Proteobacteria_Gammaproteobacteria_Burkholderiales	Bacteria_Proteobacteria_Gammaproteobacteria_Burkholderiales_Rhodocyclaceae	Bacteria_Proteobacteria_Gammaproteobacteria_Burkholderiales_Rhodocyclaceae_unc	Bacteria_Proteobacteria_Gammaproteobacteria_Burkholderiales_Rhodocyclaceae_unc_unc
65	65	TGGGGAATTTTGGACAATGGGCGCAAGCCTGATCCAGCAATGCCGCGTGCAGGACGAAGGCCTTCGGGTTGTAAACTGCTTTTGTACGGAACGAAACGGTCTGGGTTAATACCCTGGGCTAATGACGGTACCGTAAGAATAAGCACCGGCTAACTACGTGCCAGCAGCCGCGGTAATACGTAGGGTGCGAGCGTTAATCGGAATTACTGGGCGTAAAGCGTGCGCAGGCGGTTTTGTAAGACAGGCGTGAAATCCCCGGGCTCAACCTGGGAATGGCGCTTGTGACTGCAAAGCTAGAGTGCGGCAGAGGGGGATGGAATTCCGCGTGTAGCAGTGAAATGCGTAGATATGCGGAGGAACACCGATGGCGAAGGCAATCCCCTGGGCCTGCACTGACGC…	Bacteria	Bacteria_Proteobacteria	Bacteria_Proteobacteria_Gammaproteobacteria	Bacteria_Proteobacteria_Gammaproteobacteria_Burkholderiales	Bacteria_Proteobacteria_Gammaproteobacteria_Burkholderiales_Comamonadaceae	Bacteria_Proteobacteria_Gammaproteobacteria_Burkholderiales_Comamonadaceae_Hydrogenophaga	Bacteria_Proteobacteria_Gammaproteobacteria_Burkholderiales_Comamonadaceae_Hydrogenophaga_unc
66	66	TGGGGAATTTTGGACAATGGGGGCAACCCTGATCCAGCCATTCCGCGTGAGTGAAGAAGGCCTTCGGGTTGTAAAACTCTTTCAGCAGGAACGAAACGGTGAGCTCTAACATAGTTTACTAATGACGGTACCTGAAGAAGAAGCACCGGCTAACTACGTGCCAGCAGCCGCGGTAATACGTAGGGTGCGAGCGTTAATCGGAATTACTGGGCGTAAAGCGTGCGCAGGCGGTTTTGTAAGACAGATGTGAAATCCCTGGGCTTAACCTAGGAACTGCGTTTGTGACTGCAAGACTTGAGTGTGGCAGAGGGGGGTGGAATTCCACGTGTAGCAGTGAAATGCGTAGAGATGTGGAGGAACACCGATGGCGAAGGCAGCCCCCTGGGTTAACACTGACGC…	Bacteria	Bacteria_Proteobacteria	Bacteria_Proteobacteria_Gammaproteobacteria	Bacteria_Proteobacteria_Gammaproteobacteria_Burkholderiales	Bacteria_Proteobacteria_Gammaproteobacteria_Burkholderiales_Rhodocyclaceae	Bacteria_Proteobacteria_Gammaproteobacteria_Burkholderiales_Rhodocyclaceae_unc	Bacteria_Proteobacteria_Gammaproteobacteria_Burkholderiales_Rhodocyclaceae_unc_unc
67	67	TGGGGAATTTTGGACAATGGGCGAAAGCCTGATCCAGCCATTCCGCGTGAGTGAAGAAGGCCTTCGGGTTGTAAAGCTCTTTCGCAAGGGAAGAAACGATGCAGTCGAATAAGCTGTGTTAATGACGGTACCTTGATAAGAAGCACCGGCTAACTACGTGCCAGCAGCCGCGGTAATACGTAGGGTGCAAGCGTTAATCGGAATTACTGGGCGTAAAGCGTGCGCAGGCGGTTTTGTAAGTCAGATGTGAAATCCCCGAGCTCAACTTGGGAACTGCGTTTGAAACTACAAGACTAGAATATGTCAGAGGGGGGTAGAATTCCACGTGTAGCAGTGAAATGCGTAGAGATGTGGAGGAATACCAATGGCGAAGGCAGCCCCCTGGGATAATATTGACGC…	Bacteria	Bacteria_Proteobacteria	Bacteria_Proteobacteria_Gammaproteobacteria	Bacteria_Proteobacteria_Gammaproteobacteria_Burkholderiales	Bacteria_Proteobacteria_Gammaproteobacteria_Burkholderiales_Methylophilaceae	Bacteria_Proteobacteria_Gammaproteobacteria_Burkholderiales_Methylophilaceae_Methylotenera	Bacteria_Proteobacteria_Gammaproteobacteria_Burkholderiales_Methylophilaceae_Methylotenera_unc
68	68	TGGGGAATTTTGGACAATGGGGGCAACCCTGATCCAGCCATTCCGCGTGAGTGAAGAAGGCCTTCGGGTTGTAAAGCTCTTTCGGCAGGAACGAAACGGCGCGCTCTAACATAGCGCGTTAATGACGGTACCTGAAGAAGAAGCACCGGCTAACTACGTGCCAGCAGCCGCGGTAATACGTAGGGTGCGAGCGTTAATCGGAATTACTGGGCGTAAAGCGTGCGCAGGCGGTTGTGTAAGACAGGTGTGAAATCCCCGGGCTTAACCTGGGAACTGCGCTTGTGACTGCACAGCTAGAGTATGGCAGAGGGGGGTGGAATTCCACGTGTAGCAGTGAAATGCGTAGAGATGTGGAGGAACACCGATGGCGAAGGCAGCCCCCTGGGCCAATACTGACGC…	Bacteria	Bacteria_Proteobacteria	Bacteria_Proteobacteria_Gammaproteobacteria	Bacteria_Proteobacteria_Gammaproteobacteria_Burkholderiales	Bacteria_Proteobacteria_Gammaproteobacteria_Burkholderiales_Rhodocyclaceae	Bacteria_Proteobacteria_Gammaproteobacteria_Burkholderiales_Rhodocyclaceae_Methyloversatilis	Bacteria_Proteobacteria_Gammaproteobacteria_Burkholderiales_Rhodocyclaceae_Methyloversatilis_unc
69	69	TGGGGAATTTTGGACAATGGGCGCAAGCCTGATCCAGCCATTCCGCGTGAGTGAAGAAGGCCTTCGGGTTGTAAAGCTCTTTCGCAAGGGAAGAAACGATATAAGCGAATAACTTATGTTAATGACGGTACCTTGATAAGAAGCACCGGCTAACTACGTGCCAGCAGCCGCGGTAATACGTAGGGTGCGAGCGTTAATCGGAATTACTGGGCGTAAAGCGTGCGCAGGCGGTTTTGTAAGTCAGATGTGAAATCCCCGGGCTCAACCTGGGAACTGCGTTTGAAACTACAAGGCTAGAGTATGGCAGAGGGGGGTAGAATTCCACGTGTAGCAGTGAAATGCGTAGAGATGTGGAGGAATACCAATGGCGAAGGCAGCCCCCTGGGTCAATACTGACGC…	Bacteria	Bacteria_Proteobacteria	Bacteria_Proteobacteria_Gammaproteobacteria	Bacteria_Proteobacteria_Gammaproteobacteria_Burkholderiales	Bacteria_Proteobacteria_Gammaproteobacteria_Burkholderiales_Methylophilaceae	Bacteria_Proteobacteria_Gammaproteobacteria_Burkholderiales_Methylophilaceae_unc	Bacteria_Proteobacteria_Gammaproteobacteria_Burkholderiales_Methylophilaceae_unc_unc
70	70	TGGGGAATTTTGGACAATGGGGGCAACCCTGATCCAGCAATGCCGCGTGCAGGAAGAAGGCCTTCGGGTTGTAAACTGCTTTTGTCAGGGAAGAAATCCTCTGGGTTAATACCTCGGGGGGATGACGGTACCTGAAGAATAAGCACCGGCTAACTACGTGCCAGCAGCCGCGGTAATACGTAGGGTGCGAGCGTTAATCGGAATTACTGGGCGTAAAGCGTGCGCAGGCGGTTTTGTAAGACAGAGGTGAAATCCCCGGGCTCAACCTGGGAACTGCCTTTGTGACTGCAAGGCTTGAGTGCGGCAGAGGGGGATGGAATTCCGCGTGTAGCAGTGAAATGCGTAGATATGCGGAGGAACACCAATGGCGAAGGCAATCCCCTGGGCCTGCACTGACGC…	Bacteria	Bacteria_Proteobacteria	Bacteria_Proteobacteria_Gammaproteobacteria	Bacteria_Proteobacteria_Gammaproteobacteria_Burkholderiales	Bacteria_Proteobacteria_Gammaproteobacteria_Burkholderiales_Comamonadaceae	Bacteria_Proteobacteria_Gammaproteobacteria_Burkholderiales_Comamonadaceae_Aquabacterium	Bacteria_Proteobacteria_Gammaproteobacteria_Burkholderiales_Comamonadaceae_Aquabacterium_unc
71	71	TGGGGAATTTTGGACAATGGGCGCAAGCCTGATCCAGCAATGCCGCGTGCAGGAAGAAGGCCTTCGGGTTGTAAACTGCTTTTGTACGGAACGAAACGGTCCTGGTTAATACCTGGGGCTAATGACGGTACCGTAAGAATAAGCACCGGCTAACTACGTGCCAGCAGCCGCGGTAATACGTAGGGTGCAAGCGTTAATCGGAATTACTGGGCGTAAAGCGTGCGCAGGCGGTTTTGTAAGACAGGCGTGAAATCCCCGGGCTTAACCTGGGAATGGCGTTTGTGACTGCAAAGCTGGAGTGCGGCAGAGGGGGATGGAATTCCGCGTGTAGCAGTGAAATGCGTAGATATGCGGAGGAACACCGATGGCGAAGGCAATCCCCTGGGCCTGCACTGACGC…	Bacteria	Bacteria_Proteobacteria	Bacteria_Proteobacteria_Gammaproteobacteria	Bacteria_Proteobacteria_Gammaproteobacteria_Burkholderiales	Bacteria_Proteobacteria_Gammaproteobacteria_Burkholderiales_Comamonadaceae	Bacteria_Proteobacteria_Gammaproteobacteria_Burkholderiales_Comamonadaceae_Hydrogenophaga	Bacteria_Proteobacteria_Gammaproteobacteria_Burkholderiales_Comamonadaceae_Hydrogenophaga_unc
72	72	TGGGGAATATTGGACAATGGGCGAAAGCCTGATCCAGCCATGCCGCGTGTGTGAAGAAGGTCTTAGGATCGTAAAGCACTTTAAGTTGGGAGGAAGGGCAGTAACTTAATACGTTGCTGTTTTGACGTTACCGACAGAATAAGCACCGGCTAACTCTGTGCCAGCAGCCGCGGTAATACAGAGGGTGCAAGCGTTAATCGGAATTACTGGGCGTAAAGCGCGCGTAGGTGGTTCGTTAAGTTGGATGTGAAATCCCCGGGCTCAACCTGGGAACTGCATTCAAAACTGTCGAGCTAGAGTATGGTAGAGGGTGGTGGAATTTCCTGTGTAGCGGTGAAATGCGTAGATATAGGAAGGAACACCAGTGGCGAAGGCGACCACCTGGACTGATACTGACAC…	Bacteria	Bacteria_Proteobacteria	Bacteria_Proteobacteria_Gammaproteobacteria	Bacteria_Proteobacteria_Gammaproteobacteria_Pseudomonadales	Bacteria_Proteobacteria_Gammaproteobacteria_Pseudomonadales_Pseudomonadaceae	Bacteria_Proteobacteria_Gammaproteobacteria_Pseudomonadales_Pseudomonadaceae_Pseudomonas	Bacteria_Proteobacteria_Gammaproteobacteria_Pseudomonadales_Pseudomonadaceae_Pseudomonas_unc
73	73	TGGGGAATATTGGACAATGGGCGCAAGCCTGATCCAGCAATACCGCGTGTGTGAAGAAGGCCTTAGGGTTGTAAAGCACTTTCAATTGGGAGGAAAACCTGCCGGTCAATACCCGGTAGCTTGACATTACCTTTAGAAGAAGCACCGGCTAACTCCGTGCCAGCAGCCGCGGTAATACGGAGGGTGCGAGCGTTAATCGGAATTACTGGGCGTAAAGCGTGCGTAGGCGGTTCGTTAAGTCAGATGTGAAAGCCCTGGGCTCAACCTGGGAACGGCATTTGAAACTGGCGGACTAGAGTTTAGTAGAGGGGAGTGGAATTTCAGGTGTAGCGGTGAAATGCGTAGATATCTGAAGGAACACCAGTGGCGAAGGCGACTCCCTGGACTAGAACTGACGCT…	Bacteria	Bacteria_Proteobacteria	Bacteria_Proteobacteria_Gammaproteobacteria	Bacteria_Proteobacteria_Gammaproteobacteria_Methylococcales	Bacteria_Proteobacteria_Gammaproteobacteria_Methylococcales_Methylomonadaceae	Bacteria_Proteobacteria_Gammaproteobacteria_Methylococcales_Methylomonadaceae_Methylobacter	Bacteria_Proteobacteria_Gammaproteobacteria_Methylococcales_Methylomonadaceae_Methylobacter_unc
74	74	TGGGGAATTTTGGACAATGGGCGAAAGCCTGATCCAGCCATTCCGCGTGAGTGAAGAAGGCCTTCGGGTTGTAAAGCTCTTTCGCAAGAGAAGAAAACTTACTTTCTAATAAAGAGTGAGGCTGACGGTATCTTGATAAGAAGCACCGGCTAACTACGTGCCAGCAGCCGCGGTAATACGTAGGGTGCGAGCGTTAATCGGAATTACTGGGCGTAAAGCGTGCGCAGGCTGTTTTGTAAGTCAGATGTGAAATCCCTGAGCTCAACTTAGGAACTGCGTTTGAAACTACAAGACTAGAATATGTCAGAGGGGGGTAGAATTCCACGTGTAGCAGTGAAATGCGTAGAGATGTGGAGGAATACCAATGGCGAAGGCAGCCCCCTGGGATAATATTGACGC…	Bacteria	Bacteria_Proteobacteria	Bacteria_Proteobacteria_Gammaproteobacteria	Bacteria_Proteobacteria_Gammaproteobacteria_Burkholderiales	Bacteria_Proteobacteria_Gammaproteobacteria_Burkholderiales_Methylophilaceae	Bacteria_Proteobacteria_Gammaproteobacteria_Burkholderiales_Methylophilaceae_Methylotenera	Bacteria_Proteobacteria_Gammaproteobacteria_Burkholderiales_Methylophilaceae_Methylotenera_unc
75	75	TGGGGAATTTTGGACAATGGGCGCAAGCCTGATCCAGCAATGCCGCGTGCAGGAAGAAGGCCTTCGGGTTGTAAACTGCTTTTGTACGGAGCGAAAAGGCTTCCTCTAATACAGGGGGTCCATGACGGTACCGTAAGAATAAGCACCGGCTAACTACGTGCCAGCAGCCGCGGTAATACGTAGGGTGCGAGCGTTAATCGGAATTACTGGGCGTAAAGCGTGCGCAGGCGGTTTTGTAAGACAGGCGTGAAATCCCCGGGCTCAACCTGGGAATGGCGCTTGTGACTGCAAGGCTGGAGTGCGGCAGAGGGGGATGGAATTCCGCGTGTAGCAGTGAAATGCGTAGATATGCGGAGGAACACCGATGGCGAAGGCAATCCCCTGGGCCTGCACTGACGC…	Bacteria	Bacteria_Proteobacteria	Bacteria_Proteobacteria_Gammaproteobacteria	Bacteria_Proteobacteria_Gammaproteobacteria_Burkholderiales	Bacteria_Proteobacteria_Gammaproteobacteria_Burkholderiales_Comamonadaceae	Bacteria_Proteobacteria_Gammaproteobacteria_Burkholderiales_Comamonadaceae_Hydrogenophaga	Bacteria_Proteobacteria_Gammaproteobacteria_Burkholderiales_Comamonadaceae_Hydrogenophaga_unc
76	76	TGGGGAATATTGGACAATGGGGGCAACCCTGATCCAGCCATGCCGCGTGTGTGAAGAAGGCCTTCGGGTTGTAAAGCACTTTAAGCAGGGAGGAAAGGGTAATGGTTAATATCCATTATTTTTGACGTTACCTGCAGAATAAGCACCGGCTAACTTCGTGCCAGCAGCCGCGGTAATACGAAGGGTGCAAGCGTTAATCGGAATTACTGGGCGTAAAGCGCGCGTAGGCGGTTTGATAAGTTGGATGTGAAAGCCCCGGGCTCAACCTGGGAATTGCATCCAAGACTGTCAGGCTAGAGTACGGGAGAGGGGGGTAGAATTCCACGTGTAGCGGTGAAATGCGTAGAGATGTGGAGGAATACCGGTGGCGAAGGCGGCCCCCTGGATCGATACTGACGC…	Bacteria	Bacteria_Proteobacteria	Bacteria_Proteobacteria_Gammaproteobacteria	Bacteria_Proteobacteria_Gammaproteobacteria_Oceanospirillales	Bacteria_Proteobacteria_Gammaproteobacteria_Oceanospirillales_Pseudohongiellaceae	Bacteria_Proteobacteria_Gammaproteobacteria_Oceanospirillales_Pseudohongiellaceae_Pseudohongiella	Bacteria_Proteobacteria_Gammaproteobacteria_Oceanospirillales_Pseudohongiellaceae_Pseudohongiella_unc
77	77	TGGGGAATATTGGACAATGGGCGAAAGCCTGATCCAGCCATGCCGCGTGTGTGAAGAAGGTCTTCGGATTGTAAAGCACTTTAAGTTGGGAGGAAGGGTTGTAGATTAATACTCTGCAATTTTGACGTTACCGACAGAATAAGCACCGGCTAACTCTGTGCCAGCAGCCGCGGTAATACAGAGGGTGCAAGCGTTAATCGGAATTACTGGGCGTAAAGCGCGCGTAGGTGGTTAGTTAAGTTGGATGTGAAATCCCCGGGCTCAACCTGGGAACTGCATTCAAAACTGACTGACTAGAGTATGGTAGAGGGTGGTGGAATTTCCTGTGTAGCGGTGAAATGCGTAGATATAGGAAGGAACACCAGTGGCGAAGGCGACCACCTGGACTGATACTGACAC…	Bacteria	Bacteria_Proteobacteria	Bacteria_Proteobacteria_Gammaproteobacteria	Bacteria_Proteobacteria_Gammaproteobacteria_Pseudomonadales	Bacteria_Proteobacteria_Gammaproteobacteria_Pseudomonadales_Pseudomonadaceae	Bacteria_Proteobacteria_Gammaproteobacteria_Pseudomonadales_Pseudomonadaceae_Pseudomonas	Bacteria_Proteobacteria_Gammaproteobacteria_Pseudomonadales_Pseudomonadaceae_Pseudomonas_brenneri/chlororaphis/fluorescens/gessardii/proteolytica
78	78	TGGGGAATATTGGACAATGGGCGAAAGCCTGATCCAGCAATGCCGCGTGAGTGAAGAAGGCCTTAGGGTTGTAAAACTCTTTCAATCGTGAAGATGATGACGGTAACGATAGAAGAAGCACCGGCTAACTTCGTGCCAGCAGCCGCGGTAATACGAAGGGTGCTAGCGTTGTTCGGAATTACTGGGCGTAAAGAGCACGTAGGCGGATCGATCAGTCAGAGGTGAAAGCCCCGAGCTCAACTTGGGAACTGCCTTTGATACTGTCGATCTAGAGTCCGAGAGAGGTGAGTGGAATTCCCAGTGTAGAGGTGAAATTCGTAGATATTGGGAAGAACACCAGTGGCGAAGGCGGCTCACTGGCTCGGTACTGACGCTGAGGTGCGAAAGCGTGGGGAGCAA…	Bacteria	Bacteria_Proteobacteria	Bacteria_Proteobacteria_Alphaproteobacteria	Bacteria_Proteobacteria_Alphaproteobacteria_Rhodospirillales	Bacteria_Proteobacteria_Alphaproteobacteria_Rhodospirillales_Magnetospiraceae	Bacteria_Proteobacteria_Alphaproteobacteria_Rhodospirillales_Magnetospiraceae_Magnetovibrio	Bacteria_Proteobacteria_Alphaproteobacteria_Rhodospirillales_Magnetospiraceae_Magnetovibrio_unc
79	79	TGGGGAATATTGCGCAATGGGGGAAACCCTGACGCAGCGACGCCGCGTGGAGGATGAAGGTCTTCGGGTTGTAAACTCCTTTTCTTGGGAAAGATAATGACGGTACCCAAGGAATAAGCCACGGCTAACTCTGTGCCAGCAGCCGCGGTAAGACAGAGGTGGCGAGCGTTGTTCGGAATTACTGGGCTTAAAGGGCGAGTAGGCGGTGGAGCAAGTCTGAGGTGGAATCTTAGGGCTTAACCCTAAAACTGCCTTAGAAACTGTTTTACTTGAGTCAGTGAGGGGAGGGCGGAATTCCTGGTGTAGCGGTGAAATGCGTAGATATCAGGAGGAAGGCCTGTGGCGAAGGCGGCCCTCTGGCACTGTACTGACGCTGAGGCGCGAAAGCGTGGGTAGCAA…	Bacteria	Bacteria_Nitrospirota	Bacteria_Nitrospirota_Thermodesulfovibrionia	Bacteria_Nitrospirota_Thermodesulfovibrionia_unc	Bacteria_Nitrospirota_Thermodesulfovibrionia_unc_unc	Bacteria_Nitrospirota_Thermodesulfovibrionia_unc_unc_unc	Bacteria_Nitrospirota_Thermodesulfovibrionia_unc_unc_unc_unc
80	80	TGGGGAATTTTGGACAATGGGCGAAAGCCTGATCCAGCCATGCCGCGTGCGGGAAGAAGGCCTTCGGGTTGTAAACCGCTTTCAGCCGGAAAGAAATCGCCACTTCTAATACGAGTGGTGGATGACGGTACCGGAAGAAGAAGCACCGGCTAACTACGTGCCAGCAGCCGCGGTAATACGTAGGGTGCGAGCGTTAATCGGAATTACTGGGCGTAAAGCGTGCGCAGGCGGCTTTTTAAGCCAGACGTGAAATCCCCGGGCTTAACCTGGGAACTGCGTTTGGAACTGGAAGGCTAGAGTGTGTCAGAGGGGGGTGGAATTCCACGTGTAGCAGTGAAATGCGTAGATATGTGGAGGAACACCGATGGCGAAGGCAGCCCCCTGGGATAACACTGACGC…	Bacteria	Bacteria_Proteobacteria	Bacteria_Proteobacteria_Gammaproteobacteria	Bacteria_Proteobacteria_Gammaproteobacteria_Burkholderiales	Bacteria_Proteobacteria_Gammaproteobacteria_Burkholderiales_Hydrogenophilaceae	Bacteria_Proteobacteria_Gammaproteobacteria_Burkholderiales_Hydrogenophilaceae_unc	Bacteria_Proteobacteria_Gammaproteobacteria_Burkholderiales_Hydrogenophilaceae_unc_unc
81	81	TGGGGAATATTGGACAATGGGCGAAAGCCTGATCCAGCAATACCGCGTGTGTGAAGAAGGCCTTAGGGTTGTAAAGCACTTTCAATTGGGAGGAAAACCTACCGGTCAATACCCGGTAGCTTGACATTACCTTTAGAAGAAGCACCGGCTAACTCCGTGCCAGCAGCCGCGGTAATACGGAGGGTGCGAGCGTTAATCGGAATTACTGGGCGTAAAGCGTGCGTAGGCGGTTCGTTAAGTCAGATGTGAAAGCCCTGGGCTCAACCTGGGAACGGCATTTGAAACTGGCGGACTAGAGTTTAGTAGAGGGGAGTGGAATTTCAGGTGTAGCGGTGAAATGCGTAGATATCTGAAGGAACACCAGTGGCGAAGGCGACTCCCTGGACTAGAACTGACGCT…	Bacteria	Bacteria_Proteobacteria	Bacteria_Proteobacteria_Gammaproteobacteria	Bacteria_Proteobacteria_Gammaproteobacteria_Methylococcales	Bacteria_Proteobacteria_Gammaproteobacteria_Methylococcales_Methylomonadaceae	Bacteria_Proteobacteria_Gammaproteobacteria_Methylococcales_Methylomonadaceae_Methylobacter	Bacteria_Proteobacteria_Gammaproteobacteria_Methylococcales_Methylomonadaceae_Methylobacter_unc
82	82	TGGGGAATATTGGACAATGGGCGAAAGCCTGATCCAGCAATACCGCGTGTGTGAAGAAGGCCTTAGGGTTGTAAAGCACTTTCAATTGGGAGGAAAAAACAGAGGTCAATACCCTCTGTCTTGACATTACCTTTAGAAGAAGCACCGGCTAACTCCGTGCCAGCAGCCGCGGTAATACGGAGGGTGCAAGCGTTAATCGGAATTACTGGGCGTAAAGAGTGCGTAGGCGGCTCGTTAAGTCAGATGTGAAAGCCCTGGGCTCAACCTGGGAACTGCATTTGAAACTGGCGAGCTAGAGTTGAGTAGAGGTAAGTGGAATTTCAGGTGTAGCGGTGAAATGCGTAGATATCTGAAGGAACACCAGTGGCGAAGGCGACTTACTGGACTCAAACTGACGCT…	Bacteria	Bacteria_Proteobacteria	Bacteria_Proteobacteria_Gammaproteobacteria	Bacteria_Proteobacteria_Gammaproteobacteria_Methylococcales	Bacteria_Proteobacteria_Gammaproteobacteria_Methylococcales_Methylomonadaceae	Bacteria_Proteobacteria_Gammaproteobacteria_Methylococcales_Methylomonadaceae_Crenothrix	Bacteria_Proteobacteria_Gammaproteobacteria_Methylococcales_Methylomonadaceae_Crenothrix_unc
83	83	TGGGGAATTTTGGACAATGGGCGCAAGCCTGATCCAGCCATTCCGCGTGAGTGAAGAAGGCCTTCGGGTTGTAAAGCTCTTTCGCGAGGGAAGAAAACTTATCCTTTAATAAAGGGTGAGGTTGACGGTACCTTGATAAGAAGCACCGGCTAACTACGTGCCAGCAGCCGCGGTAATACGTAGGGTGCGAGCGTTAATCGGAATTACTGGGCGTAAAGCGTGCGCAGGCGGTTTTGTAAGTCAGATGTGAAATCCCCGGGCTCAACCTGGGAACTGCGTTTGAAACTACAAGGCTAGAGTGTAGCAGAGGGGGGTAGAATTCCACGTGTAGCAGTGAAATGCGTAGAGATGTGGAGGAATACCAATGGCGAAGGCAGCCCCCTGGGTTAACACTGACGC…	Bacteria	Bacteria_Proteobacteria	Bacteria_Proteobacteria_Gammaproteobacteria	Bacteria_Proteobacteria_Gammaproteobacteria_Burkholderiales	Bacteria_Proteobacteria_Gammaproteobacteria_Burkholderiales_Methylophilaceae	Bacteria_Proteobacteria_Gammaproteobacteria_Burkholderiales_Methylophilaceae_UBA6140	Bacteria_Proteobacteria_Gammaproteobacteria_Burkholderiales_Methylophilaceae_UBA6140_unc
84	84	TGGGGAATATTGGACAATGGGCGAAAGCCTGATCCAGCCATGCCGCGTGTGTGAAGAAGGCCTTTTGGTTGTAAAGCACTTTAAGCGGGGAGGAGGGCTCTGTGGTTAATACCCATAGAAGTCGGACGTTACCCGCAGAATAAGCACCGGCTAACTCTGTGCCAGCAGCCGCGGTAATACAGAGGGTGCGAGCGTTAATCGGAATTACTGGGCGTAAAGCGCGCGTAGGCGGCTTGTTAAGTCGGATGTGAAATCCCTGGGCTCAACCTAGGCATTGCATACGATACTGGCAAGCTAGAGTATGGGAGAGGAAGGTAGAATTCCAGGTGTAGCGGTGAAATGCGTAGAGATCTGGAGGAATACCGATGGCGAAGGCAGCCTTCTGGCCTAATACTGACG…	Bacteria	Bacteria_Proteobacteria	Bacteria_Proteobacteria_Gammaproteobacteria	Bacteria_Proteobacteria_Gammaproteobacteria_Pseudomonadales	Bacteria_Proteobacteria_Gammaproteobacteria_Pseudomonadales_Moraxellaceae	Bacteria_Proteobacteria_Gammaproteobacteria_Pseudomonadales_Moraxellaceae_Alkanindiges	Bacteria_Proteobacteria_Gammaproteobacteria_Pseudomonadales_Moraxellaceae_Alkanindiges_unc
85	85	TGGGGAATATTGGACAATGGGCGAAAGCCTGATCCAGCCATGCCGCGTGTGTGAAGAAGGTCTTAGGATCGTAAAGCACTTTAAGTTGGGAGGAAGGGCAGTAAATTAATACTTTGCTGTTTTGACGTTACCGACAGAATAAGCACCGGCTAACTCTGTGCCAGCAGCCGCGGTAATACAGAGGGTGCAAGCGTTAATCGGAATTACTGGGCGTAAAGCGCGCGTAGGTGGTTCGTTAAGTTGGATGTGAAATCCCCGGGCTCAACCTGGGAACTGCATTCAAAACTGTCGAGCTAGAGTATGGTAGAGGGTGGTGGAATTTCCTGTGTAGCGGTGAAATGCGTAGATATAGGAAGGAACACCAGTGGCGAAGGCGACCACCTGGACTGATACTGACAC…	Bacteria	Bacteria_Proteobacteria	Bacteria_Proteobacteria_Gammaproteobacteria	Bacteria_Proteobacteria_Gammaproteobacteria_Pseudomonadales	Bacteria_Proteobacteria_Gammaproteobacteria_Pseudomonadales_Pseudomonadaceae	Bacteria_Proteobacteria_Gammaproteobacteria_Pseudomonadales_Pseudomonadaceae_Pseudomonas	Bacteria_Proteobacteria_Gammaproteobacteria_Pseudomonadales_Pseudomonadaceae_Pseudomonas_unc
86	86	TGGGGAATATTGGACAATGGGGGAAACCCTGATCCAGCCATGCCGCGTGTGTGAAGAAGGCCTTCGGGTTGTAAAGCACTTTAAGCAGGGAGGAAAGAGTAATGGCTAATATCCATTATTTTTGACGTTACCTGCAGAATAAGCACCGGCTAACTTCGTGCCAGCAGCCGCGGTAATACGAAGGGTGCAAGCGTTAATCGGAATTACTGGGCGTAAAGCGCGCGTAGGCGGTTTGATAAGTTGGATGTGAAAGCCCCGGGCTCAACCTGGGAATTGCATCCAAGACTGTCAGGCTAGAGTACGGGAGAGGGGGGTAGAATTCCACGTGTAGCGGTGAAATGCGTAGAGATGTGGAGGAATACCGGTGGCGAAGGCGGCCCCCTGGATCGATACTGACGC…	Bacteria	Bacteria_Proteobacteria	Bacteria_Proteobacteria_Gammaproteobacteria	Bacteria_Proteobacteria_Gammaproteobacteria_Oceanospirillales	Bacteria_Proteobacteria_Gammaproteobacteria_Oceanospirillales_Pseudohongiellaceae	Bacteria_Proteobacteria_Gammaproteobacteria_Oceanospirillales_Pseudohongiellaceae_Pseudohongiella	Bacteria_Proteobacteria_Gammaproteobacteria_Oceanospirillales_Pseudohongiellaceae_Pseudohongiella_unc
87	87	TGGGGAATATTGGACAATGGGGGCAACCCTGATCCAGCAATGCCGCGTGTGTGAAGAAGGCCTTCGGGTTGTAAAGCACTTTAAGCGAGGAGGAAAGCCTGGAAATTAATACTTTTCAGGGGTGACGTTACTCGCAGAATAAGCACCGGCTAACTCCGTGCCAGCAGCCGCGGTAATACGGAGGGTGCAAGCGTTAATCGGAATTACTGGGCGTAAAGCGCGCGTAGGCGGTTTGTTAAGTCAGATGTGAAATCCCCGGGCTCAACCTGGGAATGGCATTTGAGACTGGCAGGCTAGAGTATGGTAGAGGTGAGTGGAATTTCAGGTGTAGCGGTGAAATGCGTAGAGATCTGAAGGAACATCAGTGGCGAAGGCGACTCACTGGGCCATTACTGACGC…	Bacteria	Bacteria_Proteobacteria	Bacteria_Proteobacteria_Gammaproteobacteria	Bacteria_Proteobacteria_Gammaproteobacteria_Nitrosococcales	Bacteria_Proteobacteria_Gammaproteobacteria_Nitrosococcales_Methylophagaceae	Bacteria_Proteobacteria_Gammaproteobacteria_Nitrosococcales_Methylophagaceae_Methylophaga	Bacteria_Proteobacteria_Gammaproteobacteria_Nitrosococcales_Methylophagaceae_Methylophaga_unc
88	88	TGGGGAATCTTGCGCAATGGGCGAAAGCCTGACGCAGCAACGCCGCGTGCGGGATGAAGGCCTTCGGGTTGTAAACCGCTTTCAGCAGGGACGAAAATGACTGTACCTGCAGAAGAAGCCCCGGCTAACTACGTGCCAGCAGCCGCGGTAATACGTAGGGGGCAAGCGTTATCCGGATTTATTGGGCGTAAAGAGCGCGTAGGCGGCTTGTTAAGTCAGATGTGAAAACCGGGGGCTTAACCCGCGGCCTGCATCTGAAACTGGCAGGCTTGAGTCTGGTAGAGGAAAGTGGAATTCCTAGTGTAGCGGTGAAATGCGCAGATATTAGGAGGAACACCAGTGGCGAAGGCGGCTTTCTGGGCCACGACTGACGCTGAGGCGCGAAAGCTAGGGGAGCAA…	Bacteria	Bacteria_Actinobacteriota	Bacteria_Actinobacteriota_Coriobacteriia	Bacteria_Actinobacteriota_Coriobacteriia_OPB41	Bacteria_Actinobacteriota_Coriobacteriia_OPB41_unc	Bacteria_Actinobacteriota_Coriobacteriia_OPB41_unc_unc	Bacteria_Actinobacteriota_Coriobacteriia_OPB41_unc_unc_unc
89	89	TGGGGAATTTTGGACAATGGGCGAAAGCCTGATCCAGCCATGCCGCGTGCAGGATGAAGGCCTTCGGGTTGTAAACTGCTTTTGTACGGAACGAAAAAGTCTTCTCTAATACAGGAGGCGAATGACGGTACCGTAAGAATAAGCACCGGCTAACTACGTGCCAGCAGCCGCGGTAATACGTAGGGTGCGAGCGTTAATCGGAATTACTGGGCGTAAAGCGTGCGCAGGCGGTTATATAAGACAGATGTGAAATCCCCGGGCTCAACCTGGGAACTGCATTAGTGACTGTATAGCTAGAGTGCGGCAGAGGGGGATGGAATTCCGCGTGTAGCAGTGAAATGCGTAGATATGCGGAGGAACACCGATGGCGAAGGCAATCCCCTGGGCCTGCACTGACGC…	Bacteria	Bacteria_Proteobacteria	Bacteria_Proteobacteria_Gammaproteobacteria	Bacteria_Proteobacteria_Gammaproteobacteria_Burkholderiales	Bacteria_Proteobacteria_Gammaproteobacteria_Burkholderiales_Comamonadaceae	Bacteria_Proteobacteria_Gammaproteobacteria_Burkholderiales_Comamonadaceae_Simplicispira	Bacteria_Proteobacteria_Gammaproteobacteria_Burkholderiales_Comamonadaceae_Simplicispira_unc
90	90	TGGGGAATATTGGACAATGGGCGAAAGCCTGATCCAGCCATGCCGCGTGTGTGAAGAAGGTCTTCGGATTGTAAAGCACTTTAAGTTGGGAGGAAGGGTAGTAACTTAATACGTTGCTACTTTGACGTTACCGACAGAATAAGCACCGGCTAACTCTGTGCCAGCAGCCGCGGTAATACAGAGGGTGCAAGCGTTAATCGGAATTACTGGGCGTAAAGCGCGCGTAGGTGGTTTGTTAAGTTGGATGTGAAAGCCCCGGGCTCAACCTGGGAACTGCATCCAAAACTGGCAAGCTAGAGTACAGTAGAGGGTGGTGGAATTTCCTGTGTAGCGGTGAAATGCGTAGATATAGGAAGGAACACCAGTGGCGAAGGCGACCACCTGGACTGATACTGACAC…	Bacteria	Bacteria_Proteobacteria	Bacteria_Proteobacteria_Gammaproteobacteria	Bacteria_Proteobacteria_Gammaproteobacteria_Pseudomonadales	Bacteria_Proteobacteria_Gammaproteobacteria_Pseudomonadales_Pseudomonadaceae	Bacteria_Proteobacteria_Gammaproteobacteria_Pseudomonadales_Pseudomonadaceae_Pseudomonas	Bacteria_Proteobacteria_Gammaproteobacteria_Pseudomonadales_Pseudomonadaceae_Pseudomonas_unc
91	91	TGGGGAATATTGGACAATGGGGGCAACCCTGATCCAGCCATGCCGCGTGTGTGAAGAAGGCCTTCGGGTTGTAAAGCACTTTAAGCGAGGAGGAAGGGTTCTTAATTAATACTTGAGAGCATTGACGTTACTCGCAGAATAAGCACCGGCTAACTCTGTGCCAGCAGCCGCGGTAATACAGAGGGTGCAAGCGTTAATCGGAATTACTGGGCGTAAAGCGCGCGTAGGCGGTTGTATAAGTTGGATGTGAAATCCCCGGGCTTAACCTGGGCACTGCATTCAAAACTGTACGGCTAGAGTGTAGGAGAGGAAGGTAGAATTCCAGGTGTAGCGGTGAAATGCGTAGATATCTGGAGGAATACCGATGGCGAAGGCAGCCTTCTGGCCTAACACTGACGC…	Bacteria	Bacteria_Proteobacteria	Bacteria_Proteobacteria_Gammaproteobacteria	Bacteria_Proteobacteria_Gammaproteobacteria_Pseudomonadales	Bacteria_Proteobacteria_Gammaproteobacteria_Pseudomonadales_Moraxellaceae	Bacteria_Proteobacteria_Gammaproteobacteria_Pseudomonadales_Moraxellaceae_unc	Bacteria_Proteobacteria_Gammaproteobacteria_Pseudomonadales_Moraxellaceae_unc_unc
92	92	TGAGGAATATTGGTCAATGGGCGCAAGCCTGAACCAGCCATGCCGCGTGCAGGAAGACTGCCCTATGGGTTGTAAACTGCTTTTATACAGGAAGAAACACTCGGACGTGTCCGAGCTTGACGGTACTGTATGAATAAGCACCGGCTAACTCCGTGCCAGCAGCCGCGGTAATACGGAGGGTGCAAGCGTTATCCGGAATCATTGGGTTTAAAGGGTCCGTAGGCGGATTAATAAGTCAGAGGTGAAATCCCACAGCTTAACTGTGGAACTGCCTTTGATACTGTTAGTCTTGAGTTATATGGAAGTAGATAGAATGTGTAGTGTAGCGGTGAAATGCATAGATATTACACAGAATACCGATTGCGAAGGCAGTCTACTACGTATATACTGACGCTAATG…	Bacteria	Bacteria_Bacteroidota	Bacteria_Bacteroidota_Bacteroidia	Bacteria_Bacteroidota_Bacteroidia_Flavobacteriales	Bacteria_Bacteroidota_Bacteroidia_Flavobacteriales_Flavobacteriaceae	Bacteria_Bacteroidota_Bacteroidia_Flavobacteriales_Flavobacteriaceae_Lutibacter	Bacteria_Bacteroidota_Bacteroidia_Flavobacteriales_Flavobacteriaceae_Lutibacter_unc
93	93	TGAGGAATTTTGCGCAATGGGGGAAACCCTGACGCAGCAACGCCGCGTGAGTGAAGAAGGCTTTCGGGTCGTAAAGCTCTGTCAAGAGGGAAGAACGTGGGAGATGGTAATACTGTTTTCTATTGACGGTACCTCTGAAGGAAGCACCGGCTAACTCCGTGCCAGCAGCCGCGGTAATACGGGGGGTGCAAGCGTTATTCGGATTTATTGGGCGTAAAGAGCGCGTAGGCGGTTTACCAAGTCAGATGTGAAAGCCCTGGGCTCAACCTGGGAAGTGCATTTGAAACTAGTAGACTTGAGTATGGGAGAGGGAAGTGGAATTCCTGGTGTAGAGGTGAAATTCGTAGATATCAGGAGGAACACCGGTGGCGAAGGCGACTTCCTGGACCAATACTGACG…	Bacteria	Bacteria_Desulfobacterota	Bacteria_Desulfobacterota_Desulfobacteria	Bacteria_Desulfobacterota_Desulfobacteria_Desulfobacterales	Bacteria_Desulfobacterota_Desulfobacteria_Desulfobacterales_Desulfosarcinaceae	Bacteria_Desulfobacterota_Desulfobacteria_Desulfobacterales_Desulfosarcinaceae_Desulfatirhabdium	Bacteria_Desulfobacterota_Desulfobacteria_Desulfobacterales_Desulfosarcinaceae_Desulfatirhabdium_unc
94	94	TGGGGAATATTGGACAATGGGCGAAAGCCTGATCCAGCCATGCCGCGTGTGTGAAGAAGGTCTTCGGATTGTAAAGCACTTTAAGTTGGGAGGAAGGGTAGTAACTTAATACGTTGCTACTTTGACGTTACCGACAGAATAAGCACCGGCTAACTTCGTGCCAGCAGCCGCGGTAATACGAAGGGTGCAAGCGTTAATCGGAATTACTGGGCGTAAAGCGCGCGTAGGTGGTTCAGTAAGTTGGATGTGAAATCCCCGGGCTCAACCTGGGAACTGCATCCAAAACTGCTGAGCTAGAGTACGGTAGAGGGTGGTGGAATTTCCTGTGTAGCGGTGAAATGCGTAGATATAGGAAGGAACACCAGTGGCGAAGGCGACCACCTGGACTGATACTGACAC…	Bacteria	Bacteria_Proteobacteria	Bacteria_Proteobacteria_Gammaproteobacteria	Bacteria_Proteobacteria_Gammaproteobacteria_Pseudomonadales	Bacteria_Proteobacteria_Gammaproteobacteria_Pseudomonadales_Pseudomonadaceae	Bacteria_Proteobacteria_Gammaproteobacteria_Pseudomonadales_Pseudomonadaceae_Pseudomonas	Bacteria_Proteobacteria_Gammaproteobacteria_Pseudomonadales_Pseudomonadaceae_Pseudomonas_peli
95	95	TGGGGAATCTTAGACAATGGGGGAAACCCTGATCTAGCCATGCCGCGTGAGCGATGAAGGCCTTAGGGTTGTAAAGCTCTTTCAGTGGGGAAGATAATGACGGTACCCACAGAAGAAGCCCCGGCTAACTCCGTGCCAGCAGCCGCGGTAATACGGAGGGGGCTAGCGTTGTTCGGAATTACTGGGCGTAAAGCGCGCGTAGGCGGACTGGAAAGTCAGAGGTGAAATCCCAGAGCTCAACTTTGGAACTGCCTTTGAAACTCCCAGTCTTGAGGTCGAGAGAGGTGAGTGGAATTCCGAGTGTAGAGGTGAAATTCGTAGATATTCGGAGGAACACCAGTGGCGAAGGCGGCTCACTGGCTCGATACTGACGCTGAGGTGCGAAAGCGTGGGGAGCAA…	Bacteria	Bacteria_Proteobacteria	Bacteria_Proteobacteria_Alphaproteobacteria	Bacteria_Proteobacteria_Alphaproteobacteria_Rhodobacterales	Bacteria_Proteobacteria_Alphaproteobacteria_Rhodobacterales_Rhodobacteraceae	Bacteria_Proteobacteria_Alphaproteobacteria_Rhodobacterales_Rhodobacteraceae_Rhodobacter	Bacteria_Proteobacteria_Alphaproteobacteria_Rhodobacterales_Rhodobacteraceae_Rhodobacter_unc
96	96	TGAGGAATATTGCACAATGGAGGAAACTCTGATGCAGCAACGCCGCGTGGAGGATGACGCATTTCGGTGTGTAAACTCCTTTTATTAGGGAAGATAATGACGGTACCTAATGAATAAGCACCGGCTAACTCCGTGCCAGCAGCCGCGGTAATACGGAGGGTGCAAGCGTTACTCGGAATCACTGGGCGTAAAGGGTGCGTAGGCTGGCTTTTAAGTCAGGTGTGAAATCCAATGGCTCAACCATTGAACTGCACTTGAAACTGGGAGCCTAGAGTTCAGAAGGGGCAGATGGAATTAGTGGTGTAGGGGTAAAATCCGTAGATATCACTAGGAATATCAAAAGCGAAGGCGATCTGCTGGGATGATACTGACGCTGAGGCACGAAAGCGTGGGGAGCAA…	Bacteria	Bacteria_Campilobacterota	Bacteria_Campilobacterota_Campylobacteria	Bacteria_Campilobacterota_Campylobacteria_Campylobacterales	Bacteria_Campilobacterota_Campylobacteria_Campylobacterales_Sulfurimonadaceae	Bacteria_Campilobacterota_Campylobacteria_Campylobacterales_Sulfurimonadaceae_Sulfuricurvum	Bacteria_Campilobacterota_Campylobacteria_Campylobacterales_Sulfurimonadaceae_Sulfuricurvum_unc
97	97	TGGGGAATTTTGGACAATGGGCGCAAGCCTGATCCAGCCATGCCGCGTGAGTGAAGAAGGCCTTCGGGTTGTAAAGCTCTTTCAGCCGGGAAGAAAACGCATGGGTTAATACCCTGTGTGGATGACGGTACCGGAATAAGAAGCACCGGCTAACTACGTGCCAGCAGCCGCGGTAATACGTAGGGTGCGAGCGTTAATCGGAATTACTGGGCGTAAAGCGTGCGCAGGCGGTTTGTTAAGATAGGCGTGAAATCCCCGGGCTCAACCTGGGAACTGCGTTTATGACTGGCAGGCTAGAGTATGGCAGAGGGGGGTGGAATTCCACGTGTAGCAGTGAAATGCGTAGAGATGTGGAGGAACACCGATGGCGAAGGCAGCCCCCTGGGCCAATACTGACGC…	Bacteria	Bacteria_Proteobacteria	Bacteria_Proteobacteria_Gammaproteobacteria	Bacteria_Proteobacteria_Gammaproteobacteria_Burkholderiales	Bacteria_Proteobacteria_Gammaproteobacteria_Burkholderiales_Rhodocyclaceae	Bacteria_Proteobacteria_Gammaproteobacteria_Burkholderiales_Rhodocyclaceae_Ferribacterium	Bacteria_Proteobacteria_Gammaproteobacteria_Burkholderiales_Rhodocyclaceae_Ferribacterium_unc
98	98	TGGGGAATTTTGGACAATGGGCGAAAGCCTGATCCAGCAATGCCGCGTGCAGGAAGAAGGCCTTCGGGTTGTAAACTGCTTTTGTACGGAACGAAAAGGTCTGCCCTAATACGGCGGGCCCATGACGGTACCGTAAGAATAAGCACCGGCTAACTACGTGCCAGCAGCCGCGGTAATACGTAGGGTGCGAGCGTTAATCGGAATTACTGGGCGTAAAGCGTGCGCAGGCGGTTATGTAAGACAGTTGTGAAATCCCCGGGCTCAACCTGGGAATTGCATCTGTGACTGCATAGCTAGAGTACGGTAGAGGGGGATGGAATTCCGCGTGTAGCAGTGAAATGCGTAGATATGCGGAGGAACACCGATGGCGAAGGCAATCCCCTGGACCTGTACTGACGC…	Bacteria	Bacteria_Proteobacteria	Bacteria_Proteobacteria_Gammaproteobacteria	Bacteria_Proteobacteria_Gammaproteobacteria_Burkholderiales	Bacteria_Proteobacteria_Gammaproteobacteria_Burkholderiales_Comamonadaceae	Bacteria_Proteobacteria_Gammaproteobacteria_Burkholderiales_Comamonadaceae_Polaromonas	Bacteria_Proteobacteria_Gammaproteobacteria_Burkholderiales_Comamonadaceae_Polaromonas_cryoconiti/glacialis/hydrogenivorans
99	99	TGGGGAATTTTGGACAATGGGGGAAACCCTGATCCAGCCATTCCGCGTGAGTGAAGAAGGCCTTCGGGTTGTAAAGCTCTTTCGGCAGGAACGAAACGGTGGAGGCTAATACCTTTCATCAATGACGGTACCTGAAGAAGAAGCACCGGCTAACTACGTGCCAGCAGCCGCGGTAATACGTAGGGTGCGAGCGTTAATCGGAATTACTGGGCGTAAAGCGTGCGCAGGCGGTTTTGTAAGACAGGTGTGAAATCCCCGGGCTTAACCTGGGAACTGCGCTTGTGACTGCAAGACTCGAGTGCGGCAGAGGGGGGTGGAATTCCACGTGTAGCAGTGAAATGCGTAGAGATGTGGAGGAACACCGATGGCGAAGGCAGCCCCCTGGGTCGACACTGACGC…	Bacteria	Bacteria_Proteobacteria	Bacteria_Proteobacteria_Gammaproteobacteria	Bacteria_Proteobacteria_Gammaproteobacteria_Burkholderiales	Bacteria_Proteobacteria_Gammaproteobacteria_Burkholderiales_Rhodocyclaceae	Bacteria_Proteobacteria_Gammaproteobacteria_Burkholderiales_Rhodocyclaceae_unc	Bacteria_Proteobacteria_Gammaproteobacteria_Burkholderiales_Rhodocyclaceae_unc_unc
100	100	TGGGGAATTTTGCGCAATGGGCGAAAGCCTGACGCAGCGACGCCGCGTGAGTGACGAAGGCCTTCGGGTTGTAAAGCTCTGTCGAGGGGGAAGATAATGACGGTACCCCTCAAGAAAGCCCCGGCTAACTACGTGCCAGCAGCCGCGGTAAGACGTAGGGGGCGAGCGTTGTCCGGAATTACTGGGCGTAAAGGGCGTGTAGGCGGCTAAGTAAGTCAGCTGTGAAATTCCTCGGCTCAACCGAGGGCCTGCAGTTGAAACTACTCAGCTTGAGTGCAGGAGAGGAAGGTGGAATTCCCAGTGTAGCGGTGAAATGCGTAGATATTGGGAGGAACACCGGTGGCGAAGGCGGCCTTCTGGCCTGTAACTGACGCTGAGGCGCGAAAGCTAGGGGAGCAA…	Bacteria	Bacteria_Firmicutes	Bacteria_Firmicutes_Dethiobacteria	Bacteria_Firmicutes_Dethiobacteria_Dethiobacterales	Bacteria_Firmicutes_Dethiobacteria_Dethiobacterales_Dethiobacteraceae	Bacteria_Firmicutes_Dethiobacteria_Dethiobacterales_Dethiobacteraceae_unc	Bacteria_Firmicutes_Dethiobacteria_Dethiobacterales_Dethiobacteraceae_unc_unc
101	101	TGGGGAATTTTGGACAATGGGCGCAAGCCTGATCCAGCCATTCCGCGTGCAGGATGAAGGCCCTCGGGTTGTAAACTGCTTTTGTACGGAACGAAAAGCGCTGAGTTAATACCTCGGCGTCATGACGGTACCGTAAGAATAAGCACCGGCTAACTACGTGCCAGCAGCCGCGGTAATACGTAGGGTGCAAGCGTTAATCGGAATTACTGGGCGTAAAGCGTGCGCAGGCGGTTATGTAAGACAGGTGTGAAATCCCAGGGCTTAACCTTGGAACTGCATTTGTGACTGCATAGCTAGAGTACGGTAGAGGGGGATGGAATTCCGCGTGTAGCAGTGAAATGCGTAGATATGCGGAGGAACACCGATGGCGAAGGCAATCCCCTGGACCTGTACTGACGC…	Bacteria	Bacteria_Proteobacteria	Bacteria_Proteobacteria_Gammaproteobacteria	Bacteria_Proteobacteria_Gammaproteobacteria_Burkholderiales	Bacteria_Proteobacteria_Gammaproteobacteria_Burkholderiales_Comamonadaceae	Bacteria_Proteobacteria_Gammaproteobacteria_Burkholderiales_Comamonadaceae_Caenimonas	Bacteria_Proteobacteria_Gammaproteobacteria_Burkholderiales_Comamonadaceae_Caenimonas_unc
102	102	TGGGGAATATTGCACAATGGGGGAAACCCTGATGCAGCAACGCCGCGTGAGTGATGACGGTCTTCGGATTGTAAAGCTCTGTCTTCAGGGACGATAATGACGGTACCTGAGGAGGAAGCCACGGCTAACTACGTGCCAGCAGCCGCGGTAATACGTAGGTGGCAAGCGTTGTCCGGATTTACTGGGCGTAAAGGGAGCGTAGGTGGATATTTAAGTGGGATGTGAAATACTCGGGCTTAACCTGGGTGCTGCATTCCAAACTGGATATCTAGAGTGCAGGAGAGGAAAGTAGAATTCCTAGTGTAGCGGTGAAATGCGTAGAGATTAGGAAGAATACCAGTGGCGAAGGCGACTTTCTGGACTGTAACTGACACTGAGGCTCGAAAGCGTGGGGAGCAA…	Bacteria	Bacteria_Firmicutes	Bacteria_Firmicutes_Clostridia	Bacteria_Firmicutes_Clostridia_Clostridiales	Bacteria_Firmicutes_Clostridia_Clostridiales_Clostridiaceae	Bacteria_Firmicutes_Clostridia_Clostridiales_Clostridiaceae_Clostridium_sensu_stricto_1	Bacteria_Firmicutes_Clostridia_Clostridiales_Clostridiaceae_Clostridium_sensu_stricto_1_acetobutylicum/beijerinckii/butyricum/diolis/pasteurianum/roseum/saccharoperbutylacetonicum
103	103	TGGGGAATTTTGGACAATGGGGGCAACCCTGATCCAGCCATGCCGCGTGAGTGAAGAAGGCCTTCGGGTTGTAAAGCTCTTTCAGCCGGGAAGAAAACGCATGGGTTAACACCCTGTGTGGATGACGGTACCGGAATAAGAAGCACCGGCTAACTACGTGCCAGCAGCCGCGGTAATACGTAGGGTGCGAGCGTTAATCGGAATTACTGGGCGTAAAGCGTGCGCAGGCGGTTTTGTAAGACAGGCGTGAAATCCCCGGGCTTAACCTGGGAACTGCGTTTGTGACTGCAAGGCTAGAGTACGGCAGAGGGGGGTGGAATTCCACGTGTAGCAGTGAAATGCGTAGAGATGTGGAGGAACACCAATGGCGAAGGCAGCCCCCTGGGTCGATACTGACGC…	Bacteria	Bacteria_Proteobacteria	Bacteria_Proteobacteria_Gammaproteobacteria	Bacteria_Proteobacteria_Gammaproteobacteria_Burkholderiales	Bacteria_Proteobacteria_Gammaproteobacteria_Burkholderiales_Rhodocyclaceae	Bacteria_Proteobacteria_Gammaproteobacteria_Burkholderiales_Rhodocyclaceae_Dechloromonas	Bacteria_Proteobacteria_Gammaproteobacteria_Burkholderiales_Rhodocyclaceae_Dechloromonas_unc
104	104	TGGGGAATATTGCGCAATGGGCGAAAGCCTGACGCAGCAACGCCGTGTGAGGGATGAAGGCTTTCGGGTCGTAAACCTCTGTCGGAAGGGAAGAACGGGCATTGGTCTAATAGGCCTTTGTTTTGACGGTACCTTTAGAGGAAGCACCGGCTAACTCCGTGCCAGCAGCCGCGGTAATACGGAGGGTGCAAGCGTTATTCGGAATTACTGGGCGTAAAGCGCACGTAGGCGGCCTTGTAAGTCAGGGGTGAAATCCCACGGCTCAACCGTGGAACTGCCTTTGAAACTGCAGGGCTTGAATCCTGGAGAGGGTGGCGGAATTCCTGGTGTAGGAGTGAAATCCGTAGATATCAGGAGGAACACCGGTGGCGAAGGCGGCCACCTGGACAGGCATTGACG…	Bacteria	Bacteria_Desulfobacterota	Bacteria_Desulfobacterota_Desulfovibrionia	Bacteria_Desulfobacterota_Desulfovibrionia_Desulfovibrionales	Bacteria_Desulfobacterota_Desulfovibrionia_Desulfovibrionales_Desulfomicrobiaceae	Bacteria_Desulfobacterota_Desulfovibrionia_Desulfovibrionales_Desulfomicrobiaceae_Desulfomicrobium	Bacteria_Desulfobacterota_Desulfovibrionia_Desulfovibrionales_Desulfomicrobiaceae_Desulfomicrobium_unc
105	105	TGAGGAATATTGGTCAATGGGCGAAAGCCTGAACCAGCCATGCCGCGTGCAGGAAGACTGCCCTATGGGTTGTAAACTGCTTTTATACAGGAAGAAACACTCGGACGTGTCCGAGCTTGACGGTACTGTATGAATAAGCACCGGCTAACTCCGTGCCAGCAGCCGCGGTAATACGGAGGGTGCAAGCGTTATCCGGAATCATTGGGTTTAAAGGGTCCGTAGGCGGATTAATAAGTCAGAGGTGAAATCCCACAGCTTAACTGTGGAACTGCCTTTGATACTGTTAGTCTTGAGTTATATGGAAGTAGATAGAATGTGTAGTGTAGCGGTGAAATGCATAGATATTACACAGAATACCGATTGCGAAGGCAGTCTACTACGTATATACTGACGCTAATG…	Bacteria	Bacteria_Bacteroidota	Bacteria_Bacteroidota_Bacteroidia	Bacteria_Bacteroidota_Bacteroidia_Flavobacteriales	Bacteria_Bacteroidota_Bacteroidia_Flavobacteriales_Flavobacteriaceae	Bacteria_Bacteroidota_Bacteroidia_Flavobacteriales_Flavobacteriaceae_Lutibacter	Bacteria_Bacteroidota_Bacteroidia_Flavobacteriales_Flavobacteriaceae_Lutibacter_unc
106	106	TAAGGAATATTGGGCAATGGCCGAGAGGCTGACCCAGCCATGCCGCGTGCAGGAAGACGGCCTTATGGGTTGTAAACTGCTTTTTTATGGGAATAACCACTCTTACGTGTAAGAGTCTGCATGTACCATAAGAATAAGCATCGGCTAACTCCGTGCCAGCAGCCGCGGTAATACGGAGGATGCAAGCGTTATCCGGAATTATTGGGTTTAAAGGGTGCGTAGGCGGACTTGTAAGTCAGTGGTGAAATTCTCGGGCTTAACCTGGGACCTGCCATTGATACTGCTGGTCTTGAGTGTAGTTGATGTTGGCGGAATGTGTCATGTAGCGGTGAAATGCATAGATATGACACAGAACACCGATAGCGAAGGCAGCTGACAAAACTATAACTGACGCTGAGG…	Bacteria	Bacteria_Bacteroidota	Bacteria_Bacteroidota_Bacteroidia	Bacteria_Bacteroidota_Bacteroidia_Bacteroidales	Bacteria_Bacteroidota_Bacteroidia_Bacteroidales_ML635J-40_aquatic_group	Bacteria_Bacteroidota_Bacteroidia_Bacteroidales_ML635J-40_aquatic_group_unc	Bacteria_Bacteroidota_Bacteroidia_Bacteroidales_ML635J-40_aquatic_group_unc_unc
107	107	TGGGGAATATTGGACAATGGGGGAAACCCTGATCCAGCCATGCCGCGTGTGTGAAGAAGGCCTTCGGGTTGTAAAGCACTTTAAGCAGGGAGGAAAGGGTAATGGCTAATATCCATTATCTTTGACGTTACCTGCAGAATAAGCACCGGCTAACTTCGTGCCAGCAGCCGCGGTAATACGAAGGGTGCAAGCGTTAATCGGAATTACTGGGCGTAAAGCGCGCGTAGGCGGTTTGATAAGTTGGATGTGAAAGCCCCGGGCTCAACCTGGGAATTGCATCCAAGACTGTCAGGCTAGAGTACGGGAGAGGGGGGTAGAATTCCACGTGTAGCGGTGAAATGCGTAGAGATGTGGAGGAATACCGGTGGCGAAGGCGGCCCCCTGGATCGATACTGACGC…	Bacteria	Bacteria_Proteobacteria	Bacteria_Proteobacteria_Gammaproteobacteria	Bacteria_Proteobacteria_Gammaproteobacteria_Oceanospirillales	Bacteria_Proteobacteria_Gammaproteobacteria_Oceanospirillales_Pseudohongiellaceae	Bacteria_Proteobacteria_Gammaproteobacteria_Oceanospirillales_Pseudohongiellaceae_Pseudohongiella	Bacteria_Proteobacteria_Gammaproteobacteria_Oceanospirillales_Pseudohongiellaceae_Pseudohongiella_unc
108	108	TGGGGAATTTTGGACAATGGGCGCAAGCCTGATCCAGCCATGCCGCGTGCGGGAAGAAGGCCTTCGGGTTGTAAACCGCTTTCAGGTGGAAAGAAATCATTCTGGCCAATACCCAGGATGGATGACGGTACCATCAGAAGAAGCACCGGCTAACTACGTGCCAGCAGCCGCGGTAATACGTAGGGTGCGAGCGTTAATCGGAATTACTGGGCGTAAAGCGTGCGCAGGCGGCTTTTTAAGCCAGACGTGAAATCCCCGGGCTTAACCTGGGAACTGCGTTTGGAACTGGAAAGCTAGAGTGTGTCAGAGGGGGGTGGAATTCCGCGTGTAGCAGTGAAATGCGTAGATATGCGGAGGAACACCGATGGCGAAGGCAGCCCCCTGGGATAACACTGACGC…	Bacteria	Bacteria_Proteobacteria	Bacteria_Proteobacteria_Gammaproteobacteria	Bacteria_Proteobacteria_Gammaproteobacteria_Burkholderiales	Bacteria_Proteobacteria_Gammaproteobacteria_Burkholderiales_Hydrogenophilaceae	Bacteria_Proteobacteria_Gammaproteobacteria_Burkholderiales_Hydrogenophilaceae_unc	Bacteria_Proteobacteria_Gammaproteobacteria_Burkholderiales_Hydrogenophilaceae_unc_unc
109	109	TGGGGAATATTGCACAATGGGGGAAACCCTGATGCAGCGACGCCGCGTGGAGGATGAAGGTCTTCGGGTTGTAAACTCCTTTTCTTGGGAAAGATAATGACGGTACCCAAGGAATAAGCCACGGCTAACTCTGTGCCAGCAGCCGCGGTAAGACAGAGGTGGCGAGCGTTGTTCGGAATTACTGGGCTTAAAGGGCGAGTAGGCGGTGGAGCAAGTCTGAGGTGGAATCTTAGGGCTTAACCCTAAAACTGCCTTAGAAACTGTTTTACTTGAGTCAGTGAGGGGAGGGCGGAATTCCTGGTGTAGCGGTGAAATGCGTAGATATCAGGAGGAAGGCCTGTGGCGAAGGCGGCCCTCTGGCACTGTACTGACGCTGAGGCGCGAAAGCGTGGGTAGCAA…	Bacteria	Bacteria_Nitrospirota	Bacteria_Nitrospirota_Thermodesulfovibrionia	Bacteria_Nitrospirota_Thermodesulfovibrionia_unc	Bacteria_Nitrospirota_Thermodesulfovibrionia_unc_unc	Bacteria_Nitrospirota_Thermodesulfovibrionia_unc_unc_unc	Bacteria_Nitrospirota_Thermodesulfovibrionia_unc_unc_unc_unc
110	110	TGGGGAATATTGGACAATGGGCGAAAGCATGATCCAGCAATACCGCGTGTGTGAAGAAGGCCTTAGGGTTGTAAAGCACTTTCAATTGGGAGGAAAACCTACCGGTCAATACCCGGTAGCTTGACATTACCTTTAGAAGAAGCACCGGCTAACTCCGTGCCAGCAGCCGCGGTAATACGGAGGGTGCGAGCGTTAATCGGAATTACTGGGCGTAAAGCGTGCGTAGGCGGTTCGTTAAGTCAGATGTGAAAGCCCTGGGCTCAACCTGGGAACTGCATTTGAAACTGGCGGACTAGAGTTTAGTAGAGGGGAGTGGAATTTCAGGTGTAGCGGTGAAATGCGTAGATATCTGAAGGAACACCAGTGGCGAAGGCGACTCCCTGGACTAGAACTGACGCT…	Bacteria	Bacteria_Proteobacteria	Bacteria_Proteobacteria_Gammaproteobacteria	Bacteria_Proteobacteria_Gammaproteobacteria_Methylococcales	Bacteria_Proteobacteria_Gammaproteobacteria_Methylococcales_Methylomonadaceae	Bacteria_Proteobacteria_Gammaproteobacteria_Methylococcales_Methylomonadaceae_Methylobacter	Bacteria_Proteobacteria_Gammaproteobacteria_Methylococcales_Methylomonadaceae_Methylobacter_unc
111	111	TGGGGAATCTTAGACAATGGGGGAAACCCTGATCTAGCCATGCCGCGTGATCGATGAAGGCCTTAGGGTTGTAAAGATCTTTCAGGTGGGAAGATAATGACTGTACCACCAGAAGAAGCCCCGGCTAACTCCGTGCCAGCAGCCGCGGTAATACGGAGGGGGCTAGCGTTATTCGGAATTACTGGGCGTAAAGCGCACGTAGGCGGACTGGAAAGTCAGAGGTGAAATCCCAGGGCTCAACCTTGGAACTGCCTTTGAAACTCTCAGTCTTGAGGTCGAGAGAGGTGAGTGGAATTCCGAGTGTAGAGGTGAAATTCGTAGATATTCGGAGGAACACCAGTGGCGAAGGCGGCTCACTGGCTCGATACTGACGCTGAGGTGCGAAAGCGTGGGGAGCAA…	Bacteria	Bacteria_Proteobacteria	Bacteria_Proteobacteria_Alphaproteobacteria	Bacteria_Proteobacteria_Alphaproteobacteria_Rhodobacterales	Bacteria_Proteobacteria_Alphaproteobacteria_Rhodobacterales_Rhodobacteraceae	Bacteria_Proteobacteria_Alphaproteobacteria_Rhodobacterales_Rhodobacteraceae_Pseudorhodobacter	Bacteria_Proteobacteria_Alphaproteobacteria_Rhodobacterales_Rhodobacteraceae_Pseudorhodobacter_unc
112	112	TGGGGAATCTTAGACAATGGGGGAAACCCTGATCTAGCCATGCCGCGTGATCGATGAAGGCCTTAGGGTTGTAAAGATCTTTCAGATGGGAAGATAATGACGGTACCATCAGAAGAAGCCCCGGCTAACTCCGTGCCAGCAGCCGCGGTAATACGGAGGGGGCTAGCGTTATTCGGAATTACTGGGCGTAAAGCGCACGTAGGCGGATTAGAAAGTCAGAGGTGAAATCCCAGGGCTCAACCTTGGAACTGCCTTTGAAACTCCTAGTCTTGAGGTCGAGAGAGGTGAGTGGAATTCCGAGTGTAGAGGTGAAATTCGTAGATATTCGGAGGAACACCAGTGGCGAAGGCGGCTCACTGGCTCGATACTGACGCTGAGGTGCGAAAGCGTGGGGAGCAA…	Bacteria	Bacteria_Proteobacteria	Bacteria_Proteobacteria_Alphaproteobacteria	Bacteria_Proteobacteria_Alphaproteobacteria_Rhodobacterales	Bacteria_Proteobacteria_Alphaproteobacteria_Rhodobacterales_Rhodobacteraceae	Bacteria_Proteobacteria_Alphaproteobacteria_Rhodobacterales_Rhodobacteraceae_Pseudorhodobacter	Bacteria_Proteobacteria_Alphaproteobacteria_Rhodobacterales_Rhodobacteraceae_Pseudorhodobacter_collinsensis/psychrotolerans/sinensis
113	113	TGGGGAATTTTGGACAATGGGCGCAAGCCTGATCCAGCCATTCCGCGTGAGTGAAGAAGGCCTTCGGGTTGTAAAGCTCTTTCGCAAGGGAAGAAACGTTACGAGCGAATAACTCGTGATAATGACGGTACCTTGATAAGAAGCACCGGCTAACTACGTGCCAGCAGCCGCGGTAATACGTAGGGTGCGAGCGTTAATCGGAATTACTGGGCGTAAAGCGTGCGCAGGCGGTTTTGTAAGTCAGATGTGAAATCCCCGGGCTCAACCTGGGAACTGCGTTTGAAACTACAAGGCTAGAGTGTAGCAGAGGGGGGTAGAATTCCACGTGTAGCAGTGAAATGCGTAGAGATGTGGAGGAATACCAATGGCGAAGGCAGCCCCCTGGGTTAACACTGACGC…	Bacteria	Bacteria_Proteobacteria	Bacteria_Proteobacteria_Gammaproteobacteria	Bacteria_Proteobacteria_Gammaproteobacteria_Burkholderiales	Bacteria_Proteobacteria_Gammaproteobacteria_Burkholderiales_Methylophilaceae	Bacteria_Proteobacteria_Gammaproteobacteria_Burkholderiales_Methylophilaceae_Candidatus_Methylopumilus	Bacteria_Proteobacteria_Gammaproteobacteria_Burkholderiales_Methylophilaceae_Candidatus_Methylopumilus_unc
114	114	TCGGGAATTTTGGGCAATGGGCGAAAGCCTGACCCAGCAACGCCGCGTGAAGGATGAAGTATTTCGGTATGTAAACTTCGAAAGAATAGGAAGAATAAATGACGGTACTATTTATAAGGTCCGGCTAACTACGTGCCAGCAGCCGCGGTAATACGTAGGGACCAAGCGTTGTTCGGATTTACTGGGCGTAAAGGGCGCGTAGGCGGCTCTGTAAGTCACTTGTGAAATCTCTGAGCTTAACTCAGAACGGCCAAGTGATACTGCAGAGCTAGAGTGTAGAAGGGGCAATCGGAATTCTTGGTGTAGCGGTGAAATGCGTAGATATCAAGAGGAACACCTGAGGTGAAGACGGGTTGCTGGTCTAACACTGACGCTGAGGCGCGAAAGCCAGGGGAGCAA…	Bacteria	Bacteria_Acidobacteriota	Bacteria_Acidobacteriota_Blastocatellia	Bacteria_Acidobacteriota_Blastocatellia_Blastocatellales	Bacteria_Acidobacteriota_Blastocatellia_Blastocatellales_Blastocatellaceae	Bacteria_Acidobacteriota_Blastocatellia_Blastocatellales_Blastocatellaceae_unc	Bacteria_Acidobacteriota_Blastocatellia_Blastocatellales_Blastocatellaceae_unc_unc
115	115	TGGGGAATTTTGGACAATGGGCGAAAGCCTGATCCAGCCATTCCGCGTGAGTGAAGAAGGCCTTCGGGTTGTAAAGCTCTTTCGGCAGGAACGAAATAGTTACGGTTAATAACCGTGATTTCTGACGGTACCTGAAGAAGAAGCACCGGCTAACTACGTGCCAGCAGCCGCGGTAATACGTAGGGTGCGAGCGTTAATCGGAATTACTGGGCGTAAAGCGTGCGCAGGCGGTTTTGTAAGTCAGATGTGAAAGCCCCGGGCTTAACCTGGGAATGGCGTTTGAAACTACAAGGCTAGAGTGTGTCAGAGGGGGGTAGAATTCCACGTGTAGCAGTGAAATGCGTAGAGATGTGGAGGAATACCGATGGCGAAGGCAGCCCCCTGGGATAACACTGACGC…	Bacteria	Bacteria_Proteobacteria	Bacteria_Proteobacteria_Gammaproteobacteria	Bacteria_Proteobacteria_Gammaproteobacteria_Burkholderiales	Bacteria_Proteobacteria_Gammaproteobacteria_Burkholderiales_Sulfuricellaceae	Bacteria_Proteobacteria_Gammaproteobacteria_Burkholderiales_Sulfuricellaceae_Ferritrophicum	Bacteria_Proteobacteria_Gammaproteobacteria_Burkholderiales_Sulfuricellaceae_Ferritrophicum_unc
116	116	TGGGGAATATTGCGCAATGGGGGAAACCCTGACGCAGCAATACCGCGTGAGTGAAGAAGGTTTTCGGATCGTAAAGCTCTGTTATTGGGGAAGAAAAAAAGACGGTACCCAAGAAGAAAGTCCCGGCTAACTACGTGCCAGCAGCCGCGGTAATACGTAGGGGACAAGCGTTGTCCGGATTTACTGGGCGTAAAGGGCACGCAGGCGGTTTTTTAAGTCAGATGTGAAAGGTACCGGCTCAACCGGTGACATGCATTTGAAACTGAAAGACTTGAGTATTGGAGAGGCAAGTGGAATTCCTAGTGTAGCGGTGAAATGCGTAGATATTAGGAGGAACACCGGTGGCGAAGGCGGCTTGCTGGACAAATACTGACGCTGAGGTGCGAAAGCGTGGGGAGC…	Bacteria	Bacteria_Firmicutes	Bacteria_Firmicutes_Clostridia	Bacteria_Firmicutes_Clostridia_Eubacteriales	Bacteria_Firmicutes_Clostridia_Eubacteriales_Eubacteriaceae	Bacteria_Firmicutes_Clostridia_Eubacteriales_Eubacteriaceae_Acetobacterium	Bacteria_Firmicutes_Clostridia_Eubacteriales_Eubacteriaceae_Acetobacterium_carbinolicum/psammolithicum/submarinus
117	117	TGGGGAATCTTGGACAATGGGGGAAACCCTGATCCAGCCATGCCGCGTGAGTGATGAAGGCCTTAGGGTTGTAAAGCTCTTTCGCCAGGGAAGATAATGACGGTACCTGGATAAGAAGCCCCGGCTAACTCCGTGCCAGCAGCCGCGGTAATACGGAGGGGGCTAGCGTTGTTCGGAATTACTGGGCGTAAAGCGCACGTAGGCGGCTATCCAAGTTGGGGGTGAAATCCCTGGGCTTAACCCAGGAACTGCCTTCAAAACTGGATGGCTAGAGTCCGAGAGAGGTGAGTGGAATTTCCAGTGTAGAGGTGAAATTCGTAGATATTGGAAAGAACACCAGTGGCGAAGGCGGCTCACTGGCTCGGTACTGACGCTGAGGTGCGACAGCGTGGGGAGCAA…	Bacteria	Bacteria_Proteobacteria	Bacteria_Proteobacteria_Alphaproteobacteria	Bacteria_Proteobacteria_Alphaproteobacteria_Parvibaculales	Bacteria_Proteobacteria_Alphaproteobacteria_Parvibaculales_Parvibaculaceae	Bacteria_Proteobacteria_Alphaproteobacteria_Parvibaculales_Parvibaculaceae_Parvibaculum	Bacteria_Proteobacteria_Alphaproteobacteria_Parvibaculales_Parvibaculaceae_Parvibaculum_lavamentivorans
118	118	TGGGGAATTTTGGACAATGGGCGCAAGCCTGATCCAGCCATTCCGCGTGAGTGAAGAAGGCCTTCGGGTTGTAAAGCTCTTTCGCAAGGGAAGAAAACTTACACAATAACACTGTGTGAGGCTGACGGTACCTTGATAAGAAGCACCGGCTAACTACGTGCCAGCAGCCGCGGTAATACGTAGGGTGCGAGCGTTAATCGGAATTACTGGGCGTAAAGCGTGCGCAGGCGGTTTGGCAAGTCAGATGTGAAATCCCCGAGCTCAACTTGGGAACTGCGTTTGAAACTGCCAGACTAGAATATGTCAGAGGGGGGTAGAATTCCACGTGTAGCAGTGAAATGCGTAGAGATGTGGAGGAATACCAATGGCGAAGGCAGCCCCCTGGGATAATATTGACGC…	Bacteria	Bacteria_Proteobacteria	Bacteria_Proteobacteria_Gammaproteobacteria	Bacteria_Proteobacteria_Gammaproteobacteria_Burkholderiales	Bacteria_Proteobacteria_Gammaproteobacteria_Burkholderiales_Methylophilaceae	Bacteria_Proteobacteria_Gammaproteobacteria_Burkholderiales_Methylophilaceae_Methylophilus	Bacteria_Proteobacteria_Gammaproteobacteria_Burkholderiales_Methylophilaceae_Methylophilus_rhizosphaerae
119	119	TGAGGAATATTGCTCAATGGGCGAAAGCCTGAAGCAGCGACGCCGCGTGAGGGATGAAATCCGTTAGGATGTAAACCTCTGTGGAGAGGGACGAAAGCCCCGTTTTAAACGGGAGCGACGGTACCTTTTTAGAAAGCACCGGCTAACTACGTGCCAGCAGCCGCGGTAATACGTAGGGTGCGAGCGTTGTCCGGAATTACTGGGTGTAAAGGGTCCGTAGGCGGGTGGATAAGTCAATGGTGAAATCTCACAGCTCAACTGTGAAACTGCCTTTGATACTGTCCATCTTGAGTGTGAGAGAGGATGATGGAATTCATGGTGTAGCGGTGAAATGCGTAGATATCATGAAGAACACCAGTTGCGAAGGCGATCATCTGGCTCATAACTGACGCTGAGGGA…	Bacteria	Bacteria_Bacteroidota	Bacteria_Bacteroidota_unc	Bacteria_Bacteroidota_unc_unc	Bacteria_Bacteroidota_unc_unc_unc	Bacteria_Bacteroidota_unc_unc_unc_unc	Bacteria_Bacteroidota_unc_unc_unc_unc_unc
120	120	TGGGGAATTTTGCGCAATGGGGGCAACCCTGACGCAGCGACGCCGCGTGAGTGATGAAGGCCTTCGGGTTGTAAAACTCTGTCTAGAGGGAAGATAGTGACGGTACCTCTGGAGGAAGCCCCGGCTAACTACGTGCCAGCAGCCGCGGTAAGACGTAGGGGGCGAGCGTTGTCCGGAATTACTGGGCGTAAAGGGCGTGTAGGCGGCCTGCTAAGTCAGCTGTGAAATCCCCCGGCTCAACTGGGGGCCTGCAGTTGATACTAACAGGCTTGAGTGCAGGAGAGGAAGGTGGAATTCCCGGTGTAGCGGTGAAATGCGTAGATATCGGGAGGAACACCGGTGGCGAAGGCGGCCTTCTGGCCTGTAACTGACGCTGAGGCGCGAAAGCTAGGGGAGCAA…	Bacteria	Bacteria_Firmicutes	Bacteria_Firmicutes_Dethiobacteria	Bacteria_Firmicutes_Dethiobacteria_Dethiobacterales	Bacteria_Firmicutes_Dethiobacteria_Dethiobacterales_Dethiobacteraceae	Bacteria_Firmicutes_Dethiobacteria_Dethiobacterales_Dethiobacteraceae_unc	Bacteria_Firmicutes_Dethiobacteria_Dethiobacterales_Dethiobacteraceae_unc_unc
121	121	TGGGGAATTTTGGACAATGGGCGAAAGCCTGATCCAGCCATTCCGCGTGAGTGAAGAAGGCCTTCGGGTTGTAAAGCTCTTTCGCAAGAGAAGAAAACTTGCTTTCTAATAAAGAGTGAGGCTGACGGTATCTTGATAAGAAGCACCGGCTAACTACGTGCCAGCAGCCGCGGTAATACGTAGGGTGCGAGCGTTAATCGGAATTACTGGGCGTAAAGCGTGCGCAGGCTGTTTTGTAAGTCAGATGTGAAATCCCTGAGCTCAACTTAGGAACTGCGTTTGAAACTACAAGACTAGAATATGTCAGAGGGGGGTAGAATTCCACGTGTAGCAGTGAAATGCGTAGAGATGTGGAGGAATACCAATGGCGAAGGCAGCCCCCTGGGATAATATTGACGC…	Bacteria	Bacteria_Proteobacteria	Bacteria_Proteobacteria_Gammaproteobacteria	Bacteria_Proteobacteria_Gammaproteobacteria_Burkholderiales	Bacteria_Proteobacteria_Gammaproteobacteria_Burkholderiales_Methylophilaceae	Bacteria_Proteobacteria_Gammaproteobacteria_Burkholderiales_Methylophilaceae_Methylotenera	Bacteria_Proteobacteria_Gammaproteobacteria_Burkholderiales_Methylophilaceae_Methylotenera_unc
122	122	TGAGGAATTTTGCGCAATGGGGGAAACCCTGACGCAGCGACGCCGCGTGGGTGATGAAGGCTTTCGAGTCGTAAAGCCCTGTCAAGTGGGAAGAACCGTCAATGTGCTAATACCACATTGATCTGACGGTACCACTAAAGGAAGCACCGGCTAACTCCGTGCCAGCAGCCGCGGTAATACGGAGGGTGCAAGCGTTGTTCGGAATTACTGGGCGTAAAGGGCGCGTAGGCGGCACTGTAAGTCAGATGTGAAAGTCCACGGCTTAACCGTGGAAGTGCATCTGATACTGCAGAGCTTGAGTATCGGAGGGGAAAGTAGAATTCCCGGTGTAGAGGTGAAATTCGTAGATATCGGGAGGAATACCGGTGGCGAAGGCGACTTTCTGGACGAATACTGACG…	Bacteria	Bacteria_Desulfobacterota	Bacteria_Desulfobacterota_Desulfobulbia	Bacteria_Desulfobacterota_Desulfobulbia_Desulfobulbales	Bacteria_Desulfobacterota_Desulfobulbia_Desulfobulbales_Desulfurivibrionaceae	Bacteria_Desulfobacterota_Desulfobulbia_Desulfobulbales_Desulfurivibrionaceae_MSBL7	Bacteria_Desulfobacterota_Desulfobulbia_Desulfobulbales_Desulfurivibrionaceae_MSBL7_unc
123	123	TGGGGAATATTGGACAATGGGCGAAAGCCTGATCCAGCAATACCGCGTGTGTGAAGAAGGCCTGAGGGTTGTAAAGCACTTTCAATTGGGAGGAAAAAAGCAAGGTCAATACCCTTGCTCTTGACATTACCTTTAGAAGAAGCACCGGCTAACTCCGTGCCAGCAGCCGCGGTAATACGGAGGGTGCAAGCGTTAATCGGAATTACTGGGCGTAAAGCGTGCGTAGGCGGTTATTTAAGTCAGATGTGAAAGCCCTGGGCTTAACCTGGGAACTGCATTTGATACTGGGTAACTAGAGTTTAATAGAGGAGAGTGGAATTTCAGGTGTAGCGGTGAAATGCGTAGAGATCTGAAGGAACACCAGTGGCGAAGGCGGCTCTCTGGATTAAAACTGACGCT…	Bacteria	Bacteria_Proteobacteria	Bacteria_Proteobacteria_Gammaproteobacteria	Bacteria_Proteobacteria_Gammaproteobacteria_Methylococcales	Bacteria_Proteobacteria_Gammaproteobacteria_Methylococcales_Methylomonadaceae	Bacteria_Proteobacteria_Gammaproteobacteria_Methylococcales_Methylomonadaceae_Methylobacter	Bacteria_Proteobacteria_Gammaproteobacteria_Methylococcales_Methylomonadaceae_Methylobacter_unc
124	124	TGGGGAATCTTGGACAATGGGGGAAACCCTGATCCAGCCATGCCGCGTGAGTGATGAAGGCCTTAGGGTTGTAAAGCTCTTTCGCCAGGGAAGATAATGACGGTACCTGGATAAGAAGCCCCGGCTAACTCCGTGCCAGCAGCCGCGGTAATACGGAGGGGGCTAGCGTTGTTCGGAATTACTGGGCGTAAAGCGCACGTAGGCGGCTATCCAAGTTGGAGGTGAAATCCCTGGGCTTAACCCAGGAACTGCCTTCAAAACTGGATGGCTAGAGTCCGAGAGAGGTGAGTGGAATTTCCAGTGTAGAGGTGAAATTCGTAGATATTGGAAAGAACACCAGTGGCGAAGGCGGCTCACTGGCTCGGTACTGACGCTGAGGTGCGACAGCGTGGGGAGCAA…	Bacteria	Bacteria_Proteobacteria	Bacteria_Proteobacteria_Alphaproteobacteria	Bacteria_Proteobacteria_Alphaproteobacteria_Parvibaculales	Bacteria_Proteobacteria_Alphaproteobacteria_Parvibaculales_Parvibaculaceae	Bacteria_Proteobacteria_Alphaproteobacteria_Parvibaculales_Parvibaculaceae_Parvibaculum	Bacteria_Proteobacteria_Alphaproteobacteria_Parvibaculales_Parvibaculaceae_Parvibaculum_unc
125	125	TGGGGAATTTTGGACAATGGGGGCAACCCTGATCCAGCCATTCCGCGTGAGTGAAGAAGGCCTTCGGGTTGTAAAGCTCTTTCGCAAGGGAAGAAACGATGTAAGTGAATAGCTTATGTTAATGACGGTACCTTGATAAGAAGCACCGGCTAACTACGTGCCAGCAGCCGCGGTAATACGTAGGGTGCAAGCGTTAATCGGAATTACTGGGCGTAAAGCGTGCGCAGGCGGCCTTAAAAGTCAGATGTGAAATCCCCGAGCTCAACTTGGGAACTGCGTTTGAAACTCTAAGGCTAGAATATGTCAGAGGGGGGTAGAATTCCACGTGTAGCAGTGAAATGCGTAGAGATGTGGAGGAATACCAATGGCGAAGGCAGCCCCCTGGGATAATATTGACGC…	Bacteria	Bacteria_Proteobacteria	Bacteria_Proteobacteria_Gammaproteobacteria	Bacteria_Proteobacteria_Gammaproteobacteria_Burkholderiales	Bacteria_Proteobacteria_Gammaproteobacteria_Burkholderiales_Methylophilaceae	Bacteria_Proteobacteria_Gammaproteobacteria_Burkholderiales_Methylophilaceae_Methylotenera	Bacteria_Proteobacteria_Gammaproteobacteria_Burkholderiales_Methylophilaceae_Methylotenera_unc
126	126	TGGGGAATTTTGGACAATGGGCGAAAGCCTGATCCAGCAATGCCGCGTGCAGGATGAAGGCCTTCGGGTTGTAAACTGCTTTTGTACGGAACGAAACGGTTCTCTCTAATAAAGGGGGCTAATGACGGTACCGTAAGAATAAGCACCGGCTAACTACGTGCCAGCAGCCGCGGTAATACGTAGGGTGCGAGCGTTAATCGGAATTACTGGGCGTAAAGCGTGCGCAGGCGGTTATATAAGACAGATGTGAAATCCCCGGGCTCAACCTGGGACCTGCATTTGTGACTGTATAGCTAGAGTACGGTAGAGGGGGATGGAATTCCGCGTGTAGCAGTGAAATGCGTAGATATGCGGAGGAACACCGATGGCGAAGGCAATCCCCTGGACCTGTACTGACGC…	Bacteria	Bacteria_Proteobacteria	Bacteria_Proteobacteria_Gammaproteobacteria	Bacteria_Proteobacteria_Gammaproteobacteria_Burkholderiales	Bacteria_Proteobacteria_Gammaproteobacteria_Burkholderiales_Comamonadaceae	Bacteria_Proteobacteria_Gammaproteobacteria_Burkholderiales_Comamonadaceae_Rhodoferax	Bacteria_Proteobacteria_Gammaproteobacteria_Burkholderiales_Comamonadaceae_Rhodoferax_unc
127	127	TGGGGAATTTTGGACAATGGGGGCAACCCTGATCCAGCCATTCCGCGTGAGTGAAGAAGGCCTTCGGGTTGTAAAGCTCTTTCAGCAGGAACGAAACGGCAGGTCTTAATACGGCTTGCTAATGACGGTACCTGCAGAAGAAGCACCGGCTAACTACGTGCCAGCAGCCGCGGTAATACGTAGGGTGCGAGCGTTAATCGGAATTACTGGGCGTAAAGCGTGCGCAGGCGGCGACATAAGACAGATGTGAAATCCCCGGGCTCAACCTGGGAACTGCGTTTGTGACTGTGTGGCTAGAGTGTAGCAGAGGGGGGTGGAATTCCACGTGTAGCAGTGAAATGCGTAGAGATGTGGAGGAACACCGATGGCGAAGGCAGCCCCCTGGGTTAACACTGACGC…	Bacteria	Bacteria_Proteobacteria	Bacteria_Proteobacteria_Gammaproteobacteria	Bacteria_Proteobacteria_Gammaproteobacteria_Burkholderiales	Bacteria_Proteobacteria_Gammaproteobacteria_Burkholderiales_Rhodocyclaceae	Bacteria_Proteobacteria_Gammaproteobacteria_Burkholderiales_Rhodocyclaceae_Sulfuritalea	Bacteria_Proteobacteria_Gammaproteobacteria_Burkholderiales_Rhodocyclaceae_Sulfuritalea_unc
128	128	TGGGGAATCTTAGACAATGGGGGAAACCCTGATCTAGCCATGCCGCGTGATCGATGAAGGCCTTAGGGTTGTAAAGATCTTTCAGTGGGGAAGATAATGACGGTACCCACAGAAGAAGCCCCGGCTAACTCCGTGCCAGCAGCCGCGGTAATACGGAGGGGGCTAGCGTTATTCGGAATTACTGGGCGTAAAGCGCACGTAGGCGGATTGGTAAGTTGGAGGTGAAATCCCAGGGCTCAACCCTGGAACTGCCTTCAAAACTCCCAGTCTTGAGATCGAGAGAGGTGAGTGGAATTCCGAGTGTAGAGGTGAAATTCGTAGATATTCGGAGGAACACCAGTGGCGAAGGCGGCTCACTGGCTCGATACTGACGCTGAGGTGCGAAAGCGTGGGGAGCAA…	Bacteria	Bacteria_Proteobacteria	Bacteria_Proteobacteria_Alphaproteobacteria	Bacteria_Proteobacteria_Alphaproteobacteria_Rhodobacterales	Bacteria_Proteobacteria_Alphaproteobacteria_Rhodobacterales_Rhodobacteraceae	Bacteria_Proteobacteria_Alphaproteobacteria_Rhodobacterales_Rhodobacteraceae_Cereibacter	Bacteria_Proteobacteria_Alphaproteobacteria_Rhodobacterales_Rhodobacteraceae_Cereibacter_unc
129	129	TGAGGAATATTGCGCAATGGGGGAAACCCTGACGCAGCGACGCCGCGTGGATGATGAAGGCCTTCGGGTCGTAAAATCCTGTCAAGTGGAAAGAAGTGCATGGTGGCTAATACCTGCTGTGCTTGACGGTACCACTGAAGGAAGCACCGGCTAACTCCGTGCCAGCAGCCGCGGTAATACGGAGGGTGCAAGCGTTGTTCGGAATTACTGGGCGTAAAGCGCGCGTAGGCGGTTTTATAAGTCAGATGTGAAAGCCCTCGGCTCAACCGGGGACGTGCATTTGAAACTGTGAGACTTGAGTATTGGAGGGGGTGGTGGAATTCCCGGTGTAGAGGTGAAATTCGTAGATATCGGGAGGAATACCAGTGGCGAAGGCGACCACCTGGCCAAATACTGACG…	Bacteria	Bacteria_Desulfobacterota	Bacteria_Desulfobacterota_Desulfobulbia	Bacteria_Desulfobacterota_Desulfobulbia_Desulfobulbales	Bacteria_Desulfobacterota_Desulfobulbia_Desulfobulbales_Desulfocapsaceae	Bacteria_Desulfobacterota_Desulfobulbia_Desulfobulbales_Desulfocapsaceae_unc	Bacteria_Desulfobacterota_Desulfobulbia_Desulfobulbales_Desulfocapsaceae_unc_unc
130	130	TGGGGAATTTTGGACAATGGGCGAAAGCCTGATCCAGCCATGCCGCGTGCAGGATGAAGGCCTTCGGGTTGTAAACTGCTTTTGTACGGAACGAAAAGACTCTGGTTAATACCTGGGGTCCATGACGGTACCGTAAGAATAAGCACCGGCTAACTACGTGCCAGCAGCCGCGGTAATACGTAGGGTGCAAGCGTTAATCGGAATTACTGGGCGTAAAGCGTGCGCAGGCGGTTATGTAAGACAGATGTGAAATCCCCGGGCTCAACCTGGGAACTGCATTTGTGACTGCATAGCTAGAGTACGGTAGAGGGGGATGGAATTCCGCGTGTAGCAGTGAAATGCGTAGATATGCGGAGGAACACCGATGGCGAAGGCAATCCCCTGGACCTGTACTGACGC…	Bacteria	Bacteria_Proteobacteria	Bacteria_Proteobacteria_Gammaproteobacteria	Bacteria_Proteobacteria_Gammaproteobacteria_Burkholderiales	Bacteria_Proteobacteria_Gammaproteobacteria_Burkholderiales_Comamonadaceae	Bacteria_Proteobacteria_Gammaproteobacteria_Burkholderiales_Comamonadaceae_Acidovorax	Bacteria_Proteobacteria_Gammaproteobacteria_Burkholderiales_Comamonadaceae_Acidovorax_radicis
131	131	TGGGGAATTTTGGACAATGGGGGCAACCCTGATCCAGCCATTCCGCGTGAGTGAAGAAGGCCTTCGGGTTGTAAAGCTCTTTCAGCAGGAACGAAACGGTGGGAGCTAATATCTTTCATCAATGACGGTACCTGAAGAAGAAGCACCGGCTAACTACGTGCCAGCAGCCGCGGTAATACGTAGGGTGCGAGCGTTAATCGGAATTACTGGGCGTAAAGCGTGCGCAGGTGGTTTTGTAAGACAGATGTGAAATCCCCGGGCTTAACCTGGGAACTGCGTTTGTGACTGCAAGACTCGAGTGCGGCAGAGGGGGGTGGAATTCCACGTGTAGCAGTGAAATGCGTAGAGATGTGGAGGAACACCGATGGCGAAGGCAGCCCCCTGGGTCGACACTGACGC…	Bacteria	Bacteria_Proteobacteria	Bacteria_Proteobacteria_Gammaproteobacteria	Bacteria_Proteobacteria_Gammaproteobacteria_Burkholderiales	Bacteria_Proteobacteria_Gammaproteobacteria_Burkholderiales_Rhodocyclaceae	Bacteria_Proteobacteria_Gammaproteobacteria_Burkholderiales_Rhodocyclaceae_Sulfuritalea	Bacteria_Proteobacteria_Gammaproteobacteria_Burkholderiales_Rhodocyclaceae_Sulfuritalea_unc
132	132	TGAGGAATTTTGCGCAATGGGGGAAACCCTGACGCAGCAACGCCGCGTGAGTGAAGAAGGCTTTCGGGTCGTAAAGCTCTGTCAAGAGGGAAGAAAGTGGGAGATGGTAATACTGTTTTCTATTGACGGTACCTCTGAAGGAAGCACCGGCTAACTCCGTGCCAGCAGCCGCGGTAATACGGGGGGTGCAAGCGTTATTCGGATTTATTGGGCGTAAAGAGCGCGTAGGCGGTTTATCAAGTCAGATGTGAAAGCCCTGGGCTCAACCTGGGAAGTGCATTTGAAACTAGTAGACTTGAGTATGGGAGAGGGGAGTGGAATTCCTGGTGTAGAGGTGAAATTCGTAGATATCAGGAGGAACACCGGTGGCGAAGGCGACTTCCTGGACCAATACTGACG…	Bacteria	Bacteria_Desulfobacterota	Bacteria_Desulfobacterota_Desulfobacteria	Bacteria_Desulfobacterota_Desulfobacteria_Desulfobacterales	Bacteria_Desulfobacterota_Desulfobacteria_Desulfobacterales_Desulfosarcinaceae	Bacteria_Desulfobacterota_Desulfobacteria_Desulfobacterales_Desulfosarcinaceae_Desulfatirhabdium	Bacteria_Desulfobacterota_Desulfobacteria_Desulfobacterales_Desulfosarcinaceae_Desulfatirhabdium_unc
133	133	TGGGGAATTTTGGACAATGGGCGAAAGCCTGATCCAGCAATGCCGCGTGCAGGAAGAAGGCCTTCGGGTTGTAAACTGCTTTTGTACGGAACGAAACGGTCCTTTCTAATAAAGAGGGCTAATGACGGTACCGTAAGAATAAGCACCGGCTAACTACGTGCCAGCAGCCGCGGTAATACGTAGGGTGCGAGCGTTAATCGGAATTACTGGGCGTAAAGCGTGCGCAGGCGGTTCTATAAGACAGATGTGAAATCCCCGGGCTCAACCTGGGAATGGCATTTGTGACTGTAGAGCTAGAGTACGGTAGAGGGGGATGGAATTCCGCGTGTAGCAGTGAAATGCGTAGATATGCGGAGGAACACCGATGGCGAAGGCAATCCCCTGGACCTGTACTGACGC…	Bacteria	Bacteria_Proteobacteria	Bacteria_Proteobacteria_Gammaproteobacteria	Bacteria_Proteobacteria_Gammaproteobacteria_Burkholderiales	Bacteria_Proteobacteria_Gammaproteobacteria_Burkholderiales_Comamonadaceae	Bacteria_Proteobacteria_Gammaproteobacteria_Burkholderiales_Comamonadaceae_Polaromonas	Bacteria_Proteobacteria_Gammaproteobacteria_Burkholderiales_Comamonadaceae_Polaromonas_eurypsychrophila
134	134	TGGGGAATATTGGACAATGGGCGAAAGCCTGATCCAGCAATGCCGCGTGAGTGATGAAGGCCTTAGGGTTGTAAAGCTCTTTTACCAGGGATGATAATGACAGTACCTGGAGAATAAGCTCCGGCTAACTCCGTGCCAGCAGCCGCGGTAATACGGAGGGAGCTAGCGTTGTTCGGAATTACTGGGCGTAAAGAGTACGTAGGCGGTGATTCAAGTCAGAGGTGAAAGCCTGGAGCTCAACTCCAGAACTGCCTTTGAAACTAGATCGCTAGAATTGTGGAGAGGTTAGTGGAATTCCGAGTGTAGAGGTGAAATTCGTAGATATTCGGAAGAACACCAGTGGCGAAGGCGACTAACTGGACACATATTGACGCTGAGGTACGAAAGCGTGGGGAGCAA…	Bacteria	Bacteria_Proteobacteria	Bacteria_Proteobacteria_Alphaproteobacteria	Bacteria_Proteobacteria_Alphaproteobacteria_Sphingomonadales	Bacteria_Proteobacteria_Alphaproteobacteria_Sphingomonadales_Sphingomonadaceae	Bacteria_Proteobacteria_Alphaproteobacteria_Sphingomonadales_Sphingomonadaceae_Sphingorhabdus	Bacteria_Proteobacteria_Alphaproteobacteria_Sphingomonadales_Sphingomonadaceae_Sphingorhabdus_planktonica
135	135	TGGGGAATCTTAGACAATGGGGGAAACCCTGATCTAGCCATGCCGCGTGATCGATGAAGGCCTTAGGGTTGTAAAGATCTTTCAGTTGGGAAGATAATGACGGTACCAACAGAAGAAGCCCCGGCTAACTCCGTGCCAGCAGCCGCGGTAATACGGAGGGGGCTAGCGTTATTCGGAATTACTGGGCGTAAAGCGCACGTAGGCGGATTAGCAAGTCAGAGGTGAAATCCCAGGGCTCAACCTTGGAACTGCCTTTGAAACTGCTAGTCTTGAGGTCGAGAGAGGTGAGTGGAATTCCGAGTGTAGAGGTGAAATTCGTAGATATTCGGAGGAACACCAGTGGCGAAGGCGGCTCACTGGCTCGATACTGACGCTGAGGTGCGAAAGCGTGGGGAGCAA…	Bacteria	Bacteria_Proteobacteria	Bacteria_Proteobacteria_Alphaproteobacteria	Bacteria_Proteobacteria_Alphaproteobacteria_Rhodobacterales	Bacteria_Proteobacteria_Alphaproteobacteria_Rhodobacterales_Rhodobacteraceae	Bacteria_Proteobacteria_Alphaproteobacteria_Rhodobacterales_Rhodobacteraceae_Pseudorhodobacter	Bacteria_Proteobacteria_Alphaproteobacteria_Rhodobacterales_Rhodobacteraceae_Pseudorhodobacter_unc
136	136	TGGGGAATTTTGGACAATGGGCGCAAGCCTGATCCAGCAATGCCGCGTGCAGGAAGAAGGCCTTCGGGTTGTAAACTGCTTTTGTACGGAACGAAACGGTCTGGATTAATACCCTGGGCTAATGACGGTACCGTAAGAATAAGCACCGGCTAACTACGTGCCAGCAGCCGCGGTAATACGTAGGGTGCGAGCGTTAATCGGAATTACTGGGCGTAAAGCGTGCGCAGGCGGTGATGTAAGACAGTCGTGAAATCCCCGGGCTCAACCTGGGAATTGCGATTGTGACTGCATCGCTGGAGTGCGGCAGAGGGGGATGGAATTCCGCGTGTAGCAGTGAAATGCGTAGATATGCGGAGGAACACCGATGGCGAAGGCAATCCCCTGGGCCTGCACTGACGC…	Bacteria	Bacteria_Proteobacteria	Bacteria_Proteobacteria_Gammaproteobacteria	Bacteria_Proteobacteria_Gammaproteobacteria_Burkholderiales	Bacteria_Proteobacteria_Gammaproteobacteria_Burkholderiales_Comamonadaceae	Bacteria_Proteobacteria_Gammaproteobacteria_Burkholderiales_Comamonadaceae_Hydrogenophaga	Bacteria_Proteobacteria_Gammaproteobacteria_Burkholderiales_Comamonadaceae_Hydrogenophaga_unc
137	137	TAAGGAATATTGCGCAATGGGCGAAAGCCTGACGCAGCGACGCCGCGTGGGGGATGAAGGTCTTCGGATTGTAAACCCCTTTCGGGAGGGAAGATGGAATGGGGTAACCCATTCGGACGGTACCTCCAGAAGCAGCCACGGCTAACTTCGTGCCAGCAGCCGCGGTAATACGAAGGTGGCAAGCGTTATTCGGATTTACTGGGCGTACAGGGAGCGTAGGCGGTTTGGTAAGCCCTCTGTGAAATCTCCAGGCTTAACCTGGAAAAGTCGGAGGGGACTGCTGGGCTAGAGGACGGGAGAGGAGCGCGGAATTCCCGGTGTAGCGGTGAAATGCGTAGAGATCGGGAGGAAGGCCGGTGGCGAAGGCGGCGCTCTGGAACGTTTCTGACGCTGAGGCTC…	Bacteria	Bacteria_Nitrospirota	Bacteria_Nitrospirota_Nitrospiria	Bacteria_Nitrospirota_Nitrospiria_Nitrospirales	Bacteria_Nitrospirota_Nitrospiria_Nitrospirales_Nitrospiraceae	Bacteria_Nitrospirota_Nitrospiria_Nitrospirales_Nitrospiraceae_Nitrospira	Bacteria_Nitrospirota_Nitrospiria_Nitrospirales_Nitrospiraceae_Nitrospira_unc
138	138	TGGGGAATATTGGACAATGGGCGAAAGCCTGATCCAGCCATGCCGCGTGTGTGAAGAAGGTCTTCGGATTGTAAAGCACTTTAAGTTGGGAGGAAGGGCAGTTACCTAATACGTAATTGTTTTGACGTTACCGACAGAATAAGCACCGGCTAACTCTGTGCCAGCAGCCGCGGTAATACAGAGGGTGCAAGCGTTAATCGGAATTACTGGGCGTAAAGCGCGCGTAGGTGGTTTGTTAAGTTGGATGTGAAATCCCCGGGCTCAACCTGGGAACTGCATTCAAAACTGACTGACTAGAGTATGGTAGAGGGTGGTGGAATTTCCTGTGTAGCGGTGAAATGCGTAGATATAGGAAGGAACACCAGTGGCGAAGGCGACCACCTGGACTAATACTGACAC…	Bacteria	Bacteria_Proteobacteria	Bacteria_Proteobacteria_Gammaproteobacteria	Bacteria_Proteobacteria_Gammaproteobacteria_Pseudomonadales	Bacteria_Proteobacteria_Gammaproteobacteria_Pseudomonadales_Pseudomonadaceae	Bacteria_Proteobacteria_Gammaproteobacteria_Pseudomonadales_Pseudomonadaceae_Pseudomonas	Bacteria_Proteobacteria_Gammaproteobacteria_Pseudomonadales_Pseudomonadaceae_Pseudomonas_fluorescens/poae
139	139	TGGGGAATTTTGGACAATGGGCGAAAGCCTGATCCAGCCATACCGCGTGAGTGAAGAAGGCCTTCGGGTTGTAAAGCTCTTTCAGCCGGAAAGAAAACGTGCGGGTTAATAACCCGTATGGATGACGGTACCGGAAGAAGAAGCACCGGCTAACTACGTGCCAGCAGCCGCGGTAATACGTAGGGTGCGAGCGTTAATCGGAATTACTGGGCGTAAAGCGTGCGCAGGCGGCTTTTTAAGCCAGATGTGAAATCCCCGGGCTTAACCTGGGAACTGCATTTGGAACTGGAAGGCTAGAGTGTAGCAGAGGGGGGTAGAATTCCACGTGTAGCAGTGAAATGCGTAGAGATGTGGAGGAATACCGATGGCGAAGGCAGCCCCCTGGGCTAACACTGACGC…	Bacteria	Bacteria_Proteobacteria	Bacteria_Proteobacteria_Gammaproteobacteria	Bacteria_Proteobacteria_Gammaproteobacteria_Burkholderiales	Bacteria_Proteobacteria_Gammaproteobacteria_Burkholderiales_Gallionellaceae	Bacteria_Proteobacteria_Gammaproteobacteria_Burkholderiales_Gallionellaceae_Gallionella	Bacteria_Proteobacteria_Gammaproteobacteria_Burkholderiales_Gallionellaceae_Gallionella_unc
140	140	TGGGGAATCTTAGACAATGGGGGAAACCCTGATCTAGCCATGCCGCGTGAGTGATGAAGGCCTTAGGGTTGTAAAGCTCTTTCAGATGGGAAGATAATGACGGTACCATCAGAAGAAGCCCCGGCTAACTCCGTGCCAGCAGCCGCGGTAATACGGAGGGGGCTAGCGTTGTTCGGAATTACTGGGCGTAAAGCGCGCGTAGGCGGACTGGAAAGTTGGGGGTGAAATCCCGGGGCTCAACCTCGGAACTGCCTCCAAAACTATCAGTCTGGAGTTCGAGAGAGGTGAGTGGAATTCCGAGTGTAGAGGTGAAATTCGTAGATATTCGGAGGAACACCAGTGGCGAAGGCGGCTCACTGGCTCGATACTGACGCTGAGGTGCGAAAGCGTGGGGAGCAA…	Bacteria	Bacteria_Proteobacteria	Bacteria_Proteobacteria_Alphaproteobacteria	Bacteria_Proteobacteria_Alphaproteobacteria_Rhodobacterales	Bacteria_Proteobacteria_Alphaproteobacteria_Rhodobacterales_Rhodobacteraceae	Bacteria_Proteobacteria_Alphaproteobacteria_Rhodobacterales_Rhodobacteraceae_Defluviimonas	Bacteria_Proteobacteria_Alphaproteobacteria_Rhodobacterales_Rhodobacteraceae_Defluviimonas_unc
141	141	TGGGGAATATTGCACAATGGGCGCAAGCCTGATGCAGCAACGCCGCGTGAATGATGAAGGCCTTCGGGTCGTAAAGTTCTGTCCAAAGGGAAGAAAACAATGACGGTACCTTTGGAGGAAGCCCCGGCTAACTACGTGCCAGCAGCCGCGGTAATACGTAGGGGGCAAGCGTTATCCGGAATCATTGGGCGTAAAGGGAGCGTAGGCGGCTTGACAAGCCAGAGGTGAAAGGCAATAGCTTAACTATTGTAAGCCTTTGGAACTGTCAGACTTGAGTGCAGGAGAGGAAAGTGGAATTCCTAGTGTAGCGGTGAAATGCGTAGATATTAGGAGGAACACCAGTGGCGAAGGCGACTTTCTGGACTGTAACTGACGCTGAGGCTCGAAAGCGTGGGGAGC…	Bacteria	Bacteria_Firmicutes	Bacteria_Firmicutes_Clostridia	Bacteria_Firmicutes_Clostridia_Peptostreptococcales-Tissierellales	Bacteria_Firmicutes_Clostridia_Peptostreptococcales-Tissierellales_Acidaminobacteraceae	Bacteria_Firmicutes_Clostridia_Peptostreptococcales-Tissierellales_Acidaminobacteraceae_Acidaminobacter	Bacteria_Firmicutes_Clostridia_Peptostreptococcales-Tissierellales_Acidaminobacteraceae_Acidaminobacter_unc
142	142	TGGGGAATATTGCACAATGGGCGAAAGCCTGATGCAGCAACGCCGCGTGAGTGATGAAGGCCTTCGGGTCGTAAAGCTCTTTGATCAGGGACGATAATGACGGTACCTGAAAAACAAGCCACGGCTAACTACGTGCCAGCAGCCGCGGTAATACGTAGGTGGCAAGCGTTGTCCGGATTTACTGGGCGTAAAGAATGCGTAGGTGGATATTTAAGTGGGATGTGAAATCCCCGGGCTCAACCCGGGAACTGCATTCCAAACTGGATATCTGGAGTGCAGGAGAGGAAAGCGGAATTCCTAGTGTAGCGGTGAAATGCGTAGATATTAGGAGGAACACCAGTGGCGAAGGCGGCTTTCTGGACTGTAACTGACACTGAGGCATGAAAGCGTGGGGAGCAA…	Bacteria	Bacteria_Firmicutes	Bacteria_Firmicutes_Clostridia	Bacteria_Firmicutes_Clostridia_Clostridiales	Bacteria_Firmicutes_Clostridia_Clostridiales_Clostridiaceae	Bacteria_Firmicutes_Clostridia_Clostridiales_Clostridiaceae_Youngiibacter	Bacteria_Firmicutes_Clostridia_Clostridiales_Clostridiaceae_Youngiibacter_unc
143	143	TGGGGAATTTTGGACAATGGGCGCAAGCCTGATCCAGCCATTCCGCGTGAGTGAAGAAGGCCTTCGGGTTGTAAAGCTCTTTCGCAAGGGAAGAAAACTTAGTCTCTAACATAGACTGAGGTTGACGGTACCTTGATAAGAAGCACCGGCTAACTACGTGCCAGCAGCCGCGGTAATACGTAGGGTGCGAGCGTTAATCGGAATTACTGGGCGTAAAGCGTGCGCAGGCGGTTTTGTAAGTCAGATGTGAAATCCCCGAGCTCAACTTGGGAACTGCGTTTGAAACTACAAGACTAGAATATGTCAGAGGGGGGTAGAATTCCACGTGTAGCAGTGAAATGCGTAGAGATGTGGAGGAATACCAATGGCGAAGGCAGCCCCCTGGGATAATATTGACGC…	Bacteria	Bacteria_Proteobacteria	Bacteria_Proteobacteria_Gammaproteobacteria	Bacteria_Proteobacteria_Gammaproteobacteria_Burkholderiales	Bacteria_Proteobacteria_Gammaproteobacteria_Burkholderiales_Methylophilaceae	Bacteria_Proteobacteria_Gammaproteobacteria_Burkholderiales_Methylophilaceae_Methylotenera	Bacteria_Proteobacteria_Gammaproteobacteria_Burkholderiales_Methylophilaceae_Methylotenera_unc
144	144	TGGGGAATTTTGGACAATGGGGGCAACCCTGATCCAGCCATTCCGCGTGAGTGAAGAAGGCCTTCGGGTTGTAAAGCTCTTTCAGCTGGAAAGAAACGGTGCGCTCTAACATAGCGTGCTAATGACGGTACCAGCAGAAGAAGCACCGGCTAACTACGTGCCAGCAGCCGCGGTAATACGTAGGGTGCGAGCGTTAATCGGAATTACTGGGCGTAAAGCGTGCGCAGGCGGATTGTTAAGCAAGATGTGAAATCCCCGGGCTTAACCTGGGAATGGCATTTTGAACTGGCAGTCTAGAGTGCGTCAGAGGGGGGTGGAATTCCACGTGTAGCAGTGAAATGCGTAGATATGTGGAGGAACACCAATGGCGAAGGCAGCCCCCTGGGATGACACTGACGC…	Bacteria	Bacteria_Proteobacteria	Bacteria_Proteobacteria_Gammaproteobacteria	Bacteria_Proteobacteria_Gammaproteobacteria_Burkholderiales	Bacteria_Proteobacteria_Gammaproteobacteria_Burkholderiales_Hydrogenophilaceae	Bacteria_Proteobacteria_Gammaproteobacteria_Burkholderiales_Hydrogenophilaceae_Thiobacillus	Bacteria_Proteobacteria_Gammaproteobacteria_Burkholderiales_Hydrogenophilaceae_Thiobacillus_unc
145	145	TGAGGAATCTTCCGCAATGGGCGAAAGCCTGACGGAGCGACGCCGCGTGGAGGATGACGCCTTTGTTGGTGTAAACTCCTTTTTTCCGGGAAGATAATGACGGTACCGGAAGAATAAGGGACGGCTAACTACGTGCCAGCAGCCGCGGTAATACGTAGGTCCCGAGCGTTATCCGGAATTACTGGGCGTAAAGAGTTCGTAGGCGGTCCGGTAAGTCCGGCATGAAAGACCGGGGCTCAACCCCGAGTTTGTGCTGGATACTGGCGGACTTGAATCCGGGAGAGGTTGGCAGAATGGTACGAGTAGGGGTGCAATCCGTTGATACGTACCGGAATACCAAAAGCGAAGGCAGCCAACTGGAACGGTATTGACGCTGAGGAACGAAAGCGTGGGGAGCGA…	Bacteria	Bacteria_Patescibacteria	Bacteria_Patescibacteria_Gracilibacteria	Bacteria_Patescibacteria_Gracilibacteria_unc	Bacteria_Patescibacteria_Gracilibacteria_unc_unc	Bacteria_Patescibacteria_Gracilibacteria_unc_unc_unc	Bacteria_Patescibacteria_Gracilibacteria_unc_unc_unc_unc
146	146	TGGGGAATTTTGGACAATGGGCGCAAGCCTGATCCAGCCATACCGCGTGAGTGAAGAAGGCCTTCGGGTTGTAAAGCTCTTTCAGCCGGAAAGAAATCGCACTGGTTAATACCTTGTGTGGATGACGGTACCGGAAGAAGAAGCACCGGCTAACTACGTGCCAGCAGCCGCGGTAATACGTAGGGTGCGAGCGTTAATCGGAATTACTGGGCGTAAAGCGTGCGCAGGCGGCTTTTTAAGCCAGATGTGAAATCCCCGGGCTTAACCTGGGAACTGCATTTGGAACTGGAAGGCTAGAGTGTAGCAGAGGGGGGTAGAATTCCACGTGTAGCAGTGAAATGCGTAGATATGTGGAGGAATACCGATGGCGAAGGCAGCCCCCTGGGCTAACACTGACGC…	Bacteria	Bacteria_Proteobacteria	Bacteria_Proteobacteria_Gammaproteobacteria	Bacteria_Proteobacteria_Gammaproteobacteria_Burkholderiales	Bacteria_Proteobacteria_Gammaproteobacteria_Burkholderiales_Gallionellaceae	Bacteria_Proteobacteria_Gammaproteobacteria_Burkholderiales_Gallionellaceae_Gallionella	Bacteria_Proteobacteria_Gammaproteobacteria_Burkholderiales_Gallionellaceae_Gallionella_unc
147	147	TCGAGAATATTCGTCAATGCCCGAAAGGGTGAACGAGCGACGCCGCGTGCGGGATGAAGGCCTTCGGGTCGTAAACCGCTTTTCTTAGGGAAGAATGTAATGACGGTACCTAAGGAATAAGAGGCTACTAACTCTGTGCCAGCAGTAGCGGTAATACAGAGGCCTCAAGCGTTATCCGGATTTATTGGGCGTAAAGAGCATGTAGGCGGATATGTTAGTCGGATGTCAAATCTTCGAGCTCAACTCGAAAACTGCATTCGAAACGGCATATCTAGAGACAGTCAGAGATCAATGGAACGTATGGTGTAGCAGTGAAATGCGTTGATATCATACGGAACACCAAAGGCGAAGGCATTTGGTTAGGGCTGTTCTGACGCTGAGATGCGAAAGCGTGGGTAG…	Bacteria	Bacteria_Patescibacteria	Bacteria_Patescibacteria_Parcubacteria	Bacteria_Patescibacteria_Parcubacteria_Candidatus_Moranbacteria	Bacteria_Patescibacteria_Parcubacteria_Candidatus_Moranbacteria_unc	Bacteria_Patescibacteria_Parcubacteria_Candidatus_Moranbacteria_unc_unc	Bacteria_Patescibacteria_Parcubacteria_Candidatus_Moranbacteria_unc_unc_unc
148	148	TGGGGAATTTTGGACAATGGGCGCAAGCCTGATCCAGCCATGCCGCGTGAGTGAAGAAGGCCTTCGGGTTGTAAAGCTCTTTCGGACGGAAAGAAATCGCACGGGCTAACACCCTGTGTGGATGACGGTACTGTAAGAAGAAGCACCGGCTAACTACGTGCCAGCAGCCGCGGTAATACGTAGGGTGCGAGCGTTAATCGGAATTACTGGGCGTAAAGCGTGCGCAGGCGGTTTTATAAGACAGGCGTGAAATCCCCGGGCTTAACCTGGGAACTGCGTTTGTGACTGTAAGACTAGAGTGCGGCAGAGGGGGGTGGAATTCCACGTGTAGCAGTGAAATGCGTAGATATGTGGAGGAACACCGATGGCGAAGGCAGCCCCCTGGGTCGACACTGACGC…	Bacteria	Bacteria_Proteobacteria	Bacteria_Proteobacteria_Gammaproteobacteria	Bacteria_Proteobacteria_Gammaproteobacteria_Burkholderiales	Bacteria_Proteobacteria_Gammaproteobacteria_Burkholderiales_Gallionellaceae	Bacteria_Proteobacteria_Gammaproteobacteria_Burkholderiales_Gallionellaceae_unc	Bacteria_Proteobacteria_Gammaproteobacteria_Burkholderiales_Gallionellaceae_unc_unc
149	149	TGGGGAATTTTGGACAATGGGGGCAACCCTGATCCAGCCATTCCGCGTGAGTGAAGAAGGCCTTCGGGTTGTAAAGCTCTTTCAGCAGGAACGAAACGGTCGTTTTTAATACAGACGGCTAATGACGGTACCTGCAGAAGAAGCACCGGCTAACTACGTGCCAGCAGCCGCGGTAATACGTAGGGTGCGAGCGTTAATCGGAATTACTGGGCGTAAAGCGTGCGCAGGCGGCGACATAAGACAGATGTGAAATCCCCGGGCTCAACCTGGGAACTGCGTTTGTGACTGTGTGGCTAGAGTGTAGCAGAGGGGGGTGGAATTCCACGTGTAGCAGTGAAATGCGTAGAGATGTGGAGGAACACCGATGGCGAAGGCAGCCCCCTGGGTTAACACTGACGC…	Bacteria	Bacteria_Proteobacteria	Bacteria_Proteobacteria_Gammaproteobacteria	Bacteria_Proteobacteria_Gammaproteobacteria_Burkholderiales	Bacteria_Proteobacteria_Gammaproteobacteria_Burkholderiales_Rhodocyclaceae	Bacteria_Proteobacteria_Gammaproteobacteria_Burkholderiales_Rhodocyclaceae_Sulfuritalea	Bacteria_Proteobacteria_Gammaproteobacteria_Burkholderiales_Rhodocyclaceae_Sulfuritalea_unc
150	150	TGGGGAATATTGGACAATGGGGGGAACCCTGATCCAGCCATGCCGCGTGTGTGAAGAAGGCCTTATGGTTGTAAAGCACTTTAAGCGAGGAGGAGGCTACTTTAGTTAATACCTAGAGATAGTGGACGTTACTCGCAGAATAAGCACCGGCTAACTCTGTGCCAGCAGCCGCGGTAATACAGAGGGTGCGAGCGTTAATCGGATTTACTGGGCGTAAAGCGTGCGTAGGCGGCTTATTAAGTCGGATGTGAAATCCCCGAGCTTAACTTGGGAATTGCATTCGATACTGGTGAGCTAGAGTATGGGAGAGGATGGTAGAATTCCAGGTGTAGCGGTGAAATGCGTAGAGATCTGGAGGAATACCGATGGCGAAGGCAGCCATCTGGCCTAATACTGACG…	Bacteria	Bacteria_Proteobacteria	Bacteria_Proteobacteria_Gammaproteobacteria	Bacteria_Proteobacteria_Gammaproteobacteria_Pseudomonadales	Bacteria_Proteobacteria_Gammaproteobacteria_Pseudomonadales_Moraxellaceae	Bacteria_Proteobacteria_Gammaproteobacteria_Pseudomonadales_Moraxellaceae_Acinetobacter	Bacteria_Proteobacteria_Gammaproteobacteria_Pseudomonadales_Moraxellaceae_Acinetobacter_baumannii/calcoaceticus/nosocomialis/radioresistens
151	151	TGGGGAATTTTGGACAATGGGGGCAACCCTGATCCAGCCATTCCGCGTGAGTGAAGAAGGCCTTCGGGTTGTAAAGCTCTTTCAGCAGGAACGAAACGGTGGCCCCTAATACGGGCTACTAATGACGGTACCTGAAGAAGAAGCACCGGCTAACTACGTGCCAGCAGCCGCGGTAATACGTAGGGTGCGAGCGTTAATCGGAATTACTGGGCGTAAAGCGTGCGCAGGCGGTTCTATAAGACAGATGTGAAATCCCCGGGCTTAACCTGGGAACTGCGTTTGTGACTGTAGGACTCGAGTGTGGCAGAGGGGGGTGGAATTCCACGTGTAGCAGTGAAATGCGTAGAGATGTGGAGGAACACCGATGGCGAAGGCAGCCCCCTGGGTCAACACTGACGC…	Bacteria	Bacteria_Proteobacteria	Bacteria_Proteobacteria_Gammaproteobacteria	Bacteria_Proteobacteria_Gammaproteobacteria_Burkholderiales	Bacteria_Proteobacteria_Gammaproteobacteria_Burkholderiales_Rhodocyclaceae	Bacteria_Proteobacteria_Gammaproteobacteria_Burkholderiales_Rhodocyclaceae_Sulfuritalea	Bacteria_Proteobacteria_Gammaproteobacteria_Burkholderiales_Rhodocyclaceae_Sulfuritalea_unc
152	152	TGGGGAATATTGGACAATGGGCGCAAGCCTGATCCAGCCATACCGCGTGGGTGAAGAAGGCCTTCGGGTTGTAAAGCCCTTTTGTTGGGAAAGAAATCCATCTGGTTAATACCCGGGTGGGATGACGGTACCCAAAGAATAAGCACCGGCTAACTTCGTGCCAGCAGCCGCGGTAATACGAAGGGTGCAAGCGTTACTCGGAATTACTGGGCGTAAAGCGTGCGTAGGTGGTCGTTTAAGTCCGTTGTGAAAGCCCTGGGCTCAACCTGGGAACTGCAGTGGATACTGGGCGACTAGAATGTGGTAGAGGGTAGCGGAATTCCTGGTGTAGCAGTGAAATGCGTAGAGATCAGGAGGAACATCCATGGCGAAGGCAGCTACCTGGACCAACATTGACAC…	Bacteria	Bacteria_Proteobacteria	Bacteria_Proteobacteria_Gammaproteobacteria	Bacteria_Proteobacteria_Gammaproteobacteria_Xanthomonadales	Bacteria_Proteobacteria_Gammaproteobacteria_Xanthomonadales_Xanthomonadaceae	Bacteria_Proteobacteria_Gammaproteobacteria_Xanthomonadales_Xanthomonadaceae_Stenotrophomonas	Bacteria_Proteobacteria_Gammaproteobacteria_Xanthomonadales_Xanthomonadaceae_Stenotrophomonas_maltophilia
153	153	TGGGGAATTTTGGACAATGGGGGCAACCCTGATCCAGCCATTCCGCGTGAGTGAAGAAGGCCTTCGGGTTGTAAAGCTCTTTCAGCAGGAACGAAACGGTGGCCCCTAATACGGGCTACTAATGACGGTACCTGAAGAAGAAGCACCGGCTAACTACGTGCCAGCAGCCGCGGTAATACGTAGGGTGCGAGCGTTAATCGGAATTACTGGGCGTAAAGCGTGCGCAGGCGGTTATGTAAGACAGGTGTGAAATCCCCGGGCTTAACCTGGGAACTGCGCTTGTGACTGCATAACTCGAGTGTGGCAGAGGGGGGTGGAATTCCACGTGTAGCAGTGAAATGCGTAGAGATGTGGAGGAACACCGATGGCGAAGGCAGCCCCCTGGGTCAACACTGACGC…	Bacteria	Bacteria_Proteobacteria	Bacteria_Proteobacteria_Gammaproteobacteria	Bacteria_Proteobacteria_Gammaproteobacteria_Burkholderiales	Bacteria_Proteobacteria_Gammaproteobacteria_Burkholderiales_Rhodocyclaceae	Bacteria_Proteobacteria_Gammaproteobacteria_Burkholderiales_Rhodocyclaceae_Sulfuritalea	Bacteria_Proteobacteria_Gammaproteobacteria_Burkholderiales_Rhodocyclaceae_Sulfuritalea_unc
154	154	TGGGGAATCTTGCACAATGGGCGAAAGCCTGATGCAGCCATGCCGCGTGAATGATGAAGGCCTTAGGGTTGTAAAATTCTTTCGTCAGGGATGATAATGACCGTACCTGAAGAAGAAGCCCCGGCTAACTTCGTGCCAGCAGCCGCGGTAATACGAAGGGGGCTAGCGTTGTTCGGAATTACTGGGCGTAAAGCGCACGTAGGCGGACTTTTAAGTCAGGTGTGAAATCCCGGGGCTCAACCTCGGAACTGCATTTGAAACTGGAAGTCTTGAGACCAGGAGAGGTTAGCGGAATACCGAGTGTAGAGGTGAAATTCGTAGATATTCGGTGGAACACCAGTGGCGAAGGCGGCTAACTGGACTGGTACTGACGCTGAGGTGCGAAAGTGTGGGGAGCAA…	Bacteria	Bacteria_Proteobacteria	Bacteria_Proteobacteria_Alphaproteobacteria	Bacteria_Proteobacteria_Alphaproteobacteria_Caulobacterales	Bacteria_Proteobacteria_Alphaproteobacteria_Caulobacterales_Hyphomonadaceae	Bacteria_Proteobacteria_Alphaproteobacteria_Caulobacterales_Hyphomonadaceae_Hyphomonas	Bacteria_Proteobacteria_Alphaproteobacteria_Caulobacterales_Hyphomonadaceae_Hyphomonas_unc
155	155	TGGGGAATTTTGCGCAATGGGCGAAAGCCTGACGCAGCAACGCCGCGTGAGTGATGAAGGCCCTCGGGTCGTAAAGCTCTGTCAGAGGGGAAGAACCTCCAATCGGTTAATATCCGGTTGGCCTGACGGTACCCTCAAAGGAAGCACCGGCTAACTCCGTGCCAGCAGCCGCGGTAATACGGAGGGTGCAAGCGTTGTTCGGAATTATTGGGCGTAAAGCGCGTGTAGGCGGTCATTTAAGTCTGATGTGAAAGCCCTGGGCTCAACCCGGGAAGTGCATTGGAAACTGGCTGACTTGAGTACGGGAGAGGGTAGTGGAATTCCGAGTGTAGGGGTGAAATCCGTAGATATTCGGAGGAACACCGGTGGCGAAGGCGGCTACCTGGACCGATACTGACG…	Bacteria	Bacteria_Desulfobacterota	Bacteria_Desulfobacterota_Desulfuromonadia	Bacteria_Desulfobacterota_Desulfuromonadia_Desulfuromonadia_or	Bacteria_Desulfobacterota_Desulfuromonadia_Desulfuromonadia_or_Desulfuromonadaceae	Bacteria_Desulfobacterota_Desulfuromonadia_Desulfuromonadia_or_Desulfuromonadaceae_unc	Bacteria_Desulfobacterota_Desulfuromonadia_Desulfuromonadia_or_Desulfuromonadaceae_unc_unc
156	156	TGGGGAATTTTGGACAATGGGCGCAAGCCTGATCCAGCCATTCCGCGTGAGTGAAGAAGGCCTTCGGGTTGTAAAGCTCTTTCGCAAGGGAAGAAACGATGCAAGCGAATAACTTGTGTTAATGACGGTACCTTGATAAGAAGCACCGGCTAACTACGTGCCAGCAGCCGCGGTAATACGTAGGGTGCGAGCGTTAATCGGAATTACTGGGCGTAAAGCGTGCGCAGGCGGTTTTGTAAGTCAGATGTGAAATCCCCGAGCTCAACTTGGGAACTGCGTTTGAAACTACAAGACTAGAATATGTCAGAGGGGGGTAGAATTCCACGTGTAGCAGTGAAATGCGTAGAGATGTGGAGGAATACCAATGGCGAAGGCAGCCCCCTGGGATAATATTGACGC…	Bacteria	Bacteria_Proteobacteria	Bacteria_Proteobacteria_Gammaproteobacteria	Bacteria_Proteobacteria_Gammaproteobacteria_Burkholderiales	Bacteria_Proteobacteria_Gammaproteobacteria_Burkholderiales_Methylophilaceae	Bacteria_Proteobacteria_Gammaproteobacteria_Burkholderiales_Methylophilaceae_Methylotenera	Bacteria_Proteobacteria_Gammaproteobacteria_Burkholderiales_Methylophilaceae_Methylotenera_unc
157	157	TGAGGAATATTGGTCAATGGGCGAAAGCCTGAACCAGCCATGCCGCGTGCAGGATGACAGCTCTATGGGTTGTAAACTGCTTTTATACGGGAAGAATACCCTGAACGTGTTCGGGATTGACTGTACTGTATGAATAAGCATCGGCTAACTCCGTGCCAGCAGCCGCGGTAATACGGAGGATGCAAGCGTTATCCGGATTTATTGGGTTTAAAGGGTGCGTAGGCGGGGTATTAAGTCAGTGGTGAAAGTCTGCAGCTTAACTGTAGAATTGCCATTGATACTGGTACTCTTGAATACAATTGAGGTAGGCGGAATGTGTAATGTAGCGGTGAAATGCATAGATATTACACAGAACACCGATTGCGAAGGCAGCTTGCTAAATTGTGATTGACGCTGAGG…	Bacteria	Bacteria_Bacteroidota	Bacteria_Bacteroidota_Bacteroidia	Bacteria_Bacteroidota_Bacteroidia_Bacteroidales	Bacteria_Bacteroidota_Bacteroidia_Bacteroidales_Bacteroidetes_BD2-2	Bacteria_Bacteroidota_Bacteroidia_Bacteroidales_Bacteroidetes_BD2-2_unc	Bacteria_Bacteroidota_Bacteroidia_Bacteroidales_Bacteroidetes_BD2-2_unc_unc
158	158	TGGGGAATTTTGGACAATGGGCGCAAGCCTGATCCAGCAATGCCGCGTGAGTGAAGAAGGCCTTCGGGTTGTAAAGCTCTTTCAGTCGAGAAGAAAAGATTACTGATAATACCAGTAATCCATGACGGTATCGACAGAAGAAGCACCGGCTAACTACGTGCCAGCAGCCGCGGTAATACGTAGGGTGCGAGCGTTAATCGGAATTACTGGGCGTAAAGGGTGCGCAGGCGGTTATGTAAGTCAGATGTGAAATCCCCGGGCTTAACCTGGGAACTGCGTTTGAAACTACAGGACTAGAGTGTGGCAGAGGGGGGTGGAATTCCATGTGTAGCAGTGAAATGCGTAGAGATATGGAAGAACATCGATGGCGAAGGCAGCCCCCTGGGTTAACACTGACGC…	Bacteria	Bacteria_Proteobacteria	Bacteria_Proteobacteria_Gammaproteobacteria	Bacteria_Proteobacteria_Gammaproteobacteria_Burkholderiales	Bacteria_Proteobacteria_Gammaproteobacteria_Burkholderiales_Nitrosomonadaceae	Bacteria_Proteobacteria_Gammaproteobacteria_Burkholderiales_Nitrosomonadaceae_Nitrosomonas	Bacteria_Proteobacteria_Gammaproteobacteria_Burkholderiales_Nitrosomonadaceae_Nitrosomonas_unc
159	159	TGAGGAATATTGCGCAATGGGGGAAACCCTGACGCAGCGACGCCGCGTGGGTGAAGAAGGCCTTCGGGTCGTAAAGCCCTGTCAAGTGGGAAGAATGTCCTGTTAACTAATAAGTAGCAGGATTGACGGTACCACTGAAGGAAGCACCGGCTAACTCCGTGCCAGCAGCCGCGGTAATACGGAGGGTGCAAGCGTTATTCGGAATTACTGGGCGTAAAGGGCGCGTAGGCGGTCAGGTAAGTCAGGTGTGAAAGCCCTCGGCTCAACCGAGGAAGTGCACTTGAAACTATCTGACTAGAGTACGGGAGAGGAAAGTGGAATTCCCGGTGTAGAGGTGAAATTCGTAGATATCGGGAGGAACACCTATGGCGAAGGCGGCTTTCTGGACCGATACTGACG…	Bacteria	Bacteria_Desulfobacterota	Bacteria_Desulfobacterota_unc	Bacteria_Desulfobacterota_unc_unc	Bacteria_Desulfobacterota_unc_unc_unc	Bacteria_Desulfobacterota_unc_unc_unc_unc	Bacteria_Desulfobacterota_unc_unc_unc_unc_unc
160	160	TGGGGAATTTTGGACAATGGGCGCAAGCCTGATCCAGCAATGCCGCGTGCAGGAAGAAGGCCTTCGGGTTGTAAACTGCTTTTGTACGGAACGAAACGGTCTGGGCTAATACCCTGGGCTAATGACGGTACCGTAAGAATAAGCACCGGCTAACTACGTGCCAGCAGCCGCGGTAATACGTAGGGTGCGAGCGTTAATCGGAATTACTGGGCGTAAAGCGTGCGCAGGCGGTGATGTAAGACAGTCGTGAAATCCCCGGGCTCAACCTGGGAATTGCGATTGTGACTGCATCGCTGGAGTGCGGCAGAGGGGGATGGAATTCCGCGTGTAGCAGTGAAATGCGTAGATATGCGGAGGAACACCGATGGCGAAGGCAATCCCCTGGGCCTGCACTGACGC…	Bacteria	Bacteria_Proteobacteria	Bacteria_Proteobacteria_Gammaproteobacteria	Bacteria_Proteobacteria_Gammaproteobacteria_Burkholderiales	Bacteria_Proteobacteria_Gammaproteobacteria_Burkholderiales_Comamonadaceae	Bacteria_Proteobacteria_Gammaproteobacteria_Burkholderiales_Comamonadaceae_Hydrogenophaga	Bacteria_Proteobacteria_Gammaproteobacteria_Burkholderiales_Comamonadaceae_Hydrogenophaga_unc
161	161	TGGGGAATTTTGGACAATGGGCGCAAGCCTGATCCAGCCATGCCGCGTGAGTGAAGAAGGCCTTCGGGTTGTAAAGCTCTTTCAGCCGGAAAGAAATCGCACTGAATAATACTTGGTGTGGATGACGGTACCGGCAGAAGAAGCACCGGCTAACTACGTGCCAGCAGCCGCGGTAATACGTAGGGTGCGAGCGTTAATCGGAATTACTGGGCGTAAAGCGTGCGCAGGCGGTTTTGTAAGACAGACGTGAAATCCCCGGGCTTAACCTGGGAACTGCGTTTGTGACTGCAAGGCTAGAGTGTGGCAGAGGGGGGTAGAATTCCGCGTGTAGCAGTGAAATGCGTAGATATGCGGAGGAATACCGATGGCGAAGGCAGCCCCCTGGGTCAACACTGACGC…	Bacteria	Bacteria_Proteobacteria	Bacteria_Proteobacteria_Gammaproteobacteria	Bacteria_Proteobacteria_Gammaproteobacteria_Burkholderiales	Bacteria_Proteobacteria_Gammaproteobacteria_Burkholderiales_Gallionellaceae	Bacteria_Proteobacteria_Gammaproteobacteria_Burkholderiales_Gallionellaceae_Sideroxydans	Bacteria_Proteobacteria_Gammaproteobacteria_Burkholderiales_Gallionellaceae_Sideroxydans_unc
162	162	TGGGGAATTTTGGACAATGGGCGCAAGCCTGATCCAGCCATTCCGCGTGAGTGAAGAAGGCCTTCGGGTTGTAAAGCTCTTTCGCAAGGGAAGAAAACTTAGTCACTAACATTGACTGAGGTTGACGGTACCTTGATAAGAAGCACCGGCTAACTACGTGCCAGCAGCCGCGGTAATACGTAGGGTGCGAGCGTTAATCGGAATTACTGGGCGTAAAGCGTGCGCAGGCGGTTTTGTAAGTCAGATGTGAAATCCCCGAGCTCAACTTGGGAACTGCGTTTGAAACTACAAGACTAGAATATGTCAGAGGGGGGTAGAATTCCACGTGTAGCAGTGAAATGCGTAGAGATGTGGAGGAATACCAATGGCGAAGGCAGCCCCCTGGGATAATATTGACGC…	Bacteria	Bacteria_Proteobacteria	Bacteria_Proteobacteria_Gammaproteobacteria	Bacteria_Proteobacteria_Gammaproteobacteria_Burkholderiales	Bacteria_Proteobacteria_Gammaproteobacteria_Burkholderiales_Methylophilaceae	Bacteria_Proteobacteria_Gammaproteobacteria_Burkholderiales_Methylophilaceae_unc	Bacteria_Proteobacteria_Gammaproteobacteria_Burkholderiales_Methylophilaceae_unc_unc
163	163	TGGGGAATTTTGGACAATGGGCGAAAGCCTGATCCAGCCATGCCGCGTGCAGGATGAAGGCCTTCGGGTTGTAAACTGCTTTTGTACGGAACGAAAAGACTCTGGTTAATACCTGGGGTCCATGACGGTACCGTAAGAATAAGCACCGGCTAACTACGTGCCAGCAGCCGCGGTAATACGTAGGGTGCAAGCGTTAATCGGAATTACTGGGCGTAAAGCGTGCGCAGGCGGTTATATAAGACAGATGTGAAATCCCCGGGCTCAACCTGGGAACTGCATTTGTGACTGTATAGCTAGAGTACGGTAGAGGGGGATGGAATTCCGCGTGTAGCAGTGAAATGCGTAGATATGCGGAGGAACACCGATGGCGAAGGCAATCCCCTGGACCTGTACTGACGC…	Bacteria	Bacteria_Proteobacteria	Bacteria_Proteobacteria_Gammaproteobacteria	Bacteria_Proteobacteria_Gammaproteobacteria_Burkholderiales	Bacteria_Proteobacteria_Gammaproteobacteria_Burkholderiales_Comamonadaceae	Bacteria_Proteobacteria_Gammaproteobacteria_Burkholderiales_Comamonadaceae_Acidovorax	Bacteria_Proteobacteria_Gammaproteobacteria_Burkholderiales_Comamonadaceae_Acidovorax_radicis
164	164	TGAGGAATATTGGTCAATGGACGCAAGTCTGAACCAGCCATGCCGCGTGAAGGATGAAGGCCTTATGGGTTGTAAACTTCTTTTATACGGGAATAAACTTAGTTATGTATAACTAACTGCAGGTACCGTATGAATAAGCACCGGCTAACTCCGTGCCAGCAGCCGCGGTAATACGGAGGGTGCAAGCGTTATCCGGATTTATTGGGTTTAAAGGGTTCGCAGGCGGACTAATAAGTCAGTGGTGAAATCTCTCGGCTCAACCGAGAAACTGCCATTGATACTGTTAGTCTAGAGTGTAGTTGGCGTAGGCGGAATGTATCATGTAGCGGTGAAATGCTTAGATATGATACAGAACACCGATCGCGAAGGCAGCTTACGAAACTACAACTGACGCTCAGG…	Bacteria	Bacteria_Bacteroidota	Bacteria_Bacteroidota_Bacteroidia	Bacteria_Bacteroidota_Bacteroidia_Bacteroidetes_VC2.1_Bac22	Bacteria_Bacteroidota_Bacteroidia_Bacteroidetes_VC2.1_Bac22_unc	Bacteria_Bacteroidota_Bacteroidia_Bacteroidetes_VC2.1_Bac22_unc_unc	Bacteria_Bacteroidota_Bacteroidia_Bacteroidetes_VC2.1_Bac22_unc_unc_unc
165	165	TGGGGAATTTTGGACAATGGGGGCAACCCTGATCCAGCAATGCCGCGTGAGTGAAGAAGGCCTTCGGGTTGTAAAGCTCTTTTGTCAGGGAAGAAACGGTGATTCTTAATACGGATTGCTAATGACGGTACCTGAAGAATAAGCACCGGCTAACTACGTGCCAGCAGCCGCGGTAATACGTAGGGTGCAAGCGTTAATCGGAATTACTGGGCGTAAAGCGTGCGCAGGCGGTTATGTAAGACAGATGTGAAATGCCCGGGCTCAACCTGGGAACTGCATTTGTGACTGCATGGCTAGAGTGTGTCAGAGGGGGGTAGAATTCCACGTGTAGCAGTGAAATGCGTAGATATGTGGAGGAATACCGATGGCGAAGGCAGCCCCCTGGGATAACACTGACGC…	Bacteria	Bacteria_Proteobacteria	Bacteria_Proteobacteria_Gammaproteobacteria	Bacteria_Proteobacteria_Gammaproteobacteria_Burkholderiales	Bacteria_Proteobacteria_Gammaproteobacteria_Burkholderiales_Oxalobacteraceae	Bacteria_Proteobacteria_Gammaproteobacteria_Burkholderiales_Oxalobacteraceae_Undibacterium	Bacteria_Proteobacteria_Gammaproteobacteria_Burkholderiales_Oxalobacteraceae_Undibacterium_unc
166	166	TGGGGAATATTGCACAATGGGCGCAAGCCTGATGCAGCCATGCCGCGTGTATGAAGAAGGCCTTCGGGTTGTAAAGTACTTTCAGCGGGGAGGAAGGGAGTAAAGTTAATACCTTTGCTCATTGACGTTACCCGCAGAAGAAGCACCGGCTAACTCCGTGCCAGCAGCCGCGGTAATACGGAGGGTGCAAGCGTTAATCGGAATTACTGGGCGTAAAGCGCACGCAGGCGGTTTGTTAAGTCAGATGTGAAATCCCCGGGCTCAACCTGGGAACTGCATCTGATACTGGCAAGCTTGAGTCTCGTAGAGGGGGGTAGAATTCCAGGTGTAGCGGTGAAATGCGTAGAGATCTGGAGGAATACCGGTGGCGAAGGCGGCCCCCTGGACGAAGACTGACGC…	Bacteria	Bacteria_Proteobacteria	Bacteria_Proteobacteria_Gammaproteobacteria	Bacteria_Proteobacteria_Gammaproteobacteria_Enterobacterales	Bacteria_Proteobacteria_Gammaproteobacteria_Enterobacterales_Enterobacteriaceae	Bacteria_Proteobacteria_Gammaproteobacteria_Enterobacterales_Enterobacteriaceae_Escherichia/Shigella	Bacteria_Proteobacteria_Gammaproteobacteria_Enterobacterales_Enterobacteriaceae_Escherichia/Shigella_albertii/boydii/coli/dysenteriae/fergusonii/flexneri/marmotae/sonnei
167	167	TAGGGAATCTTCGGCAATGGACGGAAGTCTGACCGAGCAACGCCGCGTGAGTGAAGAAGGTTTTCGGATCGTAAAGCTCTGTTGTTAGAGAAGAACGTTGGTAGGAGTGGAAAATCTACCAAGTGACGGTAACTAACCAGAAAGGGACGGCTAACTACGTGCCAGCAGCCGCGGTAATACGTAGGTCCCGAGCGTTGTCCGGATTTATTGGGCGTAAAGCGAGCGCAGGCGGTTCTTTAAGTCTGAAGTTAAAGGCAGTGGCTTAACCATTGTACGCTTTGGAAACTGGAGGACTTGAGTGCAGAAGGGGAGAGTGGAATTCCATGTGTAGCGGTGAAATGCGTAGATATATGGAGGAACACCGGTGGCGAAAGCGGCTCTCTGGTCTGTAACTGACGC…	Bacteria	Bacteria_Firmicutes	Bacteria_Firmicutes_Bacilli	Bacteria_Firmicutes_Bacilli_Lactobacillales	Bacteria_Firmicutes_Bacilli_Lactobacillales_Streptococcaceae	Bacteria_Firmicutes_Bacilli_Lactobacillales_Streptococcaceae_Streptococcus	Bacteria_Firmicutes_Bacilli_Lactobacillales_Streptococcaceae_Streptococcus_agalactiae/pyogenes
168	168	TAAGGAATATTGGGCAATGGACGCAAGTCTGACCCAGCCATGCCGCGTGCAGGAAGACGGCCTTATGGGTTGTAAACTGCTTTTGTCAGGGAATAAACCTGGATACTAGTATTCAGCTGAAGGTACCTGAAGAATAAGCATCGGCTAACTCCGTGCCAGCAGCCGCGGTAATACGGAGGATGCGAGCGTTATCCGGATTCATTGGGTTTAAAGGGTGCGCAGGCGGGCACTTAAGTCAGGGGTGAAATACTACGGCTCAACCGTGGAACTGCCTTTGATACTGATTGTCTTGAATTTAGTTGAAGTGGGCGGAATGTAGCATGTAGCGGTGAAATGCATAGATATGCTACAGAACACCGATAGCGAAGGCAGCTCACTAAGTTAATATTGACGCTCATG…	Bacteria	Bacteria_Bacteroidota	Bacteria_Bacteroidota_Bacteroidia	Bacteria_Bacteroidota_Bacteroidia_Sphingobacteriales	Bacteria_Bacteroidota_Bacteroidia_Sphingobacteriales_Lentimicrobiaceae	Bacteria_Bacteroidota_Bacteroidia_Sphingobacteriales_Lentimicrobiaceae_Lentimicrobium	Bacteria_Bacteroidota_Bacteroidia_Sphingobacteriales_Lentimicrobiaceae_Lentimicrobium_unc
169	169	TGGGGAATTTTGCGCAATGGGGGCAACCCTGACGCAGCGACGCCGCGTGAGTGATGAAGGCCTTCGGGTTGTAAAACTCTGTCTAGAGGGAAGATAGTGACGGTACCTCTGGAGGAAGCCCCGGCTAACTACGTGCCAGCAGCCGCGGTAAGACGTAGGGGGCGAGCGTTGTCCGGAATTACTGGGCGTAAAGGGCGTGTAGGCGGCCTGCTAAGTCAGCTGTGAAATCCCCCGGCTCAACTGGGGGTCTGCAGTTGATACTAACAGGCTTGAGTGCAGGAGAGGAAGGTGGAATTCCCGGTGTAGCGGTGAAATGCGTAGATATCGGGAGGAACACCGGTGGCGAAGGCGGCCTTCTGGCCTGTAACTGACGCTGAGGCGCGAAAGCTAGGGGAGCAA…	Bacteria	Bacteria_Firmicutes	Bacteria_Firmicutes_Dethiobacteria	Bacteria_Firmicutes_Dethiobacteria_Dethiobacterales	Bacteria_Firmicutes_Dethiobacteria_Dethiobacterales_Dethiobacteraceae	Bacteria_Firmicutes_Dethiobacteria_Dethiobacterales_Dethiobacteraceae_unc	Bacteria_Firmicutes_Dethiobacteria_Dethiobacterales_Dethiobacteraceae_unc_unc
170	170	TGGGGAATATTGGACAATGGGGGAAACCCTGATCCAGCCATGCCGCGTGTGTGAAGAAGGCCTTCGGGTTGTAAAGCACTTTAAGCGAGGAGGAAGGGTTCTTAATTAATACTTGAGAGCATTGACGTTACTCGCAGAATAAGCACCGGCTAACTCTGTGCCAGCAGCCGCGGTAATACAGAGGGTGCAAGCGTTAATCGGAATTACTGGGCGTAAAGCGCGCGTAGGCGGTTGTATAAGTTGGATGTGAAATCCCCGGGCTTAACCTGGGCACTGCATTCAAAACTGTACGGCTAGAGTGTAGGAGAGGAAGGTAGAATTCCAGGTGTAGCGGTGAAATGCGTAGAGATCTGGAGGAATACCGATGGCGAAGGCAGCCTTCTGGCCTAACACTGACGC…	Bacteria	Bacteria_Proteobacteria	Bacteria_Proteobacteria_Gammaproteobacteria	Bacteria_Proteobacteria_Gammaproteobacteria_Pseudomonadales	Bacteria_Proteobacteria_Gammaproteobacteria_Pseudomonadales_Moraxellaceae	Bacteria_Proteobacteria_Gammaproteobacteria_Pseudomonadales_Moraxellaceae_unc	Bacteria_Proteobacteria_Gammaproteobacteria_Pseudomonadales_Moraxellaceae_unc_unc
171	171	TGGGGAATTTTGGACAATGGGCGAAAGCCTGATCCAGCAATGCCGCGTGAGTGAAGAAGGCCTTCGGGTTGTAAAGCTCTTTTGTCAGGGAAGAAACGGTGAGGGCTAATATCCCTTGCTAATGACGGTACCTGAAGAATAAGCACCGGCTAACTACGTGCCAGCAGCCGCGGTAATACGTAGGGTGCAAGCGTTAATCGGAATTACTGGGCGTAAAGCGTGCGCAGGCGGTTTTGTAAGTCTGTCGTGAAATCCCCGGGCTCAACCTGGGAATTGCGATGGAGACTGCAAGGCTAGAATCTGGCAGAGGGGGGTAGAATTCCACGTGTAGCAGTGAAATGCGTAGAGATGTGGAGGAACACCGATGGCGAAGGCAGCCCCCTGGGTCAAGATTGACGC…	Bacteria	Bacteria_Proteobacteria	Bacteria_Proteobacteria_Gammaproteobacteria	Bacteria_Proteobacteria_Gammaproteobacteria_Burkholderiales	Bacteria_Proteobacteria_Gammaproteobacteria_Burkholderiales_Oxalobacteraceae	Bacteria_Proteobacteria_Gammaproteobacteria_Burkholderiales_Oxalobacteraceae_Massilia	Bacteria_Proteobacteria_Gammaproteobacteria_Burkholderiales_Oxalobacteraceae_Massilia_unc
172	172	TGAGGAATATTGCGCAATGGGGGCAACCCTGACGCAGCGACGCCGCGTGGATGATGAAGGCCTTCGGGTCGTAAAATCCTGTCAGATGGGAAGAAGTGCATGGTGGTTAATACCCGCCATGTTTGACGGTACCATCAGAGGAAGCACCGGCTAACTCCGTGCCAGCAGCCGCGGTAATACGGAGGGTGCAAGCGTTGTTCGGAATTACTGGGCGTAAAGCGCGCGTAGGCGGTTTGTTAAGTCAGATGTGAAAGCCCAGGGCTTAACCTTGGACGTGCATTTGAAACTGGCAGACTTGAGTATTGGAGGGGGTGGTGGAATTCCCGGTGTAGAGGTGAAATTCGTAGATATCGGGAGGAATACCGGTGGCGAAGGCGACCACCTGGCCAAATACTGACG…	Bacteria	Bacteria_Desulfobacterota	Bacteria_Desulfobacterota_Desulfobulbia	Bacteria_Desulfobacterota_Desulfobulbia_Desulfobulbales	Bacteria_Desulfobacterota_Desulfobulbia_Desulfobulbales_Desulfocapsaceae	Bacteria_Desulfobacterota_Desulfobulbia_Desulfobulbales_Desulfocapsaceae_Desulfocapsa	Bacteria_Desulfobacterota_Desulfobulbia_Desulfobulbales_Desulfocapsaceae_Desulfocapsa_unc
173	173	TGGGGAATATTGGACAATGGGCGCAAGCCTGATCCAGCAATACCGCGTGTGTGAAGAAGGCCTGAGGGTTGTAAAGCACTTTCAATAGGGAGGAACACCTGCCGGCGAATACCCGGCAGACTGACATTACCTATACAAGAAGCACCGGCTAACTCCGTGCCAGCAGCCGCGGTAATACGGAGGGTGCGAGCGTTAATCGGAATTACTGGGCGTAAAGCGTGCGTAGGCGGCCCGTTAAGTCAGATGTGAAAGCCCCGGGCTCAACCTGGGAACGGCATTTGAAACTGGCGGGCTAGAGTTTGGTAGAGGGGAGTGGAATTTCAGGTGTAGCGGTGAAATGCGTAGATATCTGAAGGAACACCAGTGGCGAAGGCGGCTCCCTGGGCCAGAACTGACGCT…	Bacteria	Bacteria_Proteobacteria	Bacteria_Proteobacteria_Gammaproteobacteria	Bacteria_Proteobacteria_Gammaproteobacteria_Methylococcales	Bacteria_Proteobacteria_Gammaproteobacteria_Methylococcales_Methylomonadaceae	Bacteria_Proteobacteria_Gammaproteobacteria_Methylococcales_Methylomonadaceae_Methylovulum	Bacteria_Proteobacteria_Gammaproteobacteria_Methylococcales_Methylomonadaceae_Methylovulum_unc
174	174	TGGGGAATTTTGGACAATGGGGGCAACCCTGATCCAGCCATGCCGCGTGAGTGAAGAAGGCCTTCGGGTTGTAAAGCTCTTTCAGCCGGGAAGAAAACGCATGGGTTAATACCCTGTGTGGATGACGGTACCGGAATAAGAAGCACCGGCTAACTACGTGCCAGCAGCCGCGGTAATACGTAGGGTGCGAGCGTTAATCGGAATTACTGGGCGTAAAGCGTGCGCAGGCGGTTTGGTAAGACAGGCGTGAAATCCCCGGGCTTAACCTGGGAACTGCGTTTGTGACTGCCAGGCTAGAGTACGGCAGAGGGGGGTGGAATTCCACGTGTAGCAGTGAAATGCGTAGAGATGTGGAGGAACACCAATGGCGAAGGCAGCCCCCTGGGTCGATACTGACGC…	Bacteria	Bacteria_Proteobacteria	Bacteria_Proteobacteria_Gammaproteobacteria	Bacteria_Proteobacteria_Gammaproteobacteria_Burkholderiales	Bacteria_Proteobacteria_Gammaproteobacteria_Burkholderiales_Rhodocyclaceae	Bacteria_Proteobacteria_Gammaproteobacteria_Burkholderiales_Rhodocyclaceae_Dechloromonas	Bacteria_Proteobacteria_Gammaproteobacteria_Burkholderiales_Rhodocyclaceae_Dechloromonas_unc
175	175	TGGGGAATTTTGGACAATGGGGGAAACCCTGATCCAGCCATTCCGCGTGAGTGAAGAAGGCCTTCGGGTTGTAAAGCTCTTTCAGGAGGGAAGAAACGGTTGCAGCTAACACCTGCGACTAATGACGGTACCTTCAGAAGAAGCACCGGCTAACTACGTGCCAGCAGCCGCGGTAATACGTAGGGTGCGAGCGTTAATCGGAATTACTGGGCGTAAAGCGTGCGCAGGCGGTTTTGTAAGTCAGATGTGAAAGCCCCGGGCTCAACCTGGGAACTGCGTTTGAAACTACAAGGCTAGAGTGTAGCAGAGGGGGGTAGAATTCCACGTGTAGCAGTGAAATGCGTAGAGATGTGGAGGAATACCGATGGCGAAGGCAGCCCCCTGGGTTAACACTGACGC…	Bacteria	Bacteria_Proteobacteria	Bacteria_Proteobacteria_Gammaproteobacteria	Bacteria_Proteobacteria_Gammaproteobacteria_Burkholderiales	Bacteria_Proteobacteria_Gammaproteobacteria_Burkholderiales_Sulfuricellaceae	Bacteria_Proteobacteria_Gammaproteobacteria_Burkholderiales_Sulfuricellaceae_Sulfuricella	Bacteria_Proteobacteria_Gammaproteobacteria_Burkholderiales_Sulfuricellaceae_Sulfuricella_unc
176	176	TGAGGAATATTGCACAATGGGGGGAACCCTGATGCAGCAACGCCGCGTGGAGGATGACGCATTTCGGTGTGTAAACTCCTTTTATATGTCAAGAAAATGACGGTAGCATATGAATAAGCACCGGCTAACTCCGTGCCAGCAGCCGCGGTAATACGGAGGGTGCAAGCGTTACTCGGAATCACTGGGCGTAAAGGACGCGTAGGCTGGCTGACAAGTCAGATGTGAAATCCTATGGCTTAACCATAGAACTGCATTTGAAACTGTTAGTCTAGAGTATGGGAGGGGGAGATGGAATTAGTGGTGTAGGGGTAAAATCCGTAGATATCACTAGGAATACCTAAAGCGAAGGCGATCTCCTGGAACATTACTGACGCTAAGGCGTGAAAGCGTGGGGAGCAA…	Bacteria	Bacteria_Campilobacterota	Bacteria_Campilobacterota_Campylobacteria	Bacteria_Campilobacterota_Campylobacteria_Campylobacterales	Bacteria_Campilobacterota_Campylobacteria_Campylobacterales_Sulfurimonadaceae	Bacteria_Campilobacterota_Campylobacteria_Campylobacterales_Sulfurimonadaceae_Sulfurimonas	Bacteria_Campilobacterota_Campylobacteria_Campylobacterales_Sulfurimonadaceae_Sulfurimonas_unc
177	177	TGGGGAATATTGCACAATGGGCGCAAGCCTGATGCAGCAACGCCGCGTGAGTGATGAAGGCCTTCGGGTCGTAAAACTCTGTCCTAAGGGAAGAAGAAAGTGACGGTACCTTAGGAGGAAGCCCCGGCTAACTACGTGCCAGCAGCCGCGGTAATACGTAGGGGGCAAGCGTTATCCGGAATCACTGGGCGTAAAGGGTGCGTAGGCGGCTGATCAAGCCAGGGGTGAAAGGCTATGGCTTAACCATAGTAAGCCTTTGGAACTGGTCAGCTTGAGTGCAGGAGAGGAAAGCGGAATTCCTAGTGTAGCGGTGAAATGCGTAGATATTAGGAGGAACACCCGTGGCGAAGGCGGCTTTCTGGACTGTAACTGACGCTGAGGCACGAAAGCGTGGGGAGC…	Bacteria	Bacteria_Firmicutes	Bacteria_Firmicutes_Clostridia	Bacteria_Firmicutes_Clostridia_Peptostreptococcales-Tissierellales	Bacteria_Firmicutes_Clostridia_Peptostreptococcales-Tissierellales_Acidaminobacteraceae	Bacteria_Firmicutes_Clostridia_Peptostreptococcales-Tissierellales_Acidaminobacteraceae_Acidaminobacter	Bacteria_Firmicutes_Clostridia_Peptostreptococcales-Tissierellales_Acidaminobacteraceae_Acidaminobacter_unc
178	178	TGGGGAATTTTGCGCAATGGGCGAAAGCCTGACGCAGCAACGCCGCGTGCGGGATGAAGGCCTTCGGGTTGTAAACCGCTTTCAGCAGGGACGAAATTGACTGTACCTGCAGAAGAAGCCCCGGCTAAATACGTGCCAGCAGCCGCGGTAATACGTATGGGGCAAGCGTTATCCGGATTCATTGGGCGTAAAGAGCGCGTAGGCGGATTGTTAAGTCAGATGTGAAAACCGGGGGCTCAACCCGCGGCCTGCATCTGAAACTGGCAGTCTTGAGTCTGGTAGAGGAAAGTGGAATTCCTAGTGTAGCGGTGAAATGCGCAGATATTAGGAGGAACACCAGTGGCGAAGGCGGCTTTCTGGGCCACGACTGACGCTGAGGCGCGAAAGCTAGGGGAGCAA…	Bacteria	Bacteria_Actinobacteriota	Bacteria_Actinobacteriota_Coriobacteriia	Bacteria_Actinobacteriota_Coriobacteriia_OPB41	Bacteria_Actinobacteriota_Coriobacteriia_OPB41_unc	Bacteria_Actinobacteriota_Coriobacteriia_OPB41_unc_unc	Bacteria_Actinobacteriota_Coriobacteriia_OPB41_unc_unc_unc
179	179	TGGGGAATATTGGACAATGGGGGCAACCCTGATCCAGCAATGCCGCGTGTGTGAAGAAGGCCTTCGGGTTGTAAAGCACTTTAAGCGAGGAGGAAAGCCTGGGAGTTAATAGCTTTCAGGGGTGACGTTACTCGCAGAATAAGCACCGGCTAACTCCGTGCCAGCAGCCGCGGTAATACGGAGGGTGCAAGCGTTAATCGGAATTACTGGGCGTAAAGCGCGCGTAGGCGGTTTGTTAAGTCAGATGTGAAATCCCCGGGCTCAACCTGGGAATGGCATTTGAGACTGGCAGGCTAGAGTATGGTAGAGGTGAGTGGAATTTCAGGTGTAGCGGTGAAATGCGTAGAGATCTGAAGGAACATCAGTGGCGAAGGCGACTCACTGGGCCATTACTGACGC…	Bacteria	Bacteria_Proteobacteria	Bacteria_Proteobacteria_Gammaproteobacteria	Bacteria_Proteobacteria_Gammaproteobacteria_Nitrosococcales	Bacteria_Proteobacteria_Gammaproteobacteria_Nitrosococcales_Methylophagaceae	Bacteria_Proteobacteria_Gammaproteobacteria_Nitrosococcales_Methylophagaceae_Methylophaga	Bacteria_Proteobacteria_Gammaproteobacteria_Nitrosococcales_Methylophagaceae_Methylophaga_unc
180	180	TGGGGAATTTTGGACAATGGGCGAAAGCCTGATCCAGCAATGCCGCGTGAGTGAAGAAGGCCTTCGGGTTGTAAAGCTCTTTTGTCAGGGAAGAAACGGTGAGGGCTAATATCTCTTGCTAATGACGGTACCTGAAGAATAAGCACCGGCTAACTACGTGCCAGCAGCCGCGGTAATACGTAGGGTGCAAGCGTTAATCGGAATTACTGGGCGTAAAGCGTGCGCAGGCGGTTTTGTAAGTCTGTCGTGAAATCCCCGGGCTCAACCTGGGAATTGCGATGGAGACTGCAAGGCTAGAATCTGGCAGAGGGGGGTAGAATTCCACGTGTAGCAGTGAAATGCGTAGAGATGTGGAGGAACACCGATGGCGAAGGCAGCCCCCTGGGTCAAGATTGACGC…	Bacteria	Bacteria_Proteobacteria	Bacteria_Proteobacteria_Gammaproteobacteria	Bacteria_Proteobacteria_Gammaproteobacteria_Burkholderiales	Bacteria_Proteobacteria_Gammaproteobacteria_Burkholderiales_Oxalobacteraceae	Bacteria_Proteobacteria_Gammaproteobacteria_Burkholderiales_Oxalobacteraceae_Massilia	Bacteria_Proteobacteria_Gammaproteobacteria_Burkholderiales_Oxalobacteraceae_Massilia_violaceinigra
181	181	TGAGGAATATTGGACAATGGGCGCAAGCCTGATCCAGCGACGCCGCGTGAGTGATGAAGGCCTTTGGGTCGTAAAGCTCTGTCAGCAGGGAAGAACGGCCGTGCGGTTAATACCCGTGCGGATTGACGGTACCTGCAGAGGAAGCACCGGCTAACTCCGTGCCAGCAGCCGCGGTAATACGGAGGGTGCGAGCGTTAATCGGAATTACTGGGCGTAAAGGGCGCGTAGGCGGCTGATCAAGTCAGGTGTGAAAGCCCACGGCTTAACCGTGTGAAGTGCATCTGAAACTGGTCGGCTTGAGTATCGGAGAGGAAAGTGGAATTCCCGGTGTAGAGGTGAAATTCGTAGATATCGGGAGGAATACCGGTGGCGAAGGCGACTTTCTGGACGAATACTGAC…	Bacteria	Bacteria_Desulfobacterota	Bacteria_Desulfobacterota_Desulfobulbia	Bacteria_Desulfobacterota_Desulfobulbia_Desulfobulbales	Bacteria_Desulfobacterota_Desulfobulbia_Desulfobulbales_Desulfurivibrionaceae	Bacteria_Desulfobacterota_Desulfobulbia_Desulfobulbales_Desulfurivibrionaceae_Desulfurivibrio	Bacteria_Desulfobacterota_Desulfobulbia_Desulfobulbales_Desulfurivibrionaceae_Desulfurivibrio_unc
182	182	TAGGGAATCTTCCGCAATGGACGAAAGTCTGACGGAGCAACGCCGCGTGAGTGATGAAGGCTTTCGGGTCGTAAAACTCTGTTGTTAGGGAAGAACAAGTGCTAGTTGAATAAGCTGGCACCTTGACGGTACCTAACCAGAAAGCCACGGCTAACTACGTGCCAGCAGCCGCGGTAATACGTAGGTGGCAAGCGTTATCCGGAATTATTGGGCGTAAAGCGCGCGCAGGTGGTTTCTTAAGTCTGATGTGAAAGCCCACGGCTCAACCGTGGAGGGTCATTGGAAACTGGGAGACTTGAGTGCAGAAGAGGAAAGTGGAATTCCATGTGTAGCGGTGAAATGCGTAGAGATATGGAGGAACACCAGTGGCGAAGGCGACTTTCTGGTCTGTAACTGACA…	Bacteria	Bacteria_Firmicutes	Bacteria_Firmicutes_Bacilli	Bacteria_Firmicutes_Bacilli_Bacillales	Bacteria_Firmicutes_Bacilli_Bacillales_Bacillaceae	Bacteria_Firmicutes_Bacilli_Bacillales_Bacillaceae_Bacillus	Bacteria_Firmicutes_Bacilli_Bacillales_Bacillaceae_Bacillus_unc
183	183	TGAGGAATATTGCACAATGGGGGGAACCCTGATGCAGCAACGCCGCGTGGAGGATGACGCATTTCGGTGTGTAAACTCCTTTTATATGTCAAGAAAATGACGGTAGCATATGAATAAGCACCGGCTAACTCCGTGCCAGCAGCCGCGGTAATACGGAGGGTGCAAGCGTTACTCGGAATCACTGGGCGTAAAGGACGCGTAGGCTGTTTTGCAAGTCAGATGTGAAATCCAATGGCTCAACCATTGAACTGCATTTGAAACTGCTAGACTAGAGTATGGGAGGGGGAGATGGAATTAGTGGTGTAGGGGTAAAATCCGTAGATATCACTAGGAATACCTAAAGCGAAGGCGATCTCCTGGAACATTACTGACGCTAAGGCGTGAAAGCGTGGGGAGCAA…	Bacteria	Bacteria_Campilobacterota	Bacteria_Campilobacterota_Campylobacteria	Bacteria_Campilobacterota_Campylobacteria_Campylobacterales	Bacteria_Campilobacterota_Campylobacteria_Campylobacterales_Sulfurimonadaceae	Bacteria_Campilobacterota_Campylobacteria_Campylobacterales_Sulfurimonadaceae_Sulfurimonas	Bacteria_Campilobacterota_Campylobacteria_Campylobacterales_Sulfurimonadaceae_Sulfurimonas_unc
184	184	TGAGGAATTTTGCGCAATGGGGGAAACCCTGACGCAGCAACGCCGCGTGAGTGAAGAAGGCCCTTGGGTCGTAAAGCTCTGTCGACAGGGAAGAAGTTACCATTTTTTAATAGAGGGTGGTATTGACGGTACCTGTAGAGGAAGCACCGGCTAACTCCGTGCCAGCAGCCGCGGTAATACGGGGGGTGCAAGCGTTATTCGGAATTATTGGGCGTAAAGGGCGCGTAGGCGGTCTTGTCGGTCAGATGTGAAAGCCCGGGGCTCAACCCTGGAAGTGCATTTGAAACAGCAAGACTTGAGTACGGGAGAGGAGAGCGGAATTCCTGGTGTAGAGGTGAAATTCGTAGATATCAGGAGGAACACCGATGGCGAAGGCAGCTCTCTGGACCGATACTGACG…	Bacteria	Bacteria_Desulfobacterota	Bacteria_Desulfobacterota_Desulfobacteria	Bacteria_Desulfobacterota_Desulfobacteria_Desulfobacterales	Bacteria_Desulfobacterota_Desulfobacteria_Desulfobacterales_Desulfobacteraceae	Bacteria_Desulfobacterota_Desulfobacteria_Desulfobacterales_Desulfobacteraceae_Desulfoconvexum	Bacteria_Desulfobacterota_Desulfobacteria_Desulfobacterales_Desulfobacteraceae_Desulfoconvexum_unc
185	185	TGGGGAATTTTGGACAATGGGCGCAAGCCTGATCCAGCAATGCCGCGTGCAGGATGAAGGCCTTCGGGTTGTAAACTGCTTTTGTACGGAACGAAACGGTTCTCTTTAATAAAGAGGGCTAATGACGGTACCGTAAGAATAAGCACCGGCTAACTACGTGCCAGCAGCCGCGGTAATACGTAGGGTGCGAGCGTTAATCGGAATTACTGGGCGTAAAGCGTGCGCAGGCGGTGATGTAAGACAGATGTGAAATCCCCGGGCTCAACCTGGGACCTGCATTTGTGACTGCATCGCTAGAGTACGGTAGAGGGGGATGGAATTCCGCGTGTAGCAGTGAAATGCGTAGATATGCGGAGGAACACCGATGGCGAAGGCAATCCCCTGGACCTGTACTGACGC…	Bacteria	Bacteria_Proteobacteria	Bacteria_Proteobacteria_Gammaproteobacteria	Bacteria_Proteobacteria_Gammaproteobacteria_Burkholderiales	Bacteria_Proteobacteria_Gammaproteobacteria_Burkholderiales_Comamonadaceae	Bacteria_Proteobacteria_Gammaproteobacteria_Burkholderiales_Comamonadaceae_Rhodoferax	Bacteria_Proteobacteria_Gammaproteobacteria_Burkholderiales_Comamonadaceae_Rhodoferax_unc
186	186	TGGGGAATTTTGGACAATGGGCGCAAGCCTGATCCAGCCATTCCGCGTGAGTGAAGAAGGCCTTCGGGTTGTAAAGCTCTTTCGCAAGGGAAGAAAACTTAGGCGCTAATATCGCTTGAGGTTGACGGTACCTTGATAAGAAGCACCGGCTAACTACGTGCCAGCAGCCGCGGTAATACGTAGGGTGCGAGCGTTAATCGGAATTACTGGGCGTAAAGCGTGCGCAGGCGGTTTTGTAAGTCAGATGTGAAATCCCCGAGCTCAACTTGGGAACTGCGTTTGAAACTACAAGACTAGAATATGTCAGAGGGGGGTAGAATTCCACGTGTAGCAGTGAAATGCGTAGAGATGTGGAGGAATACCAATGGCGAAGGCAGCCCCCTGGGATAATATTGACGC…	Bacteria	Bacteria_Proteobacteria	Bacteria_Proteobacteria_Gammaproteobacteria	Bacteria_Proteobacteria_Gammaproteobacteria_Burkholderiales	Bacteria_Proteobacteria_Gammaproteobacteria_Burkholderiales_Methylophilaceae	Bacteria_Proteobacteria_Gammaproteobacteria_Burkholderiales_Methylophilaceae_Methylotenera	Bacteria_Proteobacteria_Gammaproteobacteria_Burkholderiales_Methylophilaceae_Methylotenera_unc
187	187	TGGGGAATATTGGACAATGGGCGAAAGCCTGATCCAGCAATACCGCGTGTGTGAAGAAGGCCTTAGGGTTGTAAAGCACTTTCAATTGGGAGGAAAAAACTAGGGTCAATACCCCTAGTCTTGACATTACCTTTAGAAGAAGCACCGGCTAACTCCGTGCCAGCAGCCGCGGTAATACGGAGGGTGCGAGCGTTAATCGGAATTACTGGGCGTAAAGAGTGCGTAGGCGGCTCGTTAAGTCAGATGTGAAAGCCCTGGGCTCAACCTGGGAACTGCATTTGAAACTGGCGAGCTAGAGTTGAGTAGAGGTAAGTGGAATTTCAGGTGTAGCGGTGAAATGCGTAGATATCTGAAGGAACACCAGTGGCGAAGGCGACTTACTGGACTCAAACTGACGCT…	Bacteria	Bacteria_Proteobacteria	Bacteria_Proteobacteria_Gammaproteobacteria	Bacteria_Proteobacteria_Gammaproteobacteria_Methylococcales	Bacteria_Proteobacteria_Gammaproteobacteria_Methylococcales_Methylomonadaceae	Bacteria_Proteobacteria_Gammaproteobacteria_Methylococcales_Methylomonadaceae_Crenothrix	Bacteria_Proteobacteria_Gammaproteobacteria_Methylococcales_Methylomonadaceae_Crenothrix_unc
188	188	TAGGGAATATTGGGCAATGGACGAGAGTCTGACCCAGCCATGCCGCGTGCAGGAAGACGGCGTTCTGCGTTGTAAACTGCTTTTATCTGGGAAGAAAAGGCCCATGCGTGGGACATTGCCGGTACCAGATGAATAAGCACCGGCTAACTCCGTGCCAGCAGCCGCGGTAATACGGAGGGTGCAAGCGTTGTCCGGATTTATTGGGTTTAAAGGGTGCGTAGGCGGCTGTTTAAGTCAGTGGTGAAAGACTCCGGCTCAACCGGAGCAGTGCCATTGATACTGGACAGCTTGAGTGTTGGAGGGGTACATGGAATTGATGGTGTAGCGGTGAAATGCATAGATACCATCAGGAACACCGATAGCGAAGGCATTGTACTGGCCAACAACTGACGCTGAGGC…	Bacteria	Bacteria_Bacteroidota	Bacteria_Bacteroidota_Bacteroidia	Bacteria_Bacteroidota_Bacteroidia_Cytophagales	Bacteria_Bacteroidota_Bacteroidia_Cytophagales_Cyclobacteriaceae	Bacteria_Bacteroidota_Bacteroidia_Cytophagales_Cyclobacteriaceae_Algoriphagus	Bacteria_Bacteroidota_Bacteroidia_Cytophagales_Cyclobacteriaceae_Algoriphagus_alkaliphilus
189	189	TGGGGAATTTTGGACAATGGGCGCAAGCCTGATCCAGCAATGCCGCGTGCAGGATGAAGGCCTTCGGGTTGTAAACTGCTTTTGTACGGAACGAAACGGTCTCTTCTAATAAAGGGGGCTAATGACGGTACCGTAAGAATAAGCACCGGCTAACTACGTGCCAGCAGCCGCGGTAATACGTAGGGTGCGAGCGTTAATCGGAATTACTGGGCGTAAAGCGTGCGCAGGCGGTTATATAAGACAGATGTGAAATCCCCGGGCTCAACCTGGGACCTGCATTTGTGACTGTATAGCTAGAGTACGGTAGAGGGGGATGGAATTCCGCGTGTAGCAGTGAAATGCGTAGATATGCGGAGGAACACCGATGGCGAAGGCAATCCCCTGGACCTGTACTGACGC…	Bacteria	Bacteria_Proteobacteria	Bacteria_Proteobacteria_Gammaproteobacteria	Bacteria_Proteobacteria_Gammaproteobacteria_Burkholderiales	Bacteria_Proteobacteria_Gammaproteobacteria_Burkholderiales_Comamonadaceae	Bacteria_Proteobacteria_Gammaproteobacteria_Burkholderiales_Comamonadaceae_Rhodoferax	Bacteria_Proteobacteria_Gammaproteobacteria_Burkholderiales_Comamonadaceae_Rhodoferax_unc
190	190	TGGGGAATTTTGGACAATGGGCGCAAGCCTGATCCAGCCATTCCGCGTGAGTGAAGAAGGCCTTCGGGTTGTAAAGCTCTTTCGCAAGGGAAGAAAACTTAGTCTCTAACATAGGCTGAGGTTGACGGTACCTTGATAAGAAGCACCGGCTAACTACGTGCCAGCAGCCGCGGTAATACGTAGGGTGCGAGCGTTAATCGGAATTACTGGGCGTAAAGCGTGCGCAGGCGGTTTTGTAAGTCAGATGTGAAATCCCCGAGCTCAACTTGGGAACTGCGTTTGAAACTACAAGACTAGAATATGTCAGAGGGGGGTAGAATTCCACGTGTAGCAGTGAAATGCGTAGAGATGTGGAGGAATACCAATGGCGAAGGCAGCCCCCTGGGATAATATTGACGC…	Bacteria	Bacteria_Proteobacteria	Bacteria_Proteobacteria_Gammaproteobacteria	Bacteria_Proteobacteria_Gammaproteobacteria_Burkholderiales	Bacteria_Proteobacteria_Gammaproteobacteria_Burkholderiales_Methylophilaceae	Bacteria_Proteobacteria_Gammaproteobacteria_Burkholderiales_Methylophilaceae_Methylotenera	Bacteria_Proteobacteria_Gammaproteobacteria_Burkholderiales_Methylophilaceae_Methylotenera_unc
191	191	TGGGGAATTTTGGACAATGGGGGAAACCCTGATCCAGCCATTCCGCGTGAGTGAAGAAGGCCTTCGGGTTGTAAAGCTCTTTCAGGAGGGAAGAAACGGTTGCAGCTAATACCTGCGACTAATGACGGTACCTTCAGAAGAAGCACCGGCTAACTACGTGCCAGCAGCCGCGGTAATACGTAGGGTGCGAGCGTTAATCGGAATTACTGGGCGTAAAGCGTGCGCAGGCGGTTTTGTAAGTCAGATGTGAAAGCCCCGGGCTCAACCTGGGAACTGCGTTTGAAACTACAAGGCTAGAGTGTAGCAGAGGGGGGTAGAATTCCACGTGTAGCAGTGAAATGCGTAGAGATGTGGAGGAATACCGATGGCGAAGGCAGCCCCCTGGGTTAACACTGACGC…	Bacteria	Bacteria_Proteobacteria	Bacteria_Proteobacteria_Gammaproteobacteria	Bacteria_Proteobacteria_Gammaproteobacteria_Burkholderiales	Bacteria_Proteobacteria_Gammaproteobacteria_Burkholderiales_Sulfuricellaceae	Bacteria_Proteobacteria_Gammaproteobacteria_Burkholderiales_Sulfuricellaceae_Sulfuricella	Bacteria_Proteobacteria_Gammaproteobacteria_Burkholderiales_Sulfuricellaceae_Sulfuricella_unc
192	192	TAAGGAATATTGCGCAATGGGCGAAAGCCTGACGCAGCGACGCCGCGTGGGGGATGAAGGTCTTCGGATTGTAAACCCCTTTCGGGAGGGAAGATGGAATGGGGTAACCCATTCGGACGGTACCTCCAGAAGCAGCCACGGCTAACTTCGTGCCAGCAGCCGCGGTAATACGAAGGTGGCAAGCGTTATTCGGATTTACTGGGCGTACAGGGAGCGTAGGCGGTTCGGTAAGCCCTCTGTGAAATCTTCAGGCTTAACCTGGAAAAGTCGGAGGGGACTGCCGGGCTAGAGGACGGGAGAGGAGCGCGGAATTCCCGGTGTAGCGGTGAAATGCGTAGAGATCGGGAGGAAGGCCGGTGGCGAAGGCGGCGCTCTGGAACGTTTCTGACGCTGAGGCTC…	Bacteria	Bacteria_Nitrospirota	Bacteria_Nitrospirota_Nitrospiria	Bacteria_Nitrospirota_Nitrospiria_Nitrospirales	Bacteria_Nitrospirota_Nitrospiria_Nitrospirales_Nitrospiraceae	Bacteria_Nitrospirota_Nitrospiria_Nitrospirales_Nitrospiraceae_Nitrospira	Bacteria_Nitrospirota_Nitrospiria_Nitrospirales_Nitrospiraceae_Nitrospira_unc
193	193	CGAGGAATCTTGGGCAATGGGCGAAAGCCTGACCCAGCAACGCCGCGTGGGGGATGAAGGCCCTCGGGTCGTAAACCCCTTTTGTCGGGGAAGATAGTGACGGTACCCGACGAATAAGTCTCGGCTAACTACGTGCCAGCAGCCGCGGTAATACGTAGGAGGCGAGCGTTGTCCGGATTTACTGGGCGTAAAGAGCGCGTAGGCGGCTAGTTAAGTCTAATGTGAAATCTCCCGGCCCAACTGGGAGGGGACATCAGATACTGGCTGGCTTGAGTGCGGCAGAGGGATGTGGAATTCCCGGTGTAGTGGTGAAATGCGTAGATATCGGGAGGAACACCAGTGGCGAAGGCGGCATCCTGGGCCGTAACTGACGCTGAGGCGCGAAAGCGTGGGGAGCGA…	Bacteria	Bacteria_Chloroflexi	Bacteria_Chloroflexi_unc	Bacteria_Chloroflexi_unc_unc	Bacteria_Chloroflexi_unc_unc_unc	Bacteria_Chloroflexi_unc_unc_unc_unc	Bacteria_Chloroflexi_unc_unc_unc_unc_unc
194	194	TGGGGAATTTTGGACAATGGGCGCAAGCCTGATCCAGCAATGCCGCGTGCAGGAAGAAGGCCTTCGGGTTGTAAACTGCTTTTGTACGGAACGAAACGGTCTGGGTTAATACCTCGGGCTAATGACGGTACCGTAAGAATAAGCACCGGCTAACTACGTGCCAGCAGCCGCGGTAATACGTAGGGTGCAAGCGTTAATCGGAATTACTGGGCGTAAAGCGTGCGCAGGCGGTGATGTAAGACAGTCGTGAAATCCCCGGGCTCAACCTGGGAATTGCGATTGTGACTGCATCGCTGGAGTGCGGCAGAGGGGGATGGAATTCCGCGTGTAGCAGTGAAATGCGTAGATATGCGGAGGAACACCGATGGCGAAGGCAATCCCCTGGGCCTGCACTGACGC…	Bacteria	Bacteria_Proteobacteria	Bacteria_Proteobacteria_Gammaproteobacteria	Bacteria_Proteobacteria_Gammaproteobacteria_Burkholderiales	Bacteria_Proteobacteria_Gammaproteobacteria_Burkholderiales_Comamonadaceae	Bacteria_Proteobacteria_Gammaproteobacteria_Burkholderiales_Comamonadaceae_Hydrogenophaga	Bacteria_Proteobacteria_Gammaproteobacteria_Burkholderiales_Comamonadaceae_Hydrogenophaga_unc
195	195	TGGGGAATCTTAGACAATGGGCGCAAGCCTGATCTAGCCATGCCGCGTGAGCGATGAAGGCCTTAGGGTTGTAAAGCTCTTTCAGTGGGGAAGATAATGACTGTACCCACAGAAGAAGCCCCGGCTAACTCCGTGCCAGCAGCCGCGGTAATACGGAGGGGGCTAGCGTTGTTCGGAATTACTGGGCGTAAAGCGCACGTAGGCGGACCGGAAAGTCAGAGGTGAAATCCCAGGGCTCAACCTTGGAACTGCCTTTGAAACTCCTGGTCTTGAGGTCGAGAGAGGTGAGTGGAATTCCGAGTGTAGAGGTGAAATTCGTAGATATTCGGAGGAACACCAGTGGCGAAGGCGGCTCACTGGCTCGATACTGACGCTGAGGTGCGAAAGCGTGGGGAGCAA…	Bacteria	Bacteria_Proteobacteria	Bacteria_Proteobacteria_Alphaproteobacteria	Bacteria_Proteobacteria_Alphaproteobacteria_Rhodobacterales	Bacteria_Proteobacteria_Alphaproteobacteria_Rhodobacterales_Rhodobacteraceae	Bacteria_Proteobacteria_Alphaproteobacteria_Rhodobacterales_Rhodobacteraceae_Rhodobacter	Bacteria_Proteobacteria_Alphaproteobacteria_Rhodobacterales_Rhodobacteraceae_Rhodobacter_unc
196	196	TGGGGAATTTTGCGCAATGGGGGCAACCCTGACGCAGCGACGCCGCGTGAGTGATGAAGGCCTTCGGGTTGTAAAGCTCTGTCTAGGGGGAAGATAGTGACGGTACCCCTGGAGGAAGCCCCGGCTAACTACGTGCCAGCAGCCGCGGTAAGACGTAGGGGGCGAGCGTTGTCCGGAATTATTGGGCGTAAAGGGCGTGTAGGCGGCTTTTCAAGTCAGCTGTGAAATTCCTCGGCTCAACCGGGGGTCTGCAGTTGAGACTGTTAAGCTTGAGTGCAGGAGAGGAGGGTGGAATTCCCGGTGTAGCGGTGAAATGCGTAGATATCGGGAGGAACACCGGTGGCGAAGGCGGCCTTCTGGCCTGTAACTGACGCTGAGGCGCGAAAGCTAGGGGAGCAA…	Bacteria	Bacteria_Firmicutes	Bacteria_Firmicutes_Dethiobacteria	Bacteria_Firmicutes_Dethiobacteria_Dethiobacterales	Bacteria_Firmicutes_Dethiobacteria_Dethiobacterales_Dethiobacteraceae	Bacteria_Firmicutes_Dethiobacteria_Dethiobacterales_Dethiobacteraceae_unc	Bacteria_Firmicutes_Dethiobacteria_Dethiobacterales_Dethiobacteraceae_unc_unc
197	197	TGAGGAATCTTCCACAATGGGCGAAAGCCTGATGGAGCAACGCCGCGTGCAGGATGAAGGCCTTCGGGTCGTAAACTGCTTTTATAAGTGAAGAATATGACGGTAACTTATGAATAAGCACCGGCTAACTACGTGCCAGCAGCCGCGGTCATACGTAGGGTGCAAGCATTATCCGGAGTGACTGGGCGTAAAGAGTTGCGTAGGTGGTTTGTTAAGTGAATAGTGAAATCTGGTGGCTCAACCATACAGACTATTATTCAAACTGGCAAACTCGAGAATAGCAGAGGTAACTGGAATTTCTAGTGTAGGAGTGAAATCCGTAGATATTAGAAGGAACACCAATGGCGTAGGCAGGTTACTGGGCTATTTCTGACACTGAGGCACGAAAGCGTGGGGAGC…	Bacteria	Bacteria_Patescibacteria	Bacteria_Patescibacteria_Saccharimonadia	Bacteria_Patescibacteria_Saccharimonadia_Saccharimonadales	Bacteria_Patescibacteria_Saccharimonadia_Saccharimonadales_Saccharimonadaceae	Bacteria_Patescibacteria_Saccharimonadia_Saccharimonadales_Saccharimonadaceae_TM7a	Bacteria_Patescibacteria_Saccharimonadia_Saccharimonadales_Saccharimonadaceae_TM7a_unc
198	198	TAGGGAATCTTCCACAATGGACGCAAGTCTGATGGAGCAACGCCGCGTGAGTGAAGAAGGGTTTCGGCTCGTAAAGCTCTGTTGGTAGTGAAGAAAGATAGAGGTAGTAACTGGCCTTTATTTGACGGTAATTACTTAGAAAGTCACGGCTAACTACGTGCCAGCAGCCGCGGTAATACGTAGGTGGCAAGCGTTGTCCGGATTTATTGGGCGTAAAGCGAGTGCAGGCGGTTCAATAAGTCTGATGTGAAAGCCTTCGGCTCAACCGGAGAATTGCATCAGAAACTGTTGAACTTGAGTGCAGAAGAGGAGAGTGGAACTCCATGTGTAGCGGTGGAATGCGTAGATATATGGAAGAACACCAGTGGCGAAGGCGGCTCTCTGGTCTGCAACTGACGC…	Bacteria	Bacteria_Firmicutes	Bacteria_Firmicutes_Bacilli	Bacteria_Firmicutes_Bacilli_Lactobacillales	Bacteria_Firmicutes_Bacilli_Lactobacillales_Lactobacillaceae	Bacteria_Firmicutes_Bacilli_Lactobacillales_Lactobacillaceae_Lactobacillus	Bacteria_Firmicutes_Bacilli_Lactobacillales_Lactobacillaceae_Lactobacillus_crispatus/gasseri/helveticus/johnsonii/kefiranofaciens/paragasseri
199	199	TGGGGAATTTTGGACAATGGGCGCAAGCCTGATCCAGCAATGCCGCGTGCAGGAAGAAGGCCTTCGGGTTGTAAACTGCTTTTGTACGGAACGAAACGGTCTCGGTTAATACCTGGGGCTAATGACGGTACCGTAAGAATAAGCACCGGCTAACTACGTGCCAGCAGCCGCGGTAATACGTAGGGTGCAAGCGTTAATCGGAATTACTGGGCGTAAAGCGTGCGCAGGCGGTTTTGTAAGACAGGCGTGAAATCCCCGGGCTTAACCTGGGAATGGCGCTTGTGACTGCAAAGCTGGAGTGCGGCAGAGGGGGATGGAATTCCGCGTGTAGCAGTGAAATGCGTAGATATGCGGAGGAACACCGATGGCGAAGGCAATCCCCTGGGCCTGCACTGACGC…	Bacteria	Bacteria_Proteobacteria	Bacteria_Proteobacteria_Gammaproteobacteria	Bacteria_Proteobacteria_Gammaproteobacteria_Burkholderiales	Bacteria_Proteobacteria_Gammaproteobacteria_Burkholderiales_Comamonadaceae	Bacteria_Proteobacteria_Gammaproteobacteria_Burkholderiales_Comamonadaceae_Hydrogenophaga	Bacteria_Proteobacteria_Gammaproteobacteria_Burkholderiales_Comamonadaceae_Hydrogenophaga_unc
200	200	TGGGGAATATTGGACAATGGGCGAAAGCCTGATCCAGCAATGCCGCGTGAGTGATGAAGGCCTTAGGGTTGTAAAGCTCTTTTACCCGGGATGATAATGACAGTACCGGGAGAATAAGCTCCGGCTAACTCCGTGCCAGCAGCCGCGGTAATACGGAGGGAGCTAGCGTTGTTCGGAATTACTGGGCGTAAAGCGCACGTAGGCGGTTACTCAAGTCAGAGGTGAAAGCCCGGGGCTCAACCCCGGAACGGCCTTTGAAACTAGGTAACTAGAATCTTGGAGAGGTCAGTGGAATTCCGAGTGTAGAGGTGAAATTCGTAGATATTCGGAAGAACACCAGTGGCGAAGGCGACTGACTGGACAAGTATTGACGCTGAGGTGCGAAAGCGTGGGGAGCAA…	Bacteria	Bacteria_Proteobacteria	Bacteria_Proteobacteria_Alphaproteobacteria	Bacteria_Proteobacteria_Alphaproteobacteria_Sphingomonadales	Bacteria_Proteobacteria_Alphaproteobacteria_Sphingomonadales_Sphingomonadaceae	Bacteria_Proteobacteria_Alphaproteobacteria_Sphingomonadales_Sphingomonadaceae_Novosphingobium	Bacteria_Proteobacteria_Alphaproteobacteria_Sphingomonadales_Sphingomonadaceae_Novosphingobium_unc
201	201	TGGGGAATTTTGGACAATGGGCGCAAGCCTGATCCAGCAATGCCGCGTGCAGGAAGAAGGCCTTCGGGTTGTAAACTGCTTTTGTACGGAACGAAAAGGCTCTGGTTAATACCTGGGGCACATGACGGTACCGTAAGAATAAGCACCGGCTAACTACGTGCCAGCAGCCGCGGTAATACGTAGGGTGCAAGCGTTAATCGGAATTACTGGGCGTAAAGCGTGCGCAGGCGGTTTTGTAAGACAGGCGTGAAATCCCCGGGCTTAACCTGGGAATTGCGTTTGTGACTGCAAGGCTGGAGTGCGGCAGAGGGGGATGGAATTCCGCGTGTAGCAGTGAAATGCGTAGATATGCGGAGGAACACCGATGGCGAAGGCAATCCCCTGGGCCTGCACTGACGC…	Bacteria	Bacteria_Proteobacteria	Bacteria_Proteobacteria_Gammaproteobacteria	Bacteria_Proteobacteria_Gammaproteobacteria_Burkholderiales	Bacteria_Proteobacteria_Gammaproteobacteria_Burkholderiales_Comamonadaceae	Bacteria_Proteobacteria_Gammaproteobacteria_Burkholderiales_Comamonadaceae_Hydrogenophaga	Bacteria_Proteobacteria_Gammaproteobacteria_Burkholderiales_Comamonadaceae_Hydrogenophaga_unc
202	202	TGGGGAATATTGGACAATGGGCGAAAGCCTGATCCAGCAATGCCGCGTGAGTGATGAAGGCCTTAGGGTTGTAAAGCTCTTTTACCCGGGATGATAATGACAGTACCGGGAGAATAAGCTCCGGCTAACTCCGTGCCAGCAGCCGCGGTAATACGGAGGGAGCTAGCGTTGTTCGGAATTACTGGGCGTAAAGCGCGCGTAGGCGGTTTTTTAAGTCAGAGGTGAAAGCCCAGTGCTCAACACTGGAACTGCCTTTGAAACTGGAAAACTTGAATCTTGGAGAGGTCAGTGGAATTCCGAGTGTAGAGGTGAAATTCGTAGATATTCGGAAGAACACCAGTGGCGAAGGCGACTGACTGGACAAGTATTGACGCTGAGGTGCGAAAGCGTGGGGAGCAA…	Bacteria	Bacteria_Proteobacteria	Bacteria_Proteobacteria_Alphaproteobacteria	Bacteria_Proteobacteria_Alphaproteobacteria_Sphingomonadales	Bacteria_Proteobacteria_Alphaproteobacteria_Sphingomonadales_Sphingomonadaceae	Bacteria_Proteobacteria_Alphaproteobacteria_Sphingomonadales_Sphingomonadaceae_Sphingopyxis	Bacteria_Proteobacteria_Alphaproteobacteria_Sphingomonadales_Sphingomonadaceae_Sphingopyxis_alaskensis/bauzanensis/chilensis/fribergensis/ginsengisoli/italica/panaciterrae
203	203	TGGGGAATATTGGACAATGGGCGCAAGCCTGATCCAGCCATGCCGCGTGTGTGAAGAAGGCCTTCGGGTTGTAAAGCACTTTCAGCGAGGAGGAAGGGTTGGATGTTAATAGCATTCAATTTTGACGTTACTCGCAGAAGAAGCACCGGCTAACTCTGTGCCAGCAGCCGCGGTAATACAGAGGGTGCAAGCGTTAATCGGAATTACTGGGCGTAAAGCGCACGCAGGCGGTTGGTTAAGTCAGATGTGAAAGCCCCGGGCTCAACCTGGGAATTGCATTTGAAACTGGCCAACTAGAGTATGTGAGAGGGGGGTAGAATTCCAAGTGTAGCGGTGAAATGCGTAGAGATTTGGAGGAATACCAGTGGCGAAGGCGGCCCCCTGGCACAATACTGACGC…	Bacteria	Bacteria_Proteobacteria	Bacteria_Proteobacteria_Gammaproteobacteria	Bacteria_Proteobacteria_Gammaproteobacteria_Alteromonadales	Bacteria_Proteobacteria_Gammaproteobacteria_Alteromonadales_Alteromonadaceae	Bacteria_Proteobacteria_Gammaproteobacteria_Alteromonadales_Alteromonadaceae_Rheinheimera	Bacteria_Proteobacteria_Gammaproteobacteria_Alteromonadales_Alteromonadaceae_Rheinheimera_unc
204	204	TGGGGAATTTTGGACAATGGGCGCAAGCCTGATCCAGCCATGCCGCGTGAGTGAAGAAGGCCTTCGGGTTGTAAAGCTCTTTCGGCAGGAACGAAATGGTTCGTGCTAATACCACGGATTGATGACGGTACCTGAAGAAGAAGCACCGGCTAACTACGTGCCAGCAGCCGCGGTAATACGTAGGGTGCAGGCGTTAATCGGAATTACTGGGCGTAAAGCGTGCGCAGGCGGTTTCTTAAGTCAGATGTGAAAGCCCCGGGCTTAACCTGGGAACTGCGTTTGAAACTGGGAGACTTGAGTGTGGCAGAGGGGGGTGGAATTCCACGTGTAGCAGTGAAATGCGTAGATATGTGGAGGAACACCGATGGCGAAGGCAGCCCCCTGGGTTAACACTGACGC…	Bacteria	Bacteria_Proteobacteria	Bacteria_Proteobacteria_Gammaproteobacteria	Bacteria_Proteobacteria_Gammaproteobacteria_Burkholderiales	Bacteria_Proteobacteria_Gammaproteobacteria_Burkholderiales_TRA3-20	Bacteria_Proteobacteria_Gammaproteobacteria_Burkholderiales_TRA3-20_unc	Bacteria_Proteobacteria_Gammaproteobacteria_Burkholderiales_TRA3-20_unc_unc
205	205	TAGGGAATCTTCCGCAATGGGCGAAAGCCTGACGGAGCAACGCCGCGTGAGTGATGAAGGTCTTCGGATCGTAAAACTCTGTTATTAGGGAAGAACAAATGTGTAAGTAACTATGCACGTCTTGACGGTACCTAATCAGAAAGCCACGGCTAACTACGTGCCAGCAGCCGCGGTAATACGTAGGTGGCAAGCGTTATCCGGAATTATTGGGCGTAAAGCGCGCGTAGGCGGTTTTTTAAGTCTGATGTGAAAGCCCACGGCTCAACCGTGGAGGGTCATTGGAAACTGGAAAACTTGAGTGCAGAAGAGGAAAGTGGAATTCCATGTGTAGCGGTGAAATGCGCAGAGATATGGAGGAACACCAGTGGCGAAGGCGACTTTCTGGTCTGTAACTGACGC…	Bacteria	Bacteria_Firmicutes	Bacteria_Firmicutes_Bacilli	Bacteria_Firmicutes_Bacilli_Staphylococcales	Bacteria_Firmicutes_Bacilli_Staphylococcales_Staphylococcaceae	Bacteria_Firmicutes_Bacilli_Staphylococcales_Staphylococcaceae_Staphylococcus	Bacteria_Firmicutes_Bacilli_Staphylococcales_Staphylococcaceae_Staphylococcus_aureus/capitis/caprae/epidermidis/haemolyticus/warneri
206	206	TGGGGAATTTTGGACAATGGGGGCAACCCTGATCCAGCAATGCCGCGTGAGTGAAGAAGGCCTTCGGGTTGTAAAGCTCTTTTGTCAGGGAAGAAACGGTGAAGGCTAATATCCTTTGCTAATGACGGTACCTGAAGAATAAGCACCGGCTAACTACGTGCCAGCAGCCGCGGTAATACGTAGGGTGCAAGCGTTAATCGGAATTACTGGGCGTAAAGCGTGCGCAGGCGGTTATGTAAGACAGATGTGAAATGCCCGGGCTCAACCTGGGAACTGCATTTGTGACTGCATGGCTAGAGTGTGTCAGAGGGGGGTAGAATTCCACGTGTAGCAGTGAAATGCGTAGATATGTGGAGGAATACCGATGGCGAAGGCAGCCCCCTGGGATAACACTGACGC…	Bacteria	Bacteria_Proteobacteria	Bacteria_Proteobacteria_Gammaproteobacteria	Bacteria_Proteobacteria_Gammaproteobacteria_Burkholderiales	Bacteria_Proteobacteria_Gammaproteobacteria_Burkholderiales_Oxalobacteraceae	Bacteria_Proteobacteria_Gammaproteobacteria_Burkholderiales_Oxalobacteraceae_unc	Bacteria_Proteobacteria_Gammaproteobacteria_Burkholderiales_Oxalobacteraceae_unc_unc
207	207	TGGGGAATATTGCGCAATGGGCGAAAGCCTGACGCAGCGACGCCTCGTGAGGGATGAAGGTCTTCGGATCGTAAACCTCTGTCAAGAGGGAAGAAACCCTTGGGTTCGAATAGGGCCCTTGGCTGACGGTACCTCAAAAGGAAGCACCGGCTAACTCCGTGCCAGCAGCCGCGGTAATACGGAGGGTGCAAGCGTTAATCGGAATCACTGGGCGTAAAGCGCTCGTAGGCGGTTTGGTCAGTCAGATGTGAAAGCCCTCGGCTCAACCGGGGAACTGCATTTGATACTGCCAGACTTGAGTATCGGAGAGGGTGGCGGAATTCCGGGTGTAGGAGTGAAATCCGTAGATATCCGGAGGAACACCAGTGGCGAAGGCGGCCACCTGGACGATAACTGACG…	Bacteria	Bacteria_Desulfobacterota	Bacteria_Desulfobacterota_Desulfovibrionia	Bacteria_Desulfobacterota_Desulfovibrionia_Desulfovibrionales	Bacteria_Desulfobacterota_Desulfovibrionia_Desulfovibrionales_Desulfovibrionaceae	Bacteria_Desulfobacterota_Desulfovibrionia_Desulfovibrionales_Desulfovibrionaceae_Desulfovibrio	Bacteria_Desulfobacterota_Desulfovibrionia_Desulfovibrionales_Desulfovibrionaceae_Desulfovibrio_unc
208	208	TAGGGAATCTTCCGCAATGGACGAAAGTCTGACGGAGCAACGCCGCGTGAACGATGAAGGCCTTCGGGTCGTAAAGTTCTGTTGTTAGGGAAGAACAAGTACCGTTCAAATAGGGCGGTACCTTGACGGTACCTAACCAGAAAGCCACGGCTAACTACGTGCCAGCAGCCGCGGTAATACGTAGGTGGCAAGCGTTGTCCGGAATTATTGGGCGTAAAGCGCGCGCAGGCGGTCTCTTAAGTCTGATGTGAAATCTCGCGGCTCAACCGCGAGCGGCCATTGGAAACTGGGAGGCTTGAGTGCAGAAGAGGAGAGTGGAATTCCATGTGTAGCGGTGAAATGCGTAGATATATGGAGGAACACCAGTGGCGAAGGCGACTCTCTGGTCTGTAACTGACG…	Bacteria	Bacteria_Firmicutes	Bacteria_Firmicutes_Bacilli	Bacteria_Firmicutes_Bacilli_Bacillales	Bacteria_Firmicutes_Bacilli_Bacillales_Bacillaceae	Bacteria_Firmicutes_Bacilli_Bacillales_Bacillaceae_Anaerobacillus	Bacteria_Firmicutes_Bacilli_Bacillales_Bacillaceae_Anaerobacillus_unc
209	209	TGGGGAATCTTAGACAATGGGGGAAACCCTGATCTAGCCATGCCGCGTGATCGATGAAGGCCTTAGGGTTGTAAAGATCTTTCAGATGGGAAGATAATGACGGTACCATCAGAAGAAGCCCCGGCTAACTCCGTGCCAGCAGCCGCGGTAATACGGAGGGGGCTAGCGTTATTCGGAATTACTGGGCGTAAAGCGCACGTAGGCGGATCAGAAAGTCAGAGGTGAAATCCCAGGGCTCAACCTTGGAACTGCCTTTGAAACTCCTGGTCTTGAGGTCGAGAGAGGTGAGTGGAATTCCGAGTGTAGAGGTGAAATTCGTAGATATTCGGAGGAACACCAGTGGCGAAGGCGGCTCACTGGCTCGATACTGACGCTGAGGTGCGAAAGCGTGGGGAGCAA…	Bacteria	Bacteria_Proteobacteria	Bacteria_Proteobacteria_Alphaproteobacteria	Bacteria_Proteobacteria_Alphaproteobacteria_Rhodobacterales	Bacteria_Proteobacteria_Alphaproteobacteria_Rhodobacterales_Rhodobacteraceae	Bacteria_Proteobacteria_Alphaproteobacteria_Rhodobacterales_Rhodobacteraceae_Pseudorhodobacter	Bacteria_Proteobacteria_Alphaproteobacteria_Rhodobacterales_Rhodobacteraceae_Pseudorhodobacter_unc
210	210	TCGAGAATAGTCTACAATGGTCGAAAGACTGATAGTGCGACGCCGCGTGAACGAAGAAGCCCTTCGGGGTGTAAAGTTCTTTTATATGTGAGCAATGCCCCTTATGTGAATAGCATGGGGGGAGAGATATTAGCATATGAATAAGCAACGGCTAACTCCGTGCCAGCAGCCGCGGTAACACGGGGGTTGCAAGCGTTGTCCGGAATTACTAGGCGTAAAGGGCAGGTAGGCGGACATATAAGTTTCATGTTAAAGGCATCGGCTTACCCGGTGTACGGCATGAGATACTGTATGTCTGGAATGCGGTTGGGGAAGACAGAATTCCTGGTGTAGCGGTGGAATGCGCAGAGATCAGGAGGAATACCGAAGGCGAAGGCAGTCTTCTAAGCCGATATTGAC…	Bacteria	Bacteria_Cloacimonadota	Bacteria_Cloacimonadota_Cloacimonadia	Bacteria_Cloacimonadota_Cloacimonadia_Cloacimonadales	Bacteria_Cloacimonadota_Cloacimonadia_Cloacimonadales_SHA-4	Bacteria_Cloacimonadota_Cloacimonadia_Cloacimonadales_SHA-4_unc	Bacteria_Cloacimonadota_Cloacimonadia_Cloacimonadales_SHA-4_unc_unc
211	211	TGGGGAATTTTGGACAATGGGCGCAAGCCTGATCCAGCCATGCCGCGTGTCTGAAGAAGGCCTTCGGGTTGTAAAGGACTTTTGTCAGGGAAGAAAAGGCTGTTGCTAATATCAGCGGCTGATGACGGTACCTGAAGAATAAGCACCGGCTAACTACGTGCCAGCAGCCGCGGTAATACGTAGGGTGCGAGCGTTAATCGGAATTACTGGGCGTAAAGCGGGCGCAGACGGTTACTTAAGCAGGATGTGAAATCCCCGGGCTCAACCCGGGAACTGCGTTCTGAACTGGGTGACTCGAGTGTGTCAGAGGGAGGTAGAATTCCACGTGTAGCAGTGAAATGCGTAGAGATGTGGAGGAATACCGATGGCGAAGGCAGCCTCCTGGGACAACACTGACGT…	Bacteria	Bacteria_Proteobacteria	Bacteria_Proteobacteria_Gammaproteobacteria	Bacteria_Proteobacteria_Gammaproteobacteria_Burkholderiales	Bacteria_Proteobacteria_Gammaproteobacteria_Burkholderiales_Neisseriaceae	Bacteria_Proteobacteria_Gammaproteobacteria_Burkholderiales_Neisseriaceae_Neisseria	Bacteria_Proteobacteria_Gammaproteobacteria_Burkholderiales_Neisseriaceae_Neisseria_meningitidis
212	212	TGAGGAATATTGGTCAATGGGCGAGAGCCTGAACCAGCCAAGTAGCGTGAAGGATGACTGCCCTATGGGTTGTAAACTTCTTTTATAAAGGAATAAAGTCGGGTATGGATACCCGTTTGCATGTACTTTATGAATAAGGATCGGCTAACTCCGTGCCAGCAGCCGCGGTAATACGGAGGATCCGAGCGTTATCCGGATTTATTGGGTTTAAAGGGAGCGTAGATGGATGTTTAAGTCAGTTGTGAAAGTTTGCGGCTCAACCGTAAAATTGCAGTTGATACTGGATATCTTGAGTGCAGTTGAGGCAGGCGGAATTCGTGGTGTAGCGGTGAAATGCTTAGATATCACGAAGAACTCCGATTGCGAAGGCAGCCTGCTAAGCTGCAACTGACATTGAGG…	Bacteria	Bacteria_Bacteroidota	Bacteria_Bacteroidota_Bacteroidia	Bacteria_Bacteroidota_Bacteroidia_Bacteroidales	Bacteria_Bacteroidota_Bacteroidia_Bacteroidales_Bacteroidaceae	Bacteria_Bacteroidota_Bacteroidia_Bacteroidales_Bacteroidaceae_Bacteroides	Bacteria_Bacteroidota_Bacteroidia_Bacteroidales_Bacteroidaceae_Bacteroides_vulgatus
213	213	TGGGGAATTTTGGACAATGGGCGCAAGCCTGATCCAGCCATTCCGCGTGAGTGAAGAAGGCCTTCGGGTTGTAAAGCTCTTTCGCAAGGGAAGAAAACTTACATTCTAATAAAGTGTGAGGCTGACGGTACCTTGATAAGAAGCACCGGCTAACTACGTGCCAGCAGCCGCGGTAATACGTAGGGTGCGAGCGTTAATCGGAATTACTGGGCGTAAAGCGTGCGCAGGCGGTTTGGCAAGTCAGATGTGAAATCCCCGAGCTCAACTTGGGAACTGCGTTTGAAACTGCCAGACTAGAATATGTCAGAGGGGGGTAGAATTCCACGTGTAGCAGTGAAATGCGTAGAGATGTGGAGGAATACCAATGGCGAAGGCAGCCCCCTGGGATAATATTGACGC…	Bacteria	Bacteria_Proteobacteria	Bacteria_Proteobacteria_Gammaproteobacteria	Bacteria_Proteobacteria_Gammaproteobacteria_Burkholderiales	Bacteria_Proteobacteria_Gammaproteobacteria_Burkholderiales_Methylophilaceae	Bacteria_Proteobacteria_Gammaproteobacteria_Burkholderiales_Methylophilaceae_Methylophilus	Bacteria_Proteobacteria_Gammaproteobacteria_Burkholderiales_Methylophilaceae_Methylophilus_leisingeri
214	214	TGGGGAATTTTGGACAATGGGGGCAACCCTGATCCAGCCATTCCGCGTGAGTGAAGAAGGCCTTCGGGTTGTAAAGCTCTTTCAGCTGGAAAGAAACGGTGAGCTCTAACATAGCTTGCTAATGACGGTACCAGCAGAAGAAGCACCGGCTAACTACGTGCCAGCAGCCGCGGTAATACGTAGGGTGCGAGCGTTAATCGGAATTACTGGGCGTAAAGCGTGCGCAGGCGGATTGTTAAGCAAGATGTGAAATCCCCGGGCTTAACCTGGGAATGGCATTTTGAACTGGCAGTCTAGAGTGCGTCAGAGGGGGGTGGAATTCCACGTGTAGCAGTGAAATGCGTAGATATGTGGAGGAACACCAATGGCGAAGGCAGCCCCCTGGGATGACACTGACGC…	Bacteria	Bacteria_Proteobacteria	Bacteria_Proteobacteria_Gammaproteobacteria	Bacteria_Proteobacteria_Gammaproteobacteria_Burkholderiales	Bacteria_Proteobacteria_Gammaproteobacteria_Burkholderiales_Hydrogenophilaceae	Bacteria_Proteobacteria_Gammaproteobacteria_Burkholderiales_Hydrogenophilaceae_Thiobacillus	Bacteria_Proteobacteria_Gammaproteobacteria_Burkholderiales_Hydrogenophilaceae_Thiobacillus_unc
215	215	TGGGGAATTTTGGACAATGGGCGCAAGCCTGATCCAGCAATGCCGCGTGCAGGAAGAAGGCCTTCGGGTTGTAAACTGCTTTTGTACGGAACGAAACGGTCCTGGTTAATACCCGGGGCTAATGACGGTACCGTAAGAATAAGCACCGGCTAACTACGTGCCAGCAGCCGCGGTAATACGTAGGGTGCAAGCGTTAATCGGAATTACTGGGCGTAAAGCGTGCGCAGGCGGTTTTGTAAGACAGTCGTGAAATCCCCGGGCTCAACCTGGGAATTGCGATTGTGACTGCAAGGCTGGAGTGCGGCAGAGGGGGATGGAATTCCGCGTGTAGCAGTGAAATGCGTAGATATGCGGAGGAACACCGATGGCGAAGGCAATCCCCTGGGCCTGCACTGACGC…	Bacteria	Bacteria_Proteobacteria	Bacteria_Proteobacteria_Gammaproteobacteria	Bacteria_Proteobacteria_Gammaproteobacteria_Burkholderiales	Bacteria_Proteobacteria_Gammaproteobacteria_Burkholderiales_Comamonadaceae	Bacteria_Proteobacteria_Gammaproteobacteria_Burkholderiales_Comamonadaceae_Hydrogenophaga	Bacteria_Proteobacteria_Gammaproteobacteria_Burkholderiales_Comamonadaceae_Hydrogenophaga_unc
216	216	TGGGGAATTTTGGACAATGGGCGCAAGCCTGATCCAGCAATGCCGCGTGCAGGAAGAAGGCCTTCGGGTTGTAAACTGCTTTTGTACGGAACGAAACGGTCCGGGTTAATACCCTGGGCTAATGACGGTACCGTAAGAATAAGCACCGGCTAACTACGTGCCAGCAGCCGCGGTAATACGTAGGGTGCAAGCGTTAATCGGAATTACTGGGCGTAAAGCGTGCGCAGGCGGTTTTGTAAGACAGTCGTGAAATCCCCGGGCTCAACCTGGGAATTGCGATTGTGACTGCAAGGCTGGAGTGCGGCAGAGGGGGATGGAATTCCGCGTGTAGCAGTGAAATGCGTAGATATGCGGAGGAACACCGATGGCGAAGGCAATCCCCTGGGCCTGCACTGACGC…	Bacteria	Bacteria_Proteobacteria	Bacteria_Proteobacteria_Gammaproteobacteria	Bacteria_Proteobacteria_Gammaproteobacteria_Burkholderiales	Bacteria_Proteobacteria_Gammaproteobacteria_Burkholderiales_Comamonadaceae	Bacteria_Proteobacteria_Gammaproteobacteria_Burkholderiales_Comamonadaceae_Hydrogenophaga	Bacteria_Proteobacteria_Gammaproteobacteria_Burkholderiales_Comamonadaceae_Hydrogenophaga_unc
217	217	TAGGGAATCTTCGGCAATGGACGAAAGTCTGACCGAGCAACGCCGCGTGAGTGAAGAAGGTTTTCGGATCGTAAAGCTCTGTTGTAAGTCAAGAACGTGTGTGAGAGTGGAAAGTTCACACAGTGACGGTAGCTTACCAGAAAGGGACGGCTAACTACGTGCCAGCAGCCGCGGTAATACGTAGGTCCCGAGCGTTGTCCGGATTTATTGGGCGTAAAGGGAGCGCAGGCGGTCAGGAAAGTCTGGAGTAAAAGGCTATGGCTCAACCATAGTGTGCTCTGGAAACTGTCTGACTTGAGTGCAGAAGGGGAGAGTGGAATTCCATGTGTAGCGGTGAAATGCGTAGATATATGGAGGAACACCAGTGGCGAAAGCGGCTCTCTGGTCTGTCACTGACGC…	Bacteria	Bacteria_Firmicutes	Bacteria_Firmicutes_Bacilli	Bacteria_Firmicutes_Bacilli_Lactobacillales	Bacteria_Firmicutes_Bacilli_Lactobacillales_Streptococcaceae	Bacteria_Firmicutes_Bacilli_Lactobacillales_Streptococcaceae_Streptococcus	Bacteria_Firmicutes_Bacilli_Lactobacillales_Streptococcaceae_Streptococcus_mutans
218	218	TAGGGAATATTGGGCAATGGAAGCAATTCTGACCCAGCCATGCCGCGTGAAGGAATACAGCCCTATGGGTTTTAAACTTCTTTTATTATAGAATAACCGGAGGTACGTGTACCTCCCTGCAAGTATATGATGAATAAGGATCGGCTAACTCCGTGCCAGCAGCCGCGGTAATACGGAGGATCCAAGCGTTATCCGGATTTATTGGGTTTAAAGGGTGCGCAGGCGGACTAATAAGTCAAGGGTGAAAAATTTCAGCTTAACTGGAATCGTGCCTTTGATACTGTTAGACTAGAGTATAATTGACGTGACTGGAATGTGATGTGTAGCGGTGAAATGCTTAGATATGTCACAGAACGCCAATCGTGAAGACAGGTCACGAAATTATTACTGACGCTCATG…	Bacteria	Bacteria_Bacteroidota	Bacteria_Bacteroidota_Bacteroidia	Bacteria_Bacteroidota_Bacteroidia_Bacteroidales	Bacteria_Bacteroidota_Bacteroidia_Bacteroidales_M2PB4-65_termite_group	Bacteria_Bacteroidota_Bacteroidia_Bacteroidales_M2PB4-65_termite_group_unc	Bacteria_Bacteroidota_Bacteroidia_Bacteroidales_M2PB4-65_termite_group_unc_unc
219	219	TAGGGAATCTTGCGCAATGGGCGAAAGCCTGACGCAGCCATGCCGCGTGAATGATGAAGGTCTTAGGATTGTAAAATTCTTTCACCGGGGACGATAATGACGGTACCCGGAGAAGAAGCTCCGGCTAACTTCGTGCCAGCAGCCGCGGTAATACGAAGGGGGCTAGCGTTGCTCGGAATTACTGGGCGTAAAGGGCGCGTAGGCGGACAGTTTAGTCAGAGGTGAAAGCCCAGGGCTCAACCTTGGAATAGCCTTTGATACTGACTGTCTTGAGTACGGGAGAGGTGTGTGGAACTCCGAGTGTAGAGGTGAAATTCGTAGATATTCGGAAGAACACCAGTGGCGAAGGCGACACACTGGCCCGTTACTGACGCTGAGGCGCGAAAGCGTGGGGAGCAA…	Bacteria	Bacteria_Proteobacteria	Bacteria_Proteobacteria_Alphaproteobacteria	Bacteria_Proteobacteria_Alphaproteobacteria_Caulobacterales	Bacteria_Proteobacteria_Alphaproteobacteria_Caulobacterales_Caulobacteraceae	Bacteria_Proteobacteria_Alphaproteobacteria_Caulobacterales_Caulobacteraceae_Phenylobacterium	Bacteria_Proteobacteria_Alphaproteobacteria_Caulobacterales_Caulobacteraceae_Phenylobacterium_falsum
220	220	TGAGGAATTTTGCGCAATGGGGGAAACCCTGACGCAGCGACGCCGCGTGGGTGATGAAGGCTTTCGAGTCGTAAAGCCCTGTCAAGTGGGAAGAACCGTCAATGTGCTAATACCACATTGATCTGACGGTACCACTAAAGGAAGCACCGGCTAACTCCGTGCCAGCAGCCGCGGTAATACGGAGGGTGCAAGCGTTGTTCGGAATTACTGGGCGTAAAGGGCGCGTAGGCGGCACTGTAAGTCAGATGTGAAAGTCCAGGGCTTAACCCTGGAAGTGCATCTGATACTGCAGAGCTTGAGTATCGGAGGGGAAAGTAGAATTCCCGGTGTAGAGGTGAAATTCGTAGATATCGGGAGGAATACCGGTGGCGAAGGCGACTTTCTGGACGAATACTGACG…	Bacteria	Bacteria_Desulfobacterota	Bacteria_Desulfobacterota_Desulfobulbia	Bacteria_Desulfobacterota_Desulfobulbia_Desulfobulbales	Bacteria_Desulfobacterota_Desulfobulbia_Desulfobulbales_Desulfurivibrionaceae	Bacteria_Desulfobacterota_Desulfobulbia_Desulfobulbales_Desulfurivibrionaceae_MSBL7	Bacteria_Desulfobacterota_Desulfobulbia_Desulfobulbales_Desulfurivibrionaceae_MSBL7_unc
221	221	TGAGGAATATTGGTCAATGGGCGAGAGCCTGAACCAGCCAAGTCGCGTGAAGGAAGACTGTCCTAAGGATTGTAAACTTCTTTTATACGGGAATAACGGGCGATACGAGTATTGCATTGAATGTACCGTAAGAATAAGCATCGGCTAACTCCGTGCCAGCAGCCGCGGTAATACGGAGGATGCGAGCGTTATCCGGATTTATTGGGTTTAAAGGGTGCGTAGGTTGTTCGGTAAGTCAGCGGTGAAACCTGAGCGCTCAACGTTCAGCCTGCCGTTGAAACTGCCGGGCTTGAGTTCAGCGGCGGCAGGCGGAATTCGTGGTGTAGCGGTGAAATGCATAGATATCACGAGGAACTCCGATTGCGAAGGCAGCTTGCCATACTGCGACTGACACTGAAG…	Bacteria	Bacteria_Bacteroidota	Bacteria_Bacteroidota_Bacteroidia	Bacteria_Bacteroidota_Bacteroidia_Bacteroidales	Bacteria_Bacteroidota_Bacteroidia_Bacteroidales_Porphyromonadaceae	Bacteria_Bacteroidota_Bacteroidia_Bacteroidales_Porphyromonadaceae_Porphyromonas	Bacteria_Bacteroidota_Bacteroidia_Bacteroidales_Porphyromonadaceae_Porphyromonas_gingivalis
222	222	TGGGGAATTTTGGACAATGGGGGCAACCCTGATCCAGCCATTCCGCGTGAGTGAAGAAGGCCTTCGGGTTGTAAAGCTCTTTCAGCTGGAAAGAAACGGTACGCACTAACATTGTGTGCTAATGACGGTACCAGCAGAAGAAGCACCGGCTAACTACGTGCCAGCAGCCGCGGTAATACGTAGGGTGCGAGCGTTAATCGGAATTACTGGGCGTAAAGCGTGCGCAGGCGGATTGTTAAGCAAGATGTGAAATCCCCGGGCTTAACCTGGGAATGGCATTTTGAACTGGCAGTCTAGAGTGCGTCAGAGGGGGGTGGAATTCCACGTGTAGCAGTGAAATGCGTAGATATGTGGAGGAACACCAATGGCGAAGGCAGCCCCCTGGGATGACACTGACGC…	Bacteria	Bacteria_Proteobacteria	Bacteria_Proteobacteria_Gammaproteobacteria	Bacteria_Proteobacteria_Gammaproteobacteria_Burkholderiales	Bacteria_Proteobacteria_Gammaproteobacteria_Burkholderiales_Hydrogenophilaceae	Bacteria_Proteobacteria_Gammaproteobacteria_Burkholderiales_Hydrogenophilaceae_Thiobacillus	Bacteria_Proteobacteria_Gammaproteobacteria_Burkholderiales_Hydrogenophilaceae_Thiobacillus_unc
223	223	TGGGGAATTTTGGACAATGGGGGCAACCCTGATCCAGCCATGCCGCGTGAGTGAAGAAGGCCTTCGGGTTGTAAAGCTCTTTCAGCCGGGAAGAAAACGCATGGGTTAACACCCTGTGTGGATGACGGTACCGGAATAAGAAGCACCGGCTAACTACGTGCCAGCAGCCGCGGTAATACGTAGGGTGCGAGCGTTAATCGGAATTACTGGGCGTAAAGCGTGCGCAGGCGGTTTGGTAAGACAGGCGTGAAATCCCCGGGCTTAACCTGGGAACTGCGTTTGTGACTGCCAGGCTAGAGTACGGCAGAGGGGGGTGGAATTCCACGTGTAGCAGTGAAATGCGTAGAGATGTGGAGGAACACCAATGGCGAAGGCAGCCCCCTGGGTCGATACTGACGC…	Bacteria	Bacteria_Proteobacteria	Bacteria_Proteobacteria_Gammaproteobacteria	Bacteria_Proteobacteria_Gammaproteobacteria_Burkholderiales	Bacteria_Proteobacteria_Gammaproteobacteria_Burkholderiales_Rhodocyclaceae	Bacteria_Proteobacteria_Gammaproteobacteria_Burkholderiales_Rhodocyclaceae_Dechloromonas	Bacteria_Proteobacteria_Gammaproteobacteria_Burkholderiales_Rhodocyclaceae_Dechloromonas_unc
224	224	TGGGGAATTTTGGACAATGGGGGAAACCCTGATCCAGCCATTCCGCGTGAGTGAAGAAGGCCTTCGGGTTGTAAAGCTCTTTCAGCAGGAACGAAACGGTAGGCTTTAATACAGTTTGCTAATGACGGTACCTGCAGAAGAAGCACCGGCTAACTACGTGCCAGCAGCCGCGGTAATACGTAGGGTGCGAGCGTTAATCGGAATTACTGGGCGTAAAGCGTGCGCAGGCGGCGACATAAGACAGATGTGAAATCCCCGGGCTCAACCTGGGAACTGCGTTTGTGACTGTGTTGCTAGAGTGTAGCAGAGGGGGGTGGAATTCCACGTGTAGCAGTGAAATGCGTAGAGATGTGGAGGAACACCGATGGCGAAGGCAGCCCCCTGGGTTAACACTGACGC…	Bacteria	Bacteria_Proteobacteria	Bacteria_Proteobacteria_Gammaproteobacteria	Bacteria_Proteobacteria_Gammaproteobacteria_Burkholderiales	Bacteria_Proteobacteria_Gammaproteobacteria_Burkholderiales_Rhodocyclaceae	Bacteria_Proteobacteria_Gammaproteobacteria_Burkholderiales_Rhodocyclaceae_Sulfuritalea	Bacteria_Proteobacteria_Gammaproteobacteria_Burkholderiales_Rhodocyclaceae_Sulfuritalea_unc
225	225	TGGGGAATTTTGGACAATGGGGGCAACCCTGATCCAGCCATTCCGCGTGAGTGAAGAAGGCCTTCGGGTTGTAAAGCTCTTTCAGCAGGAACGAAACGGTGGTCCTTAATACGGGCTACTAATGACGGTACCTGAAGAAGAAGCACCGGCTAACTACGTGCCAGCAGCCGCGGTAATACGTAGGGTGCGAGCGTTAATCGGAATTACTGGGCGTAAAGCGTGCGCAGGCGGTTATGTAAGACAGGTGTGAAATCCCCGGGCTCAACCTGGGAACTGCGCTTGTGACTGCATAACTTGAGTGTGGCAGAGGGGGGTGGAATTCCACGTGTAGCAGTGAAATGCGTAGAGATGTGGAGGAACACCGATGGCGAAGGCAGCCCCCTGGGTCAACACTGACGC…	Bacteria	Bacteria_Proteobacteria	Bacteria_Proteobacteria_Gammaproteobacteria	Bacteria_Proteobacteria_Gammaproteobacteria_Burkholderiales	Bacteria_Proteobacteria_Gammaproteobacteria_Burkholderiales_Rhodocyclaceae	Bacteria_Proteobacteria_Gammaproteobacteria_Burkholderiales_Rhodocyclaceae_Sulfuritalea	Bacteria_Proteobacteria_Gammaproteobacteria_Burkholderiales_Rhodocyclaceae_Sulfuritalea_unc
226	226	TAGGGAATCTTCCGCAATGGGCGAAAGCCTGACGGAGCAACGCCGCGTGAGTGATGAAGGTCTTCGGATCGTAAAACTCTGTTATTAGGGAAGAACATATGTGTAAGTAACTGTGCACATCTTGACGGTACCTAATCAGAAAGCCACGGCTAACTACGTGCCAGCAGCCGCGGTAATACGTAGGTGGCAAGCGTTATCCGGAATTATTGGGCGTAAAGCGCGCGTAGGCGGTTTTTTAAGTCTGATGTGAAAGCCCACGGCTCAACCGTGGAGGGTCATTGGAAACTGGAAAACTTGAGTGCAGAAGAGGAAAGTGGAATTCCATGTGTAGCGGTGAAATGCGCAGAGATATGGAGGAACACCAGTGGCGAAGGCGACTTTCTGGTCTGTAACTGACGC…	Bacteria	Bacteria_Firmicutes	Bacteria_Firmicutes_Bacilli	Bacteria_Firmicutes_Bacilli_Staphylococcales	Bacteria_Firmicutes_Bacilli_Staphylococcales_Staphylococcaceae	Bacteria_Firmicutes_Bacilli_Staphylococcales_Staphylococcaceae_Staphylococcus	Bacteria_Firmicutes_Bacilli_Staphylococcales_Staphylococcaceae_Staphylococcus_argenteus/aureus/equorum/phage/schweitzeri/simiae
227	227	TGGGGAATTTTGGACAATGGGCGCAAGCCTGATCCAGCAATGCCGCGTGCAGGAAGAAGGCCTTCGGGTTGTAAACTGCTTTTGTACGGAACGAAACGGTCTGGGTTAATACCCTGGGCTAATGACGGTACCGTAAGAATAAGCACCGGCTAACTACGTGCCAGCAGCCGCGGTAATACGTAGGGTGCGAGCGTTAATCGGAATTACTGGGCGTAAAGCGTGCGCAGGCGGTTTTGTAAGACAGGCGTGAAATCCCCGGGCTCAACCTGGGAATTGCGCTTGTGACTGCAAGGCTGGAGTGCGGCAGAGGGGGATGGAATTCCGCGTGTAGCAGTGAAATGCGTAGATATGCGGAGGAACACCGATGGCGAAGGCAATCCCCTGGGCCTGCACTGACGC…	Bacteria	Bacteria_Proteobacteria	Bacteria_Proteobacteria_Gammaproteobacteria	Bacteria_Proteobacteria_Gammaproteobacteria_Burkholderiales	Bacteria_Proteobacteria_Gammaproteobacteria_Burkholderiales_Comamonadaceae	Bacteria_Proteobacteria_Gammaproteobacteria_Burkholderiales_Comamonadaceae_Hydrogenophaga	Bacteria_Proteobacteria_Gammaproteobacteria_Burkholderiales_Comamonadaceae_Hydrogenophaga_unc
228	228	TGGGGAATATTGGACAATGGGCGCAAGCCTGATCCAGCCATGCCGCGTGAGTGATGAAGGCCCTAGGGTTGTAAAGCTCTTTCACCGGTGAAGATAATGACGGTAACCGGAGAAGAAGCCCCGGCTAACTTCGTGCCAGCAGCCGCGGTAATACGAAGGGGGCTAGCGTTGTTCGGAATTACTGGGCGTAAAGCGCACGTAGGCGGATCGTTAAGTGAGGGGTGAAATCCCAGGGCTCAACCCTGGAACTGCCTTTCATACTGGCGATCTTGAGTTCGAGAGAGGTGAGTGGAATTCCGAGTGTAGAGGTGAAATTCGTAGATATTCGGAGGAACACCAGTGGCGAAGGCGGCTCACTGGCTCGATACTGACGCTGAGGTGCGAAAGCGTGGGGAGCAA…	Bacteria	Bacteria_Proteobacteria	Bacteria_Proteobacteria_Alphaproteobacteria	Bacteria_Proteobacteria_Alphaproteobacteria_Rhizobiales	Bacteria_Proteobacteria_Alphaproteobacteria_Rhizobiales_Rhizobiaceae	Bacteria_Proteobacteria_Alphaproteobacteria_Rhizobiales_Rhizobiaceae_Hoeflea	Bacteria_Proteobacteria_Alphaproteobacteria_Rhizobiales_Rhizobiaceae_Hoeflea_olei/siderophila
229	229	TGGGGAATATTGGACAATGGGCGCAAGCCTGATCCAGCAATGCCGCGTGTGTGAAGAAGGCCTTCGGGTTGTAAAGCACTTTTGTTCGGGAAGAAATCCGTGTGGTTAATACCTGTACGGGATGACGGTACCGAAAGAATAAGCACCGGCTAACTTCGTGCCAGCAGCCGCGGTAATACGAAGGGTGCAAGCGTTAATCGGAATTACTGGGCGTAAAGCGTGCGTAGGCGGTTTGTTAAGTCAGATGTGAAAGCCCCGGGCTCAACCTGGGAACTGCATTTGATACTGGCAAGCTAGAGTGTGGTAGAGGGTGGTGGAATTCCCGGTGTAGCGGTGAAATGCGTAGAGATCGGGAGGAACATCCGTGGCGAAGGCGGCCACCTGGACCAACACTGACGC…	Bacteria	Bacteria_Proteobacteria	Bacteria_Proteobacteria_Gammaproteobacteria	Bacteria_Proteobacteria_Gammaproteobacteria_Xanthomonadales	Bacteria_Proteobacteria_Gammaproteobacteria_Xanthomonadales_Rhodanobacteraceae	Bacteria_Proteobacteria_Gammaproteobacteria_Xanthomonadales_Rhodanobacteraceae_Aquimonas	Bacteria_Proteobacteria_Gammaproteobacteria_Xanthomonadales_Rhodanobacteraceae_Aquimonas_unc
230	230	TGGGGAATTTTGGACAATGGGGGCAACCCTGATCCAGCAATGCCGCGTGAGTGAAGAAGGCCTTCGGGTTGTAAAGCTCTTTTGTCAGGGAAGAAAAGGTATCCTCTAATACAGGGTGCTCATGACGGTACCTGAAGAATAAGCACCGGCTAACTACGTGCCAGCAGCCGCGGTAATACGTAGGGTGCAAGCGTTAATCGGAATTACTGGGCGTAAAGCGTGCGCAGGCGGTTATATAAGTCAGATGTGAAATCCCTGGGCTCAACCTAGGAACTGCATTTGAGACTGTATGGCTAGAGTGTGTCAGAGGGGGGTAGAATTCCACGTGTAGCAGTGAAATGCGTAGATATGTGGAGGAATACCGATGGCGAAGGCAGCCCCCTGGGATAACACTGACGC…	Bacteria	Bacteria_Proteobacteria	Bacteria_Proteobacteria_Gammaproteobacteria	Bacteria_Proteobacteria_Gammaproteobacteria_Burkholderiales	Bacteria_Proteobacteria_Gammaproteobacteria_Burkholderiales_Oxalobacteraceae	Bacteria_Proteobacteria_Gammaproteobacteria_Burkholderiales_Oxalobacteraceae_Undibacterium	Bacteria_Proteobacteria_Gammaproteobacteria_Burkholderiales_Oxalobacteraceae_Undibacterium_unc
231	231	TAAGGAATATTGGACAATGGACGCAAGTCTGATCCAGCCATGCCGCGTGAAGGATTAAGGTCCTCTGGATTGTAAACTTCTTTTATAAGGGACGAAAAAAGGTCTTTCTAGATCGTCTGACGGTACCTTATGAATAAGCACCGGCTAACTCCGTGCCAGCAGCCGCGGTAATACGGAGGGTGCAAGCGTTATCCGGATTCACTGGGTTTAAAGGGTGCGTAGGCGGGCAGGTAAGTCAGTGGTGAAATCCTAGAGCTCAACTCTAGAACTGCCATTGATACTATCTGTCTTGAATATTGTGGAGGTAAGCGGAATATGTCATGTAGCGGTGAAATGCTTAGATATGACATAGAACACCTATTGCGAAGGCAGCTTACTACGCATATATTGACGCTGAGG…	Bacteria	Bacteria_Bacteroidota	Bacteria_Bacteroidota_Bacteroidia	Bacteria_Bacteroidota_Bacteroidia_Chitinophagales	Bacteria_Bacteroidota_Bacteroidia_Chitinophagales_Chitinophagaceae	Bacteria_Bacteroidota_Bacteroidia_Chitinophagales_Chitinophagaceae_Sediminibacterium	Bacteria_Bacteroidota_Bacteroidia_Chitinophagales_Chitinophagaceae_Sediminibacterium_unc
232	232	TGGGGAATTTTGGACAATGGGCGCAAGCCTGATCCAGCAATGCCGCGTGCAGGAAGAAGGCCTTCGGGTTGTAAACTGCTTTTGTACGGAACGAAACGGTCTGGGTTAATACCCTGGGCTAATGACGGTACCGTAAGAATAAGCACCGGCTAACTACGTGCCAGCAGCCGCGGTAATACGTAGGGTGCAAGCGTTAATCGGAATTACTGGGCGTAAAGCGTGCGCAGGCGGTGATGTAAGACAGTCGTGAAATCCCCGGGCTCAACCTGGGAATTGCGATTGTGACTGCATCGCTGGAGTGCGGCAGAGGGGGATGGAATTCCGCGTGTAGCAGTGAAATGCGTAGATATGCGGAGGAACACCGATGGCGAAGGCAATCCCCTGGGCCTGCACTGACGC…	Bacteria	Bacteria_Proteobacteria	Bacteria_Proteobacteria_Gammaproteobacteria	Bacteria_Proteobacteria_Gammaproteobacteria_Burkholderiales	Bacteria_Proteobacteria_Gammaproteobacteria_Burkholderiales_Comamonadaceae	Bacteria_Proteobacteria_Gammaproteobacteria_Burkholderiales_Comamonadaceae_Hydrogenophaga	Bacteria_Proteobacteria_Gammaproteobacteria_Burkholderiales_Comamonadaceae_Hydrogenophaga_unc
233	233	TGGGGAATCTTAGACAATGGGCGCAAGCCTGATCTAGCCATGCCGCGTGAGTGATGAAGGCCTTAGGGTTGTAAAGCTCTTTCAGTGGGGAAGATAATGACGGTACCCACAGAAGAAGCCCCGGCTAACTCCGTGCCAGCAGCCGCGGTAATACGGAGGGGGCTAGCGTTATTCGGAATTACTGGGCGTAAAGCGCACGTAGGCGGATTGGAAAGTCAGAGGTGAAATCCCAGGGCTCAACCTTGGAACTGCCTTTGAAACTTCCAGTCTTGAGGTCGAGAGAGGTGAGTGGAATTCCGAGTGTAGAGGTGAAATTCGTAGATATTCGGAGGAACACCAGTGGCGAAGGCGGCTCACTGGCTCGATACTGACGCTGAGGTGCGAAAGCGTGGGGAGCAA…	Bacteria	Bacteria_Proteobacteria	Bacteria_Proteobacteria_Alphaproteobacteria	Bacteria_Proteobacteria_Alphaproteobacteria_Rhodobacterales	Bacteria_Proteobacteria_Alphaproteobacteria_Rhodobacterales_Rhodobacteraceae	Bacteria_Proteobacteria_Alphaproteobacteria_Rhodobacterales_Rhodobacteraceae_Rhodobacter	Bacteria_Proteobacteria_Alphaproteobacteria_Rhodobacterales_Rhodobacteraceae_Rhodobacter_unc
234	234	TGGGGAATATTGGACAATGGGGGCAACCCTGATCCAGCCATGCCGCGTGTGTGAAGAAGGCCTTCGGGTTGTAAAGCACTTTAAGCGAGGAGGAAGGTTCGTTACTTAATACGTAACGGAATTGACGTTACTCGCAGAATAAGCACCGGCTAACTCTGTGCCAGCAGCCGCGGTAATACAGAGGGTGCAAGCGTTAATCGGAATTACTGGGCGTAAAGCGCGCGTAGGCGGTTGTGTAAGTTGGAGGTGAAATCCCCGGGCTTAACCTGGGCACTGCCTTCAAAACTGCACGGCTAGAGTATGGGAGAGGAAGGTAGAATTCCAGGTGTAGCGGTGAAATGCGTAGAGATCTGGAGGAATACCGATGGCGAAGGCAGCCTTCTGGCCTAATACTGACGC…	Bacteria	Bacteria_Proteobacteria	Bacteria_Proteobacteria_Gammaproteobacteria	Bacteria_Proteobacteria_Gammaproteobacteria_Pseudomonadales	Bacteria_Proteobacteria_Gammaproteobacteria_Pseudomonadales_Moraxellaceae	Bacteria_Proteobacteria_Gammaproteobacteria_Pseudomonadales_Moraxellaceae_unc	Bacteria_Proteobacteria_Gammaproteobacteria_Pseudomonadales_Moraxellaceae_unc_unc
235	235	TGGGGAATTTTGGACAATGGGGGCAACCCTGATCCAGCCATTCCGCGTGAGTGAAGAAGGCCTTCGGGTTGTAAAGCTCTTTCAGCAGGAACGAAACGGCTCACTCTAATATAGGGAGCTAATGACGGTACCTGAAGAAGAAGCACCGGCTAACTACGTGCCAGCAGCCGCGGTAATACGTAGGGTGCGAGCGTTAATCGGAATTACTGGGCGTAAAGCGTGCGCAGGCGGTTTTGTAAGACAGATGTGAAATCCCCGGGCTTAACCTGGGAACTGCGTTTGTGACTGCAAGACTAGAGTGTGGCAGAGGGGGGTGGAATTCCACGTGTAGCAGTGAAATGCGTAGAGATGTGGAGGAACACCGATGGCGAAGGCAGCCCCCTGGGTTAACACTGACGC…	Bacteria	Bacteria_Proteobacteria	Bacteria_Proteobacteria_Gammaproteobacteria	Bacteria_Proteobacteria_Gammaproteobacteria_Burkholderiales	Bacteria_Proteobacteria_Gammaproteobacteria_Burkholderiales_Rhodocyclaceae	Bacteria_Proteobacteria_Gammaproteobacteria_Burkholderiales_Rhodocyclaceae_Sulfuritalea	Bacteria_Proteobacteria_Gammaproteobacteria_Burkholderiales_Rhodocyclaceae_Sulfuritalea_unc
236	236	TGGGGAATTTTGGACAATGGGCGAAAGCCTGATCCAGCAATGCCGCGTGCAGGAAGAAGGCCTTCGGGTTGTAAACTGCTTTTGTACGGAACGAAACGGCCATTTCTAATAAAGAGGGCTAATGACGGTACCGTAAGAATAAGCACCGGCTAACTACGTGCCAGCAGCCGCGGTAATACGTAGGGTGCGAGCGTTAATCGGAATTACTGGGCGTAAAGCGTGCGCAGGCGGTTCTATAAGACAGATGTGAAATCCCCGGGCTCAACCTGGGAATGGCATTTGTGACTGTAGAGCTAGAGTACGGTAGAGGGGGATGGAATTCCGCGTGTAGCAGTGAAATGCGTAGATATGCGGAGGAACACCGATGGCGAAGGCAATCCCCTGGACCTGTACTGACGC…	Bacteria	Bacteria_Proteobacteria	Bacteria_Proteobacteria_Gammaproteobacteria	Bacteria_Proteobacteria_Gammaproteobacteria_Burkholderiales	Bacteria_Proteobacteria_Gammaproteobacteria_Burkholderiales_Comamonadaceae	Bacteria_Proteobacteria_Gammaproteobacteria_Burkholderiales_Comamonadaceae_Polaromonas	Bacteria_Proteobacteria_Gammaproteobacteria_Burkholderiales_Comamonadaceae_Polaromonas_unc
237	237	TGAGGAATATTGGACAATGGATGGAAATCTGATCCAGCCATGCCGCGTGAAGGAAGAAGGTCCTATGGATTGTAAACTTCTTTTATATGGGAGCAATAAGGTCTTTGCGAAGACTGATGAGAGTACCATATGAATAAGCACCGGCTAACTCCGTGCCAGCAGCCGCGGTAATACGGAGGGTGCAAGCGTTATCCGGATTTATTGGGTTTAAAGGGTGCGTAGGCGGTGATATAAGTCAGCGGTGAAATTTTTCAGCTTAACTGGAAACATGCCGTTGATACTGTATCGCTAGAATATGGTTGCTGTGAGTGGAATGTGTAGTGTAGCGGTGAAATGCTTAGAGATTACACAGAATATCGATTGCGAAGGCAGCTCACAAAGCCATCATTGACGCTGAGG…	Bacteria	Bacteria_Bacteroidota	Bacteria_Bacteroidota_Bacteroidia	Bacteria_Bacteroidota_Bacteroidia_Bacteroidales	Bacteria_Bacteroidota_Bacteroidia_Bacteroidales_Rikenellaceae	Bacteria_Bacteroidota_Bacteroidia_Bacteroidales_Rikenellaceae_unc	Bacteria_Bacteroidota_Bacteroidia_Bacteroidales_Rikenellaceae_unc_unc
238	238	TAAGGAATATTGCGCAATGGACGAAAGTCTGACGCAGCGACGCCGCGTGGGGGATGAAGGTCTTCGGATTGTAAACCCCTTTCGGGAGGGAAGATGGAGTGGGTAACCACTTGGACGGTACCTCCAGAAGCAGCCACGGCTAACTTCGTGCCAGCAGCCGCGGTAATACGAAGGTGGCAAGCGTTGTTCGGATTCACTGGGCGTACAGGGAGCGTAGGCGGTTGGGTAAGCCCTCCGTGAAATCTCCGGGCCTAACCCGGAAAGTGCAGAGGGGACTGCTCAGCTAGAGGATGGGAGAGGAGCGCGGAATTCCCGGTGTAGCGGTGAAATGCGTAGAGATCGGGAGGAAGGCCGGTGGCGAAGGCGGCGCTCTGGAACATTTCTGACGCTGAGGCTCGA…	Bacteria	Bacteria_Nitrospirota	Bacteria_Nitrospirota_Nitrospiria	Bacteria_Nitrospirota_Nitrospiria_Nitrospirales	Bacteria_Nitrospirota_Nitrospiria_Nitrospirales_Nitrospiraceae	Bacteria_Nitrospirota_Nitrospiria_Nitrospirales_Nitrospiraceae_Nitrospira	Bacteria_Nitrospirota_Nitrospiria_Nitrospirales_Nitrospiraceae_Nitrospira_lenta
239	239	TGAGGAATATTGGACAATGGATGGAAATCTGATCCAGCCATGCCGCGTGCAGGAAGACGGCCCTATGGGTTGTAAACTGCTTTTATATGGGAGCAATAAGGTCTATGCGTAGACTGATGAGAGTACCATATGAATAAGCATCGGCTAACTCCGTGCCAGCAGCCGCGGTAATACGGGGGATGCAAGCGTTATCCGGATTTATTGGGTTTAAAGGGTGCGTAGGCGGTTTGATAAGTCAGCGGTGAAATATTTCAGCTTAACTGGAAGGGTGCCGTTGATACTGTCAGGCTTGAATATGGTTGCTGTGGGTGGAATGTGTGGTGTAGCGGTGAAATGCTTAGATATCACACAGAATATCGATTGCGAAGGCAGCTCACAAAGCCATTATTGACGCTGATG…	Bacteria	Bacteria_Bacteroidota	Bacteria_Bacteroidota_Bacteroidia	Bacteria_Bacteroidota_Bacteroidia_Bacteroidales	Bacteria_Bacteroidota_Bacteroidia_Bacteroidales_Rikenellaceae	Bacteria_Bacteroidota_Bacteroidia_Bacteroidales_Rikenellaceae_unc	Bacteria_Bacteroidota_Bacteroidia_Bacteroidales_Rikenellaceae_unc_unc
240	240	TGGGGAATCTTGGACAATGGGCGCAAGCCTGATCCAGCCATGCCGCGTGAGTGAAGAAGGCCTTCGGGTTGTAAAGCTCTTTTACCAGGGACGATAATGACGGTACCTGGAGAATAAGCCCCGGCAAACTTCGTGCCAGCAGCCGCGGTAATACGAAGGGGGCTAGCGTTGTTCGGAATTACTGGGCGTAAAGCGCACGTAGGCGGATTGTTAAGTCAGAGGTGAAATCCCGGAGCTCAACTTCGGAACTGCCTTTGATACTGGCAATCTAGAGTCCGGAAGAGGTTAGTGGAATTCCCAGTGTAGAGGTGAAATTCGTAGATATTGGGAAGAACACCAGTGGCGAAGGCGGCTAACTGGTCCGGTACTGACGCTGAGGTGCGAAAGCGTGGGGAGCAA…	Bacteria	Bacteria_Proteobacteria	Bacteria_Proteobacteria_Alphaproteobacteria	Bacteria_Proteobacteria_Alphaproteobacteria_Rhizobiales	Bacteria_Proteobacteria_Alphaproteobacteria_Rhizobiales_Rhizobiales_Incertae_Sedis	Bacteria_Proteobacteria_Alphaproteobacteria_Rhizobiales_Rhizobiales_Incertae_Sedis_unc	Bacteria_Proteobacteria_Alphaproteobacteria_Rhizobiales_Rhizobiales_Incertae_Sedis_unc_unc
241	241	TGAGGAATCTTGCGCAATGGGGGCAACCCTGACGCAGCAACGCCGCGTGAGTGAGGAAGGTCTTCGGATCGTAAAGCTCTGTCAGTTGGGAAGAACCACCTGAGGGTTAATACCCCTTGGGCTTGACGGTACCAACAGAGGAAGCACCGGCTAACTCCGTGCCAGCAGCCGCGGTAATACGGGGGGTGCAAGCGTTGTTCGGAATTATTGGGCGTAAAGAGCGTGTAGGCGGCCTGATGTGTCAGATGTGAAAGCCCTGGGCTTAACCCAGGAAGTGCATTTGAAACTGTCAGGCTTGAGTAGGGGAGAGGGAAGTGGAATTCCTGGTGTAGAGGTGAAATTCGTAGATATCAGGAGGAACACCGGTGGCGAAGGCGACTTCCTGGCCCTATACTGACG…	Bacteria	Bacteria_Desulfobacterota	Bacteria_Desulfobacterota_Syntrophia	Bacteria_Desulfobacterota_Syntrophia_Syntrophales	Bacteria_Desulfobacterota_Syntrophia_Syntrophales_Syntrophaceae	Bacteria_Desulfobacterota_Syntrophia_Syntrophales_Syntrophaceae_Syntrophus	Bacteria_Desulfobacterota_Syntrophia_Syntrophales_Syntrophaceae_Syntrophus_unc
242	242	TGGGGAATTTTGGACAATGGGGGCAACCCTGATCCAGCCATTCCGCGTGAGTGAAGAAGGCCTTCGGGTTGTAAAGCTCTTTCAGCTGGAACGAAACGGTACGCTCTAACATAGCGTGCTAATGACGGTACCAGCAGAAGAAGCACCGGCTAACTACGTGCCAGCAGCCGCGGTAATACGTAGGGTGCGAGCGTTAATCGGAATTACTGGGCGTAAAGCGTGCGCAGGCGGATTGTTAAGCAAGACGTGAAATCCCCGGGCTTAACCTGGGAATGGCGTTTTGAACTGGCAGTCTAGAGTGTGTCAGAGGGGGGTAGAATTCCACGTGTAGCAGTGAAATGCGTAGAGATGTGGAGGAATACCAATGGCGAAGGCAGCCCCCTGGGATAACACTGACGC…	Bacteria	Bacteria_Proteobacteria	Bacteria_Proteobacteria_Gammaproteobacteria	Bacteria_Proteobacteria_Gammaproteobacteria_Burkholderiales	Bacteria_Proteobacteria_Gammaproteobacteria_Burkholderiales_Hydrogenophilaceae	Bacteria_Proteobacteria_Gammaproteobacteria_Burkholderiales_Hydrogenophilaceae_Thiobacillus	Bacteria_Proteobacteria_Gammaproteobacteria_Burkholderiales_Hydrogenophilaceae_Thiobacillus_unc
243	243	TGGGGAATATTGCACAATGGGCGCAAGCCTGATGCAGCAACGCCGCGTGAACGAAGAAGGCTTTCGGGTCGTAAAGTTCTTTTCTTAGGGAAGAAGAAATGACGGTACCTAAGGAATAAGCACCGGCTAACTACGTGCCAGCAGCCGCGGTAATACGTAGGGTGCAAGCGTTATCCGGAATCACTGGGCGTAAAGGGTGCGTAGGCGGCTAATCAAGTCAGGAGTGAAAGGCAATGGCTCAACCATTGTAAGCTCTTGAAACTGGTTGGCTTGAATGCAGGAGAGGCAAGTGGAATTCCTAGTGTAGCGGTGAAATGCGTAGATATTAGGAGGAACACCAGTGGCGAAGGCGACTTGCTGGACTGTGATTGACGCTGAGGCACGAAAGCGTGGGGAGCA…	Bacteria	Bacteria_Firmicutes	Bacteria_Firmicutes_Clostridia	Bacteria_Firmicutes_Clostridia_Peptostreptococcales-Tissierellales	Bacteria_Firmicutes_Clostridia_Peptostreptococcales-Tissierellales_Fusibacteraceae	Bacteria_Firmicutes_Clostridia_Peptostreptococcales-Tissierellales_Fusibacteraceae_Fusibacter	Bacteria_Firmicutes_Clostridia_Peptostreptococcales-Tissierellales_Fusibacteraceae_Fusibacter_unc
244	244	TGGGGAATATTGCACAATGGACGAAAGTCTGATGCAGCAATGCCGCGTGTGTGAAGAAGGCCTTCGGGTTGTAAAGCACTTTCAGATGTGAGGAAAAGCAGTCTATTAATACTGGATTGCCGTGACGTTAACATCAGAAGAAGGACCGGCTAACTCCGTGCCAGCAGCCGCGGTAATACGGAGGGTCCAAGCGTTAATCGGAATTACTGGGCGTAAAGCGCGCGTAGGCGGATATTTAAGTCAGATGTGAAATCCCTGGGCTCAACCTAGGAACTGCATTTGAAACTGGATATCTAGAGTATGGTAGAGGTGAGTGGAATTTCAGGTGTAGCGGTGAAATGCGTAGAGATCTGAAGGAACATCAGTGGCGAAGGCGACTCACTGGGCCATTACTGACGC…	Bacteria	Bacteria_Proteobacteria	Bacteria_Proteobacteria_Gammaproteobacteria	Bacteria_Proteobacteria_Gammaproteobacteria_Nitrosococcales	Bacteria_Proteobacteria_Gammaproteobacteria_Nitrosococcales_Methylophagaceae	Bacteria_Proteobacteria_Gammaproteobacteria_Nitrosococcales_Methylophagaceae_unc	Bacteria_Proteobacteria_Gammaproteobacteria_Nitrosococcales_Methylophagaceae_unc_unc
245	245	TGGGGAATTTTGGACAATGGGCGCAAGCCTGATCCAGCCATTCCGCGTGAGTGAAGAAGGCCTTCGGGTTGTAAAGCTCTTTCAGCAGGGAAGAAACGATTATGGCCAATACCCATGATTAATGACGGTACCTGCAGAAGAAGCACCGGCTAACTACGTGCCAGCAGCCGCGGTAATACGTAGGGTGCGAGCGTTAATCGGAATTACTGGGCGTAAAGCGTGCGCAGGCGGTTTTTCAAGTCTGATGTGAAATCCCCGGGCTTAACCTGGGAACTGCGTTGGAAACTGAAAGACTAGAGTGCGGCAGAGGGGGGTAGAATTCCACGTGTAGCAGTGAAATGCGTAGATATGTGGAGGAATACCGATGGCGAAGGCAGCCCCCTGGGTCGACACTGACGC…	Bacteria	Bacteria_Proteobacteria	Bacteria_Proteobacteria_Gammaproteobacteria	Bacteria_Proteobacteria_Gammaproteobacteria_Burkholderiales	Bacteria_Proteobacteria_Gammaproteobacteria_Burkholderiales_Sulfuricellaceae	Bacteria_Proteobacteria_Gammaproteobacteria_Burkholderiales_Sulfuricellaceae_Sulfuriferula	Bacteria_Proteobacteria_Gammaproteobacteria_Burkholderiales_Sulfuricellaceae_Sulfuriferula_unc
246	246	TGGGGAATATTGGACAATGGGCGAAAGCCTGATCCAGCCATGCCGCGTGTGTGAAGAAGGTCTTCGGATTGTAAAGCACTTTAAGTTGGGAGGAAGGGCAGTAAATTAATACTTTGCTGTTTTGACGTTACCGACAGAATAAGCACCGGCTAACTCTGTGCCAGCAGCCGCGGTAATACAGAGGGTGCAAGCGTTAATCGGAATTACTGGGCGTAAAGCGCGCGTAGGTGGTTCGTTAAGTTGGATGTGAAATCCCCGGGCTCAACCTGGGAACTGCATTCAAAACTGACGAGCTAGAGTATGGTAGAGGGTGGTGGAATTTCCTGTGTAGCGGTGAAATGCGTAGATATAGGAAGGAACACCAGTGGCGAAGGCGACCACCTGGACTGATACTGACAC…	Bacteria	Bacteria_Proteobacteria	Bacteria_Proteobacteria_Gammaproteobacteria	Bacteria_Proteobacteria_Gammaproteobacteria_Pseudomonadales	Bacteria_Proteobacteria_Gammaproteobacteria_Pseudomonadales_Pseudomonadaceae	Bacteria_Proteobacteria_Gammaproteobacteria_Pseudomonadales_Pseudomonadaceae_Pseudomonas	Bacteria_Proteobacteria_Gammaproteobacteria_Pseudomonadales_Pseudomonadaceae_Pseudomonas_brenneri/collierea/fluorescens/libanensis/migulae/panacis/proteolytica/putida/veronii/yamanorum
247	247	TGGGGAATTTTGGACAATGGGGGCAACCCTGATCCAGCCATTCCGCGTGAGTGAAGAAGGCCTTCGGGTTGTAAAACTCTTTCAGCAGGAACGAAACGGTGAGCTCTAACATAGCTTACTAATGACGGTACCTGAAGAAGAAGCACCGGCTAACTACGTGCCAGCAGCCGCGGTAATACGTAGGGTGCGAGCGTTAATCGGAATTACTGGGCGTAAAGCGTGCGCAGGCGGTTTTGTAAGACAGATGTGAAATCCCTGGGCTTAACCTAGGAACTGCGTTTGTGACTGCAAGACTAGAGTGTGGCAGAGGGGGGTGGAATTCCACGTGTAGCAGTGAAATGCGTAGAGATGTGGAGGAACACCGATGGCGAAGGCAGCCCCCTGGGTTAACACTGACGC…	Bacteria	Bacteria_Proteobacteria	Bacteria_Proteobacteria_Gammaproteobacteria	Bacteria_Proteobacteria_Gammaproteobacteria_Burkholderiales	Bacteria_Proteobacteria_Gammaproteobacteria_Burkholderiales_Rhodocyclaceae	Bacteria_Proteobacteria_Gammaproteobacteria_Burkholderiales_Rhodocyclaceae_unc	Bacteria_Proteobacteria_Gammaproteobacteria_Burkholderiales_Rhodocyclaceae_unc_unc
248	248	TGGGGAATTTTGGACAATGGGCGCAAGCCTGATCCAGCAATGCCGCGTGCAGGATGAAGGCCTTCGGGTTGTAAACTGCTTTTGTACGGAGCGAAAAGGCTCTCTCTAATACAGGGGGCTCATGACGGTACCGTAAGAATAAGCACCGGCTAACTACGTGCCAGCAGCCGCGGTAATACGTAGGGTGCAAGCGTTAATCGGAATTACTGGGCGTAAAGCGTGCGCAGGCGGTTATGTAAGACAGATGTGAAATCCCCGGGCTCAACCTGGGAACTGCATTTGTGACTGCATAGCTAGAGTACGGCAGAGGGGGATGGAATTCCGCGTGTAGCAGTGAAATGCGTAGATATGCGGAGGAACACCGATGGCGAAGGCAATCCCCTGGGCCTGTACTGACGC…	Bacteria	Bacteria_Proteobacteria	Bacteria_Proteobacteria_Gammaproteobacteria	Bacteria_Proteobacteria_Gammaproteobacteria_Burkholderiales	Bacteria_Proteobacteria_Gammaproteobacteria_Burkholderiales_Comamonadaceae	Bacteria_Proteobacteria_Gammaproteobacteria_Burkholderiales_Comamonadaceae_Curvibacter	Bacteria_Proteobacteria_Gammaproteobacteria_Burkholderiales_Comamonadaceae_Curvibacter_delicatus
249	249	TAAGGAATATTGCTCAATGGGAGAAATCCTGAAGCAGCAACGCCGCGTGAAGGATGAAGGGCTTTTGCTTGTAAACTTCTGTAGTGAGGGAAAAAATCTCCATTCTATGGAGTATGATGGTACCTCAAAAGTAAGCCCCGGCTAACTACGTGCCAGCAGCCGCGGTAATACGTAGGGGGCAAACGTTGTCCGGATTTACTGGGTGTAAAGGGTGCTCAGGCGGTTTTGTAAGTCAGAAGTGAAATCCTGGAGCTTAACTCCGGAACTGCTTTTGATACTGCAAAGCTTGAATGTGGAAGAGGAGGATGGAATTTCTGGTGTAGCAGTGAAATGCGTAGATATCAGAAAGAACACCAGTGGCGAAGGCGGTCCTCTGGTCCACTATTGACGCTAAAGCAC…	Bacteria	Bacteria_Bacteroidota	Bacteria_Bacteroidota_SJA-28	Bacteria_Bacteroidota_SJA-28_unc	Bacteria_Bacteroidota_SJA-28_unc_unc	Bacteria_Bacteroidota_SJA-28_unc_unc_unc	Bacteria_Bacteroidota_SJA-28_unc_unc_unc_unc
250	250	TGAGGAATTTTGCGCAATGGGGGTAACCCTGACGCAGCGACGCCGCGTGGGTGATGAAGGCTTTCGAGTCGTAAAGCCCTGTCAAGTGGGAAGAACCGTCAATGTGCTAATATCACATTGACCTGACGGTACCACTAAAGGAAGCACCGGCTAACTCCGTGCCAGCAGCCGCGGTAATACGGAGGGTGCAAGCGTTGTTCGGAATTACTGGGCGTAAAGGGCGCGTAGGCGGCACTGTAAGTCAGATGTGAAAGTCCAGGGCTCAACCCTGGAAGTGCATCTGAAACTGCAGAGCTTGAGTATCGGAGGGGAAAGTAGAATTCCCGGTGTAGAGGTGAAATTCGTAGATATCGGGAGGAATACCGGTGGCGAAGGCGACTTTCTGGACGAATACTGACG…	Bacteria	Bacteria_Desulfobacterota	Bacteria_Desulfobacterota_Desulfobulbia	Bacteria_Desulfobacterota_Desulfobulbia_Desulfobulbales	Bacteria_Desulfobacterota_Desulfobulbia_Desulfobulbales_Desulfurivibrionaceae	Bacteria_Desulfobacterota_Desulfobulbia_Desulfobulbales_Desulfurivibrionaceae_MSBL7	Bacteria_Desulfobacterota_Desulfobulbia_Desulfobulbales_Desulfurivibrionaceae_MSBL7_unc
251	251	TGGGGAATATTGCGCAATGGGCGAAAGCCTGACGCAGCGACGCCGTGTGAGGGAAGAAGGCCTTCGGGTCGTAAACCTCTGTCAGGAGGGAAGAAACTCATGGGTTCGAACAGGGCCTGTGACTGACGGTACCTCCAGAGGAAGCACCGGCCAACTCCGTGCCAGCAGCCGCGGTAATACGGAGGGTGCGAGCGTTAATCGGAATCACTGGGCGTAAAGCGCGCGTAGGCGGCTATGTAAGTCAGGCGTGAAAGCCCTCGGCTCAACCGGGGAACTGCGTTTGAAACTGCATGGCTTGAGTTCGGGAGAGGGTAGCGGAATTCCGGGTGTAGGAGTGAAATCCGTAGATATCCGGAGGAACACCGGTGGCGAAGGCGGCTACCTGGACCGATACTGACG…	Bacteria	Bacteria_Desulfobacterota	Bacteria_Desulfobacterota_Desulfovibrionia	Bacteria_Desulfobacterota_Desulfovibrionia_Desulfovibrionales	Bacteria_Desulfobacterota_Desulfovibrionia_Desulfovibrionales_Desulfovibrionaceae	Bacteria_Desulfobacterota_Desulfovibrionia_Desulfovibrionales_Desulfovibrionaceae_Desulfovibrio	Bacteria_Desulfobacterota_Desulfovibrionia_Desulfovibrionales_Desulfovibrionaceae_Desulfovibrio_unc
252	252	TGGGGAATTTTGCGCAATGGGGGAAACCCTGACGCAGCGACGCCGCGTGGAGGATGAAGGTCTTCGGATTGTAAACTCCTTTTGTCGGGGAAGATAATGACGGTACCCGGCGAATAAGCCACGGCTAACTCTGTGCCAGCAGCCGCGGTAAGACAGAGGTGGCAAGCGTTGTTCGGAATTACTGGGCTTAAAGGGCGCGTAGGCGGTGGAGTAAGTCTGAGGTGGAAGATTAGGGCTTAACCCTAAAATTGCCTTGGAAACTGCATCACTTGAGTCAGCGAGGGGATGGCGGAATTCCAGGTGTAGCGGTGAAATGCGTAGATATCTGGAGGAAGGCCGGTGGCGAAGGCGGCCATCTGGCGCTGAACTGACGCTGAGGCGCGAAAGCGTGGGGAGCAA…	Bacteria	Bacteria_Nitrospirota	Bacteria_Nitrospirota_Thermodesulfovibrionia	Bacteria_Nitrospirota_Thermodesulfovibrionia_unc	Bacteria_Nitrospirota_Thermodesulfovibrionia_unc_unc	Bacteria_Nitrospirota_Thermodesulfovibrionia_unc_unc_unc	Bacteria_Nitrospirota_Thermodesulfovibrionia_unc_unc_unc_unc
253	253	TGGGGAATTTTGGACAATGGGCGAAAGCCTGATCCAGCCATGCCGCGTGAGTGAAGAAGGCCTTCGGGTTGTAAAGCTCTTTCAGTCGGAAAGAAACGATTGTGAATAATACTCACAATTAATGACGGTACCGACAGAAGAAGCACCGGCTAACTACGTGCCAGCAGCCGCGGTAATACGTAGGGTGCGAGCGTTAATCGGAATTACTGGGCGTAAAGGGTGCGCAGGCGGTTTTGTAAGTCAGATGTGAAATCCCCGGGCTTAACCTGGGAATTGCGTTTGAAACTGCAAGGCTAGAGTGCAGCAGAGGGGAGTGGAATTCCACGTGTAGCAGTGAAATGCGTAGAGATGTGGAAGAACACCGATGGCGAAGGCAGCTCCCTGGGTTAGCACTGACGC…	Bacteria	Bacteria_Proteobacteria	Bacteria_Proteobacteria_Gammaproteobacteria	Bacteria_Proteobacteria_Gammaproteobacteria_Burkholderiales	Bacteria_Proteobacteria_Gammaproteobacteria_Burkholderiales_Nitrosomonadaceae	Bacteria_Proteobacteria_Gammaproteobacteria_Burkholderiales_Nitrosomonadaceae_Nitrosomonas	Bacteria_Proteobacteria_Gammaproteobacteria_Burkholderiales_Nitrosomonadaceae_Nitrosomonas_unc
254	254	TGGGGAATTTTGGACAATGGGCGCAAGCCTGATCCAGCCATGCCGCGTGAGTGAAGAAGGCCTTCGGGTTGTAAAGCTCTTTCGGCGGGGAAGAAATCGCACTGGTTAATACCCGGTGTGGATGACGGTACCCGAATAAGAAGCACCGGCTAACTACGTGCCAGCAGCCGCGGTAATACGTAGGGTGCGAGCGTTAATCGGAATTACTGGGCGTAAAGCGTGCGCAGGCGGTTTTGTAAGTCAGATGTGAAATCCCCGGGCTCAACCTGGGAACTGCATTTGAGACTGCAAGGCTAGAGTTTGGCAGAGGGGGGTGGAATTCCACGTGTAGCAGTGAAATGCGTAGAGATGTGGAGGAACACCGATGGCGAAGGCAGCCCCCTGGGCCAATACTGACGC…	Bacteria	Bacteria_Proteobacteria	Bacteria_Proteobacteria_Gammaproteobacteria	Bacteria_Proteobacteria_Gammaproteobacteria_Burkholderiales	Bacteria_Proteobacteria_Gammaproteobacteria_Burkholderiales_Rhodocyclaceae	Bacteria_Proteobacteria_Gammaproteobacteria_Burkholderiales_Rhodocyclaceae_Candidatus_Accumulibacter	Bacteria_Proteobacteria_Gammaproteobacteria_Burkholderiales_Rhodocyclaceae_Candidatus_Accumulibacter_unc
255	255	TGGGGAATCTTAGACAATGGGGGAAACCCTGATCTAGCCATGCCGCGTGATCGATGAAGGCCTTAGGGTTGTAAAGATCTTTCAGTGGGGAAGATAATGACGGTACCCACAGAAGAAGCCCCGGCTAACTCCGTGCCAGCAGCCGCGGTAATACGGAGGGGGCTAGCGTTATTCGGAATTACTGGGCGTAAAGCGCACGTAGGCGGATCAGAAAGTCAGAGGTGAAATCCCAGGGCTCAACCCTGGAACTGCCTTTGAAACTCCTGGTCTTGAGGTCGAGAGAGGTGAGTGGAATTCCGAGTGTAGAGGTGAAATTCGTAGATATTCGGAGGAACACCAGAGGCGAAGGCGGCTCACTGGCTCGATACTGACGCTGAGGTGCGAAAGCGTGGGGAGCAA…	Bacteria	Bacteria_Proteobacteria	Bacteria_Proteobacteria_Alphaproteobacteria	Bacteria_Proteobacteria_Alphaproteobacteria_Rhodobacterales	Bacteria_Proteobacteria_Alphaproteobacteria_Rhodobacterales_Rhodobacteraceae	Bacteria_Proteobacteria_Alphaproteobacteria_Rhodobacterales_Rhodobacteraceae_Tabrizicola	Bacteria_Proteobacteria_Alphaproteobacteria_Rhodobacterales_Rhodobacteraceae_Tabrizicola_unc
256	256	TGGGGAATTTTGGACAATGGGGGAAACCCTGATCCAGCCATTCCGCGTGAGTGAAGAAGGCCTTCGGGTTGTAAAGCTCTTTCGGCAGGAACGAAACGGTGGAGGCTAATATCTTTCATCAATGACGGTACCTGAAGAAGAAGCACCGGCTAACTACGTGCCAGCAGCCGCGGTAATACGTAGGGTGCGAGCGTTAATCGGAATTACTGGGCGTAAAGCGTGCGCAGGCGGTTTTGTAAGACAGATGTGAAATCCCCGGGCTTAACCTGGGAACTGCGTTTGTGACTGCAAGACTCGAGTGTGGCAGAGGGGGGTGGAATTCCACGTGTAGCAGTGAAATGCGTAGAGATGTGGAGGAACACCGATGGCGAAGGCAGCCCCCTGGGTCAACACTGACGC…	Bacteria	Bacteria_Proteobacteria	Bacteria_Proteobacteria_Gammaproteobacteria	Bacteria_Proteobacteria_Gammaproteobacteria_Burkholderiales	Bacteria_Proteobacteria_Gammaproteobacteria_Burkholderiales_Rhodocyclaceae	Bacteria_Proteobacteria_Gammaproteobacteria_Burkholderiales_Rhodocyclaceae_unc	Bacteria_Proteobacteria_Gammaproteobacteria_Burkholderiales_Rhodocyclaceae_unc_unc
257	257	TGGGGAATTTTGGACAATGGGGGCAACCCTGATCCAGCCATTCCGCGTGAGTGAAGAAGGCCTTCGGGTTGTAAAGCTCTTTCAGCAGGAACGAAACGGTGGTTATTAATACTAGCCACTAATGACGGTACCTGAAGAAGAAGCACCGGCTAACTACGTGCCAGCAGCCGCGGTAATACGTAGGGTGCGAGCGTTAATCGGAATTACTGGGCGTAAAGCGTGCGCAGGCGGTTATATAAGACAGATGTGAAATCCCCGGGCTCAACCTGGGAACTGCGTTTGTGACTGTATAACTTGAGTGTGGCAGAGGGGGGTGGAATTCCACGTGTAGCAGTGAAATGCGTAGAGATGTGGAGGAACACCGATGGCGAAGGCAGCCCCCTGGGTCAACACTGACGC…	Bacteria	Bacteria_Proteobacteria	Bacteria_Proteobacteria_Gammaproteobacteria	Bacteria_Proteobacteria_Gammaproteobacteria_Burkholderiales	Bacteria_Proteobacteria_Gammaproteobacteria_Burkholderiales_Rhodocyclaceae	Bacteria_Proteobacteria_Gammaproteobacteria_Burkholderiales_Rhodocyclaceae_Sulfuritalea	Bacteria_Proteobacteria_Gammaproteobacteria_Burkholderiales_Rhodocyclaceae_Sulfuritalea_unc
258	258	TGAGGAATATTGGACAATGGATGGAAATCTGATCCAGCCATGCCGCGTGAAGGAAGAATGTCCTATGGATTGTAAACTTCTTTTGTATGGGAGCAATAAGGTCTTCGTGAAGACTGATGAGAGTACCATACGAATAAGCATCGGCTAACTCCGTGCCAGCAGCCGCGGTAATACGGAGGATGCGAGCGTTATCCGGATTTATTGGGTTTAAAGGGTGCGTAGGCTGTTATATAAGTCAGTGGTGAAATATTCGGGCTCAACCGGGATACTGCCATTGATACTGTATAGCTAGAATATGGTTGCTGTGAGTGGAATGTGTGGTGTAGCGGTGAAATGCATAGAGATCACACAGAATATCGATTGCGAAGGCAACTCACAAAGCCATTATTGACGCTGATG…	Bacteria	Bacteria_Bacteroidota	Bacteria_Bacteroidota_Bacteroidia	Bacteria_Bacteroidota_Bacteroidia_Bacteroidales	Bacteria_Bacteroidota_Bacteroidia_Bacteroidales_Rikenellaceae	Bacteria_Bacteroidota_Bacteroidia_Bacteroidales_Rikenellaceae_unc	Bacteria_Bacteroidota_Bacteroidia_Bacteroidales_Rikenellaceae_unc_unc
259	259	TGGGGAATTTTGGACAATGGGCGCAAGCCTGATCCAGCCATGCCGCGTGAGTGAAGAAGGCCTTCGGGTTGTAAAGCTCTTTCAGCCGGAAAGAAAACGCACGGGTTAATAACCTGTGTGGATGACGGTACCGGAAGAAGAAGCACCGGCTAACTACGTGCCAGCAGCCGCGGTAATACGTAGGGTGCGAGCGTTAATCGGAATTACTGGGCGTAAAGCGTGCGCAGGCGGTTTTGTAAGACAGATGTGAAATCCCCGGGCTTAACCTGGGAACTGCATTTGTAACTGCAAGGCTAGAGTACGGCAGAGGGGGGTAGAATTCCACGTGTAGCAGTGAAATGCGTAGATATGTGGAGGAATACCGATGGCGAAGGCAGCCCCCTGGGTCGATACTGACGC…	Bacteria	Bacteria_Proteobacteria	Bacteria_Proteobacteria_Gammaproteobacteria	Bacteria_Proteobacteria_Gammaproteobacteria_Burkholderiales	Bacteria_Proteobacteria_Gammaproteobacteria_Burkholderiales_Gallionellaceae	Bacteria_Proteobacteria_Gammaproteobacteria_Burkholderiales_Gallionellaceae_Candidatus_Nitrotoga	Bacteria_Proteobacteria_Gammaproteobacteria_Burkholderiales_Gallionellaceae_Candidatus_Nitrotoga_unc
260	260	TGGGGAATATTGGACAATGGGCGCAAGCCTGATCCAGCCATGCCGCGTGAGTGATGAAGGCCTTCGGGTTGTAAAGCTCTTTTGGCGGGGACGATGATGACGGTACCCGCAGAATAAGCCCCGGCTAACTTCGTGCCAGCAGCCGCGGTAAGACGAAGGGGGCTAGCGTTGTTCGGAATTACTGGGCGTAAAGCGAGTGTAGGTGGTTATCCAAGTTGGATGTGAAAGCCTTGAGCTCAACTCAAGAAATGCATTCAGGACTGGATGGCTAGAGGACCGGAGAGGATAGTGGAATTCCCAGTGTAGTGGTGAAATACGTAGAGATTGGGAAGAACACCAGTGGCGAAGGCGGCTATCTGGACGGTTTCTGACACTAAGACTCGAAAGCGTGGGGAGCAA…	Bacteria	Bacteria_Proteobacteria	Bacteria_Proteobacteria_Alphaproteobacteria	Bacteria_Proteobacteria_Alphaproteobacteria_Reyranellales	Bacteria_Proteobacteria_Alphaproteobacteria_Reyranellales_Reyranellaceae	Bacteria_Proteobacteria_Alphaproteobacteria_Reyranellales_Reyranellaceae_Reyranella	Bacteria_Proteobacteria_Alphaproteobacteria_Reyranellales_Reyranellaceae_Reyranella_unc
261	261	TGGGGAATCTTGCGCAATGGGCGAAAGCCTGACGCAGCAACGCCGCGTGCGGGATGAAGGCCTTCGGGCTGTAAACCGCTTTCAGCAGGAACGAAAATGACGGTACCTGCAGAAGAAGGAGCGGCCAACTACGTGCCAGCAGCCGCGGTGACACGTAGGCTCCAAGCGTTGTCCGGATTTATTGGGCGTAAAGAGCTCGTAGGCGGTTTAGTAAGTCGGGTGTGAAAACTCTGGGCTTAACCCAGAGACGCCATCCGATACTGCTGTGACTTGAGTTCAGGAGGGGAGCGGGGAATTCCTAGTGTAGCGGTGAAATGCGCAGATATTAGGAGGAACACCGGTGGCGAAGGCGCCGCTCTGGACTGAAACTGACGCTGAGGAGCGAAAGCATGGGTAGCA…	Bacteria	Bacteria_Actinobacteriota	Bacteria_Actinobacteriota_Acidimicrobiia	Bacteria_Actinobacteriota_Acidimicrobiia_Microtrichales	Bacteria_Actinobacteriota_Acidimicrobiia_Microtrichales_Ilumatobacteraceae	Bacteria_Actinobacteriota_Acidimicrobiia_Microtrichales_Ilumatobacteraceae_CL500-29_marine_group	Bacteria_Actinobacteriota_Acidimicrobiia_Microtrichales_Ilumatobacteraceae_CL500-29_marine_group_unc
262	262	TTAGGAATCTTCCACAATGGGCGCAAGCCTGATGGAGCGACGCCGCGTGAGGGATGAAGGTTTTCGGATCGTAAACCTCTGAATCTGGGACGAAAGAGCCTTAGGGCAGATGACGGTACCAGAGTAATAGCACCGGCTAACTCCGTGCCAGCAGCCGCGGTAATACGGAGGGTGCAAGCGTTACCCGGAATCACTGGGCGTAAAGGGCGTGTAGGCGGAAATTTAAGTCTGGTTTTAAAGACCGGGGCTCAACCTCGGGGATGGACTGGATACTGGATTTCTTGACCTCTGGAGAGGTAACTGGAATTCCTGGTGTAGCGGTGGAATGCGTAGATACCAGGAGGAACACCAATGGCGAAGGCAAGTTACTGGACAGAAGGTGACGCTGAGGCGCGAAAG…	Bacteria	Bacteria_Deinococcota	Bacteria_Deinococcota_Deinococci	Bacteria_Deinococcota_Deinococci_Deinococcales	Bacteria_Deinococcota_Deinococci_Deinococcales_Deinococcaceae	Bacteria_Deinococcota_Deinococci_Deinococcales_Deinococcaceae_Deinococcus	Bacteria_Deinococcota_Deinococci_Deinococcales_Deinococcaceae_Deinococcus_radiodurans
263	263	TGGGGAATTTTGCGCAATGGGCGAAAGCCTGACGCAGCAACGCCGCGTGCGGGATGAAGGCCTTCGGGTTGTAAACCGCTTTCAGCAGGGATGAAATTGACAGTACCTGCAGAAGAAGCCCCGGCTAACTACGTGCCAGCAGCCGCGGTAATACGTAGGGGGCAAGCGTTATCCGGATTTATTGGGCGTAAAGCGCGCGTAGGCGGCTTGTTAAGTCAGGTGTGAAATCCGGGGGCTCAACCCGCGGCTTGCATCTGAAACTGGCAGGCTTGAGTCTGGTAGAGGAGTGTGGAATTCCCAGTGTAGCGGTGAAATGCGCAGATATTGGGAGGAACACCAGTGGCGAAGGCGGCACTCTGGGCCACGACTGACGCTGAGGCGCGAAAGCTAGGGGAGCAA…	Bacteria	Bacteria_Actinobacteriota	Bacteria_Actinobacteriota_Coriobacteriia	Bacteria_Actinobacteriota_Coriobacteriia_OPB41	Bacteria_Actinobacteriota_Coriobacteriia_OPB41_unc	Bacteria_Actinobacteriota_Coriobacteriia_OPB41_unc_unc	Bacteria_Actinobacteriota_Coriobacteriia_OPB41_unc_unc_unc
264	264	TGGGGAATATTGGACAATGGGCGAAAGCCTGATCCAGCCATGCCGCGTGTGTGAAGAAGGTCTTCGGATTGTAAAGCACTTTAAGTTGGGAGGAAGGGCAGTAACTTAATACGTTGCTGCTTTGACGTTACCGACAGAATAAGCACCGGCTAACTTCGTGCCAGCAGCCGCGGTAATACGAAGGGTGCAAGCGTTAATCGGAATTACTGGGCGTAAAGCGCGCGTAGGTGGTTCAGTAAGTTGGAAGTGAAATCCCCGGGCTCAACCTGGGAACTGCTTTCAAAACTGCTGAGCTAGAGTACGGTAGAGGGTGGTGGAATTTCCTGTGTAGCGGTGAAATGCGTAGATATAGGAAGGAACACCAGTGGCGAAGGCGACCACCTGGACTGATACTGACAC…	Bacteria	Bacteria_Proteobacteria	Bacteria_Proteobacteria_Gammaproteobacteria	Bacteria_Proteobacteria_Gammaproteobacteria_Pseudomonadales	Bacteria_Proteobacteria_Gammaproteobacteria_Pseudomonadales_Pseudomonadaceae	Bacteria_Proteobacteria_Gammaproteobacteria_Pseudomonadales_Pseudomonadaceae_Pseudomonas	Bacteria_Proteobacteria_Gammaproteobacteria_Pseudomonadales_Pseudomonadaceae_Pseudomonas_unc
265	265	TGGGGAATTTTGGACAATGGGGGCAACCCTGATCCAGCCATTCCGCGTGAGTGAAGAAGGCCTTCGGGTTGTAAAGCTCTTTCGGCAGGAACGAAACGGTGGTCCCTAATACGGGCTGCTAATGACGGTACCTGAAGAAGAAGCACCGGCTAACTACGTGCCAGCAGCCGCGGTAATACGTAGGGTGCGAGCGTTAATCGGAATTACTGGGCGTAAAGCGTGCGCAGGCGGTTATATAAGACAGATGTGAAATCCCCGGGCTTAACCTGGGAACTGCGTTTGTGACTGTATAACTCGAGTGTGGCAGAGGGGGGTGGAATTCCACGTGTAGCAGTGAAATGCGTAGAGATGTGGAGGAACACCGATGGCGAAGGCAGCCCCCTGGGTCAACACTGACGC…	Bacteria	Bacteria_Proteobacteria	Bacteria_Proteobacteria_Gammaproteobacteria	Bacteria_Proteobacteria_Gammaproteobacteria_Burkholderiales	Bacteria_Proteobacteria_Gammaproteobacteria_Burkholderiales_Rhodocyclaceae	Bacteria_Proteobacteria_Gammaproteobacteria_Burkholderiales_Rhodocyclaceae_Sulfuritalea	Bacteria_Proteobacteria_Gammaproteobacteria_Burkholderiales_Rhodocyclaceae_Sulfuritalea_unc
266	266	TGAGGAATATTGGTCAATGGGCGAAAGCCTGAACCAGCCATGCCGCGTGAAGGATGAAGGCCTTATGGGTTGTAAACTTCTTTTATACGGGAATAAACTTAGTTACGAGTAACTAACTGCAGGTACCGTATGAATAAGCACCGGCTAACTCCGTGCCAGCAGCCGCGGTAATACGGAGGGTGCAAGCGTTATCCGGATTTATTGGGTTTAAAGGGTCCGCAGGCGGACCAATAAGTCAGTGGTGAAATCTCTCGGCTCAACCGAGAAACTGCCATTGATACTGTTGGTCTAGAGTGTAGTTGGCGTAGGCGGAATATATCATGTAGCGGTGAAATGCTTAGATATGATATAGAACACCGATCGCGAAGGCAGCTTACGAAACTACAACTGACGCTCAGG…	Bacteria	Bacteria_Bacteroidota	Bacteria_Bacteroidota_Bacteroidia	Bacteria_Bacteroidota_Bacteroidia_Bacteroidetes_VC2.1_Bac22	Bacteria_Bacteroidota_Bacteroidia_Bacteroidetes_VC2.1_Bac22_unc	Bacteria_Bacteroidota_Bacteroidia_Bacteroidetes_VC2.1_Bac22_unc_unc	Bacteria_Bacteroidota_Bacteroidia_Bacteroidetes_VC2.1_Bac22_unc_unc_unc
267	267	TAAGGAATATTGGTCAATGGGCGCAAGCCTGAACCAGCCATGCCGCGTGCAGGAAGACGGCCCTATGGGTTGTAAACTGCTTTTGTCAGGGAATAAACCTTTGTACGAGTTACAGAGCTGAAGGTACCTGAAGAATAAGCATCGGCTAACTCCGTGCCAGCAGCCGCGGTAATACGGAGGATGCAAGCGTTATCCGGATTCATTGGGTTTAAAGGGTGCGCAGGCGGATTGGTAAGTCAGGGGTGAAATCCCACAGCTCAACTGTGGAACTGCCCTTGATACTGTCAGTCTAGAGTATAGTTGAAGTTGGCGGAATGTGTCATGTAGCGGTGAAATGCTTAGATATGACACAGAACACCGATCGCGAAGGCAGCTAGCTAAGCTATAACTGACGCTCAT…	Bacteria	Bacteria_Bacteroidota	Bacteria_Bacteroidota_Bacteroidia	Bacteria_Bacteroidota_Bacteroidia_Sphingobacteriales	Bacteria_Bacteroidota_Bacteroidia_Sphingobacteriales_Lentimicrobiaceae	Bacteria_Bacteroidota_Bacteroidia_Sphingobacteriales_Lentimicrobiaceae_Lentimicrobium	Bacteria_Bacteroidota_Bacteroidia_Sphingobacteriales_Lentimicrobiaceae_Lentimicrobium_unc
268	268	TGGGGAATCTTCCGCAATGGACGAAAGTCTGACGGAGCAACGCCGCGTGTATGATGAAGGTCTTCGGATTGTAAAGTACTGTCTTTGGGGAAGAATGACTGATTTGAAAATATTGAGTCAGTATGACGGTACCCAAGGAGGAAGCCCCGGCTAACTACGTGCCAGCAGCCGCGGTAATACGTAGGGGGCAAGCGTTGTCCGGAATTATTGGGCGTAAAGGGCGCGTAGGCGGATAGTTAAGTCCGGTGTGAAAGATCAGGGCTCAACCCTGAGAGTGCATCGGAAACTGGTTATCTTGAGGACAGGAGAGGAAAGTGGAATTCCTAGTGTAGCGGTGAAATGCGTAGATATTAGGAGGAACACCAGTGGCGAAGGCGACTTTCTGGACTGTAACTGACG…	Bacteria	Bacteria_Firmicutes	Bacteria_Firmicutes_Desulfitobacteriia	Bacteria_Firmicutes_Desulfitobacteriia_Desulfitobacteriales	Bacteria_Firmicutes_Desulfitobacteriia_Desulfitobacteriales_Desulfitobacteriaceae	Bacteria_Firmicutes_Desulfitobacteriia_Desulfitobacteriales_Desulfitobacteriaceae_Desulfosporosinus	Bacteria_Firmicutes_Desulfitobacteriia_Desulfitobacteriales_Desulfitobacteriaceae_Desulfosporosinus_fructosivorans
269	269	TGGGGAATCTTAGACAATGGGCGCAAGCCTGATCTAGCCATGCCGCGTGATCGATGAAGGCCTTAGGGTTGTAAAGATCTTTCAGTGGGGAAGATAATGACGGTACCCACAGAAGAAGCCCCGGCTAACTCCGTGCCAGCAGCCGCGGTAATACGGAGGGGGCTAGCGTTGTTCGGAATTACTGGGCGTAAAGCGCACGTAGGCGGATCAGAAAGTCAGAGGTGAAATCCCAGGGCTCAACCTTGGAACTGCCTTTGAAACTCCTGGTCTTGAGGTCGAGAGAGGTGAGTGGAATTCCGAGTGTAGAGGTGAAATTCGTAGATATTCGGAGGAACACCAGTGGCGAAGGCGGCTCACTGGCTCGATACTGACGCTGAGGTGCGAAAGCGTGGGGAGCAA…	Bacteria	Bacteria_Proteobacteria	Bacteria_Proteobacteria_Alphaproteobacteria	Bacteria_Proteobacteria_Alphaproteobacteria_Rhodobacterales	Bacteria_Proteobacteria_Alphaproteobacteria_Rhodobacterales_Rhodobacteraceae	Bacteria_Proteobacteria_Alphaproteobacteria_Rhodobacterales_Rhodobacteraceae_unc	Bacteria_Proteobacteria_Alphaproteobacteria_Rhodobacterales_Rhodobacteraceae_unc_unc
270	270	TGGGGAATATTGGACAATGGGCGAAAGCCTGATCCAGCCATGCCGCGTGTGTGAAGAAGGTCTTCGGATTGTAAAGCACTTTAAGTTGGGAGGAAGGGCAGTAAGCGAATACCTTGCTGTTTTGACGTTACCGACAGAATAAGCACCGGCTAACTCTGTGCCAGCAGCCGCGGTAATACAGAGGGTGCAAGCGTTAATCGGAATTACTGGGCGTAAAGCGCGCGTAGGTGGTTTGTTAAGTTGGATGTGAAAGCCCCGGGCTCAACCTGGGAACTGCATCCAAAACTGGCAAGCTAGAGTACAGTAGAGGGTGGTGGAATTTCCTGTGTAGCGGTGAAATGCGTAGATATAGGAAGGAACACCAGTGGCGAAGGCGACCACCTGGACTGATACTGACAC…	Bacteria	Bacteria_Proteobacteria	Bacteria_Proteobacteria_Gammaproteobacteria	Bacteria_Proteobacteria_Gammaproteobacteria_Pseudomonadales	Bacteria_Proteobacteria_Gammaproteobacteria_Pseudomonadales_Pseudomonadaceae	Bacteria_Proteobacteria_Gammaproteobacteria_Pseudomonadales_Pseudomonadaceae_Pseudomonas	Bacteria_Proteobacteria_Gammaproteobacteria_Pseudomonadales_Pseudomonadaceae_Pseudomonas_oryzihabitans/putida/reidholzensis
271	271	TAGGGAATCTTCGGCAATGGACGAAAGTCTGACCGAGCAACGCCGCGTGAGTGAAGAAGGTTTTCGGATCGTAAAACTCTGTTGTTAGAGAAGAACAAGGACGTTAGTAACTGAACGTCCCCTGACGGTATCTAACCAGAAAGCCACGGCTAACTACGTGCCAGCAGCCGCGGTAATACGTAGGTGGCAAGCGTTGTCCGGATTTATTGGGCGTAAAGCGAGCGCAGGCGGTTTCTTAAGTCTGATGTGAAAGCCCCCGGCTCAACCGGGGAGGGTCATTGGAAACTGGGAGACTTGAGTGCAGAAGAGGAGAGTGGAATTCCATGTGTAGCGGTGAAATGCGTAGATATATGGAGGAACACCAGTGGCGAAGGCGGCTCTCTGGTCTGTAACTGACGC…	Bacteria	Bacteria_Firmicutes	Bacteria_Firmicutes_Bacilli	Bacteria_Firmicutes_Bacilli_Lactobacillales	Bacteria_Firmicutes_Bacilli_Lactobacillales_Enterococcaceae	Bacteria_Firmicutes_Bacilli_Lactobacillales_Enterococcaceae_Enterococcus	Bacteria_Firmicutes_Bacilli_Lactobacillales_Enterococcaceae_Enterococcus_unc
272	272	TGGGGAATATTGGACAATGGGCGAAAGCCTGATCCAGCCATGCCGCGTGTGTGAAGAAGGTCTTAGGATCGTAAAGCACTTTAAGTTGGGAGGAAGGGCAGTAACCTAATACGTTATTGTTTTGACGTTACCGACAGAATAAGCACCGGCTAACTCTGTGCCAGCAGCCGCGGTAATACAGAGGGTGCAAGCGTTAATCGGAATTACTGGGCGTAAAGCGCGCGTAGGTGGTTCGTTAAGTTGGATGTGAAATCCCCGGGCTCAACCTGGGAACTGCATTCAAAACTGTCGAGCTAGAGTATGGTAGAGGGTGGTGGAATTTCCTGTGTAGCGGTGAAATGCGTAGATATAGGAAGGAACACCAGTGGCGAAGGCGACCACCTGGACTGATACTGACAC…	Bacteria	Bacteria_Proteobacteria	Bacteria_Proteobacteria_Gammaproteobacteria	Bacteria_Proteobacteria_Gammaproteobacteria_Pseudomonadales	Bacteria_Proteobacteria_Gammaproteobacteria_Pseudomonadales_Pseudomonadaceae	Bacteria_Proteobacteria_Gammaproteobacteria_Pseudomonadales_Pseudomonadaceae_Pseudomonas	Bacteria_Proteobacteria_Gammaproteobacteria_Pseudomonadales_Pseudomonadaceae_Pseudomonas_unc
273	273	TGGGGAATTTTGGACAATGGGGGCAACCCTGATCCAGCCATTCCGCGTGAGTGAAGAAGGCCTTCGGGTTGTAAAGCTCTTTCAGCCGGAACGAAACGGTACACACTAATATTGTGTGCTAATGACGGTACCGGCAGAAGAAGCACCGGCTAACTACGTGCCAGCAGCCGCGGTAATACGTAGGGTGCGAGCGTTAATCGGAATTACTGGGCGTAAAGCGTGCGCAGGCGGATTGTTAAGCAAGATGTGAAATCCCCGGGCTTAACCTGGGAATGGCATTTTGAACTGGCAGTCTAGAGTGTGTCAGAGGGGGGTGGAATTCCACGTGTAGCAGTGAAATGCGTAGATATGTGGAGGAACACCAATGGCGAAGGCAGCCCCCTGGGATAACACTGACGC…	Bacteria	Bacteria_Proteobacteria	Bacteria_Proteobacteria_Gammaproteobacteria	Bacteria_Proteobacteria_Gammaproteobacteria_Burkholderiales	Bacteria_Proteobacteria_Gammaproteobacteria_Burkholderiales_Hydrogenophilaceae	Bacteria_Proteobacteria_Gammaproteobacteria_Burkholderiales_Hydrogenophilaceae_Thiobacillus	Bacteria_Proteobacteria_Gammaproteobacteria_Burkholderiales_Hydrogenophilaceae_Thiobacillus_unc
274	274	TGGGGAATTTTGGACAATGGGGGCAACCCTGATCCAGCCATTCCGCGTGAGTGAAGAAGGCCTTCGGGTTGTAAAGCTCTTTCAGCAGGAACGAAACGGTGGCTACTAATACTAGCTACTAATGACGGTACCTGAAGAAGAAGCACCGGCTAACTACGTGCCAGCAGCCGCGGTAATACGTAGGGTGCGAGCGTTAATCGGAATTACTGGGCGTAAAGCGTGCGCAGGCGGTTATGTAAGACAGGTGTGAAATCCCCGGGCTTAACCTGGGAACTGCGCTTGTGACTGCATAACTCGAGTGTGGCAGAGGGGGGTGGAATTCCACGTGTAGCAGTGAAATGCGTAGAGATGTGGAGGAACACCGATGGCGAAGGCAGCCCCCTGGGTCAACACTGACGC…	Bacteria	Bacteria_Proteobacteria	Bacteria_Proteobacteria_Gammaproteobacteria	Bacteria_Proteobacteria_Gammaproteobacteria_Burkholderiales	Bacteria_Proteobacteria_Gammaproteobacteria_Burkholderiales_Rhodocyclaceae	Bacteria_Proteobacteria_Gammaproteobacteria_Burkholderiales_Rhodocyclaceae_Sulfuritalea	Bacteria_Proteobacteria_Gammaproteobacteria_Burkholderiales_Rhodocyclaceae_Sulfuritalea_unc
275	275	TGGGGAATATTGGACAATGGGCGAAAGCCTGATCCAGCAATACCGTGTGTGTGAAGAAGGCCTTCGGGTTGTAAAGCACTTTTAGTGGGAAAGAACAGCTCAAAACTAATACTTTTGAGCCTTGACGTTACCCACAGAAAAAGCACTGGCTAACTCTGTGCCAGCAGCCGCGGTAATACAGAGAGTGCGAGCGTTAATCGGAATTACTGGGCGTAAAGCGCACGTAGGTGGATTCTTAAGTCAGATGTGAAAGCCCCGGGCTTAACCTGGGAATGGCATTTGATACTGGGTATCTTGAATATAGTAGAGGGAGGTGGAATTTCCGGTGTAGCGGTGAAATGCGTAGATATCGGAAGGAACATCAGTGGCGAAAGCGGCCTCCTGGACTAATATTGACAC…	Bacteria	Bacteria_Proteobacteria	Bacteria_Proteobacteria_Gammaproteobacteria	Bacteria_Proteobacteria_Gammaproteobacteria_Coxiellales	Bacteria_Proteobacteria_Gammaproteobacteria_Coxiellales_Coxiellaceae	Bacteria_Proteobacteria_Gammaproteobacteria_Coxiellales_Coxiellaceae_Coxiella	Bacteria_Proteobacteria_Gammaproteobacteria_Coxiellales_Coxiellaceae_Coxiella_unc
276	276	TGAGGAATTTTGCGCAATGGGGGAAACCCTGACGCAGCAACGCCGCGTGAGTGATGAAGGCTTTCGGGTCGTAAAGCTCTGTCAAGTGGGAAGAACCTACCTATGGCTAATATCCATGGGTACTGACGGTACCACTGAAGGAAGCACCGGCTAACTCCGTGCCAGCAGCCGCGGTAATACGGGGGGTGCAAGCGTTATTCGGATTTACTGGGCGTAAAGCGCGCGCAGGCGGTTTTGTAAGTCAGATGTGAAAGCCCGGGGCTCAACCCCGGAAGTGCACCTGATACTGCAAGACTTGAGTATGGGAGAGGGAAGTGGAATTCCTGGTGTAGAGGTGAAATTCGTAGATATCAGGAGGAACATCGGTGGCGAAGGCGACTTCCTGGACCAATACTGACG…	Bacteria	Bacteria_Desulfobacterota	Bacteria_Desulfobacterota_Desulfobacteria	Bacteria_Desulfobacterota_Desulfobacteria_Desulfobacterales	Bacteria_Desulfobacterota_Desulfobacteria_Desulfobacterales_Desulfosarcinaceae	Bacteria_Desulfobacterota_Desulfobacteria_Desulfobacterales_Desulfosarcinaceae_unc	Bacteria_Desulfobacterota_Desulfobacteria_Desulfobacterales_Desulfosarcinaceae_unc_unc
277	277	TGGGGAATTTTGCGCAATGGGCGAAAGCCTGACGCAGCGACGCCGCGTGAGTGACGAAGGCCTTCGGGTTGTAAAGCTCTGTCGAGGGGGAAGATAATGACGGTACCCCTCAAGAAAGCCCCGGCTAACTACGTGCCAGCAGCCGCGGTAAGACGTAGGGGGCGAGCGTTGTCCGGAATTACTGGGCGTAAAGGGCGTGTAGGCGGCTAAGTAAGTCAGCTGTGAAATTCCTCGGCTCAACCGAGGGCCTGCAGTTGAAACTACTTGGCTTGAGTGCAGGAGAGGAAGGTGGAATTCCCAGTGTAGCGGTGAAATGCGTAGATATTGGGAGGAACACCGGTGGCGAAGGCGGCCTTCTGGCCTGTAACTGACGCTGAGGCGCGAAAGCTAGGGGAGCAA…	Bacteria	Bacteria_Firmicutes	Bacteria_Firmicutes_Dethiobacteria	Bacteria_Firmicutes_Dethiobacteria_Dethiobacterales	Bacteria_Firmicutes_Dethiobacteria_Dethiobacterales_Dethiobacteraceae	Bacteria_Firmicutes_Dethiobacteria_Dethiobacterales_Dethiobacteraceae_unc	Bacteria_Firmicutes_Dethiobacteria_Dethiobacterales_Dethiobacteraceae_unc_unc
278	278	TGAGGAATTTTGCGCAATGGGCGAAAGCCTGACGCAGCAACGCCGCGTGAGTGAAGAAGGCCTTTGGGTCGTAAAGCTCTGTCAATGGGGAAGAAGTTGATGTATTTAAATAGAGTATGTTATTGACGGTACCCATGAAGGAAGCACCGGCTAACTCCGTGCCAGCAGCCGCGGTAATACGGGGGGTGCAAGCGTTATTCGGAATTATTGGGCGTAAAGGGCGCGTAGGCGGTTTTTTAAGTCAGATGTGAAAGCCCCGGGCTTAACCCGGGAAGAGCATTTGAAACTGGAGGACTTGAGTACGGTAGAGGAAAGCGGAATTCCTGGTGTAGAGGTGAAATTCGTAGATATCAGGAGGAACACCGGTGGCGAAGGCGGCTTTCTGGACCTGTACTGACG…	Bacteria	Bacteria_Desulfobacterota	Bacteria_Desulfobacterota_Desulfobacteria	Bacteria_Desulfobacterota_Desulfobacteria_Desulfobacterales	Bacteria_Desulfobacterota_Desulfobacteria_Desulfobacterales_Desulfobacteraceae	Bacteria_Desulfobacterota_Desulfobacteria_Desulfobacterales_Desulfobacteraceae_unc	Bacteria_Desulfobacterota_Desulfobacteria_Desulfobacterales_Desulfobacteraceae_unc_unc
279	279	TGAGGAATTTTGCGCAATGGGGGAAACCCTGACGCAGCAACGCCGCGTGAGTGAAGAAGGCTTTCGGGTCGTAAAGCTCTGTCAAGAGGGAAGAAAGTGGGAGACAGTAATACTGTTTTCTATTGACGGTACCTCTGAAGGAAGCACCGGCTAACTCCGTGCCAGCAGCCGCGGTAATACGGGGGGTGCAAGCGTTATTCGGATTTATTGGGCGTAAAGAGCGCGTAGGCGGTTTATCAAGTCAGATGTGAAAGCCCTGGGCTCAACCTGGGAAGTGCATTTGAAACTAGTAGACTTGAGTATGGGAGAGGGGAGTGGAATTCCTGGTGTAGAGGTGAAATTCGTAGATATCAGGAGGAACACCGGTGGCGAAGGCGACTTCCTGGACCAATACTGACG…	Bacteria	Bacteria_Desulfobacterota	Bacteria_Desulfobacterota_Desulfobacteria	Bacteria_Desulfobacterota_Desulfobacteria_Desulfobacterales	Bacteria_Desulfobacterota_Desulfobacteria_Desulfobacterales_Desulfosarcinaceae	Bacteria_Desulfobacterota_Desulfobacteria_Desulfobacterales_Desulfosarcinaceae_Desulfatirhabdium	Bacteria_Desulfobacterota_Desulfobacteria_Desulfobacterales_Desulfosarcinaceae_Desulfatirhabdium_unc
280	280	TGGGGAATTTTGCGCAATGGGCGAAAGCCTGACGCAGCAACGCCGCGTGCGGGATGAAGGCTCTCGGGTCGTAAACCGCTTTCAGCAGGGATGAAATTGACAGTACCTGCAGAAGAAGCCCCGGCTAAATACGTGCCAGCAGCCGCGGTAATACGTATGGGGCAAGCGTTATCCGGATTCATTGGGCGTAAAGAGCGCGTAGGCGGCTTGTTAAGCGAGATGTGAAAACCGGGGGCTCAACCCGCGGCCTGCATCTCGAACTGGCGGGCTTGAGTCTGGTAGAGGAAAGTGGAATTCCTGGTGTAGCGGTGAAATGCGCAGATATCAGGAGGAACACCAGTGGCGAAGGCGGCTTTCTGGGCCACGACTGACGCTGAGGCGCGAAAGCTAGGGGAGCAA…	Bacteria	Bacteria_Actinobacteriota	Bacteria_Actinobacteriota_Coriobacteriia	Bacteria_Actinobacteriota_Coriobacteriia_OPB41	Bacteria_Actinobacteriota_Coriobacteriia_OPB41_unc	Bacteria_Actinobacteriota_Coriobacteriia_OPB41_unc_unc	Bacteria_Actinobacteriota_Coriobacteriia_OPB41_unc_unc_unc
281	281	TGGGGAATTTTGGACAATGGGGGCAACCCTGATCCAGCCATGCCGCGTGAGTGAAGAAGGCCTTCGGGTTGTAAAGCTCTTTCAGCCGGGAAGAAAACGCATGGGTTAATACCCTGTGTGGATGACGGTACCGGAATAAGAAGCACCGGCTAACTACGTGCCAGCAGCCGCGGTAATACGTAGGGTGCGAGCGTTAATCGGAATTACTGGGCGTAAAGCGTGCGCAGGCGGTTTGTTAAGATAGGCGTGAAATCCCCGGGCTCAACCTGGGAACTGCGTTTATGACTGGCAGGCTAGAGTATGGCAGAGGGGGGTGGAATTCCACGTGTAGCAGTGAAATGCGTAGAGATGTGGAGGAACACCGATGGCGAAGGCAGCCCCCTGGGCCAATACTGACGC…	Bacteria	Bacteria_Proteobacteria	Bacteria_Proteobacteria_Gammaproteobacteria	Bacteria_Proteobacteria_Gammaproteobacteria_Burkholderiales	Bacteria_Proteobacteria_Gammaproteobacteria_Burkholderiales_Rhodocyclaceae	Bacteria_Proteobacteria_Gammaproteobacteria_Burkholderiales_Rhodocyclaceae_Ferribacterium	Bacteria_Proteobacteria_Gammaproteobacteria_Burkholderiales_Rhodocyclaceae_Ferribacterium_limneticum
282	282	TGGGGAATATTGCACAATGGGGGAAACCCTGATGCAGCGACGCCGCGTGAAGGATGAAGGTTTTCGGATCGTAAACTTCTATCAGCAGGGAAGAAAATGACTGTACCTGACTAAGAAGCCCCGGCTAACTACGTGCCAGCAGCCGCGGTAATACGTAGGGGGCAAGCGTTATCCGGAATTACTGGGTGTAAAGGGTGCGTAGGCGGTAAAGTAAGTTAGGTGTGAAAGCCCGGGGCTCAACCTCGGGACTGCACTTAAAACTGCTTTACTAGAATACAGGAGAGGTAAGTGGAATTCCTAGTGTAGCGGTGAAATGCGTAGATATTAGGAGGAACACCAGTGGCGAAGGCGACTTACTGGACTGTGATTGACGCTGAGGCACGAAAGCGTGGGGAGCGA…	Bacteria	Bacteria_Firmicutes	Bacteria_Firmicutes_Clostridia	Bacteria_Firmicutes_Clostridia_Lachnospirales	Bacteria_Firmicutes_Clostridia_Lachnospirales_Lachnospiraceae	Bacteria_Firmicutes_Clostridia_Lachnospirales_Lachnospiraceae_unc	Bacteria_Firmicutes_Clostridia_Lachnospirales_Lachnospiraceae_unc_unc
283	283	TGGGGAATATTGGACAATGGGGGCAACCCTGATCCAGCCATGCCGCGTGTGTGAAGAAGGCCTTCGGGTTGTAAAGCACTTTTGTCCGGAAAGAAATCTTCCAGTTTAATACGCTGGGAGGATGACGGTACCGGAAGAATAAGCACCGGCTAACTTCGTGCCAGCAGCCGCGGTAATACGAAGGGTGCAAGCGTTACTCGGAATTACTGGGCGTAAAGCGTGCGTAGGCGGTTTGTTAAGTCTGATGTGAAATCCCCGGGCTCAACCTGGGACGTGCATTGGAAACTGGCAATCTAGAGTACGGTAGAGGGTGGTGGAATTCCCGGTGTAGCAGTGAAATGCGTAGAGATCGGGAGGAACACTCGTGGCGAAGGCGGCCACCTGGACCAGTACTGACGC…	Bacteria	Bacteria_Proteobacteria	Bacteria_Proteobacteria_Gammaproteobacteria	Bacteria_Proteobacteria_Gammaproteobacteria_Xanthomonadales	Bacteria_Proteobacteria_Gammaproteobacteria_Xanthomonadales_Xanthomonadaceae	Bacteria_Proteobacteria_Gammaproteobacteria_Xanthomonadales_Xanthomonadaceae_Silanimonas	Bacteria_Proteobacteria_Gammaproteobacteria_Xanthomonadales_Xanthomonadaceae_Silanimonas_unc
284	284	TGGGGAATTTTGGACAATGGGCGAAAGCCTGATCCAGCAATGCCGCGTGTGGGAAGAAGGCCTTCGGGTTGTAAACCACTTTTGTACGGAACGAAAAGGTCTGCCCTAATACGGTGGACCCATGACGGTACCGTAAGAATAAGCACCGGCTAACTACGTGCCAGCAGCCGCGGTAATACGTAGGGTGCGAGCGTTAATCGGAATTACTGGGCGTAAAGCGTGCGCAGGCGGTTATATAAGACAGTTGTGAAATCCCCGGGCTCAACCTGGGAATTGCATCTGTGACTGTATAGCTAGAGTACGGTAGAGGGGGATGGAATTCCGCGTGTAGCAGTGAAATGCGTAGATATGCGGAGGAACACCGATGGCGAAGGCAATCCCCTGGACCTGTACTGACGC…	Bacteria	Bacteria_Proteobacteria	Bacteria_Proteobacteria_Gammaproteobacteria	Bacteria_Proteobacteria_Gammaproteobacteria_Burkholderiales	Bacteria_Proteobacteria_Gammaproteobacteria_Burkholderiales_Comamonadaceae	Bacteria_Proteobacteria_Gammaproteobacteria_Burkholderiales_Comamonadaceae_Polaromonas	Bacteria_Proteobacteria_Gammaproteobacteria_Burkholderiales_Comamonadaceae_Polaromonas_unc
285	285	TGGGGAATTTTGGACAATGGGCGCAAGCCTGATCCAGCAATGCCGCGTGCAGGAAGAAGGCCTTCGGGTTGTAAACTGCTTTTGTACGGAACGAAAAGGCTCTGGTTAATACCTGGGGCTCATGACGGTACCGTAAGAATAAGCACCGGCTAACTACGTGCCAGCAGCCGCGGTAATACGTAGGGTGCGAGCGTTAATCGGAATTACTGGGCGTAAAGCGTGCGCAGGCGGTTTTGTAAGACAGGCGTGAAATCCCCGGGCTTAACCTGGGAATTGCGCTTGTGACTGCAAGGCTGGAGTGCGGCAGAGGGGGATGGAATTCCGCGTGTAGCAGTGAAATGCGTAGATATGCGGAGGAACACCGATGGCGAAGGCAATCCCCTGGGCCTGCACTGACGC…	Bacteria	Bacteria_Proteobacteria	Bacteria_Proteobacteria_Gammaproteobacteria	Bacteria_Proteobacteria_Gammaproteobacteria_Burkholderiales	Bacteria_Proteobacteria_Gammaproteobacteria_Burkholderiales_Comamonadaceae	Bacteria_Proteobacteria_Gammaproteobacteria_Burkholderiales_Comamonadaceae_Hydrogenophaga	Bacteria_Proteobacteria_Gammaproteobacteria_Burkholderiales_Comamonadaceae_Hydrogenophaga_unc
286	286	TGGGGAATCTTAGACAATGGGGGGAACCCTGATCTAGCCATGCCGCGTGATCGATGAAGGCCTTAGGGTTGTAAAGATCTTTCAGTGGGGAAGATAATGACGGTACCCACAGAAGAAGCCCCGGCTAACTCCGTGCCAGCAGCCGCGGTAATACGGAGGGGGCTAGCGTTATTCGGAATTACTGGGCGTAAAGCGCACGTAGGCGGATTGGAAAGTTGGAGGTGAAATCCCAGGGCTCAACCTTGGAACTGCCTTCAAAACTTCCAGTCTTGAGATCGAGAGAGGTGAGTGGAATTCCGAGTGTAGAGGTGAAATTCGTAGATATTCGGAGGAACACCAGAGGCGAAGGCGGCTCACTGGCTCGATACTGACGCTGAGGTGCGAAAGCGTGGGGAGCAA…	Bacteria	Bacteria_Proteobacteria	Bacteria_Proteobacteria_Alphaproteobacteria	Bacteria_Proteobacteria_Alphaproteobacteria_Rhodobacterales	Bacteria_Proteobacteria_Alphaproteobacteria_Rhodobacterales_Rhodobacteraceae	Bacteria_Proteobacteria_Alphaproteobacteria_Rhodobacterales_Rhodobacteraceae_Cereibacter	Bacteria_Proteobacteria_Alphaproteobacteria_Rhodobacterales_Rhodobacteraceae_Cereibacter_unc
287	287	TAGGGAATCTTCCGCAATGGACGAAAGTCTGACGGAGCAACGCCGCGTGAGTGAAGAAGGTTTTCGGATCGTAAAACTCTGTTGTCAGAGAAGAACAAGTCGGAGAGTAACTGCTCCGGCCTTGACGGTATCTGACCAGAAAGCCACGGCTAACTACGTGCCAGCAGCCGCGGTAATACGTAGGTGGCAAGCGTTGTCCGGATTTATTGGGCGTAAAGCGAGCGCAGGCGGTTCCTTAAGTCTGATGTGAAAGCCCACGGCTCAACCGTGGAAGGTCATTGGAAACTGGGGAACTTGAGTGCAGAAGAGGAGAGTGGAATTCCATGTGTAGCGGTGAAATGCGTAGATATATGGAGGAACACCAGTGGCGAAGGCGACTCTCTGGTCTGTAACTGACGC…	Bacteria	Bacteria_Firmicutes	Bacteria_Firmicutes_Bacilli	Bacteria_Firmicutes_Bacilli_Lactobacillales	Bacteria_Firmicutes_Bacilli_Lactobacillales_Carnobacteriaceae	Bacteria_Firmicutes_Bacilli_Lactobacillales_Carnobacteriaceae_Trichococcus	Bacteria_Firmicutes_Bacilli_Lactobacillales_Carnobacteriaceae_Trichococcus_alkaliphilus/collinsii/palustris/pasteurii/patagoniensis
288	288	TGGGGAATATTGGACAATGGGGGCAACCCTGATCCAGCAATGCCGTGTGTGTGAAGAAGGCCTTCGGGTTGTAAAGCACTTTTAGTGGGAAAGAAAAGTTCAAGGTTAATAACCTTGAGCCTTGACGTTACCCACAGAAAAAGCACTGGCTAACTCTGTGCCAGCAGCCGCGGTAATACAGAGAGTGCGAGCGTTAATCGGAATTACTGGGCGTAAAGCGCACGTAGGTGGATATTTAAGTCGGATGTGAAATCCCTGGGCTTAACCTAGGAATTGCATTCGATACTGGATGTCTCGAGTATAGTAGAGGGAAGTGGAATTTCCGGTGTAGCGGTGAAATGCGTAGATATCGGAAGGAACATCAGTGGCGAAAGCGGCTTCCTGGACTAATACTGACAC…	Bacteria	Bacteria_Proteobacteria	Bacteria_Proteobacteria_Gammaproteobacteria	Bacteria_Proteobacteria_Gammaproteobacteria_Coxiellales	Bacteria_Proteobacteria_Gammaproteobacteria_Coxiellales_Coxiellaceae	Bacteria_Proteobacteria_Gammaproteobacteria_Coxiellales_Coxiellaceae_Coxiella	Bacteria_Proteobacteria_Gammaproteobacteria_Coxiellales_Coxiellaceae_Coxiella_unc
289	289	TGAGGAATATTGGACAATGGGCGCAAGCCTGATCCAGCGACGCCGCGTGAGTGATGAAGGCCTTCGGGTCGTAAAGCTCTGTCGGAGGGGAAGAACGGCCATGAGGTTAATACCCTTGTGGATTGACGGTACCCTCAGAGGAAGCACCGGCTAACTCCGTGCCAGCAGCCGCGGTAATACGGAGGGTGCAAGCGTTAATCGGAATTACTGGGCGTAAAGGGCGCGTAGGCGGCCGATCAAGTCAGATGTGAAAGCCCACGGCTTAACCGTGCGAAGTGCATCTGAAACTGGTTGGCTTGAGTATCGGAGGGGAAGGTGGAATTCCCGGTGTAGAGGTGAAATTCGTAGATATCGGGGGGAATACCGGTGGCGAAGGCGACTTTCTGGACGAATACTGAC…	Bacteria	Bacteria_Desulfobacterota	Bacteria_Desulfobacterota_Desulfobulbia	Bacteria_Desulfobacterota_Desulfobulbia_Desulfobulbales	Bacteria_Desulfobacterota_Desulfobulbia_Desulfobulbales_Desulfurivibrionaceae	Bacteria_Desulfobacterota_Desulfobulbia_Desulfobulbales_Desulfurivibrionaceae_Desulfurivibrio	Bacteria_Desulfobacterota_Desulfobulbia_Desulfobulbales_Desulfurivibrionaceae_Desulfurivibrio_unc
290	290	TAGGGAATATTGCTCAATGGGGGAAACCCTGAAGCAGCAACGCCGCGTGGAGGATGAAGGTTTTAGGATTGTAAACTCCTTTTGTTAGAGAAGATAATGACGGTATCTAACGAATAAGCACCGGCTAACTCCGTGCCAGCAGCCGCGGTAATACGGAGGGTGCAAGCGTTACTCGGAATCACTGGGCGTAAAGAGCGCGTAGGCGGGATAGTCAGTCAGGTGTGAAATCCTATGGCTTAACCATAGAACTGCATTTGAAACTACTATTCTAGAGTGTGGGAGAGGTAGGTGGAATTCTTGGTGTAGGGGTAAAATCCGTAGAGATCAAGAGGAATACTCATTGCGAAGGCGACCTGCTGGAACATTACTGACGCTGATTGCGCGAAAGCGTGGGGAGCA…	Bacteria	Bacteria_Campilobacterota	Bacteria_Campilobacterota_Campylobacteria	Bacteria_Campilobacterota_Campylobacteria_Campylobacterales	Bacteria_Campilobacterota_Campylobacteria_Campylobacterales_Helicobacteraceae	Bacteria_Campilobacterota_Campylobacteria_Campylobacterales_Helicobacteraceae_Helicobacter	Bacteria_Campilobacterota_Campylobacteria_Campylobacterales_Helicobacteraceae_Helicobacter_pylori
291	291	TGGGGAATTTTGGACAATGGGCGAAAGCCTGATCCAGCCATTCCGCGTGAGTGAAGAAGGCCTTCGGGTTGTAAAGCTCTTTCGCAAGGGAAGAACACTTAGTCTCTAACATAGACTGAGGTTGACGGTACCTTGATAAGAAGCACCGGCTAACTACGTGCCAGCAGCCGCGGTAATACGTAGGGTGCGAGCGTTAATCGGAATTACTGGGCGTAAAGCGTGCGCAGGCTGTTTTGTAAGTCAGATGTGAAATCCCTGAGCTCAACTTAGGAACTGCGTTTGAAACTACAAGACTAGAATATGTCAGAGGGGGGTAGAATTCCACGTGTAGCAGTGAAATGCGTAGAGATGTGGAGGAATACCAATGGCGAAGGCAGCCCCCTGGGATAATATTGACGC…	Bacteria	Bacteria_Proteobacteria	Bacteria_Proteobacteria_Gammaproteobacteria	Bacteria_Proteobacteria_Gammaproteobacteria_Burkholderiales	Bacteria_Proteobacteria_Gammaproteobacteria_Burkholderiales_Methylophilaceae	Bacteria_Proteobacteria_Gammaproteobacteria_Burkholderiales_Methylophilaceae_Methylotenera	Bacteria_Proteobacteria_Gammaproteobacteria_Burkholderiales_Methylophilaceae_Methylotenera_unc
292	292	TGAGGAATTTTGCGCAATGGGGGAAACCCTGACGCAGCAACGCCGCGTGAGTGATGAAGGCCTTCGGGTCGTAAAGCTCTGTCAAGTGGGAAGAAACCGCAATCGGTTAATACCCGGTTGCCTTGACGGTACCACTGAAGGAAGCACCGGCTAACTCCGTGCCAGCAGCCGCGGTAATACGGGGGGTGCAAGCGTTACTCGGAATCATTGGGCGTAAAGGGCGCGTAGGCGGCCTGGCAAGTCAGTTGTGAAAGCCCGGGGCTCAACCTCGGAAGTGCATCTGATACTGCCTGGCTTGAGTATGGGAGAGGGAAGTGGAATTCCTGGTGTAGAGGTGAAATTCGTAGATATCAGGAGGAACACCGGTGGCGAAGGCGACTTCCTGGACCAATACTGACG…	Bacteria	Bacteria_Desulfobacterota	Bacteria_Desulfobacterota_Desulfobacteria	Bacteria_Desulfobacterota_Desulfobacteria_Desulfobacterales	Bacteria_Desulfobacterota_Desulfobacteria_Desulfobacterales_Desulfosarcinaceae	Bacteria_Desulfobacterota_Desulfobacteria_Desulfobacterales_Desulfosarcinaceae_Desulfatitalea	Bacteria_Desulfobacterota_Desulfobacteria_Desulfobacterales_Desulfosarcinaceae_Desulfatitalea_unc
293	293	TGGGGAATATTGCGCAATGGAGGAAACTCTGACGCAGCAACGCCGCGTGAATGAAGAAGGCCTTCGGGTTGTAAAGTTCTGTCAATTGGGAAGAAACCTCCAAGGTAAATAGTCTTGGAGATGACGGTACCTAAAAAGGAAGCTCCGGCTAACTACGTGCCAGCAGCCGCGGTAATACGTAGGGAGCAAGCGTTATCCGGAATTACTGGGCGTAAAGGGCGTGTAGGCGGCCAATTAAGCTAGGTGTAAAATGTTACAGCTCAACTGTAAACCCGCATCTAGAACTGGTTGGCTAGAGGATGAGAGAGGAAAGTGGAATTCCTAGTGTAGCGGTGGAATGCGTAGATATTAGGAGGAACACCAGTGGCGAAGGCGGCTTTCTGGCTCATACCTGACGCT…	Bacteria	Bacteria_Firmicutes	Bacteria_Firmicutes_Desulfitobacteriia	Bacteria_Firmicutes_Desulfitobacteriia_Desulfitobacteriales	Bacteria_Firmicutes_Desulfitobacteriia_Desulfitobacteriales_Desulfitobacteriales_fa	Bacteria_Firmicutes_Desulfitobacteriia_Desulfitobacteriales_Desulfitobacteriales_fa_TC1	Bacteria_Firmicutes_Desulfitobacteriia_Desulfitobacteriales_Desulfitobacteriales_fa_TC1_unc
294	294	TGAGGAATATTGCACAATGGAGGAAACTCTGATGCAGCAACGCCGCGTGGAGGATGACGCATTTCGGTGTGTAAACTCCTTTTATTAGGGAAGATAATGACGGTACCTAATGAATAAGCACCGGCTAACTCCGTGCCAGCAGCCGCGGTAATCCGGAGGGTGCAAGCGTTACTCGGAATCACTGGGCGTAAAGGGTGCGTAGGCTGGCTTTTAAGTCAGGTGTGAAATCCAATGGCTCAACCATTGAACTGCACTTGAAACTGAAAGCCTAGAGTTCAGAAGGGGCAGATGGAATTAGTGGTGTAGGGGTAAAATCCGTAGATATCACTAGGAATATCAAAAGCGAAGGCGATCTGCTGGGATGATACTGACGCTGAGGCACGAAAGCGTGGGGAGCAA…	Bacteria	Bacteria_Campilobacterota	Bacteria_Campilobacterota_Campylobacteria	Bacteria_Campilobacterota_Campylobacteria_Campylobacterales	Bacteria_Campilobacterota_Campylobacteria_Campylobacterales_Sulfurimonadaceae	Bacteria_Campilobacterota_Campylobacteria_Campylobacterales_Sulfurimonadaceae_Sulfuricurvum	Bacteria_Campilobacterota_Campylobacteria_Campylobacterales_Sulfurimonadaceae_Sulfuricurvum_unc
295	295	TAGGGAATTTTCGGCAATGGGCGCAAGCCTGACCGAGCAATGCCGCGTGAATGAAGAAGGTCTTCGGATCGTAAAGTTCTGTTGTTGAGGAAGAATGGATAATCTAGGAAATGAGATTATCGTGACGGTACTTGATTAGAAAGTCCCGGCTAACTACGTGCCAGCAGCCGCGGTAATACGTAGGGGACGAGCGTTATCCGGATTTATTGGGCGTAAAGAGTGCGTAGGCGGTTTATTAAGTCAGTTGTAAAAGATCACAGCCTAACTGTGTAAGGCAATTGAAACTGGTAGACTTGAATATGGTAGAGGCAAGTGGAATTCCATGTGTAGCGGTGGAATGCGTAGATATATGGAGGAACACCAATGGCGAAGGCAGCTTGCTGGGCCAGAATTGACGCT…	Bacteria	Bacteria_Firmicutes	Bacteria_Firmicutes_Bacilli	Bacteria_Firmicutes_Bacilli_Izemoplasmatales	Bacteria_Firmicutes_Bacilli_Izemoplasmatales_Izemoplasmataceae	Bacteria_Firmicutes_Bacilli_Izemoplasmatales_Izemoplasmataceae_unc	Bacteria_Firmicutes_Bacilli_Izemoplasmatales_Izemoplasmataceae_unc_unc
296	296	TGGGGAATATTGCACAATGGGGGAAACCCTGATGCAGCCATGCCGCGTGTGTGAAGAAGGCCTTCGGGTTGTAAAGCACTTTCAGCGAGGAGGAAAGGTTGGCGCCTAATACGTGTCAACTGTGACGTTACTCGCAGAAGAAGCACCGGCTAACTCCGTGCCAGCAGCCGCGGTAATACGGAGGGTGCAAGCGTTAATCGGAATTACTGGGCGTAAAGCGCACGCAGGCGGTTGGATAAGTTAGATGTGAAAGCCCCGGGCTCAACCTGGGAATTGCATTTAAAACTGTCCAGCTAGAGTCTTGTAGAGGGGGGTAGAATTCCAGGTGTAGCGGTGAAATGCGTAGAGATCTGGAGGAATACCGGTGGCGAAGGCGGCCCCCTGGACAAAGACTGACGC…	Bacteria	Bacteria_Proteobacteria	Bacteria_Proteobacteria_Gammaproteobacteria	Bacteria_Proteobacteria_Gammaproteobacteria_Aeromonadales	Bacteria_Proteobacteria_Gammaproteobacteria_Aeromonadales_Aeromonadaceae	Bacteria_Proteobacteria_Gammaproteobacteria_Aeromonadales_Aeromonadaceae_Aeromonas	Bacteria_Proteobacteria_Gammaproteobacteria_Aeromonadales_Aeromonadaceae_Aeromonas_bestiarum/caviae/enterica/hydrophila/media/piscicola/salmonicida/sobria
297	297	TGGGGAATATTGGACAATGGGCGAAAGCCTGATCCAGCCATGCCGCGTGTGTGAAGAAGGTCTTCGGATTGTAAAGCACTTTAAGTTGGGAGGAAGGGCAGTAAGTTAATACCTTGCTGTTTTGACGTTACCAACAGAATAAGCACCGGCTAACTTCGTGCCAGCAGCCGCGGTAATACGAAGGGTGCAAGCGTTAATCGGAATTACTGGGCGTAAAGCGCGCGTAGGTGGTTCAGCAAGTTGGATGTGAAATCCCCGGGCTCAACCTGGGAACTGCATCCAAAACTACTGAGCTAGAGTACGGTAGAGGGTGGTGGAATTTCCTGTGTAGCGGTGAAATGCGTAGATATAGGAAGGAACACCAGTGGCGAAGGCGACCACCTGGACTGATACTGACAC…	Bacteria	Bacteria_Proteobacteria	Bacteria_Proteobacteria_Gammaproteobacteria	Bacteria_Proteobacteria_Gammaproteobacteria_Pseudomonadales	Bacteria_Proteobacteria_Gammaproteobacteria_Pseudomonadales_Pseudomonadaceae	Bacteria_Proteobacteria_Gammaproteobacteria_Pseudomonadales_Pseudomonadaceae_Pseudomonas	Bacteria_Proteobacteria_Gammaproteobacteria_Pseudomonadales_Pseudomonadaceae_Pseudomonas_aeruginosa/denitrificans/fluorescens/mendocina/otitidis/phage/protegens/putida/sihuiensis/tropicalis
298	298	TGGGGAATTTTGGACAATGGGGGCAACCCTGATCCAGCCATTCCGCGTGAGTGAAGAAGGCCTTCGGGTTGTAAAGCTCTTTCAGCCGGAACGAAACGGTATTCCTTAATACGGGATGCTAATGACGGTACCGGCAGAAGAAGCACCGGCTAACTACGTGCCAGCAGCCGCGGTAATACGTAGGGTGCGAGCGTTAATCGGAATTACTGGGCGTAAAGCGTGCGCAGGCGGATTGTTAAGCAAGATGTGAAATCCCCGGGCTTAACCTGGGAATGGCATTTTGAACTGGCAGTCTAGAGTGTGTCAGAGGGGGGTGGAATTCCACGTGTAGCAGTGAAATGCGTAGATATGTGGAGGAACACCAATGGCGAAGGCAGCCCCCTGGGATAACACTGACGC…	Bacteria	Bacteria_Proteobacteria	Bacteria_Proteobacteria_Gammaproteobacteria	Bacteria_Proteobacteria_Gammaproteobacteria_Burkholderiales	Bacteria_Proteobacteria_Gammaproteobacteria_Burkholderiales_Hydrogenophilaceae	Bacteria_Proteobacteria_Gammaproteobacteria_Burkholderiales_Hydrogenophilaceae_Thiobacillus	Bacteria_Proteobacteria_Gammaproteobacteria_Burkholderiales_Hydrogenophilaceae_Thiobacillus_unc
299	299	TGGGGAATTTTGGACAATGGGCGCAAGCCTGATCCAGCAATGCCGCGTGCAGGATGAAGGCCTTCGGGTTGTAAACTGCTTTTGTACGGAACGAAACGGCTCTCTCTAATACGGGGGGCTAATGACGGTACCGTAAGAATAAGCACCGGCTAACTACGTGCCAGCAGCCGCGGTAATACGTAGGGTGCGAGCGTTAATCGGAATTACTGGGCGTAAAGCGTGCGCAGGCGGTTATGTAAGACAGATGTGAAATCCCCGGGCTCAACCTGGGACCTGCATTTGTGACTGCATAGCTAGAGTACGGTAGAGGGGGATGGAATTCCGCGTGTAGCAGTGAAATGCGTAGATATGCGGAGGAACACCGATGGCGAAGGCAATCCCCTGGACCTGTACTGACGC…	Bacteria	Bacteria_Proteobacteria	Bacteria_Proteobacteria_Gammaproteobacteria	Bacteria_Proteobacteria_Gammaproteobacteria_Burkholderiales	Bacteria_Proteobacteria_Gammaproteobacteria_Burkholderiales_Comamonadaceae	Bacteria_Proteobacteria_Gammaproteobacteria_Burkholderiales_Comamonadaceae_Rhodoferax	Bacteria_Proteobacteria_Gammaproteobacteria_Burkholderiales_Comamonadaceae_Rhodoferax_unc
300	300	TGGGGAATATTGCACAATGGGCGCAAGCCTGATGCAGCGACGCCGCGTGCGGGATGACGGCCTTCGGGTTGTAAACCGCTTTTGACTGGGAGCAAGCCCTTCGGGGTGAGTGTACCTTTCGAATAAGCACCGGCTAACTACGTGCCAGCAGCCGCGGTAATACGTAGGGTGCAAGCGTTATCCGGAATTATTGGGCGTAAAGGGCTCGTAGGCGGTTCGTCGCGTCCGGTGTGAAAGTCCATCGCTTAACGGTGGATCCGCGCCGGGTACGGGCGGGCTTGAGTGCGGTAGGGGAGACTGGAATTCCCGGTGTAACGGTGGAATGTGTAGATATCGGGAAGAACACCAATGGCGAAGGCAGGTCTCTGGGCCGTCACTGACGCTGAGGAGCGAAAGCGT…	Bacteria	Bacteria_Actinobacteriota	Bacteria_Actinobacteriota_Actinobacteria	Bacteria_Actinobacteriota_Actinobacteria_Bifidobacteriales	Bacteria_Actinobacteriota_Actinobacteria_Bifidobacteriales_Bifidobacteriaceae	Bacteria_Actinobacteriota_Actinobacteria_Bifidobacteriales_Bifidobacteriaceae_Bifidobacterium	Bacteria_Actinobacteriota_Actinobacteria_Bifidobacteriales_Bifidobacteriaceae_Bifidobacterium_adolescentis/faecale/stercoris
301	301	TGGGGAATATTGGACAATGGGGGAAACCCTGATCCAGCCATGCCGCGTGTGTGAAGAAGGCCTTCGGGTTGTAAAGCACTTTAAGCGAGGAGGAAGGGTTCTTAATTAATACTTGAGAGCATTGACGTTACTCGCAGAATAAGCACCGGCTAACTCTGTGCCAGCAGCCGCGGTAATACAGAGGGTGCAAGCGTTAATCGGAATTACTGGGCGTAAAGCGCGCGTAGGCGGTTGTATAAGTTGGATGTGAAATCCCCGGGCTTAACCTGGGCACTGCATTCAAAACTGTACGGCTAGAGTGTAGGAGAGGAAGGTAGAATTCCAGGTGTAGCGGTGAAATGCGTAGATATCTGGAGGAATACCGATGGCGAAGGCAGCCTTCTGGCCTAACACTGACGC…	Bacteria	Bacteria_Proteobacteria	Bacteria_Proteobacteria_Gammaproteobacteria	Bacteria_Proteobacteria_Gammaproteobacteria_Pseudomonadales	Bacteria_Proteobacteria_Gammaproteobacteria_Pseudomonadales_Moraxellaceae	Bacteria_Proteobacteria_Gammaproteobacteria_Pseudomonadales_Moraxellaceae_unc	Bacteria_Proteobacteria_Gammaproteobacteria_Pseudomonadales_Moraxellaceae_unc_unc
302	302	TGGGGAATTTTGGACAATGGGCGCAAGCCTGATCCAGCCATGCCGCGTGAGTGAAGAAGGCCTTCGGGTTGTAAAGCTCTTTCAGCCGGAAAGAAATCGTACTTATTAATACTGAGTATGGATGACGGTACCGGAAGAAGAAGCACCGGCTAACTACGTGCCAGCAGCCGCGGTAATACGTAGGGTGCGAGCGTTAATCGGAATTACTGGGCGTAAAGCGTGCGCAGGCGGTTTTGTAAGACAGACGTGAAATCCCCGGGCTTAACCTGGGAACTGCGTTTGTGACTGCAAGGCTAGAGTATGGCAGAGGGGGGTAGAATTCCACGTGTAGCAGTGAAATGCGTAGATATGTGGAGGAATACCGATGGCGAAGGCAGCCCCCTGGGTCAATACTGACGC…	Bacteria	Bacteria_Proteobacteria	Bacteria_Proteobacteria_Gammaproteobacteria	Bacteria_Proteobacteria_Gammaproteobacteria_Burkholderiales	Bacteria_Proteobacteria_Gammaproteobacteria_Burkholderiales_Gallionellaceae	Bacteria_Proteobacteria_Gammaproteobacteria_Burkholderiales_Gallionellaceae_Sideroxydans	Bacteria_Proteobacteria_Gammaproteobacteria_Burkholderiales_Gallionellaceae_Sideroxydans_unc
303	303	TAAGGAATATTGGTCAATGGACGCAAGTCTGAACCAGCCATGCCGCGTGAAGGATTAAGGTCCTCTGGATTGTAAACTTCTTTTATCTGGGACGAAAAAAGGCGATTCTTCGTCACTTGACGGTACCAGATGAATAAGCACCGGCTAACTCCGTGCCAGCAGCCGCGGTAATACGGAGGGTGCAAGCGTTATCCGGATTCACTGGGTTTAAAGGGTGCGTAGGCGGGCAGTTAAGTCAGTGGTGAAATCCTAGAGCTTAACTCTAGAACTGCCATTGATACTATCTGTCTTGAATATTGTGGAGGTAAGCGGAATATGTCATGTAGCGGTGAAATGCTTAGATATGACATAGAACACCTATTGCGAAGGCAGCTTACTACGCATATATTGACGCTGAGG…	Bacteria	Bacteria_Bacteroidota	Bacteria_Bacteroidota_Bacteroidia	Bacteria_Bacteroidota_Bacteroidia_Chitinophagales	Bacteria_Bacteroidota_Bacteroidia_Chitinophagales_Chitinophagaceae	Bacteria_Bacteroidota_Bacteroidia_Chitinophagales_Chitinophagaceae_Sediminibacterium	Bacteria_Bacteroidota_Bacteroidia_Chitinophagales_Chitinophagaceae_Sediminibacterium_unc
304	304	TGGGGAATATTGGACAATGGGCGAAAGCCTGATCCAGCAATACCGCGTGTGTGAAGAAGGCCTTAGGGTTGTAAAGCACTTTCAATTGGGAGGAAAACCTACCGGTCAATACCCGGTAGCTTGACATTACCTTTAGCAGAAGCACCGGCTAACTCCGTGCCAGCAGCCGCGGTAATACGGAGGGTGCGAGCGTTAATCGGAATTACTGGGCGTAAAGCGTGCGTAGGCGGTTCGTTAAGTCAGATGTGAAAGCCCTGGGCTCAACCTGGGAACTGCATTTGAAACTGGCGGACTAGAGTTTAGTAGAGGGGAGTGGAATTTCAGGTGTAGCGGTGAAATGCGTAGATATCTGAAGGAACACCAGTGGCGAAGGCGACTCCCTGGACTAGAACTGACGCT…	Bacteria	Bacteria_Proteobacteria	Bacteria_Proteobacteria_Gammaproteobacteria	Bacteria_Proteobacteria_Gammaproteobacteria_Methylococcales	Bacteria_Proteobacteria_Gammaproteobacteria_Methylococcales_Methylomonadaceae	Bacteria_Proteobacteria_Gammaproteobacteria_Methylococcales_Methylomonadaceae_Methylobacter	Bacteria_Proteobacteria_Gammaproteobacteria_Methylococcales_Methylomonadaceae_Methylobacter_unc
305	305	TGGGGAATCTTCCGCAATGGACGAAAGTCTGACGGAGCAACGCCGCGTGTATGATGAAGGTCTTCGGATTGTAAAGTACTGTCTTTGGGGAAGAATGACTGATTTGAAAATATTGAGTCAGTATGACGGTACCCAAGGAGGAAGCCCCGGCTAACTACGTGCCAGCAGCCGCGGTAATACGTAGGGGGCAAGCGTTGTCCGGAATTATTGGGCGTAAAGGGCGCGTAGGCGGATAGTTAAGTCCGGTGTGAAAGATCAGGGCTCAACCCTGAGAGTGCATCGGAAACTGGTTATCTTGAGGACAGGAGAGGAAAGTGGAATTCCACGTGTAGCGGTGAAATGCGTAGATATGTGGAGGAACACCAGTGGCGAAGGCGACTTTCTGGACTGTAACTGACG…	Bacteria	Bacteria_Firmicutes	Bacteria_Firmicutes_Desulfitobacteriia	Bacteria_Firmicutes_Desulfitobacteriia_Desulfitobacteriales	Bacteria_Firmicutes_Desulfitobacteriia_Desulfitobacteriales_Desulfitobacteriaceae	Bacteria_Firmicutes_Desulfitobacteriia_Desulfitobacteriales_Desulfitobacteriaceae_Desulfosporosinus	Bacteria_Firmicutes_Desulfitobacteriia_Desulfitobacteriales_Desulfitobacteriaceae_Desulfosporosinus_unc
306	306	TGGGGAATTTTGGACAATGGGCGCAAGCCTGATCCAGCCATGCCGCGTGCGGGAAGAAGGCCTTCGGGTTGTAAACCGCTTTTGTCAGGGAAGAAACGCTCCGGGCTAATACCCTGGGGTAATGACGGTACCTGAAGAATAAGCACCGGCTAACTACGTGCCAGCAGCCGCGGTAATACGTAGGGTGCAAGCGTTAATCGGAATTACTGGGCGTAAAGCGTGCGCAGGCGGTCTTGCAAGACAGATGTGAAATCCCCGGGCTTAACCTGGGAACTGCATTTGTGACTGCAAGGCTGGAGTACGGCAGAGGGGGATGGAATTCCGCGTGTAGCAGTGAAATGCGTAGATATGCGGAGGAACACCGATGGCGAAGGCAATCCCCTGGGCCTGTACTGACGC…	Bacteria	Bacteria_Proteobacteria	Bacteria_Proteobacteria_Gammaproteobacteria	Bacteria_Proteobacteria_Gammaproteobacteria_Burkholderiales	Bacteria_Proteobacteria_Gammaproteobacteria_Burkholderiales_Comamonadaceae	Bacteria_Proteobacteria_Gammaproteobacteria_Burkholderiales_Comamonadaceae_Leptothrix	Bacteria_Proteobacteria_Gammaproteobacteria_Burkholderiales_Comamonadaceae_Leptothrix_unc
307	307	TGGGGAATATTGGACAATGGGGGCAACCCTGATCCAGCCATGCCGCGTGTGTGAAGAAGGCCTTCGGGTTGTAAAGCACTTTTGTCCGGAAAGAAATCTTGTAGCTTAATACGCTGCAAGGATGACGGTACCGGAAGAATAAGCACCGGCTAACTTCGTGCCAGCAGCCGCGGTAATACGAAGGGTGCAAGCGTTACTCGGAATTACTGGGCGTAAAGCGTGCGTAGGCGGTTTGTTAAGTCTGATGTGAAATCCCCGGGCTCAACCTGGGACGTGCATTGGAAACTGGCAATCTAGAGTACGGTAGAGGGTGGTGGAATTCCCGGTGTAGCAGTGAAATGCGTAGAGATCGGGAGGAACACTCGTGGCGAAGGCGGCCACCTGGACCAGTACTGACGC…	Bacteria	Bacteria_Proteobacteria	Bacteria_Proteobacteria_Gammaproteobacteria	Bacteria_Proteobacteria_Gammaproteobacteria_Xanthomonadales	Bacteria_Proteobacteria_Gammaproteobacteria_Xanthomonadales_Xanthomonadaceae	Bacteria_Proteobacteria_Gammaproteobacteria_Xanthomonadales_Xanthomonadaceae_Silanimonas	Bacteria_Proteobacteria_Gammaproteobacteria_Xanthomonadales_Xanthomonadaceae_Silanimonas_unc
308	308	TGGGGAATTTTGCGCAATGGGCGAAAGCCTGACGCAGCAACGCCGCGTGCGGGATGAAGGCTCTCGGGTCGTAAACCGCTTTCAGCAGGGATGAAATTGACAGTACCTGCAGAAGAAGCCCCGGCTAAATACGTGCCAGCAGCCGCGGTAATACGTATGGGGCAAGCGTTATCCGGATTCATTGGGCGTAAAGCGCGCGTAGGCGGCTTGTTAAGCGAGATGTGAAAACCGGGGGCTCAACCCGCGGCCTGCATCTCGAACTGGCAGGCTTGAGTCTGGTAGAGGAAAGTGGAATTCCTGGTGTAGCGGTGAAATGCGCAGATATCAGGAGGAACACCAGTGGCGAAGGCGGCTTTCTGGGCCACGACTGACGCTGAGGCGCGAAAGCTAGGGGAGCGA…	Bacteria	Bacteria_Actinobacteriota	Bacteria_Actinobacteriota_Coriobacteriia	Bacteria_Actinobacteriota_Coriobacteriia_OPB41	Bacteria_Actinobacteriota_Coriobacteriia_OPB41_unc	Bacteria_Actinobacteriota_Coriobacteriia_OPB41_unc_unc	Bacteria_Actinobacteriota_Coriobacteriia_OPB41_unc_unc_unc
309	309	TGGGGAATTTTGCGCAATGGGCGAAAGCCTGACGCAGCAACGCCGCGTGAGTGATGAAGGCCCTCGGGTCGTAAAGCTCTGTCAGAGGGGAAGAACCTCCAATCGGTTAATATCCGGTTGGCCTGACGGTACCCTCAAAGGAAGCACCGGCTAACTCCGTGCCAGCAGCCGCGGTAATACGGAGGGTGCAAGCGTTGTTCGGAATTATTGGGCGTAAAGCGCGTGTAGGCGGTCATTTAAGTCTGATGTGAAAGCCCTGGGCTCAACCCGGGAAGTGCATTGGAAACTGGATGACTTGAGTACGGGAGAGGGTAGTGGAATTCCGAGTGTAGGGGTGAAATCCGTAGATATTCGGAGGAACACCGGTGGCGAAGGCGGCTACCTGGACCGATACTGACG…	Bacteria	Bacteria_Desulfobacterota	Bacteria_Desulfobacterota_Desulfuromonadia	Bacteria_Desulfobacterota_Desulfuromonadia_Desulfuromonadia_or	Bacteria_Desulfobacterota_Desulfuromonadia_Desulfuromonadia_or_Desulfuromonadaceae	Bacteria_Desulfobacterota_Desulfuromonadia_Desulfuromonadia_or_Desulfuromonadaceae_unc	Bacteria_Desulfobacterota_Desulfuromonadia_Desulfuromonadia_or_Desulfuromonadaceae_unc_unc
310	310	TGGGGAATTTTGGACAATGGGGGCAACCCTGATCCAGCCATTCCGCGTGAGTGAAGAAGGCCTTCGGGTTGTAAAGCTCTTTCAGCAGGAACGAAACGGTGGCCCCTAATACGGGCTACTAATGACGGTACCTGAAGAAGAAGCACCGGCTAACTACGTGCCAGCAGCCGCGGTAATACGTAGGGTGCGAGCGTTAATCGGAATTACTGGGCGTAAAGCGTGCGCAGGCGGTTATATAAGACAGATGTGAAATCCCCGGGCTTAACCTGGGAACTGCGTTTGTGACTGTATAACTCGAGTGTGGCAGAGGGGGGTGGAATTCCACGTGTAGCAGTGAAATGCGTAGAGATGTGGAGGAACACCGATGGCGAAGGCAGCCCCCTGGGTCAACACTGACGC…	Bacteria	Bacteria_Proteobacteria	Bacteria_Proteobacteria_Gammaproteobacteria	Bacteria_Proteobacteria_Gammaproteobacteria_Burkholderiales	Bacteria_Proteobacteria_Gammaproteobacteria_Burkholderiales_Rhodocyclaceae	Bacteria_Proteobacteria_Gammaproteobacteria_Burkholderiales_Rhodocyclaceae_Sulfuritalea	Bacteria_Proteobacteria_Gammaproteobacteria_Burkholderiales_Rhodocyclaceae_Sulfuritalea_unc
311	311	TGGGGAATCTTAGACAATGGGGGAAACCCTGATCTAGCCATGCCGCGTGATCGATGAAGGCCTTAGGGTTGTAAAGATCTTTCAGTGGGGAAGATAATGACGGTACCCACAGAAGAAGCCCCGGCTAACTCCGTGCCAGCAGCCGCGGTAATACGGAGGGGGCTAGCGTTGTTCGGAATTACTGGGCGTAAAGCGCACGTAGGCGGACCGGAAAGTCAGAGGTGAAATCCCAGGGCTCAACCTTGGAACTGCCTTTGAAACTCCTGGTCTTGAGGTCGAGAGAGGTGAGTGGAATTCCGAGTGTAGAGGTGAAATTCGTAGATATTCGGAGGAACACCAGTGGCGAAGGCGGCTCACTGGCTCGATACTGACGCTGAGGTGCGAAAGCGTGGGGAGCAA…	Bacteria	Bacteria_Proteobacteria	Bacteria_Proteobacteria_Alphaproteobacteria	Bacteria_Proteobacteria_Alphaproteobacteria_Rhodobacterales	Bacteria_Proteobacteria_Alphaproteobacteria_Rhodobacterales_Rhodobacteraceae	Bacteria_Proteobacteria_Alphaproteobacteria_Rhodobacterales_Rhodobacteraceae_Tabrizicola	Bacteria_Proteobacteria_Alphaproteobacteria_Rhodobacterales_Rhodobacteraceae_Tabrizicola_unc
312	312	TGGGGAATATTGGACAATGGACCAAAAGTCTGATCCAGCAATTCTGTGTGCTTGATGAAGGCCTTCGGGTTGTAAAGAGCTTTAAGTAGGGAAGAAGAAAGTGACGGTACCTACAGAATAAGCGACGGCTAAATACGTGCCAGCAGCCGCGGTAATACGTATGTCGCAAGCGTTATCCGGAATTATTGGGCATAAAGGGCGTCTAGGCGGTTTAGAAAGTCTGATGTGAAAATGCGGAGCTCAACTCCGTATTGCGTTGGAAACTACTAGACTAGAGTATTGGAGAGGTAAGCGGAACTACAAGTGTAGAGGTGAAATTCGTAGATATTTGTAGGAATGCCGATGGGGAAGCCAGCTTACTGGACGAATACTGACGCTGAAGCGCGAAAGCTAGGGGAG…	Bacteria	Bacteria_Fusobacteriota	Bacteria_Fusobacteriota_Fusobacteriia	Bacteria_Fusobacteriota_Fusobacteriia_Fusobacteriales	Bacteria_Fusobacteriota_Fusobacteriia_Fusobacteriales_Leptotrichiaceae	Bacteria_Fusobacteriota_Fusobacteriia_Fusobacteriales_Leptotrichiaceae_Hypnocyclicus	Bacteria_Fusobacteriota_Fusobacteriia_Fusobacteriales_Leptotrichiaceae_Hypnocyclicus_unc
313	313	TGGGGAATTTTGGACAATGGGCGCAAGCCTGATCCAGCCATTCCGCGTGAGTGAAGAAGGCCTTCGGGTTGTAAAGCTCTTTCGGCAGGGAAGAAACAGTTGAGGCTAATATCCTTGACCAATGACGGTACCTGCATAAGAAGCACCGGCTAACTACGTGCCAGCAGCCGCGGTAATACGTAGGGTGCGAGCGTTAATCGGAATTACTGGGCGTAAAGCGTGCGCAGGCGGTTTTTCAAGTCTGATGTGAAAGCCCCGGGCTTAACCTGGGAACTGCGTTGGAAACTGAAAGACTAGAGTGCGGCAGAGGGGGGTAGAATTCCACGTGTAGCAGTGAAATGCGTAGATATGTGGAGGAATACCGATGGCGAAGGCAGCCCCCTGGGTCGACACTGACGC…	Bacteria	Bacteria_Proteobacteria	Bacteria_Proteobacteria_Gammaproteobacteria	Bacteria_Proteobacteria_Gammaproteobacteria_Burkholderiales	Bacteria_Proteobacteria_Gammaproteobacteria_Burkholderiales_Sulfuricellaceae	Bacteria_Proteobacteria_Gammaproteobacteria_Burkholderiales_Sulfuricellaceae_Sulfuriferula	Bacteria_Proteobacteria_Gammaproteobacteria_Burkholderiales_Sulfuricellaceae_Sulfuriferula_unc
314	314	TGGGGAATTTTGCGCAATGGGCGAAAGCCTGACGCAGCAACGCCGCGTGCGGGATGAAGGCTCTCGGGTCGTAAACCGCTTTCAGCAGGGATGAAAATGACAGTACCTGCAGAAGAAGCCCCGGCTAAATACGTGCCAGCAGCCGCGGTAATACGTATGGGGCAAGCGTTATCCGGATTCATTGGGCGTAAAGCGCGCGTAGGCGGCTTGTTAAGCGAGGAGTGAAATCTGGGGGCTCAACCCGCAGCTTGCTTCTCGAACTGGCAGGCTTGAGTCTGGTAGAGGAAAGTGGAATTCCTGGTGTAGCGGTGAAATGCGCAGATATCAGGAGGAACACCAGTGGCGAAGGCGGCTTTCTGGGCCACGACTGACGCTGAGGCGCGAAAGCTAGGGGAGCGA…	Bacteria	Bacteria_Actinobacteriota	Bacteria_Actinobacteriota_Coriobacteriia	Bacteria_Actinobacteriota_Coriobacteriia_OPB41	Bacteria_Actinobacteriota_Coriobacteriia_OPB41_unc	Bacteria_Actinobacteriota_Coriobacteriia_OPB41_unc_unc	Bacteria_Actinobacteriota_Coriobacteriia_OPB41_unc_unc_unc
315	315	TGGGGAATTTTGGACAATGGGCGCAAGCCTGATCCAGCCATTCCGCGTGAGTGAAGAAGGCCTTCGGGTTGTAAAGCTCTTTCGCAAGGGAAGAAAACTTACTTTCTAATAAAGAGTGAGGCTGACGGTACCTTGATAAGAAGCACCGGCTAACTACGTGCCAGCAGCCGCGGTAATACGTAGGGTGCGAGCGTTAATCGGAATTACTGGGCGTAAAGCGTGCGCAGGCGGTTTGGCAAGTCAGATGTGAAATCCCCGAGCTCAACTTGGGAACTGCGTTTGAAACTGCCAGACTAGAATATGTCAGAGGGGGGTAGAATTCCACGTGTAGCAGTGAAATGCGTAGAGATGTGGAGGAATACCAATGGCGAAGGCAGCCCCCTGGGATAATATTGACGC…	Bacteria	Bacteria_Proteobacteria	Bacteria_Proteobacteria_Gammaproteobacteria	Bacteria_Proteobacteria_Gammaproteobacteria_Burkholderiales	Bacteria_Proteobacteria_Gammaproteobacteria_Burkholderiales_Methylophilaceae	Bacteria_Proteobacteria_Gammaproteobacteria_Burkholderiales_Methylophilaceae_Methylophilus	Bacteria_Proteobacteria_Gammaproteobacteria_Burkholderiales_Methylophilaceae_Methylophilus_flavus
316	316	TGGGGAATTTTGGACAATGGGCGAAAGCCTGATCCAGCCATGCCGCGTGCAGGATGAAGGCCTTCGGGTTGTAAACTGCTTTTGTACGGAACGAAAAGACTCCTTCTAATAAAGGGGGTCCATGACGGTACCGTAAGAATAAGCACCGGCTAACTACGTGCCAGCAGCCGCGGTAATACGTAGGGTGCAAGCGTTAATCGGAATTACTGGGCGTAAAGCGTGCGCAGGCGGTTATATAAGACAGATGTGAAATCCCCGGGCTCAACCTGGGAACTGCATTTGTGACTGTATAGCTAGAGTACGGCAGAGGGGGATGGAATTCCGCGTGTAGCAGTGAAATGCGTAGATATGCGGAGGAACACCGATGGCGAAGGCAATCCCCTGGGCCTGTACTGACGC…	Bacteria	Bacteria_Proteobacteria	Bacteria_Proteobacteria_Gammaproteobacteria	Bacteria_Proteobacteria_Gammaproteobacteria_Burkholderiales	Bacteria_Proteobacteria_Gammaproteobacteria_Burkholderiales_Comamonadaceae	Bacteria_Proteobacteria_Gammaproteobacteria_Burkholderiales_Comamonadaceae_Acidovorax	Bacteria_Proteobacteria_Gammaproteobacteria_Burkholderiales_Comamonadaceae_Acidovorax_defluvii
317	317	TAGGGAATTTTCGGCAATGGGGGCAACCCTGACCGAGCAATGCCGCGTGAATGAAGAAGGTCTTCGGATCGTAAAGTTCTGTTGTTGAGGAAGAATGTGTGGAATAGGAAATGATTTCACATTGACGGTACTTGATTAGAAAGCCCCGGCTAACTATGTGCCAGCAGCCGCGGTAATACATAGGGGGCGAGCGTTATCCGGATTTATTGGGCGTAAAGAGTGCGTAGGCGGTTCGTGAGGTCAGTCGTAAAAGATCAGGGCTTAACCCTGTAGGGCGATTGAAACCGGCGGACTTGAATATGGTAGAGGCTAGTGGAATTCCATGTGTAGCGGTGGAATGCGTAGATATATGGAGGAACACCAATGGCGAAGGCAGCTAGCTGGGCCAGAATTGACGCT…	Bacteria	Bacteria_Firmicutes	Bacteria_Firmicutes_Bacilli	Bacteria_Firmicutes_Bacilli_Izemoplasmatales	Bacteria_Firmicutes_Bacilli_Izemoplasmatales_unc	Bacteria_Firmicutes_Bacilli_Izemoplasmatales_unc_unc	Bacteria_Firmicutes_Bacilli_Izemoplasmatales_unc_unc_unc
318	318	TGAGGAATATTGCACAATGGGGGAAACCCTGATGCAGCAACGCCGCGTGGAGGATGACGCATTTCGGTGTGTAAACTCCTTTTATATGTCAAGAAAATGACGGTAGCATATGAATAAGCACCGGCTAACTCCGTGCCAGCAGCCGCGGTAATACGGAGGGTGCAAGCGTTACTCGGAATCACTGGGCGTAAAGGACGCGTAGGCTGACTTGTAAGTCAGGTGTGAAATCCTACAGCTTAACTGTAGAACTGCACTTGAAACTACTAGTCTAGAGTATGGGAGGGGGAGATGGAATTAGTGGTGTAGGGGTAAAATCCGTAGATATCACTAGGAATACCTAAAGCGAAGGCGATCTCCTGGAACATTACTGACGCTAAGGCGTGAAAGCGTGGGGAGCAA…	Bacteria	Bacteria_Campilobacterota	Bacteria_Campilobacterota_Campylobacteria	Bacteria_Campilobacterota_Campylobacteria_Campylobacterales	Bacteria_Campilobacterota_Campylobacteria_Campylobacterales_Sulfurimonadaceae	Bacteria_Campilobacterota_Campylobacteria_Campylobacterales_Sulfurimonadaceae_Sulfurimonas	Bacteria_Campilobacterota_Campylobacteria_Campylobacterales_Sulfurimonadaceae_Sulfurimonas_unc
319	319	TGGGGAATTTTGGACAATGGGCGAAAGCCTGATCCAGCCATGCCGCGTGCAGGATGAAGGCCTTCGGGTTGTAAACTGCTTTTGTACGGAACGAAAAGACTCCTTCTAATAAAGGGGGTTCATGACGGTACCGTAAGAATAAGCACCGGCTAACTACGTGCCAGCAGCCGCGGTAATACGTAGGGTGCAAGCGTTAATCGGAATTACTGGGCGTAAAGCGTGCGCAGGCGGTTATATAAGACAGATGTGAAATCCCCGGGCTCAACCTGGGAACTGCATTTGTGACTGTATAGCTAGAGTACGGCAGAGGGGGATGGAATTCCGCGTGTAGCAGTGAAATGCGTAGATATGCGGAGGAACACCGATGGCGAAGGCAATCCCCTGGGCCTGTACTGACGC…	Bacteria	Bacteria_Proteobacteria	Bacteria_Proteobacteria_Gammaproteobacteria	Bacteria_Proteobacteria_Gammaproteobacteria_Burkholderiales	Bacteria_Proteobacteria_Gammaproteobacteria_Burkholderiales_Comamonadaceae	Bacteria_Proteobacteria_Gammaproteobacteria_Burkholderiales_Comamonadaceae_Acidovorax	Bacteria_Proteobacteria_Gammaproteobacteria_Burkholderiales_Comamonadaceae_Acidovorax_unc
320	320	TGGGGAATATTGGACAATGGGGGCAACCCTGATCCAGCCATGCCGCGTGAGTGATGAAGGCCTTCGGGTTGTAAAGCTCTTTCGCACGCGACGATGATGACGGTAGCGTGAGAAGAAGCCCCGGCTAACTTCGTGCCAGCAGCCGCGGTAATACGAAGGGGGCTAGCGTTGTTCGGATTTACTGGGCGTAAAGCGCACGCAGGCGGTCTTTTTAGTCAGAAGTGAAAGTCCTGGGCTCAACCTGGGGATTGCTTTTGATACTGGAAGACTAGGGTTCGCGAGAGGATGGCGGAATTCCCAGTGTAGAGGTGAAATTCGTAGATATTGGGAAGAACACCGGTGGCGAAGGCGGCCATCTGGCGCGATACCGACGCTCATGTGCGAAAGCGTGGGGAGCAA…	Bacteria	Bacteria_Proteobacteria	Bacteria_Proteobacteria_Alphaproteobacteria	Bacteria_Proteobacteria_Alphaproteobacteria_Rhodospirillales	Bacteria_Proteobacteria_Alphaproteobacteria_Rhodospirillales_unc	Bacteria_Proteobacteria_Alphaproteobacteria_Rhodospirillales_unc_unc	Bacteria_Proteobacteria_Alphaproteobacteria_Rhodospirillales_unc_unc_unc
321	321	TGAGGAATTTTGCGCAATGGGGGAAACCCTGACGCAGCAACGCCGCGTGAGTGATGAAGGATTTCGGTTCGTAAAGCTCTGTCGAGTGGGAAGAAACTGATTGCGGTCAACAGCCGCAGTCACTGACGGTACCACCAAAGGAAGCACCGGCTAACTCCGTGCCAGCAGCCGCGGTAATACGGAGGGTGCAAGCGTTATTCGGATTTACTGGGCGTAAAGGGCGCGTAGGCGGCTCGTTAAGTCAGTTGTGAAAGCCCGGGGCTTAACCCCGGAAGTGCGACTGAAACTGGCGGGCTTGAGTATGGTAGAGGGAAGTGGAATTCCTGGTGTAGCGGTGAAATGCGTAGATATCAGGAGGAACACCGGTGGCGAAGGCGGCTTCCTGGACCAATACTGACG…	Bacteria	Bacteria_Desulfobacterota	Bacteria_Desulfobacterota_Desulfobacteria	Bacteria_Desulfobacterota_Desulfobacteria_Desulfobacterales	Bacteria_Desulfobacterota_Desulfobacteria_Desulfobacterales_Desulfosarcinaceae	Bacteria_Desulfobacterota_Desulfobacteria_Desulfobacterales_Desulfosarcinaceae_unc	Bacteria_Desulfobacterota_Desulfobacteria_Desulfobacterales_Desulfosarcinaceae_unc_unc
322	322	CAGGGAATTTTGCGCAATGGGCGAAAGCCTGACGCAGCGACGCCGCGTGGGGGAAGAAGGCCTTCGGGTTGTAAACCCCTTTTCTGGGGGAAGAGCAAGGACGGTACCCCAGGAATAAGCCCCGGCTAACTACGTGCCAGCAGCCGCGGTAATACGTAGGGGGCGAGCGTTGTCCGGAATTACTGGGCGTAAAGGGTGCGTAGGCGGCCCAGGAAGTCTTCGGTGAAATCTCCCGGCTTAACTGGGAGAGGTCCGGGGAAACTCCTGGGCTTGAGGGCAGCAGAGGAGGGTGGAATTCCCGGTGTAGTGGTGAAATGCGTAGATATCGGGAGGAACACCAGTGGCGAAGGCGGCCCTCTGGGCTGTACCTGACGCTGAGGCACAAAAGCGTGGGGAGCA…	Bacteria	Bacteria_Chloroflexi	Bacteria_Chloroflexi_Dehalococcoidia	Bacteria_Chloroflexi_Dehalococcoidia_SAR202_clade	Bacteria_Chloroflexi_Dehalococcoidia_SAR202_clade_unc	Bacteria_Chloroflexi_Dehalococcoidia_SAR202_clade_unc_unc	Bacteria_Chloroflexi_Dehalococcoidia_SAR202_clade_unc_unc_unc
323	323	TGGGGAATTTTGGACAATGGGCGAAAGCCTGATCCAGCAATGCCGCGTGAGTGAAGAAGGCCTTCGGGTTGTAAAGCTCTTTTGTCAGGGAAGAAACGGTGAAGGCTAATATCCTTTGCTAATGACGGTACCTGAAGAATAAGCACCGGCTAACTACGTGCCAGCAGCCGCGGTAATACGTAGGGTGCAAGCGTTAATCGGAATTACTGGGCGTAAAGCGTGCGCAGGCGGTTTTGTAAGTCTGTCGTGAAATCCCCGGGCTCAACCTGGGAATTGCGATGGAGACTGCAAGGCTAGAATCTGGCAGAGGGGGGTAGAATTCCACGTGTAGCAGTGAAATGCGTAGAGATGTGGAGGAACACCGATGGCGAAGGCAGCCCCCTGGGTCAAGATTGACGC…	Bacteria	Bacteria_Proteobacteria	Bacteria_Proteobacteria_Gammaproteobacteria	Bacteria_Proteobacteria_Gammaproteobacteria_Burkholderiales	Bacteria_Proteobacteria_Gammaproteobacteria_Burkholderiales_Oxalobacteraceae	Bacteria_Proteobacteria_Gammaproteobacteria_Burkholderiales_Oxalobacteraceae_Massilia	Bacteria_Proteobacteria_Gammaproteobacteria_Burkholderiales_Oxalobacteraceae_Massilia_violaceinigra
324	324	TAAGGAATATTGGTCAATGGGCGCAAGCCTGAACCAGCCATGCCGCGTGCAGGATGACGGCCCTACGGGTTGTAAACTGCTTTTATACGGGAAAAAACTCCCGGTCGTGTACCGGGACTGATGGTACCGTAAGAATAAGGATCGGCTAACTCCGTGCCAGCAGCCGCGGTAATACGGAGGATCCAAGCGTTATCCGGATTTACTGGGTTTAAAGGGTGCGCAGGCGGAGCGATAAGTCAGTGGTGAAATCTTTCGGCTTAACCGGAAAACTGCCATTGATACTGTCGTTCTTGAGTACACTTGAAGTGGGCGGAATGTAGCATGTAGCGGTGAAATGCTTAGAGATGCTACAGAACACCGATAGCGAAGGCAGCTCACTAAATTGTAACTGACGCTCAG…	Bacteria	Bacteria_Bacteroidota	Bacteria_Bacteroidota_Bacteroidia	Bacteria_Bacteroidota_Bacteroidia_Sphingobacteriales	Bacteria_Bacteroidota_Bacteroidia_Sphingobacteriales_Lentimicrobiaceae	Bacteria_Bacteroidota_Bacteroidia_Sphingobacteriales_Lentimicrobiaceae_unc	Bacteria_Bacteroidota_Bacteroidia_Sphingobacteriales_Lentimicrobiaceae_unc_unc
325	325	TGGGGAATCTTGCGCAATGGGGGAAACCCTGACGCAGCGACGCCGCGTGGATGATGAAGGCCTTTGGGTTGTAAAATCCTGTTCTGGGGGAAGAAACCTTAAGGGTCCAATAAACCCTTAAGCTGACGGTACCCCAAGAGAAAGCTCCGGCTAATTATGTGCCAGCAGCCGCGGTAATACATAAGGAGCAAGCGTTATCCGGAATTATTGGGCGTAAAGGGCTCGTAGGCGGTCTTAAAAGTCAGGTGTAAAATTATCAGGCTCAACCTGATAAGGTCATCTGAAACTTTAAGACTTGAGGATAGAAGAGGAAAGTGGAATTCCCGGTGTAGCGGTGAAATGCGTAGATATCGGGAGGAACACCAGTGGCGAAGGCGGCTTTCTGGTCTATCTCTGACG…	Bacteria	Bacteria_Caldatribacteriota	Bacteria_Caldatribacteriota_JS1	Bacteria_Caldatribacteriota_JS1_unc	Bacteria_Caldatribacteriota_JS1_unc_unc	Bacteria_Caldatribacteriota_JS1_unc_unc_unc	Bacteria_Caldatribacteriota_JS1_unc_unc_unc_unc
326	326	TGGGGAATTTTGGACAATGGGCGCAAGCCTGATCCAGCCATGCCGCGTGAGTGAAGAAGGCCTTCGGGTTGTAAAGCTCTTTCAGCCGGAAAGAAATTGCACTTATTAATACTAAGTGTAGATGACGGTACCGGAAGAAGAAGCACCGGCTAACTACGTGCCAGCAGCCGCGGTAATACGTAGGGTGCGAGCGTTAATCGGAATTACTGGGCGTAAAGCGTGCGCAGGCGGCTTTTTAAGCCAGATGTGAAATCCCCGGGCTTAACCTGGGAACTGCATTTGGAACTGGAAGGCTAGAGTGTAGCAGAGGGGGGTAGAATTCCACGTGTAGCAGTGAAATGCGTAGAGATGTGGAGGAATACCGATGGCGAAGGCAGCCCCCTGGGCTAACACTGACGC…	Bacteria	Bacteria_Proteobacteria	Bacteria_Proteobacteria_Gammaproteobacteria	Bacteria_Proteobacteria_Gammaproteobacteria_Burkholderiales	Bacteria_Proteobacteria_Gammaproteobacteria_Burkholderiales_Gallionellaceae	Bacteria_Proteobacteria_Gammaproteobacteria_Burkholderiales_Gallionellaceae_Gallionella	Bacteria_Proteobacteria_Gammaproteobacteria_Burkholderiales_Gallionellaceae_Gallionella_unc
327	327	TGAGGAATATTGCGCAATGGGGGAAACCCTGACGCAGCGACGCCGCGTGGGTGATGAAGGCCTTCGGGTTGTAAAGCCCTGTCAGGTGGGAAGAAGTGCATTATGGCTAATATCCATAGTGTTTGACGGTACCACCAAAGGAAGCACCGGCTAACTCCGTGCCAGCAGCCGCGGTAATACGGAGGGTGCAAGCGTTGTTCGGATTTACTGGGCGTAAAGGGCGCGTAGGCGGTCTTATAAGCCAGATGTGAAAGCCCACGGCTCAACCGTGGAAGTGCATCTGGAACTGTGAGACTTGAGTATGGGAGAGGAAAGTGGAATTCCCGGTGTAGAGGTGAAATTCGTAGATATCGGGAGGAATACCGGTGGCGAAGGCGACTTTCTGGACCAATACTGACG…	Bacteria	Bacteria_Desulfobacterota	Bacteria_Desulfobacterota_Desulfobulbia	Bacteria_Desulfobacterota_Desulfobulbia_Desulfobulbales	Bacteria_Desulfobacterota_Desulfobulbia_Desulfobulbales_unc	Bacteria_Desulfobacterota_Desulfobulbia_Desulfobulbales_unc_unc	Bacteria_Desulfobacterota_Desulfobulbia_Desulfobulbales_unc_unc_unc
328	328	TGGGGAATCTTGCGCAATGGGCGAAAGCCTGACGCAGCCATGCCGCGTGTATGATGAAGGTCTTAGGATTGTAAAATACTTTCACCGGTGAAGATAATGACTGTAGCCGGAGAAGAAGCCCCGGCTAACTTCGTGCCAGCAGCCGCGGTAATACGAAGGGGGCTAGCGTTGCTCGGAATTACTGGGCGTAAAGGGAGCGTAGGCGGACATTTAAGTCAGAGGTGAAATCCCGGAGCTTAACTTCGGAACTGCCTTTGATACTGGGTGTCTTGAGTGTGAGAGAGGTATGTGGAACTCCGAGTGTAGAGGTGAAATTCGTAGATATTCGGAAGAACACCAGTGGCGAAGGCGACATACTGGCTCATTACTGACGCTGAGGCTCGAAAGCGTGGGGAGCAA…	Bacteria	Bacteria_Proteobacteria	Bacteria_Proteobacteria_Alphaproteobacteria	Bacteria_Proteobacteria_Alphaproteobacteria_Caulobacterales	Bacteria_Proteobacteria_Alphaproteobacteria_Caulobacterales_Caulobacteraceae	Bacteria_Proteobacteria_Alphaproteobacteria_Caulobacterales_Caulobacteraceae_Brevundimonas	Bacteria_Proteobacteria_Alphaproteobacteria_Caulobacterales_Caulobacteraceae_Brevundimonas_alba/basaltis/denitrificans/subvibrioides
329	329	TGGGGAATTTTGGACAATGGGGGCAACCCTGATCCAGCCATTCCGCGTGAGTGAAGAAGGCCTTCGGGTTGTAAAGCTCTTTCAGCAGGAACGAAACGGTGAGGGTTAATACCCTTTACTAATGACGGTACCTGAAGAAGAAGCACCGGCTAACTACGTGCCAGCAGCCGCGGTAATACGTAGGGTGCGAGCGTTAATCGGAATTACTGGGCGTAAAGCGTGCGCAGGCGGTTATGTAAGACAGGTGTGAAATCCCCGGGCTCAACCTGGGAACTGCGCTTGTGACTGCATAACTTGAGTGTGGCAGAGGGGGGTGGAATTCCACGTGTAGCAGTGAAATGCGTAGAGATGTGGAGGAACACCGATGGCGAAGGCAGCCCCCTGGGTCAACACTGACGC…	Bacteria	Bacteria_Proteobacteria	Bacteria_Proteobacteria_Gammaproteobacteria	Bacteria_Proteobacteria_Gammaproteobacteria_Burkholderiales	Bacteria_Proteobacteria_Gammaproteobacteria_Burkholderiales_Rhodocyclaceae	Bacteria_Proteobacteria_Gammaproteobacteria_Burkholderiales_Rhodocyclaceae_Sulfuritalea	Bacteria_Proteobacteria_Gammaproteobacteria_Burkholderiales_Rhodocyclaceae_Sulfuritalea_unc
330	330	TGGGGAATTTTGGACAATGGGCGCAAGCCTGATCCAGCAATGCCGCGTGCAGGATGAAGGCCTTCGGGTTGTAAACTGCTTTTGTACGGAACGAAACGGCTCTTTCTAATAAAGAGGGCTAATGACGGTACCGTAAGAATAAGCACCGGCTAACTACGTGCCAGCAGCCGCGGTAATACGTAGGGTGCGAGCGTTAATCGGAATTACTGGGCGTAAAGCGTGCGCAGGCGGTGATGTAAGACAGATGTGAAATCCCCGGGCTCAACCTGGGACCTGCATTTGTGACTGCATCGCTAGAGTACGGTAGAGGGGGATGGAATTCCGCGTGTAGCAGTGAAATGCGTAGATATGCGGAGGAACACCGATGGCGAAGGCAATCCCCTGGACCTGTACTGACGC…	Bacteria	Bacteria_Proteobacteria	Bacteria_Proteobacteria_Gammaproteobacteria	Bacteria_Proteobacteria_Gammaproteobacteria_Burkholderiales	Bacteria_Proteobacteria_Gammaproteobacteria_Burkholderiales_Comamonadaceae	Bacteria_Proteobacteria_Gammaproteobacteria_Burkholderiales_Comamonadaceae_Rhodoferax	Bacteria_Proteobacteria_Gammaproteobacteria_Burkholderiales_Comamonadaceae_Rhodoferax_unc
331	331	TGAGGAATATTGGACAATGGATGGAAATCTGATCCAGCCATGCCGCGTGAAGGAAGAATGTCCTATGGATTGTAAACTTCTTTTGTATGGGAGCAATAAGGTCTTCGTGAAGACTGATGAGAGTACCATACGAATAAGCATCGGCTAACTCCGTGCCAGCAGCCGCGGTAATACGGAGGATGCGAGCGTTATCCGGATTTATTGGGTTTAAAGGGTGCGTAGGCTGTTATATAAGTCAGTGGTGAAATATTCGGGCTCAACCGGGATACTGCCATTGATACTGTATAGCTGGAATATGGTTGCTGTGAGTGGAATGTGTGGTGTAGCGGTGAAATGCATAGAGATCACACAGAATATCGATTGCGAAGGCAACTCACAAAGCCATTATTGACGCTGATG…	Bacteria	Bacteria_Bacteroidota	Bacteria_Bacteroidota_Bacteroidia	Bacteria_Bacteroidota_Bacteroidia_Bacteroidales	Bacteria_Bacteroidota_Bacteroidia_Bacteroidales_Rikenellaceae	Bacteria_Bacteroidota_Bacteroidia_Bacteroidales_Rikenellaceae_unc	Bacteria_Bacteroidota_Bacteroidia_Bacteroidales_Rikenellaceae_unc_unc
332	332	TGGGGAATTTTGCGCAATGGACGAAAGTCTGACGCAGCAACGCCGCGTGGGTGATGAAGGTCTTCGGACTGTAAAACCCTGTCGTCAGGGACGAAGGTGCGCACGTTAATAGCGTGTGTACTTGACGGTACCTGGAGAGGAAGCCCCGGCTAACTCTGTGCCAGCAGCCGCGGTAATACAGAGGGGGCAAGCGTTATTCGGAATTATTGGGCGTAAAGGGCGCGTAGGCGGTTTTTTAAGTCAGATGTGTAATCCCCGAGCTCAACTTGGGAACTGCATCTGAGACTGGAAGGCTAGAGTACTGGAGAGGGTGGTGGAATTCCTCGTGTAGCGGTGAAATGCGTAGAGATGAGGAGGAACACCAGTGGCGAAGGCGGCCACCTGGACAGTAACTGACGC…	Bacteria	Bacteria_Acidobacteriota	Bacteria_Acidobacteriota_Holophagae	Bacteria_Acidobacteriota_Holophagae_Holophagales	Bacteria_Acidobacteriota_Holophagae_Holophagales_Holophagaceae	Bacteria_Acidobacteriota_Holophagae_Holophagales_Holophagaceae_Geothrix	Bacteria_Acidobacteriota_Holophagae_Holophagales_Holophagaceae_Geothrix_unc
333	333	TGGGGAATTTTGGACAATGGGCGCAAGCCTGATCCAGCCATGCCGCGTGCGGGACGAAGGCCTTCGGGTTGTAAACCGCTTTCAGCCGGAAAGAAATCGCTTTTCCTAATACGGAAAGTGGATGACGGTACCGGAAGAAGAAGCACCGGCTAACTACGTGCCAGCAGCCGCGGTAATACGTAGGGTGCGAGCGTTAATCGGAATTACTGGGCGTAAAGGGTGCGCAGGCGGTTTTGTAAGCCAGACGTGAAATCCCCGGGCTTAACCTGGGAACTGCGTTTGGAACTGCAAGACTAGAGTGTGTCAGAGGGGGGTGGAATTCCACGTGTAGCAGTGAAATGCGTAGATATGTGGAGGAACACCGATGGCGAAGGCAGCCCCCTGGGATAACACTGACGC…	Bacteria	Bacteria_Proteobacteria	Bacteria_Proteobacteria_Gammaproteobacteria	Bacteria_Proteobacteria_Gammaproteobacteria_Burkholderiales	Bacteria_Proteobacteria_Gammaproteobacteria_Burkholderiales_Hydrogenophilaceae	Bacteria_Proteobacteria_Gammaproteobacteria_Burkholderiales_Hydrogenophilaceae_unc	Bacteria_Proteobacteria_Gammaproteobacteria_Burkholderiales_Hydrogenophilaceae_unc_unc
334	334	TGGGGAATTTTGGACAATGGGCGCAAGCCTGATCCAGCAATGCCGCGTGCAGGAAGAAGGCCTTCGGGTTGTAAACTGCTTTTGTCAGGGAAGAAATCTTCTGGGCTAATACCTCGGGAGGATGACGGTACCTGAAGAATAAGCACCGGCTAACTACGTGCCAGCAGCCGCGGTAATACGTAGGGTGCGAGCGTTAATCGGAATTACTGGGCGTAAAGCGTGCGCAGGCGGCTTTGCAAGACAGATGTGAAATCCCCGGGCTTAACCTGGGAACTGCATTTGTGACTGCAAGGCTAGAGTACGGTAGAGGGGGATGGAATTCCGCGTGTAGCAGTGAAATGCGTAGATATGCGGAGGAACACCGATGGCGAAGGCAATCCCCTGGACCTGTACTGACGC…	Bacteria	Bacteria_Proteobacteria	Bacteria_Proteobacteria_Gammaproteobacteria	Bacteria_Proteobacteria_Gammaproteobacteria_Burkholderiales	Bacteria_Proteobacteria_Gammaproteobacteria_Burkholderiales_Comamonadaceae	Bacteria_Proteobacteria_Gammaproteobacteria_Burkholderiales_Comamonadaceae_Aquabacterium	Bacteria_Proteobacteria_Gammaproteobacteria_Burkholderiales_Comamonadaceae_Aquabacterium_unc
335	335	TGGGGAATATTGCACAATGGGCGGAAGCCTGATGCAGCAACGCCGCGTGCGGGATGACGGCCTTCGGGTTGTAAACCGCTTTCGCCTGTGACGAAGCGTGAGTGACGGTAATGGGTAAAGAAGCACCGGCTAACTACGTGCCAGCAGCCGCGGTGATACGTAGGGTGCGAGCGTTGTCCGGATTTATTGGGCGTAAAGGGCTCGTAGGTGGTTGATCGCGTCGGAAGTGTAATCTTGGGGCTTAACCCTGAGCGTGCTTTCGATACGGGTTGACTTGAGGAAGGTAGGGGAGAATGGAATTCCTGGTGGAGCGGTGGAATGCGCAGATATCAGGAGGAACACCAGTGGCGAAGGCGGTTCTCTGGGCCTTTCCTGACGCTGAGGAGCGAAAGCGTGGGG…	Bacteria	Bacteria_Actinobacteriota	Bacteria_Actinobacteriota_Actinobacteria	Bacteria_Actinobacteriota_Actinobacteria_Propionibacteriales	Bacteria_Actinobacteriota_Actinobacteria_Propionibacteriales_Propionibacteriaceae	Bacteria_Actinobacteriota_Actinobacteria_Propionibacteriales_Propionibacteriaceae_Cutibacterium	Bacteria_Actinobacteriota_Actinobacteria_Propionibacteriales_Propionibacteriaceae_Cutibacterium_acnes/avidum
336	336	TGGGGAATTTTGCGCAATGGGCGAAAGCCTGACGCAGCAACGCCGCGTGAGTGATGAAGGCTTTCGGGTCGTAAAGCTCTGTCGAGGGGAAAGAAGTGTACTTTGGTTAATACCCATTGTACTTGACGGTACCCCTAAAGGAAGCACCGGCTAACTCCGTGCCAGCAGCCGCGGTAATACGGGGGGTGCAAGCGTTGTTCGGAATTATTGGGCGTAAAGCGCGTGTAGGCGGTTTGATTAGTCTGATGTGAAAGCCCTGGGCTCAACCCAGGAAGTGCATTGGATACTGTCAGACTTGAATACGGGAGAGGGTAGTGGAATTCCTGGTGTAGGAGTGAAATCCGTAGATATCAGGAGGAACACCGGTGGCGAAGGCGGCTACCTGGACCGATATTGACG…	Bacteria	Bacteria_Desulfobacterota	Bacteria_Desulfobacterota_Desulfuromonadia	Bacteria_Desulfobacterota_Desulfuromonadia_Geobacterales	Bacteria_Desulfobacterota_Desulfuromonadia_Geobacterales_Geobacteraceae	Bacteria_Desulfobacterota_Desulfuromonadia_Geobacterales_Geobacteraceae_Geobacter	Bacteria_Desulfobacterota_Desulfuromonadia_Geobacterales_Geobacteraceae_Geobacter_unc
337	337	TGGGGAATTTTGGACAATGGGGGAAACCCTGATCCAGCCATTCCGCGTGAGTGAAGAAGGCCTTCGGGTTGTAAAGCTCTTTCAGCAGGGAAGAAACGGTCTTGGATAATACCTTAGACTAATGACGGTACCTGCAGAAGAAGCACCGGCTAACTACGTGCCAGCAGCCGCGGTAATACGTAGGGTGCGAGCGTTAATCGGAATTACTGGGCGTAAAGCGTGCGCAGGCGGTTTTGTAAGTCAGATGTGAAAGCCCCGGGCTCAACCTGGGAACTGCGTTTGAAACTACAAGGCTAGAGTGTAGCAGAGGGGGGTAGAATTCCACGTGTAGCAGTGAAATGCGTAGAGATGTGGAGGAATACCGATGGCGAAGGCAGCCCCCTGGGTTAACACTGACGC…	Bacteria	Bacteria_Proteobacteria	Bacteria_Proteobacteria_Gammaproteobacteria	Bacteria_Proteobacteria_Gammaproteobacteria_Burkholderiales	Bacteria_Proteobacteria_Gammaproteobacteria_Burkholderiales_Sulfuricellaceae	Bacteria_Proteobacteria_Gammaproteobacteria_Burkholderiales_Sulfuricellaceae_Sulfuricella	Bacteria_Proteobacteria_Gammaproteobacteria_Burkholderiales_Sulfuricellaceae_Sulfuricella_unc
338	338	TGGGGAATTTTGGACAATGGGCGCAAGCCTGATCCAGCCATGCCGCGTGCGGGAAGAAGGCCTTCGGGTTGTAAACCGCTTTTGTCAGGGAAGAAATCCTTTGAGTTAATACCTCGGGGGGATGACGGTACCTGAAGAATAAGCACCGGCTAACTACGTGCCAGCAGCCGCGGTAATACGTAGGGTGCGAGCGTTAATCGGAATTACTGGGCGTAAAGCGTGCGCAGGCGGTCTTGCAAGACAGGTGTGAAATCCCCGGGCTTAACCTGGGAACTGCACTTGTGACTGCAAGGCTGGAGTACGGCAGAGGGGGATGGAATTCCGCGTGTAGCAGTGAAATGCGTAGATATGCGGAGGAACACCGATGGCGAAGGCAATCCCCTGGGCCTGTACTGACGC…	Bacteria	Bacteria_Proteobacteria	Bacteria_Proteobacteria_Gammaproteobacteria	Bacteria_Proteobacteria_Gammaproteobacteria_Burkholderiales	Bacteria_Proteobacteria_Gammaproteobacteria_Burkholderiales_Comamonadaceae	Bacteria_Proteobacteria_Gammaproteobacteria_Burkholderiales_Comamonadaceae_unc	Bacteria_Proteobacteria_Gammaproteobacteria_Burkholderiales_Comamonadaceae_unc_unc
339	339	TGGGGAATTTTGGACAATGGGCGCAAGCCTGATCCAGCCATGCCGCGTGAGTGAAGAAGGCCTTCGGGTTGTAAAGCTCTTTCAGCCGGAAAGAAATTGCACTTATTAATACTAGGTGTAGATGACGGTACCGGAAGAAGAAGCACCGGCTAACTACGTGCCAGCAGCCGCGGTAATACGTAGGGTGCGAGCGTTAATCGGAATTACTGGGCGTAAAGCGTGCGCAGGCGGTTTTGTAAGACAGGCGTGAAATCCCCGGGCTTAACCTGGGAACTGCGCTTGTGACTGCAAGGCTAGAGTATGGCAGAGGGGGGTAGAATTCCACGTGTAGCAGTGAAATGCGTAGAGATGTGGAGGAATACCGATGGCGAAGGCAGCCCCCTGGGTCAATACTGACGC…	Bacteria	Bacteria_Proteobacteria	Bacteria_Proteobacteria_Gammaproteobacteria	Bacteria_Proteobacteria_Gammaproteobacteria_Burkholderiales	Bacteria_Proteobacteria_Gammaproteobacteria_Burkholderiales_Gallionellaceae	Bacteria_Proteobacteria_Gammaproteobacteria_Burkholderiales_Gallionellaceae_Sideroxydans	Bacteria_Proteobacteria_Gammaproteobacteria_Burkholderiales_Gallionellaceae_Sideroxydans_unc
340	340	TGGGGAATATTGCACAATGGGGGAAACCCTGATGCAGCGACGCCGCGTGAGCGAAGAAGGTTTTCGGATCGTAAAGCTCTGTCCTTGGAGAAGATAATGACGGTATCCAAGGAGGAAGCCCCGGCTAACTACGTGCCAGCAGCCGCGGTAATACGTAGGGGGCGAGCGTTGTCCGGAATTACTGGGCGTAAAGGGTACGCAGGCGGTTTCATAAGTCAGGTGTAAAAGGCATTGGCTCAACCAATGTAAGCATTTGAAACTGTGAGGCTTGAGTATAGGAGAGGTAAGTGGAATTCCTAGTGTAGCGGTGAAATGCGTAGATATTAGGAGGAACACCAGTGGCGAAGGCGACTTACTGGACTATAACTGACGCTGAGGTACGAAAGCGTGGGGAGCAAA…	Bacteria	Bacteria_Firmicutes	Bacteria_Firmicutes_Clostridia	Bacteria_Firmicutes_Clostridia_Peptostreptococcales-Tissierellales	Bacteria_Firmicutes_Clostridia_Peptostreptococcales-Tissierellales_Dethiosulfatibacteraceae	Bacteria_Firmicutes_Clostridia_Peptostreptococcales-Tissierellales_Dethiosulfatibacteraceae_Dethiosulfatibacter	Bacteria_Firmicutes_Clostridia_Peptostreptococcales-Tissierellales_Dethiosulfatibacteraceae_Dethiosulfatibacter_unc
341	341	TGGGGAATTTTGGACAATGGGCGCAAGCCTGATCCAGCCATGCCGCGTGAGTGAAGAAGGCCTTCGGGTTGTAAAGCTCTTTCGCGAGGGAAGAAAACGGCAAGGTTAATACCTTTGTCGGATGACGGTACCTTGATAAGAAGCACCGGCTAACTACGTGCCAGCAGCCGCGGTAATACGTAGGGTGCGAGCGTTAATCGGAATTACTGGGCGTAAAGCGTGCGCAGGCGGTTTTGTAAGACAGATGTGAAATCCCCGGGCTTAACCTGGGAACTGCGTTTGTGACTGCAAGGCTAGAGTACGGCAGAGGGGGGTGGAATTCCACGTGTAGCAGTGAAATGCGTAGATATGTGGAGGAACACCGATGGCGAAGGCAGCCCCCTGGGCCTGTACTGACGC…	Bacteria	Bacteria_Proteobacteria	Bacteria_Proteobacteria_Gammaproteobacteria	Bacteria_Proteobacteria_Gammaproteobacteria_Burkholderiales	Bacteria_Proteobacteria_Gammaproteobacteria_Burkholderiales_Rhodocyclaceae	Bacteria_Proteobacteria_Gammaproteobacteria_Burkholderiales_Rhodocyclaceae_Azoarcus	Bacteria_Proteobacteria_Gammaproteobacteria_Burkholderiales_Rhodocyclaceae_Azoarcus_unc
342	342	TGGGGAATCTTGCACAATGGGGGAAACCCTGATGCAGCGACGCCGCGTGAACGATGAAGCCCTTCGGGGTGTAAAGTTCTTTCGGCAGGGACGATAATGACGGTACCTGCAGAAGCAGCTGCGGCTAACTACGTGCCAGCAGCCGCGGTAATACGTAGGCAGCAAGCGTTGTTCGGAATTACTGGGCGTAAAGAGTGCGTAGGCGGTTGGCTAAGTTTGATGTGAAATCTCCCGGCTTAACTGGGAGGGTGCGTCGAAAACTGGTCAGCTAGAGTGCGGGAGAGGATAGTGGAATTCCTGGTGTAGCGGTGAAATGCGTAGATATCAGGAGGAACACCTGAGGTGTAGACGGCTATCTGGACCGTAACTGACGCTGAGGCACGAAAGCGTGGGGAGCAA…	Bacteria	Bacteria_Acidobacteriota	Bacteria_Acidobacteriota_Acidobacteriae	Bacteria_Acidobacteriota_Acidobacteriae_Acidobacteriae_or	Bacteria_Acidobacteriota_Acidobacteriae_Acidobacteriae_or_Acidobacteriae_fa	Bacteria_Acidobacteriota_Acidobacteriae_Acidobacteriae_or_Acidobacteriae_fa_Paludibaculum	Bacteria_Acidobacteriota_Acidobacteriae_Acidobacteriae_or_Acidobacteriae_fa_Paludibaculum_unc
343	343	TGAGGAATATTGGTCAATGGGCGCAAGCCTGAACCAGCCATCCCGCGTGCAGGAAGACTGCCCTATGGGTTGTAAACTGCTTTTTCAGGGGGAGAAACGTACCGACGTGTCGGTATTTGACGGTACCCTGAGAATAAGCATCGGCTAACTCCGTGCCAGCAGCCGCGGTAATACGGAGGATGCGAGCGTTATCCGGATTTATTGGGTTTAAAGGGTGCGTAGGCGGATTAATAAGTCAGTGGTGAAAATCTGCAGCTTAACTGTAGACCTGCCGTTGATACTGTTAGTCTTGAGTATGGTCAAGGTAGGCGGAATGTGTAATGTAGCGGTGAAATGCTTAGATATTACACAGAACACCGATTGCGAAGGCAGCTTTCTGGGCCATTACTGACGCTGATG…	Bacteria	Bacteria_Bacteroidota	Bacteria_Bacteroidota_Bacteroidia	Bacteria_Bacteroidota_Bacteroidia_Bacteroidales	Bacteria_Bacteroidota_Bacteroidia_Bacteroidales_Bacteroidetes_vadinHA17	Bacteria_Bacteroidota_Bacteroidia_Bacteroidales_Bacteroidetes_vadinHA17_unc	Bacteria_Bacteroidota_Bacteroidia_Bacteroidales_Bacteroidetes_vadinHA17_unc_unc
344	344	TGGGGAATTTTGGACAATGGGCGAAAGCCTGATCCAGCCATTCCGCGTGAGTGAAGAAGGCCTTCGGGTTGTAAAGCTCTTTCAGCTGGAAAGAAACGGTACGCACTAACATTGCGTGCTAATGACGGTACCAGCAGAAGAAGCACCGGCTAACTACGTGCCAGCAGCCGCGGTAATACGTAGGGTGCGAGCGTTAATCGGAATTACTGGGCGTAAAGCGTGCGCAGGCGGATTGTTAAGCAAGATGTGAAATCCCCGGGCTTAACCTGGGAATGGCATTTTGAACTGGCAGTCTAGAGTGCGTCAGAGGGGGGTGGAATTCCACGTGTAGCAGTGAAATGCGTAGATATGTGGAGGAACACCAATGGCGAAGGCAGCCCCCTGGGATGACACTGACGC…	Bacteria	Bacteria_Proteobacteria	Bacteria_Proteobacteria_Gammaproteobacteria	Bacteria_Proteobacteria_Gammaproteobacteria_Burkholderiales	Bacteria_Proteobacteria_Gammaproteobacteria_Burkholderiales_Hydrogenophilaceae	Bacteria_Proteobacteria_Gammaproteobacteria_Burkholderiales_Hydrogenophilaceae_Thiobacillus	Bacteria_Proteobacteria_Gammaproteobacteria_Burkholderiales_Hydrogenophilaceae_Thiobacillus_unc
345	345	TGGGGAATTTTGGACAATGGGGGCAACCCTGATCCAGCCATTCCGCGTGAGTGAAGAAGGCCTTCGGGTTGTAAAGCTCTTTCAGCAGGAACGAAACGGTCTTTTCCAATACAAGAGGCTAATGACGGTACCTGAAGAAGAAGCACCGGCTAACTACGTGCCAGCAGCCGCGGTAATACGTAGGGTGCGAGCGTTAATCGGAATTACTGGGCGTAAAGCGTGCGCAGGCGGCTCTATAAGACAGATGTGAAATCCCCGGGCTTAACCTGGGAACTGCGTTTGTGACTGTAGGGCTCGAGTGTGGCAGAGGGGGGTGGAATTCCACGTGTAGCAGTGAAATGCGTAGAGATGTGGAGGAACACCGATGGCGAAGGCAGCCCCCTGGGTCAACACTGACGC…	Bacteria	Bacteria_Proteobacteria	Bacteria_Proteobacteria_Gammaproteobacteria	Bacteria_Proteobacteria_Gammaproteobacteria_Burkholderiales	Bacteria_Proteobacteria_Gammaproteobacteria_Burkholderiales_Rhodocyclaceae	Bacteria_Proteobacteria_Gammaproteobacteria_Burkholderiales_Rhodocyclaceae_Sulfuritalea	Bacteria_Proteobacteria_Gammaproteobacteria_Burkholderiales_Rhodocyclaceae_Sulfuritalea_unc
346	346	TGGGGAATTTTGGACAATGGGCGAAAGCCTGATCCAGCAATGCCGCGTGCAGGATGAAGGCCTTCGGGTTGTAAACTGCTTTTGTACGGAACGAAACGGTCGCCTCTAATAAAGGTGGCTAATGACGGTACCGTAAGAATAAGCACCGGCTAACTACGTGCCAGCAGCCGCGGTAATACGTAGGGTGCGAGCGTTAATCGGAATTACTGGGCGTAAAGCGTGCGCAGGCGGTTATATAAGACAGATGTGAAATCCCCGGGCTCAACCTGGGACCTGCATTTGTGACTGTATAGCTAGAGTACGGTAGAGGGGGATGGAATTCCGCGTGTAGCAGTGAAATGCGTAGATATGCGGAGGAACACCGATGGCGAAGGCAATCCCCTGGACCTGTACTGACGC…	Bacteria	Bacteria_Proteobacteria	Bacteria_Proteobacteria_Gammaproteobacteria	Bacteria_Proteobacteria_Gammaproteobacteria_Burkholderiales	Bacteria_Proteobacteria_Gammaproteobacteria_Burkholderiales_Comamonadaceae	Bacteria_Proteobacteria_Gammaproteobacteria_Burkholderiales_Comamonadaceae_Rhodoferax	Bacteria_Proteobacteria_Gammaproteobacteria_Burkholderiales_Comamonadaceae_Rhodoferax_unc
347	347	TGGGGAATATTGGACAATGGGCGCAAGCCTGATCCAGCAATGCCGCGTGTGTGAAGAAGGCCTTCGGGTTGTAAAGCACTTTAAGTTGGGAGGAAAAGCTGAGTGTTAATAGCATTTAGTGTTGACGTTACCAACAGAATAAGCACCGGCTAACTCCGTGCCAGCAGCCGCGGTAATACGGAGGGTGCAAGCGTTAATCGGAATTACTGGGCGTAAAGCGCGCGTAGGCGGTTATTTAAGTCAGATGTGAAAGCCCCGGGCTTAACCTGGGAATGGCATTTGAGACTGGATGGCTAGAGTATGGTAGAGGTGAGTGGAATTTCAGGTGTAGCGGTGAAATGCGTAGAGATCTGAAGGAACATCAGTGGCGAAGGCGACTCACTGGGCCATTACTGACGC…	Bacteria	Bacteria_Proteobacteria	Bacteria_Proteobacteria_Gammaproteobacteria	Bacteria_Proteobacteria_Gammaproteobacteria_Nitrosococcales	Bacteria_Proteobacteria_Gammaproteobacteria_Nitrosococcales_Methylophagaceae	Bacteria_Proteobacteria_Gammaproteobacteria_Nitrosococcales_Methylophagaceae_Methylophaga	Bacteria_Proteobacteria_Gammaproteobacteria_Nitrosococcales_Methylophagaceae_Methylophaga_unc
348	348	TGGGGAATATTGGACAATGGGCGAAAGCCTGATCCAGCAATACCGCGTGTGTGAAGAAGGCCTTAGGGTTGTAAAGCACTTTCAATTGGGAGGAAAACCTACCGGTCAATACCCGGTAGCTTGACATTACCTTTAGAAGAAGCACCGGCTAACTCCGTGCCAGCAGCCGCGGTAATACGGAGGGTGCGAGCGTTAATCGGAATTACTGGGCGTAAAGCGTGCGTAGGTGGTTCGTTAAGTCAGATGTGAAAGCCCTGGGCTCAACCTGGGAACTGCATTTGAAACTGGCGGACTAGAGTTTAGTAGAGGGGAGTGGAATTTCAGGTGTAGCGGTGAAATGCGTAGATATCTGAAGGAACACCAGTGGCGAAGGCGACTCCCTGGACTAAAACTGACGCT…	Bacteria	Bacteria_Proteobacteria	Bacteria_Proteobacteria_Gammaproteobacteria	Bacteria_Proteobacteria_Gammaproteobacteria_Methylococcales	Bacteria_Proteobacteria_Gammaproteobacteria_Methylococcales_Methylomonadaceae	Bacteria_Proteobacteria_Gammaproteobacteria_Methylococcales_Methylomonadaceae_Methylobacter	Bacteria_Proteobacteria_Gammaproteobacteria_Methylococcales_Methylomonadaceae_Methylobacter_unc
349	349	TGGGGAATTTTGGACAATGGGCGCAAGCCTGATCCAGCCATGCCGCGTGCGGGAAGAAGGCCTTCGGGTTGTAAACCGCTTTTGTCAGGGAAGAAACGCTCTGGGCTAATACCCCGGGGTAATGACGGTACCTGAAGAATAAGCACCGGCTAACTACGTGCCAGCAGCCGCGGTAATACGTAGGGTGCAAGCGTTAATCGGAATTACTGGGCGTAAAGCGTGCGCAGGCGGTTATGCAAGACAGATGTGAAATCCCCGGGCTCAACCTGGGAACTGCATTTGTGACTGCATAGCTAGAGTACGGTAGAGGGGGATGGAATTCCGCGTGTAGCAGTGAAATGCGTAGATATGCGGAGGAACACCGATGGCGAAGGCAATCCCCTGGACCTGTACTGACGC…	Bacteria	Bacteria_Proteobacteria	Bacteria_Proteobacteria_Gammaproteobacteria	Bacteria_Proteobacteria_Gammaproteobacteria_Burkholderiales	Bacteria_Proteobacteria_Gammaproteobacteria_Burkholderiales_Comamonadaceae	Bacteria_Proteobacteria_Gammaproteobacteria_Burkholderiales_Comamonadaceae_unc	Bacteria_Proteobacteria_Gammaproteobacteria_Burkholderiales_Comamonadaceae_unc_unc
350	350	TGGGGAATTTTGGACAATGGGCGCAAGCCTGATCCAGCCATGCCGCGTGAGTGAAGAAGGCCTTCGGGTTGTAAAGCTCTTTCGGCCGGGAAGAAATCGTACAGGTTAATACCCTGTGCGGATGACGGTACCGGCATAAGAAGCACCGGCTAACTACGTGCCAGCAGCCGCGGTAATACGTAGGGTGCGAGCGTTAATCGGAATTACTGGGCGTAAAGCGTGCGCAGGCGGTTTTTTAAGATAGGCGTGAAATCCCCGGGCTCAACCTGGGAACTGCGCTTATGACTGGAAGACTAGAGTATGGCAGAGGGGGGTGGAATTCCACGTGTAGCAGTGAAATGCGTAGAGATGTGGAGGAACACCGATGGCGAAGGCAGCCCCCTGGGCCAATACTGACGC…	Bacteria	Bacteria_Proteobacteria	Bacteria_Proteobacteria_Gammaproteobacteria	Bacteria_Proteobacteria_Gammaproteobacteria_Burkholderiales	Bacteria_Proteobacteria_Gammaproteobacteria_Burkholderiales_Rhodocyclaceae	Bacteria_Proteobacteria_Gammaproteobacteria_Burkholderiales_Rhodocyclaceae_Dechlorobacter	Bacteria_Proteobacteria_Gammaproteobacteria_Burkholderiales_Rhodocyclaceae_Dechlorobacter_unc
351	351	TGGGGAATTTTGGACAATGGACGAAAGTCTGATCCAGCCATGCCGCGTGCGGGAAGAAGGCCTTCGGGTTGTAAACCGCTTTTGTCAGGGAAGAAACGGCTCGCTCTAATACAGTGGGCTAATGACGGTACCTGAAGAATAAGCACCGGCTAACTACGTGCCAGCAGCCGCGGTAATACGTAGGGTGCAAGCGTTAATCGGAATTACTGGGCGTAAAGCGTGCGCAGGCGGTTATGCAAGACAGATGTGAAATCCCCGGGCTCAACCTGGGAACTGCATTTGTGACTGCATGGCTAGAGTACGGTAGAGGGGGATGGAATTCCGCGTGTAGCAGTGAAATGCGTAGATATGCGGAGGAACACCGATGGCGAAGGCAATCCCCTGGACCTGTACTGACGC…	Bacteria	Bacteria_Proteobacteria	Bacteria_Proteobacteria_Gammaproteobacteria	Bacteria_Proteobacteria_Gammaproteobacteria_Burkholderiales	Bacteria_Proteobacteria_Gammaproteobacteria_Burkholderiales_Comamonadaceae	Bacteria_Proteobacteria_Gammaproteobacteria_Burkholderiales_Comamonadaceae_Pelomonas	Bacteria_Proteobacteria_Gammaproteobacteria_Burkholderiales_Comamonadaceae_Pelomonas_unc
352	352	TGGGGAATATTGGACAATGGGCGAAAGCCTGATCCAGCCATGCCGCGTGTGTGAAGAAGGTCTTCGGATTGTAAAGCACTTTAAGTTGGGAGGAAGGGCAGTAAGTTAATACCTTGCTGTTTTGACGTTACCGACAGAATAAGCACCGGCTAACTTCGTGCCAGCAGCCGCGGTAATACGAAGGGTGCAAGCGTTAATCGGAATTACTGGGCGTAAAGCGCGCGTAGGTGGTTCGTTAAGTTGGATGTGAAAGCCCCGGGCTCAACCTGGGAACTGCATCCAAAACTGGCGAGCTAGAGTATGGCAGAGGGTGGTGGAATTTCCTGTGTAGCGGTGAAATGCGTAGATATAGGAAGGAACACCAGTGGCGAAGGCGACCACCTGGGCTAATACTGACAC…	Bacteria	Bacteria_Proteobacteria	Bacteria_Proteobacteria_Gammaproteobacteria	Bacteria_Proteobacteria_Gammaproteobacteria_Pseudomonadales	Bacteria_Proteobacteria_Gammaproteobacteria_Pseudomonadales_Pseudomonadaceae	Bacteria_Proteobacteria_Gammaproteobacteria_Pseudomonadales_Pseudomonadaceae_Pseudomonas	Bacteria_Proteobacteria_Gammaproteobacteria_Pseudomonadales_Pseudomonadaceae_Pseudomonas_putida/songnenensis/stutzeri/xanthomarina
353	353	TGGGGAATTTTGGACAATGGGGGCAACCCTGATCCAGCCATTCCGCGTGAGTGAAGAAGGCCTTCGGGTTGTAAAGCTCTTTCGGCCGGGAAGAAATCGTGCGGGCTAATACCCTGTATGGATGACGGTACTGGAAGAAGAAGCACCGGCTAACTACGTGCCAGCAGCCGCGGTAATACGTAGGGTGCGAGCGTTAATCGGAATTACTGGGCGTAAAGGGTGCGCAGGCGGCGCCATAAGACAGATGTGAAATCCCCGGGCTTAACCTGGGAACTGCGTTTGTGACTGTGGTGCTTGAGTGCGGCAGAGGGGGGTGGAATTCCACGTGTAGCAGTGAAATGCGTAGAGATGTGGAGGAACACCGATGGCGAAGGCAGCCCCCTGGGTCGACACTGACGC…	Bacteria	Bacteria_Proteobacteria	Bacteria_Proteobacteria_Gammaproteobacteria	Bacteria_Proteobacteria_Gammaproteobacteria_Burkholderiales	Bacteria_Proteobacteria_Gammaproteobacteria_Burkholderiales_Rhodocyclaceae	Bacteria_Proteobacteria_Gammaproteobacteria_Burkholderiales_Rhodocyclaceae_Denitratisoma	Bacteria_Proteobacteria_Gammaproteobacteria_Burkholderiales_Rhodocyclaceae_Denitratisoma_unc
354	354	TGGGGAATCTTGCGCAATGGGCGAAAGCTTGACGCAGCAACGCCGCGTGGGTGATGAAGGCCTTCGGGTCGTAAAGCCCTGTCGGAAGGAACGAATTCTTCTGGGACGAACAATCCCGGGAAGTGACGGTACCTTCAAAGGAAGCACCGGCTAACTCCGTGCCAGCAGCCGCGGTAATACGGAGGGTGCAAGCGTTGTTCGGAATTATTGGGCGTAAAGGGCGTGTAGGCGGTCTGTTAAGTCATGTGTGAAAGCCCTCGGCTTAACCGAGGAAGTGCGCATGAAACTGACAAGCTAGAGTACTGAAGAGGGGGGTGGAATTCCCGGTGTAGCGGTGAAATGCGTAGATATCGGGAGGAACACCGGTGGCGAAGGCGGCCCCCTGGTCGGATACTGACG…	Bacteria	Bacteria_Myxococcota	Bacteria_Myxococcota_bacteriap25	Bacteria_Myxococcota_bacteriap25_unc	Bacteria_Myxococcota_bacteriap25_unc_unc	Bacteria_Myxococcota_bacteriap25_unc_unc_unc	Bacteria_Myxococcota_bacteriap25_unc_unc_unc_unc
355	355	TGGGGAATTTTGGACAATGGGGGCAACCCTGATCCAGCCATTCCGCGTGAGTGAAGAAGGCCTTCGGGTTGTAAAGCTCTTTCAGCCGGAACGAAACGGTAGAGGCTAATATCCTCTGCTAATGACGGTACCGGCAGAAGAAGCACCGGCTAACTACGTGCCAGCAGCCGCGGTAATACGTAGGGTGCGAGCGTTAATCGGAATTACTGGGCGTAAAGCGTGCGCAGGCGGATTGTTAAGCAAGATGTGAAATCCCCGGGCTTAACCTGGGAATGGCATTTTGAACTGGCAGTCTAGAGTGTGTCAGAGGGGGGTGGAATTCCACGTGTAGCAGTGAAATGCGTAGATATGTGGAGGAACACCAATGGCGAAGGCAGCCCCCTGGGATAACACTGACGC…	Bacteria	Bacteria_Proteobacteria	Bacteria_Proteobacteria_Gammaproteobacteria	Bacteria_Proteobacteria_Gammaproteobacteria_Burkholderiales	Bacteria_Proteobacteria_Gammaproteobacteria_Burkholderiales_Hydrogenophilaceae	Bacteria_Proteobacteria_Gammaproteobacteria_Burkholderiales_Hydrogenophilaceae_Thiobacillus	Bacteria_Proteobacteria_Gammaproteobacteria_Burkholderiales_Hydrogenophilaceae_Thiobacillus_unc
356	356	TGGGGAATATTGGACAATGGGGGAAACCCTGATCCAGCAATGCCGCGTGTGTGAAGAAGGCCTGCGGGTTGTAAAGCACTTTCGGCAGGAAAGAAAAGCCATGCGCTAATACCGCATGACCTTGACGTTACCTGCAAAAGAAGCACCGGCTAACTCCGTGCCAGCAGCCGCGGTAATACGGAGGGTGCAAGCGTTAATCGGAATTACTGGGCGTAAAGCGCACGTAGGCGGACGACTAAGTCGGATGTGAAATCCCTGGGCTTAACCTGGGAACTGCATCCGATACTGGTCGCCTAGAGTATGGAAGAGGGAAGCGGAATTCCAGGTGTAGCGGTGAAATGCGTAGATATCTGGAGGAACATCAGTGGCGAAGGCGGCTTCCTGGTCCAATACTGACGC…	Bacteria	Bacteria_Proteobacteria	Bacteria_Proteobacteria_Gammaproteobacteria	Bacteria_Proteobacteria_Gammaproteobacteria_Acidithiobacillales	Bacteria_Proteobacteria_Gammaproteobacteria_Acidithiobacillales_Acidithiobacillaceae	Bacteria_Proteobacteria_Gammaproteobacteria_Acidithiobacillales_Acidithiobacillaceae_KCM-B-112	Bacteria_Proteobacteria_Gammaproteobacteria_Acidithiobacillales_Acidithiobacillaceae_KCM-B-112_unc
357	357	TGAGGAATCTTGCGCAATGGGGGAAACCCTGACGCAGCAACGCCGCGTGAGTGAGGAAGGTCTTCGGATCGTAAAGCTCTGTCAGTTGGGAAGAAACGCATGAGAGCGAATACCTCTCATGCTTGACGGTACCAACAGAGGAAGCACCGGCTAACTCCGTGCCAGCAGCCGCGGTAATACGGAGGGTGCAAGCGTTGTTCGGAATTATTGGGCGTAAAGAGCGTGTAGGCGGCCGGATATGTCAGATGTGAAAGCCCTGAGCTCAACTCAGGAAGTGCATTTGAAACTGTTTGGCTCGAGTAGGGGAGAGGGAAGTGGAATTCCTGGTGTAGAGGTGAAATTCGTAGATATCAGGAGGAACACCGGTGGCGAAGGCGACTTCCTGGCCCTATACTGACG…	Bacteria	Bacteria_Desulfobacterota	Bacteria_Desulfobacterota_Syntrophia	Bacteria_Desulfobacterota_Syntrophia_Syntrophales	Bacteria_Desulfobacterota_Syntrophia_Syntrophales_Syntrophaceae	Bacteria_Desulfobacterota_Syntrophia_Syntrophales_Syntrophaceae_Syntrophus	Bacteria_Desulfobacterota_Syntrophia_Syntrophales_Syntrophaceae_Syntrophus_unc
358	358	TGGGGAATATTGGGCAATGGGCGAAAGCCTGACCCAGCGACGCCGCGTGGGTGATGAAGGCCTTCGGGTTGTAAAGCCCTTTCGTGCGGAAAGAACAGTCCCGTAGTTAATACCTACGGGATTTGACGGTACCGCAGGAAGAAGCACCGGCTAACTCCGTGCCAGCAGCCGCGGTAATACGGAGGGTGCAAGCGTTGTTCGGAATTATTGGGCGTAAAGGGCGCGTAGGCGGTTGTGAAAGTCAGATGTGAAATCCTCCGGCTCAACTGGAGAACTGCATCTGAAACTTCATAACTCGAGTACAGGAGAGGGAAACGGAATTCCCGGTGTAGAGGTGAAATTCGTAGATATCGGGAGGAACACCAGTGGCGAAGGCGGTTTCCTGGCCTGATACTGACG…	Bacteria	Bacteria_Desulfobacterota	Bacteria_Desulfobacterota_Syntrophorhabdia	Bacteria_Desulfobacterota_Syntrophorhabdia_Syntrophorhabdales	Bacteria_Desulfobacterota_Syntrophorhabdia_Syntrophorhabdales_Syntrophorhabdaceae	Bacteria_Desulfobacterota_Syntrophorhabdia_Syntrophorhabdales_Syntrophorhabdaceae_Syntrophorhabdus	Bacteria_Desulfobacterota_Syntrophorhabdia_Syntrophorhabdales_Syntrophorhabdaceae_Syntrophorhabdus_unc
359	359	TGAGGAATATTGCACAATGGCGGAAACTCTGATGCAGCAACGCCGCGTGGAGGATGACGCATTTCGGTGTGTAAACTCCTTTTATTAGGGAAGATAATGACGGTACCTAATGAATAAGCACCGGCTAACTCCGTGCCAGCAGCCGCGGTAATACGGAGGGTGCAAGCGTTACTCGGAATCACTGGGCGTAAAGGGTGCGTAGGCTGGCTTTTAAGTCAGGTGTGAAATCCAATGGCTCAACCATTGAACTGCACTTGAAACTGAAAGCCTAGAGTTCAGAAGGGGCAGATGGAATTAGTGGTGTAGGGGTAAAATCCGTAGATATCACTAGGAATATCAAAAGCGAAGGCGATCTGCTGGGATGATACTGACGCTGAGGCACGAAAGCGTGGGGAGCAA…	Bacteria	Bacteria_Campilobacterota	Bacteria_Campilobacterota_Campylobacteria	Bacteria_Campilobacterota_Campylobacteria_Campylobacterales	Bacteria_Campilobacterota_Campylobacteria_Campylobacterales_Sulfurimonadaceae	Bacteria_Campilobacterota_Campylobacteria_Campylobacterales_Sulfurimonadaceae_Sulfuricurvum	Bacteria_Campilobacterota_Campylobacteria_Campylobacterales_Sulfurimonadaceae_Sulfuricurvum_unc
360	360	TGAGGAATCTTCCACAATGGGCGAAAGCCTGATGGAGCAACGCCGCGTGCAGGATGAAGGCCTTCGGGTCGTAAACTGCTTTTATAAGTGAAGAATATGACGGTAACTTATGAATAAGCACCGGCTAACTACGTGCCAGCAGCCGCGGTCATACGTAGGGTGCAAGCATTATCCGGAGTGACTGGGCGTAAAGAGTTGCGTAGGTGGTTTGTTAAGTGAATGGTGAAATCTGGTGGCTCAACCACACAGACTATTATTCAAACTGGCAAACTCGAGAGTAGCAGAGGTAACTGGAATTTCTAGTGTAGGAGTGAAATCCGTAGATATTAGAAGGAACACCAATGGCGTAGGCAGGTTACTAGGCTATTTCTGACACTGAGGCACGAAAGCGTGGGGAGC…	Bacteria	Bacteria_Patescibacteria	Bacteria_Patescibacteria_Saccharimonadia	Bacteria_Patescibacteria_Saccharimonadia_Saccharimonadales	Bacteria_Patescibacteria_Saccharimonadia_Saccharimonadales_Saccharimonadaceae	Bacteria_Patescibacteria_Saccharimonadia_Saccharimonadales_Saccharimonadaceae_TM7a	Bacteria_Patescibacteria_Saccharimonadia_Saccharimonadales_Saccharimonadaceae_TM7a_unc
361	361	TGGGGAATTTTGGACAATGGGGGCAACCCTGATCCAGCCATTCCGCGTGAGTGAAGAAGGCCTTCGGGTTGTAAAACTCTTTCAGCAGGAACGAAACGGTGAGTTCTAACATAGCTTACTAATGACGGTACCTGAAGAAGAAGCACCGGCTAACTACGTGCCAGCAGCCGCGGTAATACGTAGGGTGCGAGCGTTAATCGGAATTACTGGGCGTAAAGCGTGCGCAGGCGGTTTTGTAAGACAGATGTGAAATCCCTGGGCTTAACCTAGGAACTGCGTTTGTGACTGCAAGACTAGAGTGTGGCAGAGGGGGGTGGAATTCCACGTGTAGCAGTGAAATGCGTAGAGATGTGGAGGAACACCGATGGCGAAGGCAGCCCCCTGGGTTAACACTGACGC…	Bacteria	Bacteria_Proteobacteria	Bacteria_Proteobacteria_Gammaproteobacteria	Bacteria_Proteobacteria_Gammaproteobacteria_Burkholderiales	Bacteria_Proteobacteria_Gammaproteobacteria_Burkholderiales_Rhodocyclaceae	Bacteria_Proteobacteria_Gammaproteobacteria_Burkholderiales_Rhodocyclaceae_unc	Bacteria_Proteobacteria_Gammaproteobacteria_Burkholderiales_Rhodocyclaceae_unc_unc
362	362	TGGGGAATATTGGACAATGGGGGGAACCCTGATCCAGCCATGCCGCGTGTGTGAAGAAGGCCTTTTGGTTGTAAAGCACTTTAAGCGAGGAGGAGGCTACCGAGATTAATACTCTTGGATAGTGGACGTTACTCGCAGAATAAGCACCGGCTAACTCTGTGCCAGCAGCCGCGGTAATACAGAGGGTGCAAGCGTTAATCGGATTTACTGGGCGTAAAGCGCGCGTAGGTGGCCAATTAAGTCAAATGTGAAATCCCCGAGCTTAACTTGGGAATTGCATTCGATACTGGTTGGCTAGAGTATGGGAGAGGATGGTAGAATTCCAGGTGTAGCGGTGAAATGCGTAGAGATCTGGAGGAATACCGATGGCGAAGGCAGCCATCTGGCCTAATACTGACA…	Bacteria	Bacteria_Proteobacteria	Bacteria_Proteobacteria_Gammaproteobacteria	Bacteria_Proteobacteria_Gammaproteobacteria_Pseudomonadales	Bacteria_Proteobacteria_Gammaproteobacteria_Pseudomonadales_Moraxellaceae	Bacteria_Proteobacteria_Gammaproteobacteria_Pseudomonadales_Moraxellaceae_Acinetobacter	Bacteria_Proteobacteria_Gammaproteobacteria_Pseudomonadales_Moraxellaceae_Acinetobacter_lwoffii
363	363	TGAGGAATATTGGACAATGGGCGCAAGCCTGATCCAGCGACGCCGCGTGAGTGATGAAGGCCTTCGGGTCGTAAAGCTCTGTCGGAGGGGAAGAACGGCCATTCGGTTAATACCCGTTTGGATTGACGGTACCCTCAGAGGAAGCACCGGCTAACTCCGTGCCAGCAGCCGCGGTAATACGGAGGGTGCGAGCGTTAATCGGAATTACTGGGCGTAAAGGGCGCGTAGGCGGCCGATCAAGTCAGATGTGAAAGCCCACGGCTTAACCGTGCGAAGTGCATCTGAAACTGGTTGGCTTGAGTATCGGAGGGGAAGGTGGAATTCCCGGTGTAGAGGTGAAATTCGTAGATATCGGGAGGAATACCGGTGGCGAAGGCGACTTTCTGGACGAATACTGAC…	Bacteria	Bacteria_Desulfobacterota	Bacteria_Desulfobacterota_Desulfobulbia	Bacteria_Desulfobacterota_Desulfobulbia_Desulfobulbales	Bacteria_Desulfobacterota_Desulfobulbia_Desulfobulbales_Desulfurivibrionaceae	Bacteria_Desulfobacterota_Desulfobulbia_Desulfobulbales_Desulfurivibrionaceae_Desulfurivibrio	Bacteria_Desulfobacterota_Desulfobulbia_Desulfobulbales_Desulfurivibrionaceae_Desulfurivibrio_unc
364	364	TGAGGAATATTGGACAATGGATGGAAATCTGATCCAGCCATGCCGCGTGCAGGATGAAGGTCCTATGGATTGTAAACTGCTTTTGTATGGGAGCAATAAGGTCTTCGTGAAGGCCGATGAGAGTACCATACGAATAAGCACCGGCTAACTCCGTGCCAGCAGCCGCGGTAATACGGAGGGTGCAAGCGTTATCCGGATTTATTGGGTTTAAAGGGTGCGTAGGCGGTGATATAAGTCAGCGGTGAAAGTTTTCAGCTCAACTGGAAAAATGCCGTTGATACTGTATCGCTGGAATATGGTTGCTGTGAGTGGAATGTGTAGTGTAGCGGTGAAATGCTTAGAGATTACACAGAATATCGATTGCGAAGGCAGCTCACAAAGCCATTATTGACGCTGAGG…	Bacteria	Bacteria_Bacteroidota	Bacteria_Bacteroidota_Bacteroidia	Bacteria_Bacteroidota_Bacteroidia_Bacteroidales	Bacteria_Bacteroidota_Bacteroidia_Bacteroidales_Rikenellaceae	Bacteria_Bacteroidota_Bacteroidia_Bacteroidales_Rikenellaceae_unc	Bacteria_Bacteroidota_Bacteroidia_Bacteroidales_Rikenellaceae_unc_unc
365	365	TGGGGAATTTTGGACAATGGGCGAAAGCCTGATCCAGCCATTCCGCGTGAGTGAAGAAGGCCTTCGGGTTGTAAAGCTCTTTCGGCAGGAAAGAAATCGTTGCTCCTAATACGAGTAATGGATGACGGTACCTGAAGAAGAAGCACCGGCTAACTACGTGCCAGCAGCCGCGGTAATACGTAGGGTGCGAGCGTTAATCGGAATTACTGGGCGTAAAGCGTGCGCAGGCGGTTTTGCAAGTCAGATGTGAAAGCCCCGGGCTCAACCTGGGAATGGCGTTTGAAACTGCAAGGCTAGAGTGTGTCAGAGGGGGGTAGAATTCCACGTGTAGCAGTGAAATGCGTAGAGATGTGGAGGAATACCGATGGCGAAGGCAGCCCCCTGGGATAACACTGACGC…	Bacteria	Bacteria_Proteobacteria	Bacteria_Proteobacteria_Gammaproteobacteria	Bacteria_Proteobacteria_Gammaproteobacteria_Burkholderiales	Bacteria_Proteobacteria_Gammaproteobacteria_Burkholderiales_Sulfuricellaceae	Bacteria_Proteobacteria_Gammaproteobacteria_Burkholderiales_Sulfuricellaceae_Ferritrophicum	Bacteria_Proteobacteria_Gammaproteobacteria_Burkholderiales_Sulfuricellaceae_Ferritrophicum_unc
366	366	TGGGGAATCTTCCGCAATGGACGAAAGTCTGACGGAGCGACGCCGCGTGAGTGATGAAGGCCCTTGGGTCGTAAAGCTCTGTCATCGGGGACGAACGGTCACATCAGGAAATGGGTGTGAATTGACGGTACCCGAGAAGGAAGCCACGGCTAACTACGTGCCAGCAGCCGCGGTAATACGTAGGTGGCGAGCGTTGTCCGGAATTATTGGGCGTAAAGCGCGCGCAGGTGGAATCTTAAGTCTGTTTTGAAAGTTCGGAGCTTAACTCCGTGATGGGATGGAAACTGGGATTCTTGAGTACCGGAGAGGAAAGCGGAATTCCCCGTGTAGCGGTGAAATGCGTAGATATGGGGAGGAACACCAGTGGCGAAGGCGGCTTTCTGGACGGTGTCTGACACT…	Bacteria	Bacteria_Firmicutes	Bacteria_Firmicutes_Negativicutes	Bacteria_Firmicutes_Negativicutes_Veillonellales-Selenomonadales	Bacteria_Firmicutes_Negativicutes_Veillonellales-Selenomonadales_Sporomusaceae	Bacteria_Firmicutes_Negativicutes_Veillonellales-Selenomonadales_Sporomusaceae_unc	Bacteria_Firmicutes_Negativicutes_Veillonellales-Selenomonadales_Sporomusaceae_unc_unc
367	367	TGGGGAATTTTGGACAATGGGGGCAACCCTGATCCAGCCATTCCGCGTGAGTGAAGAAGGCCTTCGGGTTGTAAAGCTCTTTCAGCCGGAAAGAAACGGTGCGCTCTAACATAGCGTGCTAATGACGGTACCGGCAGAAGAAGCACCGGCTAACTACGTGCCAGCAGCCGCGGTAATACGTAGGGTGCGAGCGTTAATCGGAATTACTGGGCGTAAAGCGTGCGCAGGCGGATTGTTAAGCAAGATGTGAAATCCCCGGGCTTAACCTGGGAATGGCATTTTGAACTGGCAGTCTAGAGTGTGTCAGAGGGGGGTGGAATTCCACGTGTAGCAGTGAAATGCGTAGATATGTGGAGGAACACCAATGGCGAAGGCAGCCCCCTGGGATGACACTGACGC…	Bacteria	Bacteria_Proteobacteria	Bacteria_Proteobacteria_Gammaproteobacteria	Bacteria_Proteobacteria_Gammaproteobacteria_Burkholderiales	Bacteria_Proteobacteria_Gammaproteobacteria_Burkholderiales_Hydrogenophilaceae	Bacteria_Proteobacteria_Gammaproteobacteria_Burkholderiales_Hydrogenophilaceae_Thiobacillus	Bacteria_Proteobacteria_Gammaproteobacteria_Burkholderiales_Hydrogenophilaceae_Thiobacillus_unc
368	368	TGGGGAATTTTGGACAATGGGCGAAAGCCTGATCCAGCAATGCCGCGTGCAGGATGAAGGCCTTCGGGTTGTAAACTGCTTTTGTACGGAACGAAACGGTCTCTTCTAATAAAGGAGGCTAATGACGGTACCGTAAGAATAAGCACCGGCTAACTACGTGCCAGCAGCCGCGGTAATACGTAGGGTGCGAGCGTTAATCGGAATTACTGGGCGTAAAGCGTGCGCAGGCGGTTATATAAGACAGATGTGAAATCCCCGGGCTCAACCTGGGACCTGCATTTGTGACTGTATAGCTAGAGTACGGTAGAGGGGGATGGAATTCCGCGTGTAGCAGTGAAATGCGTAGATATGCGGAGGAACACCGATGGCGAAGGCAATCCCCTGGACCTGTACTGACGC…	Bacteria	Bacteria_Proteobacteria	Bacteria_Proteobacteria_Gammaproteobacteria	Bacteria_Proteobacteria_Gammaproteobacteria_Burkholderiales	Bacteria_Proteobacteria_Gammaproteobacteria_Burkholderiales_Comamonadaceae	Bacteria_Proteobacteria_Gammaproteobacteria_Burkholderiales_Comamonadaceae_Rhodoferax	Bacteria_Proteobacteria_Gammaproteobacteria_Burkholderiales_Comamonadaceae_Rhodoferax_unc
369	369	TGGGGAATATTGGACAATGGGCGAAAGCCTGATCCAGCCATGCCGCGTGTGTGAAGAAGGTCTTCGGATTGTAAAGCACTTTAAGTTGGGAGGAAGGGCAGTAAATTAATACTTTGCTGTTTTGACGTTACCGACAGAATAAGCACCGGCTAACTCTGTGCCAGCAGCCGCGGTAATACAGAGGGTGCAAGCGTTAATCGGAATTACTGGGCGTAAAGCGCGCGTAGGTGGTTAGTTAAGTTGGATGTGAAATCCCCGGGCTCAACCTGGGAACTGCATTCAAAACTGACTGACTAGAGTATGGTAGAGGGTGGTGGAATTTCCTGTGTAGCGGTGAAATGCGTAGATATAGGAAGGAACACCAGTGGCGAAGGCGACCACCTGGACTGATACTGACAC…	Bacteria	Bacteria_Proteobacteria	Bacteria_Proteobacteria_Gammaproteobacteria	Bacteria_Proteobacteria_Gammaproteobacteria_Pseudomonadales	Bacteria_Proteobacteria_Gammaproteobacteria_Pseudomonadales_Pseudomonadaceae	Bacteria_Proteobacteria_Gammaproteobacteria_Pseudomonadales_Pseudomonadaceae_Pseudomonas	Bacteria_Proteobacteria_Gammaproteobacteria_Pseudomonadales_Pseudomonadaceae_Pseudomonas_brenneri/fluorescens/panacis/proteolytica
370	370	TGGGGAATCTTGCGCAATGGGCGAAAGCCTGACGCAGCAACGCCGCGTGAACGATGAAGGCCTTAGGGTCGTAAAGTTCTGTCAAGGGGGAAGAAGATCTGACGGTACCCCTGGAGGAAGCTCCGGCTAACTACGTGCCAGCAGCCGCGGTAATACGTAGGGAGCAAGCGTTGTCCGGAATTACTGGGCGTAAAGGGCGTGTAGGCGGTCAATCAAGTCAGGTGTGAAAATCCAAGGCTCAACCTTGGACGTGCATTTGAAACTGGTTGACTTGAGTGCAGGAGAGGAAAGTGGAATTCCCAGTGTAGCGGTGAAATGCGTAGATATTGGGAGGAACACCAGTGGCGAAGGCGACTTTCTGGTCTGTAACTGACGCTGAGGCGCGAAAGCTAGGGGAGC…	Bacteria	Bacteria_Firmicutes	Bacteria_Firmicutes_Dethiobacteria	Bacteria_Firmicutes_Dethiobacteria_Dethiobacterales	Bacteria_Firmicutes_Dethiobacteria_Dethiobacterales_Dethiobacteraceae	Bacteria_Firmicutes_Dethiobacteria_Dethiobacterales_Dethiobacteraceae_Dethiobacter	Bacteria_Firmicutes_Dethiobacteria_Dethiobacterales_Dethiobacteraceae_Dethiobacter_unc
371	371	TAGGGAATATTGGGCAATGGAGGAAACTCTGACCCAGCCATGCCGCGTGCAGGATGACGGCCCTCTGGGTTGTAAACTGCTTTTATACGGGAAGAAAAAATAGTACGTGTACTATACTGACGGTACCGTAAGAATAAGGATCGGCTAACTCCGTGCCAGCAGCCGCGGTAATACGGAGGATCCAAGCGTTGTCCGGATTTATTGGGTTTAAAGGGTGCGTAGGCGGATTTTTAAGTCAGTGGTGAAAGCCTGCAGCTCAACTGTAGAATTGCCATTGAAACTGAAAATCTTGAATTTGGTTAAAGTAGGCGGAATGTATCATGTAGCGGTGAAATGCTTAGATATGATACAGAACACCGATAGCGAAGGCAGCTTGCTGAACCAATATTGACGCTGAGG…	Bacteria	Bacteria_Bacteroidota	Bacteria_Bacteroidota_Bacteroidia	Bacteria_Bacteroidota_Bacteroidia_Sphingobacteriales	Bacteria_Bacteroidota_Bacteroidia_Sphingobacteriales_NS11-12_marine_group	Bacteria_Bacteroidota_Bacteroidia_Sphingobacteriales_NS11-12_marine_group_unc	Bacteria_Bacteroidota_Bacteroidia_Sphingobacteriales_NS11-12_marine_group_unc_unc
372	372	TGGGGAATTTTGGACAATGGGCGCAAGCCTGATCCAGCAATGCCGCGTGCAGGATGAAGGCCTTCGGGTTGTAAACTGCTTTTGTACGGAACGAAACGGTCTGCCCTAATACGGTGGGCTAATGACGGTACCGTAAGAATAAGCACCGGCTAACTACGTGCCAGCAGCCGCGGTAATACGTAGGGTGCGAGCGTTAATCGGAATTACTGGGCGTAAAGCGTGCGCAGGCGGTTTTGTAAGACAGATGTGAAATCCCCGGGCTCAACCTGGGACCTGCATTTGTGACTGCAAAGCTAGAGTACGGTAGAGGGGGATGGAATTCCGCGTGTAGCAGTGAAATGCGTAGATATGCGGAGGAACACCGATGGCGAAGGCAATCCCCTGGACCTGTACTGACGC…	Bacteria	Bacteria_Proteobacteria	Bacteria_Proteobacteria_Gammaproteobacteria	Bacteria_Proteobacteria_Gammaproteobacteria_Burkholderiales	Bacteria_Proteobacteria_Gammaproteobacteria_Burkholderiales_Comamonadaceae	Bacteria_Proteobacteria_Gammaproteobacteria_Burkholderiales_Comamonadaceae_Rhodoferax	Bacteria_Proteobacteria_Gammaproteobacteria_Burkholderiales_Comamonadaceae_Rhodoferax_unc
373	373	TGAGGAATTTTGCGCAATGGGGGAAACCCTGACGCAGCAACGCCGCGTGAGTGATGAAGGCTTTCGGGTCGTAAAGCTCTGTCAAGTGGGAAGAAGTTGTGCATGGCTAATACCTGTGCACATTGACGGTACCACTGAAGGAAGCACCGGCTAACTCCGTGCCAGCAGCCGCGGTAATACGGAGGGTGCAAGCGTTATTCGGATTTACTGGGCGTAAAGGGCGCGTAGGCGGCTTGATAAGTCAGTCGTGAAAGCCCGGGGCTCAACCCCGGAAGTGCGATTGAAACTATCAGGCTTGAGTATGGTAGAGGGAAGTGGAATTCCAGGTGTAGCGGTGAAATGCGTAGATATCTGGAGGAACACCGGTGGCGAAGGCGACTTCCTGGACCAATACTGACG…	Bacteria	Bacteria_Desulfobacterota	Bacteria_Desulfobacterota_Desulfobacteria	Bacteria_Desulfobacterota_Desulfobacteria_Desulfobacterales	Bacteria_Desulfobacterota_Desulfobacteria_Desulfobacterales_Desulfosarcinaceae	Bacteria_Desulfobacterota_Desulfobacteria_Desulfobacterales_Desulfosarcinaceae_unc	Bacteria_Desulfobacterota_Desulfobacteria_Desulfobacterales_Desulfosarcinaceae_unc_unc
374	374	TGGGGAATTTTGGACAATGGGCGCAAGCCTGATCCAGCCATGCCGCGTGCGGGACGAAGGCCTTCGGGTTGTAAACCGCTTTCAGCCGGAAAGAAATCGCTTTTCCTAATACGGGAAGTGGATGACGGTACCGGAAGAAGAAGCACCGGCTAACTACGTGCCAGCAGCCGCGGTAATACGTAGGGTGCGAGCGTTAATCGGAATTACTGGGCGTAAAGGGTGCGCAGGCGGTTTTGTAAGCCAGGCGTGAAATCCCCGGGCTTAACCTGGGAACTGCGTTTGGAACTGCAAGACTAGAGTGTGTCAGAGGGGGGTGGAATTCCACGTGTAGCAGTGAAATGCGTAGATATGTGGAGGAACACCGATGGCGAAGGCAGCCCCCTGGGATAACACTGACGC…	Bacteria	Bacteria_Proteobacteria	Bacteria_Proteobacteria_Gammaproteobacteria	Bacteria_Proteobacteria_Gammaproteobacteria_Burkholderiales	Bacteria_Proteobacteria_Gammaproteobacteria_Burkholderiales_Hydrogenophilaceae	Bacteria_Proteobacteria_Gammaproteobacteria_Burkholderiales_Hydrogenophilaceae_unc	Bacteria_Proteobacteria_Gammaproteobacteria_Burkholderiales_Hydrogenophilaceae_unc_unc
375	375	TAAGGAATATTGGTCAATGGGCGCAAGCCTGAACCAGCCATGCCGCGTGCAGGAAGACGGCCTTATGGGTTGTAAACTGCTTTTGTCAGGGAATAAACCTATCTACGTGTAGATAGCTGAATGTACCTGAAGAATAAGCATCGGCTAACTCCGTGCCAGCAGCCGCGGTAATACGGAGGATGCAAGCGTTATCCGGATTCATTGGGTTTAAAGGGTGCGCAGGCGGGTTTGTAAGTCAGGGGTGAAATGTAACGGCTCAACCGTTGAACTGCCTTTGATACTGCAAGTCTTGAATATAGTTGAAGTGGGCGGAATGTAGCATGTAGCGGTGAAATGCATAGATATGCTACAGAACACCGATAGCGAAGGCAGCTCACTAAACTATTATTGACGCTCATG…	Bacteria	Bacteria_Bacteroidota	Bacteria_Bacteroidota_Bacteroidia	Bacteria_Bacteroidota_Bacteroidia_Sphingobacteriales	Bacteria_Bacteroidota_Bacteroidia_Sphingobacteriales_Lentimicrobiaceae	Bacteria_Bacteroidota_Bacteroidia_Sphingobacteriales_Lentimicrobiaceae_Lentimicrobium	Bacteria_Bacteroidota_Bacteroidia_Sphingobacteriales_Lentimicrobiaceae_Lentimicrobium_unc
376	376	TCGGGAATATTGGTCAATGGGGGAAACCCTGAACCAGCAATGCCGCGTGAGTGATGAAGGTTTTCGGATCGTAAAGCTCTGTCTTTGGGGACGAAGAAAGTGACGGTACCCAAGGAGGAAGCCCCGGCTAACTACGTGCCAGCAGCCGCGGTAATACGTAGGGGGCGAGCGTTGTCCGGAATTACTGGGCGTAAAGGGCGAGTAGGCGGTTATGTAAGTCAGATGTGAAATACCGGGGCTTAACCCCGGGGCTGCATTTGAAACTGTATAGCTTGAGTGCAGGAGAGGAAAGTGGAATTCCCAGTGTAGCGGTGATATGCGTAGATATTGGGAGGAACACCAGTGGCGAAGGCGACTTTCTGGACTGTAACTGACGCTGAGGCGCGAAAGCGTGGGGAG…	Bacteria	Bacteria_Firmicutes	Bacteria_Firmicutes_Thermoanaerobacteria	Bacteria_Firmicutes_Thermoanaerobacteria_Thermoanaerobacterales	Bacteria_Firmicutes_Thermoanaerobacteria_Thermoanaerobacterales_SRB2	Bacteria_Firmicutes_Thermoanaerobacteria_Thermoanaerobacterales_SRB2_unc	Bacteria_Firmicutes_Thermoanaerobacteria_Thermoanaerobacterales_SRB2_unc_unc
377	377	TGGGGAATTTTGGACAATGGGCGCAAGCCTGATCCAGCAATGCCGCGTGCAGGATGAAGGCCTTCGGGTTGTAAACTGCTTTTGTACGGAACGAAACGGTCTGCCTTAATACGGTGGGCTAATGACGGTACCGTAAGAATAAGCACCGGCTAACTACGTGCCAGCAGCCGCGGTAATACGTAGGGTGCGAGCGTTAATCGGAATTACTGGGCGTAAAGCGTGCGCAGGCGGTTATATAAGACAGATGTGAAATCCCCGGGCTCAACCTGGGACCTGCATTTGTGACTGTATAGCTAGAGTACGGTAGAGGGGGATGGAATTCCGCGTGTAGCAGTGAAATGCGTAGATATGCGGAGGAACACCGATGGCGAAGGCAATCCCCTGGACCTGTACTGACGC…	Bacteria	Bacteria_Proteobacteria	Bacteria_Proteobacteria_Gammaproteobacteria	Bacteria_Proteobacteria_Gammaproteobacteria_Burkholderiales	Bacteria_Proteobacteria_Gammaproteobacteria_Burkholderiales_Comamonadaceae	Bacteria_Proteobacteria_Gammaproteobacteria_Burkholderiales_Comamonadaceae_Rhodoferax	Bacteria_Proteobacteria_Gammaproteobacteria_Burkholderiales_Comamonadaceae_Rhodoferax_unc
378	378	TAAGGAATATTGGTCAATGGAGGAAACTCTGAACCAGCCATCCCGCGTGCAGGACGAAGGCCCTCTGGGTTGTAAACTGCTTTTACCAGGGAAGAAACGTGGGGACTTGTCCCTACCTGACGGTACCTGGGGAATAAGCACCGGCTAACTCCGTGCCAGCAGCCGCGGTAATACGGAGGGTGCAAGCGTTATCCGGAATCACTGGGTTTAAAGGGTGCGTAGGCGGCTTGATAAGTCAGGGGTGAAAGCTTCCCGCTCAACGGGAGAACTGCCTCTGATACTGTCAGGCTCGAATTGGGTTGAGGCAGGCGGAATGTGGCATGTAGCGGTGAAATGCTTAGATATGCCATAGAACACCGATTGCGAAGGCAGCCTGCCAAGCCTTGATTGACGCTGAGG…	Bacteria	Bacteria_Bacteroidota	Bacteria_Bacteroidota_Bacteroidia	Bacteria_Bacteroidota_Bacteroidia_Chitinophagales	Bacteria_Bacteroidota_Bacteroidia_Chitinophagales_Saprospiraceae	Bacteria_Bacteroidota_Bacteroidia_Chitinophagales_Saprospiraceae_Phaeodactylibacter	Bacteria_Bacteroidota_Bacteroidia_Chitinophagales_Saprospiraceae_Phaeodactylibacter_unc
379	379	TGGGGAATTTTGGACAATGGGGGCAACCCTGATCCAGCCATTCCGCGTGAGTGAAGAAGGCCTTCGGGTTGTAAAGCTCTTTCAGCCGGAACGAAACGGTAGAGGCTAATACCCTCTGCTAATGACGGTACCGGCAGAAGAAGCACCGGCTAACTACGTGCCAGCAGCCGCGGTAATACGTAGGGTGCGAGCGTTAATCGGAATTACTGGGCGTAAAGCGTGCGCAGGCGGATTGTTAAGCAAGATGTGAAATCCCCGGGCTTAACCTGGGAATGGCATTTTGAACTGGCAGTCTAGAGTGTGTCAGAGGGGGGTGGAATTCCACGTGTAGCAGTGAAATGCGTAGATATGTGGAGGAACACCAATGGCGAAGGCAGCCCCCTGGGATAACACTGACGC…	Bacteria	Bacteria_Proteobacteria	Bacteria_Proteobacteria_Gammaproteobacteria	Bacteria_Proteobacteria_Gammaproteobacteria_Burkholderiales	Bacteria_Proteobacteria_Gammaproteobacteria_Burkholderiales_Hydrogenophilaceae	Bacteria_Proteobacteria_Gammaproteobacteria_Burkholderiales_Hydrogenophilaceae_Thiobacillus	Bacteria_Proteobacteria_Gammaproteobacteria_Burkholderiales_Hydrogenophilaceae_Thiobacillus_unc
380	380	TGAGGAATATTGGTCAATGGGAGCAATCCTGAACCAGCAATGCCGCGTGTGGGATGACAGGGCTCAGCCTTGTAAACCACTGTCGGATGGGACGAAAAGAGGCCACGGGCCTCCGGGACGGTACCATCAAAGGAAGGGTCGGCTAACTACGTGCCAGCAGCCGCGGTAATACGTAGGACCCGAGCGTTGTCCGGAATTACTGGGTATAAAGGGTGCGTAGGCGGTCTTGTGCGTCAGAGGTGAAATCTCCGGGCTTAACCCGGATGGTGCCTTTGATACGGCAGGACTTGAGTGCGAGAGAGGATGATGGAATTCCTGGTGTAGCGGTGAAATGCGTAGATATCAGGAGGAACACCGGTGGCGAAGGCGGTCATCTGGCTCGTAACTGACGCTGAGGCA…	Bacteria	Bacteria_Bacteroidota	Bacteria_Bacteroidota_Kapabacteria	Bacteria_Bacteroidota_Kapabacteria_Kapabacteriales	Bacteria_Bacteroidota_Kapabacteria_Kapabacteriales_unc	Bacteria_Bacteroidota_Kapabacteria_Kapabacteriales_unc_unc	Bacteria_Bacteroidota_Kapabacteria_Kapabacteriales_unc_unc_unc
381	381	TGAGGAATATTGGGCAATGCTCGCAAGAGTGACCCAGCAACGCCGCGTGGAGGATGAAGGTCGTAAGATCGTAAACTCCTGTGAGAAGGGAAGAATAACCGGATTTCGTAAGGAATTCGGCTTGACTGTACCTTCAGAGGAAGCCCCGGCTAACTACGTGCCAGCAGCCGCGGTAATACGTAGGGGGCAAGCGTTGTCCGGATTTACTGGGTGTAAAGGGCGCGTAGGCGGACTTGTAAGTCAGAGGTGAAACCCTACAGCTCAACTGTAGAACTGCCTTTGATACTGCAAGTCTTGAGTGCAGAAGAGAAAAGTGGAATTCCAGGTGTAGTAGTGAAATACGTAGATATCTGGAAGAATACCAGTTGCGAAGGCGGCTTTTTGGTCTGTCACTGACGC…	Bacteria	Bacteria_Bacteroidota	Bacteria_Bacteroidota_Ignavibacteria	Bacteria_Bacteroidota_Ignavibacteria_Ignavibacteriales	Bacteria_Bacteroidota_Ignavibacteria_Ignavibacteriales_Ignavibacteriaceae	Bacteria_Bacteroidota_Ignavibacteria_Ignavibacteriales_Ignavibacteriaceae_Ignavibacterium	Bacteria_Bacteroidota_Ignavibacteria_Ignavibacteriales_Ignavibacteriaceae_Ignavibacterium_unc
382	382	TGGGGAATTTTGGACAATGGGGGCAACCCTGATCCAGCCATTCCGCGTGAGTGAAGAAGGCCTTCGGGTTGTAAAGCTCTTTCAGCGGGGACGAAACGGCAGGCCTTAATACGGTCTGTTACTGACGGTACCCGCAGAAGAAGCACCGGCTAACTACGTGCCAGCAGCCGCGGTAATACGTAGGGTGCGAGCGTTAATCGGAATTACTGGGCGTAAAGCGTGCGCAGGCGGTTCTATAAGACAGATGTGAAATCCCCGGGCTTAACCTGGGAACTGCGTTTGTGACTGTAGGACTTGAGTGTAGCAGAGGGGGGTGGAATTCCACGTGTAGCAGTGAAATGCGTAGAGATGTGGAGGAACACCGATGGCGAAGGCAGCCCCCTGGGTTAACACTGACGC…	Bacteria	Bacteria_Proteobacteria	Bacteria_Proteobacteria_Gammaproteobacteria	Bacteria_Proteobacteria_Gammaproteobacteria_Burkholderiales	Bacteria_Proteobacteria_Gammaproteobacteria_Burkholderiales_Rhodocyclaceae	Bacteria_Proteobacteria_Gammaproteobacteria_Burkholderiales_Rhodocyclaceae_Sulfuritalea	Bacteria_Proteobacteria_Gammaproteobacteria_Burkholderiales_Rhodocyclaceae_Sulfuritalea_unc
383	383	TGAGGAATATTGGTCAATGGGCGCAAGCCTGAACCAGCCATGCCGCGTGCGGGAAGAAGGCGCTACGCGTCGTAAACCGCTTTTGTCTGGGGGTAACCGCAGGGACGTGTCCCTGCCTGCAAGTACCAGACGAATAAGGGTCGGCTAACTCCGTGCCAGCAGCCGCGGTAATACGGAGGACCCGAGCGTTATCCGGATTCATTGGGTTTAAAGGGTGCGTAGGCGGCCCGGTCAGTCAGCGGTGAAATGCCTGCGCTTCACGCAGGAACTGCCGTTGATACTGCCGGGCTAGAATCTTAGCGAGGCGGGCGGAATGCGCAGTGTAGCGGTGAAATGCATAGATATTGCGCAGAACGCCGATTGGGGAGCCAGCTCGCCAGCTGAGTATTGACGCTGAGG…	Bacteria	Bacteria_Bacteroidota	Bacteria_Bacteroidota_Bacteroidia	Bacteria_Bacteroidota_Bacteroidia_Bacteroidales	Bacteria_Bacteroidota_Bacteroidia_Bacteroidales_Williamwhitmaniaceae	Bacteria_Bacteroidota_Bacteroidia_Bacteroidales_Williamwhitmaniaceae_Acetobacteroides	Bacteria_Bacteroidota_Bacteroidia_Bacteroidales_Williamwhitmaniaceae_Acetobacteroides_unc
384	384	TAAGGAATATTGGTCAATGGACGCAAGTCTGAACCAGCCATGCCGCGTGAAGGAAGACGGCCCTACGGGTTGTAAACTTCTTTTGTACGGGAAAAAACCACCGGTCGTGAACCGGTGCTGATGGTACCGTAAGAATAAGCATCGGCTAACTCCGTGCCAGCAGCCGCGGTAATACGGAGGATGCAAGCGTTATCCGGATTCATTGGGTTTAAAGGGTGCGCAGGCGGAATGATAAGTCAGTGGTGAAATCCTACAGCTCAACTGTAGAACTGCCATTGATACTGTTATTCTTGAGTACACTTGGAGTGGGCGGAATGTGTCATGTAGCGGTGAAATGCTTAGATATGACACAGAACACCGATCGCGAAGGCAGCTCACTAAATTGTAACTGACGCTCAT…	Bacteria	Bacteria_Bacteroidota	Bacteria_Bacteroidota_Bacteroidia	Bacteria_Bacteroidota_Bacteroidia_Sphingobacteriales	Bacteria_Bacteroidota_Bacteroidia_Sphingobacteriales_Lentimicrobiaceae	Bacteria_Bacteroidota_Bacteroidia_Sphingobacteriales_Lentimicrobiaceae_unc	Bacteria_Bacteroidota_Bacteroidia_Sphingobacteriales_Lentimicrobiaceae_unc_unc
385	385	TCGAGAATATTCGTCAATGCCCGAAAGGGTGAACGAGCGACGCCGCGTGCGGGATGAAGGCCTTCGGGTCGTAAACCGCTTTTCTTAGGGAAGAATGTAATGACGGTACCTAAGGAATAAGAGGCTACTAACTCTGTGCCAGCAGTAGCGGTAATACAGAGGCCTCAAGCGTTATCCGGATTTATTGGGCGTAAAGAGCATGTAGGCGGATATGTTAGTCGGATGTCAAATCTCAGGGCTCAACCCTGAAACTGCATTCGAAACGGCATATCTAGAGACAGTCAGAGATCAATGGAACGTATGGTGTAGCAGTGAAATGCGTTGATATCATACGGAACACCAAAGGCGAAGGCATTTGGTTAGGGCTGTTCTGACGCTGAGATGCGAAAGCGTGGGTAG…	Bacteria	Bacteria_Patescibacteria	Bacteria_Patescibacteria_Parcubacteria	Bacteria_Patescibacteria_Parcubacteria_Candidatus_Moranbacteria	Bacteria_Patescibacteria_Parcubacteria_Candidatus_Moranbacteria_unc	Bacteria_Patescibacteria_Parcubacteria_Candidatus_Moranbacteria_unc_unc	Bacteria_Patescibacteria_Parcubacteria_Candidatus_Moranbacteria_unc_unc_unc
386	386	CTAAGAATATTCCGCAATGGACGAAAGTCTGACGGAGCGACGCCGCGTGGATGATGAAGGCCGGAAGGTTGTAAAATCCTTTTGTCGGGGAAGAATAAGCATGGGAGGGAATGCCCGTGTGATGACATGAACCGGCGAATAAGCCCCGGCTAACTACGTGCCAGCAGCCGCGGTAACACGTAGGGGGCGAGCGTTGTTCGGAATTACTGGGCGTAAAGGGCATGTAGGCGGTTTTGTAAGCCTGACGTGAAAGGCTATGGCTCAACCATGGCACTGCGTTGGGAACTGCGAGACTTGAGTCACGGAGAGGGAGCTGGAATTCCAGGTGTAGGGGTGAAATCTGTAGATATCTGGAAGAACACCAGTGGCGAAGGCGAGCTCCTGGCCGATGACTGACGC…	Bacteria	Bacteria_Spirochaetota	Bacteria_Spirochaetota_Spirochaetia	Bacteria_Spirochaetota_Spirochaetia_Spirochaetales	Bacteria_Spirochaetota_Spirochaetia_Spirochaetales_Spirochaetaceae	Bacteria_Spirochaetota_Spirochaetia_Spirochaetales_Spirochaetaceae_unc	Bacteria_Spirochaetota_Spirochaetia_Spirochaetales_Spirochaetaceae_unc_unc
387	387	TCGGGAATTTTGGGCAATGGGCGAAAGCCTGACCCAGCAACGCCGCGTGAAGGATGAAGTATTTCGGTATGTAAACTTCGAAAGAATGGGAAGAATCAATGACGGTACCATTTATAAGGTCCGGCTAACTACGTGCCAGCAGCCGCGGTAATACGTAGGGACCAAGCGTTGTTCGGATTTACTGGGCGTAAAGGGCGCGTAGGCGGCGTGGTAAGTCACTTGTGAAATCTCTGAGCTTAACTCAGAACGGCCAAGTGATACTGCTGTGCTAGAGTGCAGAAGGGGCAATCGGAATTCTTGGTGTAGCGGTGAAATGCGTAGATATCAAGAGGAACACCTGAGGTGAAGACGGGTTGCTGGGCTGACACTGACGCTGAGGCGCGAAAGCCAGGGGAGCAA…	Bacteria	Bacteria_Acidobacteriota	Bacteria_Acidobacteriota_Blastocatellia	Bacteria_Acidobacteriota_Blastocatellia_Blastocatellales	Bacteria_Acidobacteriota_Blastocatellia_Blastocatellales_Blastocatellaceae	Bacteria_Acidobacteriota_Blastocatellia_Blastocatellales_Blastocatellaceae_JGI_0001001-H03	Bacteria_Acidobacteriota_Blastocatellia_Blastocatellales_Blastocatellaceae_JGI_0001001-H03_unc
388	388	TGGGGAATATTGGACAATGGGGGCAACCCTGATCCAGCCATGCCGCGTGAGTGATGAAGGCCTTCGGGTTGTAAAGCTCTTTTGGCGGGGACGATGATGACGGTACCCGCAGAATAAGCCCCGGCTAACTTCGTGCCAGCAGCCGCGGTAAGACGAAGGGGGCTAGCGTTGTTCGGAATTACTGGGCGTAAAGCGCGTGTAGGCGGTTTTCCAAGTTGGGTGTGAAAGCCTTGGGCTTAACCCAAGAAATGCACTCAGTACTGGAAGACTAGAGGACCGGAGAGGATAGTGGAATTCCCAGTGTAGTGGTGAAATACGTAGAGATTGGGAAGAACACCAGTGGCGAAGGCGGCTATCTGGACGGTTTCTGACGCTAAGACGCGAAAGCGTGGGGAGCAA…	Bacteria	Bacteria_Proteobacteria	Bacteria_Proteobacteria_Alphaproteobacteria	Bacteria_Proteobacteria_Alphaproteobacteria_Reyranellales	Bacteria_Proteobacteria_Alphaproteobacteria_Reyranellales_Reyranellaceae	Bacteria_Proteobacteria_Alphaproteobacteria_Reyranellales_Reyranellaceae_Reyranella	Bacteria_Proteobacteria_Alphaproteobacteria_Reyranellales_Reyranellaceae_Reyranella_unc
389	389	TGGGGAATTTTACGCAATGGGCGAAAGCCTGACGTAGCGACACCGCGTGAGCGAAGAAGCCCCTTGGGGTGTAAAGCTCTGTCAGCTGGAACGAAAAAAATGACGGTACCAGCAGAGGAAGCATCGGCTAACTACGTGCCAGCAGCCGCGGTAAGACGTAGGATGCAAGCGTTGTCCGGATTTATTGGGCGTAAAGAGTTCGTAGGTGGTTTGTTAAGTTTGGTGTTAAAGATTGGGGCTCAACCCTGAAACTGCACTGAATACTGGCAGACTCGAGTGTGGTAGAGGCTAGTGGAATTCCCAGTGTAGCGGTGAAATGCGTAGATATTGGGAAGAACACCGGTGGCGTAGGCGACTAGCTGGGCCATAACTGACACTGAGGAACGAAAGCCAGGGGAG…	Bacteria	Bacteria_Cyanobacteria	Bacteria_Cyanobacteria_Vampirivibrionia	Bacteria_Cyanobacteria_Vampirivibrionia_Obscuribacterales	Bacteria_Cyanobacteria_Vampirivibrionia_Obscuribacterales_Obscuribacteraceae	Bacteria_Cyanobacteria_Vampirivibrionia_Obscuribacterales_Obscuribacteraceae_Candidatus_Obscuribacter	Bacteria_Cyanobacteria_Vampirivibrionia_Obscuribacterales_Obscuribacteraceae_Candidatus_Obscuribacter_unc
390	390	TGAGGAATTTTGCGCAATGGGGGAAACCCTGACGCAGCAACGCCGCGTGAGTGAAGAAGGCTTTCGGGTCGTAAAGCTCTGTCAAGAGGGAAGAAAGTGGGAGATGGTAATACTGTTTTCTATTGACGGTACCTCTGAAGGAAGCACCGGCTAACTCCGTGCCAGCAGCCGCGGTAATACGGGGGGTGCAAGCGTTATTCGGATTTATTGGGCGTAAAGAGCGCGTAGGCGGTTTACCAAGTCAGATGTGAAAGCCCTGGGCTCAACCTGGGAAGTGCATTTGAAACTAGTAGACTTGAGTATGGGAGAGGGAAGTGGAATTCCTGGTGTAGAGGTGAAATTCGTAGATATCAGGAGGAACACCGGTGGCGAAGGCGACTTCCTGGACCAATACTGACG…	Bacteria	Bacteria_Desulfobacterota	Bacteria_Desulfobacterota_Desulfobacteria	Bacteria_Desulfobacterota_Desulfobacteria_Desulfobacterales	Bacteria_Desulfobacterota_Desulfobacteria_Desulfobacterales_Desulfosarcinaceae	Bacteria_Desulfobacterota_Desulfobacteria_Desulfobacterales_Desulfosarcinaceae_Desulfatirhabdium	Bacteria_Desulfobacterota_Desulfobacteria_Desulfobacterales_Desulfosarcinaceae_Desulfatirhabdium_unc
391	391	TGGGGAATATTGGACAATGGGCGAAAGCCTGATCCAGCCATGCCGCGTGTGTGAAGAAGGTCTTCGGATTGTAAAGCACTTTAAGTTGGGAGGAAGGGTAGTAACTTAATACGTTGCTGCTTTGACGTTACCGACAGAATAAGCACCGGCTAACTTCGTGCCAGCAGCCGCGGTAATACGAAGGGTGCAAGCGTTAATCGGAATTACTGGGCGTAAAGCGCGCGTAGGTGGTTCAGTAAGTTGGATGTGAAATCCCCGGGCTCAACCTGGGAACTGCATCCAAAACTGCTGAACTAGAGTACGGTAGAGGGTGGTGGAATTTCCTGTGTAGCGGTGAAATGCGTAGATATAGGAAGGAACACCAGTGGCGAAGGCGACCACCTGGACTGATACTGACAC…	Bacteria	Bacteria_Proteobacteria	Bacteria_Proteobacteria_Gammaproteobacteria	Bacteria_Proteobacteria_Gammaproteobacteria_Pseudomonadales	Bacteria_Proteobacteria_Gammaproteobacteria_Pseudomonadales_Pseudomonadaceae	Bacteria_Proteobacteria_Gammaproteobacteria_Pseudomonadales_Pseudomonadaceae_Pseudomonas	Bacteria_Proteobacteria_Gammaproteobacteria_Pseudomonadales_Pseudomonadaceae_Pseudomonas_unc
392	392	TAAGGAATATTGCGCAATGGGCGAAAGCCTGACGCAGCGACGCCGCGTGGGGGATGAAGGTCTTCGGATTGTAAACCCCTTTCGGGAGGGAAGATGGAATGGGGTAACCCATTCGGACGGTACCTCCAGAAGCAGCCACGGCTAACTTCGTGCCAGCAGCCGCGGTAATACGAAGGTGGCAAGCGTTATTCGGATTTACTGGGCGTACAGGGAGCGTAGGCGGTTCGGTAAGCCCTTTGTGAAATCTCCAGGCTTAACCTGGAAAAGTCGGAGGGGACTGCCGGGCTAGAGGACGGGAGAGGAGCGCGGAATTCCCGGTGTAGCGGTGAAATGCGTAGAGATCGGGAGGAAGGCCGGTGGCGAAGGCGGCGCTCTGGAACGTTTCTGACGCTGAGGCTC…	Bacteria	Bacteria_Nitrospirota	Bacteria_Nitrospirota_Nitrospiria	Bacteria_Nitrospirota_Nitrospiria_Nitrospirales	Bacteria_Nitrospirota_Nitrospiria_Nitrospirales_Nitrospiraceae	Bacteria_Nitrospirota_Nitrospiria_Nitrospirales_Nitrospiraceae_Nitrospira	Bacteria_Nitrospirota_Nitrospiria_Nitrospirales_Nitrospiraceae_Nitrospira_unc
393	393	TGGGGAATATTGGGCAATGGAGGGAACTCTGACCCAGCGACGCCGCGTGCGGGATGAAGGCCTTCGGGTTGTAAACCGCTTTCAGCAGGGAAGAAGCGAAAGTGACGGTACCTGCAGAAGAAGCACCGGCTAACTATGTGCCAGCAGCCGCGGTAATACATAGGGTGCAAGCGTTGTCCGGAATTATTGGGCGTAAAGAGCTCGTAGGTGGTTCGTCACGTCGGATGTGAAAATCTGGGGCTTAACCCCAGACCTGCATTCGATACGGGCGAGCTAGAGTGTGGTAGGGGAGACTGGAATTCCTGGTGTAGCGGTGGAATGCGCAGATATCAGGAGGAACACCAATGGCGAAGGCAGGTCTCTGGGCCATTACTGACACTGAGGAGCGAAAGCGTGGGG…	Bacteria	Bacteria_Actinobacteriota	Bacteria_Actinobacteriota_Actinobacteria	Bacteria_Actinobacteriota_Actinobacteria_Frankiales	Bacteria_Actinobacteriota_Actinobacteria_Frankiales_Sporichthyaceae	Bacteria_Actinobacteriota_Actinobacteria_Frankiales_Sporichthyaceae_Candidatus_Planktophila	Bacteria_Actinobacteriota_Actinobacteria_Frankiales_Sporichthyaceae_Candidatus_Planktophila_unc
394	394	TGGGGAATATTGGACAATGGGCGAAAGCCTGATCCAGCCATGCCGCGTGAGTGATGAAGGCCCTAGGGTTGTAAAGCTCTTTCGCCAGGGACGATAATGACGGTACCTGGATAAGAAGCCCCGGCTAACTTCGTGCCAGCAGCCGCGGTAATACGAAGGGGGCTAGCGTTGTTCGGATTTACTGGGCGTAAAGCGCACGTAGGCGGATTTTTAAGTCAGAGGTGAAATCCCAAGGCTCAACCTTGGAACTGCCTTTGATACTGGAAGTCTCGAGTCCGGGAGAGGTGAGTGGAACTGCGAGTGTAGAGGTGAAATTCGTAGATATTCGCAAGAACACCAGTGGCGAAGGCGGCTCACTGGCCCGGTACTGACGCTGAGGTGCGAAAGCGTGGGGAGCAA…	Bacteria	Bacteria_Proteobacteria	Bacteria_Proteobacteria_Alphaproteobacteria	Bacteria_Proteobacteria_Alphaproteobacteria_Rhizobiales	Bacteria_Proteobacteria_Alphaproteobacteria_Rhizobiales_Beijerinckiaceae	Bacteria_Proteobacteria_Alphaproteobacteria_Rhizobiales_Beijerinckiaceae_Methylocystis	Bacteria_Proteobacteria_Alphaproteobacteria_Rhizobiales_Beijerinckiaceae_Methylocystis_rosea
395	395	TGGGGAATTTTGGACAATGGGCGCAAGCCTGATCCAGCCATTCCGCGTGAGTGAAGAAGGCCTTCGGGTTGTAAAGCTCTTTCGCAAGGGAAGAAAACTTATCCTCTAACATAGGATGAGGTTGACGGTACCTTGATAAGAAGCACCGGCTAACTACGTGCCAGCAGCCGCGGTAATACGTAGGGTGCGAGCGTTAATCGGAATTACTGGGCGTAAAGCGTGCGCAGGCGGTTTTGTAAGTCAGATGTGAAATCCCCGAGCTCAACTTGGGAACTGCGTCCGAAACTACAAGACTAGAATATGTCAGAGGGGGGTAGAATTCCACGTGTAGCAGTGAAATGCGTAGAGATGTGGAGGAATACCAATGGCGAAGGCAGCCCCCTGGGATAATATTGACGC…	Bacteria	Bacteria_Proteobacteria	Bacteria_Proteobacteria_Gammaproteobacteria	Bacteria_Proteobacteria_Gammaproteobacteria_Burkholderiales	Bacteria_Proteobacteria_Gammaproteobacteria_Burkholderiales_Methylophilaceae	Bacteria_Proteobacteria_Gammaproteobacteria_Burkholderiales_Methylophilaceae_Methylotenera	Bacteria_Proteobacteria_Gammaproteobacteria_Burkholderiales_Methylophilaceae_Methylotenera_unc
396	396	TGGGGAATTTTGCGCAATGGGCGAAAGCCTGACGCAGCAACGCCGCGTGAGTGATGAAGGCCCTCGGGTCGTAAAGCTCTGTCAGAGGGGAAGAACCTCCAATCGGTTAATATCCGGTTGGCCTGACGGTACCCTCAAAGGAAGCACCGGCTAACTCCGTGCCAGCAGCCGCGGTAATACGGAGGGTGCAAGCGTTGTTCGGAATTATTGGGCGTAAAGCGCGTGTAGGCGGTCATTTAAGTCTGATGTGAAAGCCCTGGGCTCAACCCGGGAAGTGCATTGGAAACTGGATGACTTGAATACGGGAGAGGGAAGTGGAATTTCGAGTGTAGGGGTGAAATCCGTAGATATTCGAAGGAACACCGGTGGCGAAGGCGGCTTCCTGGACCGATATTGACG…	Bacteria	Bacteria_Desulfobacterota	Bacteria_Desulfobacterota_Desulfuromonadia	Bacteria_Desulfobacterota_Desulfuromonadia_Desulfuromonadia_or	Bacteria_Desulfobacterota_Desulfuromonadia_Desulfuromonadia_or_Desulfuromonadaceae	Bacteria_Desulfobacterota_Desulfuromonadia_Desulfuromonadia_or_Desulfuromonadaceae_unc	Bacteria_Desulfobacterota_Desulfuromonadia_Desulfuromonadia_or_Desulfuromonadaceae_unc_unc
397	397	TCGAGAATAGTCTACAATGGTCGAAAGACTGATAGTGCGACGCCGCGTGAACGAAGAAGCCCTTCGGGGTGTAAAGTTCTTTTATATGTGAGCAATGGGTTCTATGTGAATAGCATGGGATCAGAGATATTAGCATATGAATAAGCAACGGCTAACTCCGTGCCAGCAGCCGCGGTAACACGGGGGTTGCAAGCGTTGTCCGGAATTACTAGGCGTAAAGGGCAGGTAGGCGGATCTATAAGTTTCATGTTAAAGGCAACGGCTTACCCGTTGTACGGCATGAGATACTGTAGATCTGGAATGCGGTTGGGGAAGACAGAATTCCTGGTGTAGCGGTGGAATGCGCAGAGATCAGGAGGAATACCGAAGGCGAAGGCAGTCTTCTAAGCCGATATTGAC…	Bacteria	Bacteria_Cloacimonadota	Bacteria_Cloacimonadota_Cloacimonadia	Bacteria_Cloacimonadota_Cloacimonadia_Cloacimonadales	Bacteria_Cloacimonadota_Cloacimonadia_Cloacimonadales_unc	Bacteria_Cloacimonadota_Cloacimonadia_Cloacimonadales_unc_unc	Bacteria_Cloacimonadota_Cloacimonadia_Cloacimonadales_unc_unc_unc
398	398	TGGGGAATTTTGGACAATGGGCGAAAGCCTGATCCAGCAATGCCGCGTGCAGGACGAAGGCCTTCGGGTTGTAAACTGCTTTTGTACGGAACGAAACGGTCCTTTCTAATACAAGGGGCTAATGACGGTACCGTAAGAATAAGCACCGGCTAACTACGTGCCAGCAGCCGCGGTAATACGTAGGGTGCGAGCGTTAATCGGAATTACTGGGCGTAAAGCGTGCGCAGGCGGTGATGTAAGACAGATGTGAAATCCCCGGGCTCAACCTGGGACCTGCATTTGTGACTGCATCGCTAGAGTACGGTAGAGGGGGATGGAATTCCGCGTGTAGCAGTGAAATGCGTAGATATGCGGAGGAACACCGATGGCGAAGGCAATCCCCTGGACCTGTACTGACGC…	Bacteria	Bacteria_Proteobacteria	Bacteria_Proteobacteria_Gammaproteobacteria	Bacteria_Proteobacteria_Gammaproteobacteria_Burkholderiales	Bacteria_Proteobacteria_Gammaproteobacteria_Burkholderiales_Comamonadaceae	Bacteria_Proteobacteria_Gammaproteobacteria_Burkholderiales_Comamonadaceae_Rhodoferax	Bacteria_Proteobacteria_Gammaproteobacteria_Burkholderiales_Comamonadaceae_Rhodoferax_unc
399	399	TGAGGAATATTGCGCAATGGGGGAAACCCTGACGCAGCGACGCCGCGTGGGTGAAGAAGGCCTTCGGGTCGTAAAGCCCTGTCAAGTGGGAAGAACGTCCTGTTAACTAATAAGTAGCAGGATTGACGGTACCACTGAAGGAAGCACCGGCTAACTCCGTGCCAGCAGCCGCGGTAATACGGAGGGTGCAAGCGTTATTCGGAATTACTGGGCGTAAAGGGCGCGTAGGCGGTCAGGTAAGTCAGGTGTGAAAGCCCTCGGCTCAACCGAGGAAGTGCACTTGAAACTATCTGACTAGAGTACGGGAGAGGAAAGTGGAATTCCCGGTGTAGAGGTGAAATTCGTAGATATCGGGAGGAACACCTATGGCGAAGGCGGCTTTCTGGACCGATACTGACG…	Bacteria	Bacteria_Desulfobacterota	Bacteria_Desulfobacterota_unc	Bacteria_Desulfobacterota_unc_unc	Bacteria_Desulfobacterota_unc_unc_unc	Bacteria_Desulfobacterota_unc_unc_unc_unc	Bacteria_Desulfobacterota_unc_unc_unc_unc_unc
400	400	TGAGGAATTTTGCACAATGGGGGAAACCCTGATGCAGCGACGCCGCGTGAGTGATGAAGGTCTTCGGATCGTAAAGCTCTGTCAGCAGGGAAGAAACGTTTGGTGGCTAATATCCATTGAATTTGACGGTACCTGCAAAGGAAGCACCGGCTAACTCTGTGCCAGCAGCCGCGGTAATACAGAGGGTGCGAGCGTTGTTCGGATTTACTGGGCGTAAAGGGCGCGTAGGCGGTTTTATAAGCCAGATGTGAAAGCCCACGGCTCAACCGTGGAAGTGCATCTGGAACTGTAAGACTTGAGTACTGGAGGGGAGTGTGGAATTCCCGGTGTAGAGGTGAAATTCGTAGATATCGGGAGGAATACCGGTGGCGAAGGCGACACTCTGGACAGATACTGACG…	Bacteria	Bacteria_Desulfobacterota	Bacteria_Desulfobacterota_Desulfobulbia	Bacteria_Desulfobacterota_Desulfobulbia_Desulfobulbales	Bacteria_Desulfobacterota_Desulfobulbia_Desulfobulbales_Desulfobulbaceae	Bacteria_Desulfobacterota_Desulfobulbia_Desulfobulbales_Desulfobulbaceae_unc	Bacteria_Desulfobacterota_Desulfobulbia_Desulfobulbales_Desulfobulbaceae_unc_unc
401	401	TGGGGAATATTGGACAATGGGCGAAAGCCTGATCCAGCCATGCCGCGTGTGTGAAGAAGGTCTTCGGATTGTAAAGCACTTTAAGTTGGGAGGAAGGGCATTAACCTAATACGTTAGTGTTTTGACGTTACCGACAGAATAAGCACCGGCTAACTCTGTGCCAGCAGCCGCGGTAATACAGAGGGTGCAAGCGTTAATCGGAATTACTGGGCGTAAAGCGCGCGTAGGTGGTTTGTTAAGTTGAATGTGAAATCCCCGGGCTCAACCTGGGAACTGCATCCAAAACTGGCAAGCTAGAGTATGGTAGAGGGTAGTGGAATTTCCTGTGTAGCGGTGAAATGCGTAGATATAGGAAGGAACACCAGTGGCGAAGGCGACTACCTGGACTGATACTGACAC…	Bacteria	Bacteria_Proteobacteria	Bacteria_Proteobacteria_Gammaproteobacteria	Bacteria_Proteobacteria_Gammaproteobacteria_Pseudomonadales	Bacteria_Proteobacteria_Gammaproteobacteria_Pseudomonadales_Pseudomonadaceae	Bacteria_Proteobacteria_Gammaproteobacteria_Pseudomonadales_Pseudomonadaceae_Pseudomonas	Bacteria_Proteobacteria_Gammaproteobacteria_Pseudomonadales_Pseudomonadaceae_Pseudomonas_chlororaphis/deceptionensis/fluorescens/fragi/lundensis/psychrophila/putida/syringae/taiwanensis/weihenstephanensis
402	402	TGAGGAATTTTGCGCAATGGGGGAAACCCTGACGCAGCAACGCCGCGTGAGTGATGAAGGCCTTCGGGTCGTAAAGCTCTGTCAAGTGGGAAGAACCCGGTTGATTATAATACAATTAACCGCTGACGGTACCACTGAAGGAAGCACCGGCTAACTCCGTGCCAGCAGCCGCGGTAATACGGGGGGTGCAAGCGTTATTCGGAATCATTGGGCGTAAAGGGCGCGTAGGCGGTTTTTTAAGTCGGATGTGAAAGCCCGGGGCTTAACCCCGGAAGTGCATTTGAAACTGAAAGACTTGAGTATGGGAGAGGGAAGTGGAATTCCTGGTGTAGAGGTGAAATTCGTAGATATCAGGAGGAACACCGGTGGCGAAGGCGACTTCCTGGACCAATACTGACG…	Bacteria	Bacteria_Desulfobacterota	Bacteria_Desulfobacterota_Desulfobacteria	Bacteria_Desulfobacterota_Desulfobacteria_Desulfobacterales	Bacteria_Desulfobacterota_Desulfobacteria_Desulfobacterales_Desulfosarcinaceae	Bacteria_Desulfobacterota_Desulfobacteria_Desulfobacterales_Desulfosarcinaceae_unc	Bacteria_Desulfobacterota_Desulfobacteria_Desulfobacterales_Desulfosarcinaceae_unc_unc
403	403	TGGGGAATTTTCCACAATGGGCGAAAGCCTGATGGAGCAACGCCGCGTGTGTGATGAAGGTTTTCGGATCGTAAAGCACTTTCGACCGGGACGAAAAACCTCTGGCTAACATCCAGGGGCCTGACGGTACCGGGAGAAGAAGCACCGGCTAACTCTGTGCCAGCAGCCGCGGTAATACAGAGGGTGCAAGCGTTGTTCGGAATTATTGGGCGTAAAGCGCGTGTAGGCGGCTTGGCAAGTCAGATGTGAAAGCCCTCGGCTTAACCGAGGAAGTGCGTCTGAAACTGCTGAGCTTGAGTGTCGGAGAGGATGGCGGAATTCCGCAAGTAGAGGTGAAATTCGTAGATATGCGGAGGAACACCGGTGGCGAAGGCGGCCATCTGGACGACTACTGACGCT…	Bacteria	Bacteria_Myxococcota	Bacteria_Myxococcota_Myxococcia	Bacteria_Myxococcota_Myxococcia_Myxococcales	Bacteria_Myxococcota_Myxococcia_Myxococcales_Myxococcaceae	Bacteria_Myxococcota_Myxococcia_Myxococcales_Myxococcaceae_P3OB-42	Bacteria_Myxococcota_Myxococcia_Myxococcales_Myxococcaceae_P3OB-42_unc
404	404	TGGGGAATATTGGACAATGGGCGAAAGCCTGATCCAGCCATGCCGCGTGTGTGAAGAAGGCCTTTTGGTTGTAAAGCACTTTAAGCGAGGAGGAGGCTACTTGGATTAATACTCTAGGATAGTGGACGTTACTCGCAGAATAAGCACCGGCTAACTCTGTGCCAGCAGCCGCGGTAATACAGAGGGTGCGAGCGTTAATCGGATTTACTGGGCGTAAAGCGTGCGTAGGCGGCTTTTTAAGTCGGATGTGAAATCCCTGAGCTTAACTTAGGAATTGCATTCGATACTGGGAAGCTAGAGTATGGGAGAGGATGGTAGAATTCCAGGTGTAGCGGTGAAATGCGTAGAGATCTGGAGGAATACCGATGGCGAAGGCAGCCATCTGGCCTAATACTGACG…	Bacteria	Bacteria_Proteobacteria	Bacteria_Proteobacteria_Gammaproteobacteria	Bacteria_Proteobacteria_Gammaproteobacteria_Pseudomonadales	Bacteria_Proteobacteria_Gammaproteobacteria_Pseudomonadales_Moraxellaceae	Bacteria_Proteobacteria_Gammaproteobacteria_Pseudomonadales_Moraxellaceae_Acinetobacter	Bacteria_Proteobacteria_Gammaproteobacteria_Pseudomonadales_Moraxellaceae_Acinetobacter_johnsonii/junii/lwoffii
405	405	TAAGGAATATTGGACAATGGGCGCAAGCCTGATCCAGCCATGCCGCGTGCAGGATGAAGGCCCTCTGGGTCGTAAACTGCTTTTATACGGGAAAAAACCCCCCGATGCGTCGGGGGTTGATGGTACTGTAAGAATAAGGGTCGGCTAACTTCGTGCCAGCAGCCGCGGTAATACGAAGGACCCGAGCGTTATCCGGATTTATTGGGTTTAAAGGGTGCGTAGGCGGATTAGTAAGTCAGTGGTGAAAGCCCGTCGCTTAACGGCGGAACTGCCATTGATACTGCTAGTCTTGAGTATAGTTGAGGTGGGCGGAATGTGTCATGTAGCGGTGAAATGCTTAGATATGACACAGAACACCAATTGCGAAGGCAGCTCGCTAAGCTATAACTGACGCTGAGG…	Bacteria	Bacteria_Bacteroidota	Bacteria_Bacteroidota_Bacteroidia	Bacteria_Bacteroidota_Bacteroidia_Sphingobacteriales	Bacteria_Bacteroidota_Bacteroidia_Sphingobacteriales_AKYH767	Bacteria_Bacteroidota_Bacteroidia_Sphingobacteriales_AKYH767_unc	Bacteria_Bacteroidota_Bacteroidia_Sphingobacteriales_AKYH767_unc_unc
406	406	TAAGGAATATTGGGCAATGGACGCAAGTCTGACCCAGCCATGCCGCGTGCAGGAAGACAGCCTTATGGGTTGTAAACTGCTTTTGTCAGGGAATAAACCCCCGGTCGTGCACCGGGGCTGAAGGTACCTGAAGAATAAGCACCGGCTAACTCCGTGCCAGCAGCCGCGGTAATACGGAGGGTGCAAGCGTTATCCGGATTTATTGGGTTTAAAGGGTGCGCAGGCGGGTTTGTAAGTCAGCGGTGAAATCCCACGGCTCAACCGTGGAACTGCCATTGATACTGCAGGCCTTGAGTGTATTTGAAGTGGGCGGAATGTAGCATGTAGCGGTGAAATGCATAGATATGCTACAGAACACCAATTGCGAAGGCAGCTCACTAAACTACAACTGACGCTCAT…	Bacteria	Bacteria_Bacteroidota	Bacteria_Bacteroidota_Bacteroidia	Bacteria_Bacteroidota_Bacteroidia_Sphingobacteriales	Bacteria_Bacteroidota_Bacteroidia_Sphingobacteriales_Lentimicrobiaceae	Bacteria_Bacteroidota_Bacteroidia_Sphingobacteriales_Lentimicrobiaceae_Lentimicrobium	Bacteria_Bacteroidota_Bacteroidia_Sphingobacteriales_Lentimicrobiaceae_Lentimicrobium_unc
407	407	TGGGGAATTTTGCGCAATGGGCGAAAGCCTGACGCAGCAACGCCGCGTGCGGGATGAAGGCCCTCGGGTCGTAAACCGCTTTCAGCAGGGACGAATGTGACTGTACCTGCAGAAGAAGCCCCGGCTAACTACGTGCCAGCAGCCGCGGTAATACGTAGGGGGCAAGCGTTATCCGGATTCATTGGGCGTAAAGCGCGCGTAGGCGGCTTGTTAAGCGGGATGTGAAATCCGGGGGCTTAACCCGCGGCTTGCATCTCGAACTGGCAGGCTTGAGTCTGGTAGAGGAAAGTGGAATTCCCAGTGTAGCGGTGAAATGCGCAGATATTGGGAGGAACACCAGTGGCGAAGGCGGCTTTCTGGGCCACGACTGACGCTGAGGCGCGAAAGCTAGGGGAGCGA…	Bacteria	Bacteria_Actinobacteriota	Bacteria_Actinobacteriota_Coriobacteriia	Bacteria_Actinobacteriota_Coriobacteriia_OPB41	Bacteria_Actinobacteriota_Coriobacteriia_OPB41_unc	Bacteria_Actinobacteriota_Coriobacteriia_OPB41_unc_unc	Bacteria_Actinobacteriota_Coriobacteriia_OPB41_unc_unc_unc
408	408	TGGGGAATATTGGGCAATGGGCGCAAGCCTGACCCAGCAACGCCGCGTGAGGGAAGAAGGCTTTCGGGTTGTAAACCTCTGTCCTTGGTGACGAAAAAAATGACGGTAGCCAAGGAGGAAGCCCCGGCTAACTACGTGCCAGCAGCCGCGGTAATACGTAGGGGGCGAGCGTTGTCCGGAATTACTGGGCGTAAAGGGTGCGTAGGTGGCCTTTTAAGTTGGATGTGAAATACCCGGGCTTAACCTGGGGGGTGCATCTAATACTGGAAGGCTAGAGTGCAGGAGAGGAAAGCGGAATTCCTAGTGTAGCGGTGAAATGCGTAGATATTAGGAGGAACACCAGTGGCGAAGGCGGCTTTCTGGACTGTAACTGACACTGAGGCACGAAAGCGTGGGGAG…	Bacteria	Bacteria_Firmicutes	Bacteria_Firmicutes_Clostridia	Bacteria_Firmicutes_Clostridia_Christensenellales	Bacteria_Firmicutes_Clostridia_Christensenellales_Christensenellaceae	Bacteria_Firmicutes_Clostridia_Christensenellales_Christensenellaceae_Christensenellaceae_R-7_group	Bacteria_Firmicutes_Clostridia_Christensenellales_Christensenellaceae_Christensenellaceae_R-7_group_unc
409	409	TGGGGAATATTGCGCAATGGGCGAAAGCCTGACGCAGCGACGCCTCGTGAGGGATGAAGGTCTTCGGATCGTAAACCTCTGTCAAGAGGGAAGAAACCCTTGGGTTCAAATAGGGCCCTTGGCTGACGGTACCTCAAAAGGAAGCACCGGCTAACTCCGTGCCAGCAGCCGCGGTAATACGGAGGGTGCAAGCGTTAATCGGAATCACTGGGCGTAAAGCGCTCGTAGGCTGTTTGGTCAGTCAGATGTGAAAGCCCTCGGCTTAACCGGGGAACTGCATTTGATACTGCCAGACTTGAGTGTCGGAGAGGGTGGCGGAATTCCGGGTGTAGGAGTGAAATCCGTAGATATCCGGAGGAACACCAGTGGCGAAGGCGGCCACCTGGACGACAACTGACG…	Bacteria	Bacteria_Desulfobacterota	Bacteria_Desulfobacterota_Desulfovibrionia	Bacteria_Desulfobacterota_Desulfovibrionia_Desulfovibrionales	Bacteria_Desulfobacterota_Desulfovibrionia_Desulfovibrionales_Desulfovibrionaceae	Bacteria_Desulfobacterota_Desulfovibrionia_Desulfovibrionales_Desulfovibrionaceae_Desulfovibrio	Bacteria_Desulfobacterota_Desulfovibrionia_Desulfovibrionales_Desulfovibrionaceae_Desulfovibrio_unc
410	410	TAGGGAATCTTCCGCAATGGACGAAAGTCTGACGGAGCAACGCCGCGTGAACGATGAAGGCCTTCGGGTCGTAAAGTTCTGTTGTTAGGGAAGAACAAGTACCGTTCAAATAGGGCGGTACCTTGACGGTACCTAACCAGAAAGCCACGGCTAACTACGTGCCAGCAGCCGCGGTAATACGTAGGTGGCAAGCGTTGTCCGGAATTATTGGGCGTAAAGCGCGCGCAGGCGGTCTCTTAAGTCTGATGTGAAATCTCGCGGCTCAACCGCGAGCGGTCATTGGAAACTGGGAGACTTGAGTGCAGAAGAGGAGAGTGGAATTCCATGTGTAGCGGTGAAATGCGTAGATATATGGAGGAACACCAGTGGCGAAGGCGACTCTCTGGTCTGTAACTGACG…	Bacteria	Bacteria_Firmicutes	Bacteria_Firmicutes_Bacilli	Bacteria_Firmicutes_Bacilli_Bacillales	Bacteria_Firmicutes_Bacilli_Bacillales_Bacillaceae	Bacteria_Firmicutes_Bacilli_Bacillales_Bacillaceae_Anaerobacillus	Bacteria_Firmicutes_Bacilli_Bacillales_Bacillaceae_Anaerobacillus_unc
411	411	TGGGGAATATTGGACAATGGGCGAAAGCCTGATCCAGCCATGCCGCGTGAGTGATGAAGGCCCTAGGGTTGTAAAGCTCTTTTGTGCGGGAAGATAATGACGGTACCGCAAGAATAAGCCCCGGCTAACTTCGTGCCAGCAGCCGCGGTAATACGAAGGGGGCTAGCGTTGCTCGGAATCACTGGGCGTAAAGGGTGCGTAGGCGGGTCTTTAAGTCAGAGGTGAAATCCTGGAGCTCAACTCCAGAACTGCCTTTGATACTGAGGATCTTGAGTTCGGGAGAGGTGAGTGGAACTGCGAGTGTAGAGGTGAAATTCGTAGATATTCGCAAGAACACCAGTGGCGAAGGCGGCTCACTGGCCCGATACTGACGCTGAGGCACGAAAGCGTGGGGAGCAA…	Bacteria	Bacteria_Proteobacteria	Bacteria_Proteobacteria_Alphaproteobacteria	Bacteria_Proteobacteria_Alphaproteobacteria_Rhizobiales	Bacteria_Proteobacteria_Alphaproteobacteria_Rhizobiales_Xanthobacteraceae	Bacteria_Proteobacteria_Alphaproteobacteria_Rhizobiales_Xanthobacteraceae_Afipia	Bacteria_Proteobacteria_Alphaproteobacteria_Rhizobiales_Xanthobacteraceae_Afipia_massiliensis
412	412	TGGGGAATTTTGGACAATGGGCGAAAGCCTGATCCAGCCATACCGCGTGAGTGAAGAAGGCCTTCGGGTTGTAAAGCTCTTTCAGCCGGAAAGAAATTGCTTCTATTAATACTAGGAGTAGATGACGGTACCGGAAGAAGAAGCACCGGCTAACTACGTGCCAGCAGCCGCGGTAATACGTAGGGTGCGAGCGTTAATCGGAATTACTGGGCGTAAAGCGTGCGCAGGCGGTTTGGTAAGACAGACGTGAAATCCCCGGGCTTAACCTGGGAACTGCGTTTGTGACTGTCAGACTAGAGTGTGGCAGAGGGGGGTAGAATTCCACGTGTAGCAGTGAAATGCGTAGATATGTGGAGGAATACCAATGGCGAAGGCAGCCCCCTGGGTTAACACTGACGC…	Bacteria	Bacteria_Proteobacteria	Bacteria_Proteobacteria_Gammaproteobacteria	Bacteria_Proteobacteria_Gammaproteobacteria_Burkholderiales	Bacteria_Proteobacteria_Gammaproteobacteria_Burkholderiales_Gallionellaceae	Bacteria_Proteobacteria_Gammaproteobacteria_Burkholderiales_Gallionellaceae_Gallionella	Bacteria_Proteobacteria_Gammaproteobacteria_Burkholderiales_Gallionellaceae_Gallionella_unc
413	413	TGGGGAATTTTGCGCAATGGGCGAAAGCCTGACGCAGCAACGCCGCGTGAGGGATGACGGTTTTCGGATTGTAAACCTCTTTCAATGGGGACGAAGCCGCAAGGTGACGGTACCTATAGAAGAAGCCCCGGCTAACTACGTGCCAGCAGCCGCGGTAATACGTAGGGGGCAAGCGTTGTCCGGATTTATTGGGCGTAAAGCGCGTGTAGGCGGCTTTTTAAGTCCGATGTGAAAACTCTCGGCTCAACTGGGAGACTGCATTGGAAACTGGATAGCTGGAGTGCAGGAGAGGGAAGTGGAATTCCTAGTGTAGCGGTGAAATGCGCAGATATTAGGAGGAACACCAGTGGCGAAGGCGGCTTCCTGGACTGTAACTGACGCTGAGACGCGAAAGCTAGG…	Bacteria	Bacteria_Actinobacteriota	Bacteria_Actinobacteriota_RBG-16-55-12	Bacteria_Actinobacteriota_RBG-16-55-12_unc	Bacteria_Actinobacteriota_RBG-16-55-12_unc_unc	Bacteria_Actinobacteriota_RBG-16-55-12_unc_unc_unc	Bacteria_Actinobacteriota_RBG-16-55-12_unc_unc_unc_unc
414	414	TGGGGAATATTGGACAATGGGCGCAAGCCTGATCCAGCCATGCCGCGTGTGTGAAGAAGGCCTTTTGGTTGTAAAGCACTTTAAGCGAGGAGGAGGCTACCGAGATTAATACTCTTGGATAGTGGACGTTACTCGCAGAATAAGCACCGGCTAACTCTGTGCCAGCAGCCGCGGTAATACAGAGGGTGCGAGCGTTAATCGGATTTACTGGGCGTAAAGCGTGCGTAGGCGGCTTTTTAAGTCGGATGTGAAATCCCTGAGCTTAACTTAGGAATTGCATTCGATACTGGGAAGCTAGAGTATGGGAGAGGATGGTAGAATTCCAGGTGTAGCGGTGAAATGCGTAGAGATCTGGAGGAATACCGATGGCGAAGGCAGCCATCTGGCCTAATACTGACG…	Bacteria	Bacteria_Proteobacteria	Bacteria_Proteobacteria_Gammaproteobacteria	Bacteria_Proteobacteria_Gammaproteobacteria_Pseudomonadales	Bacteria_Proteobacteria_Gammaproteobacteria_Pseudomonadales_Moraxellaceae	Bacteria_Proteobacteria_Gammaproteobacteria_Pseudomonadales_Moraxellaceae_Acinetobacter	Bacteria_Proteobacteria_Gammaproteobacteria_Pseudomonadales_Moraxellaceae_Acinetobacter_johnsonii
415	415	TGGGGAATTTTGGGCAATGGGCGAAAGCCTGACCCAGCGACACTGCGTGGGTGATGACGGTCTTTGGATTGTAAAACCCTTTTATGGAGGAGTAAGGCGGGAAGGAGGAAATGCCTTTCCGTTTGACAGTACTCCATGAATAAGCCCCAGCCAACTACGTGCCAGCAGCTGCGGTAATACGTAGGGGGCAAGCGTTGTCCGGAATTACTGGGTGTAAAGGGTGTGCAGGCGTCTCACTAAGTTGATTGTGAAAGCCCGAAGCTCAACTTCGGAACGGCAGTCAATACTGGTGGGATGGAGGTTATGGGAGGGAAGTGGAATTCTCGGTGTAGCGGTGAAATGCGTAGATATCGAGAGGAACACCGGTGGCGAAGGCGGCTTCCTATCATAGACCTGACG…	Bacteria	Bacteria_Caldisericota	Bacteria_Caldisericota_Caldisericia	Bacteria_Caldisericota_Caldisericia_Caldisericales	Bacteria_Caldisericota_Caldisericia_Caldisericales_WCHB1-02	Bacteria_Caldisericota_Caldisericia_Caldisericales_WCHB1-02_unc	Bacteria_Caldisericota_Caldisericia_Caldisericales_WCHB1-02_unc_unc
416	416	TGGGGAATTTTGGACAATGGGCGCAAGCCTGATCCAGCCATTCCGCGTGAGTGAAGAAGGCCTTCGGGTTGTAAAGCTCTTTCAGCAGGGAAGAAACGGTTTTGGTTAATACCTGAGACTAATGACGGTACCTGCAGAAGAAGCACCGGCTAACTACGTGCCAGCAGCCGCGGTAATACGTAGGGTGCGAGCGTTAATCGGAATTACTGGGCGTAAAGCGTGCGCAGGCGGTTTTGTAAGTCAGATGTGAAAGCCCCGGGCTTAACCTGGGAACTGCGTTTGAAACTACAAGGCTAGAGTGTAGCAGAGGGGGGTAGAATTCCACGTGTAGCAGTGAAATGCGTAGAGATGTGGAGGAATACCGATGGCGAAGGCAGCCCCCTGGGTTAACACTGACGC…	Bacteria	Bacteria_Proteobacteria	Bacteria_Proteobacteria_Gammaproteobacteria	Bacteria_Proteobacteria_Gammaproteobacteria_Burkholderiales	Bacteria_Proteobacteria_Gammaproteobacteria_Burkholderiales_Sulfuricellaceae	Bacteria_Proteobacteria_Gammaproteobacteria_Burkholderiales_Sulfuricellaceae_Sulfuricella	Bacteria_Proteobacteria_Gammaproteobacteria_Burkholderiales_Sulfuricellaceae_Sulfuricella_unc
417	417	TGGGGAATATTGGACAATGGGGGCAACCCTGATCCAGCCATGCCGCGTGTGTGAAGAAGGCCTTCGGGTTGTAAAGCACTTTCAGTGGTGAGGAAGGCTGTACGGTTAATACCCGTGCAGATTGACGTTAGCCACAGAAGAAGCACCGGCTAACTCCGTGCCAGCAGCCGCGGTAATACGGAGGGTGCAAGCGTTAATCGGAATTACTGGGCGTAAAGCGCGCGTAGGTGGTTCAGTCAGTCAGATGTGAAAGCCCCGGGCTCAACCTGGGAATTGCACCTGATACTGCTGAGCTAGAGTACGGTAGAGGGTAGTGGAATTTCCTGTGTAGCGGTGAAATGCGTAGATATAGGAAGGAACACCAGTGGCGAAGGCGACTACCTGGACTGATACTGACAC…	Bacteria	Bacteria_Proteobacteria	Bacteria_Proteobacteria_Gammaproteobacteria	Bacteria_Proteobacteria_Gammaproteobacteria_Oceanospirillales	Bacteria_Proteobacteria_Gammaproteobacteria_Oceanospirillales_Nitrincolaceae	Bacteria_Proteobacteria_Gammaproteobacteria_Oceanospirillales_Nitrincolaceae_Nitrincola	Bacteria_Proteobacteria_Gammaproteobacteria_Oceanospirillales_Nitrincolaceae_Nitrincola_unc
418	418	TGGGGAATCTTAGACAATGGGGGAAACCCTGATCTAGCCATGCCGCGTGAGTGATGAAGGCCTTAGGGTTGTAAAGCTCTTTCAGTGGGGAAGATAATGACGGTACCCACAGAAGAAGCCCCGGCTAACTCCGTGCCAGCAGCCGCGGTAATACGGAGGGGGCTAGCGTTGTTCGGAATTACTGGGCGTAAAGCGCGCGTAGGCGGACTGGAAAGTTGGGGGTGAAATCCCGGGGCTCAACCTCGGAACTGCCTCCAAAACTATCAGTCTGGAGTTCGAGAGAGGTGAGTGGAATTCCGAGTGTAGAGGTGAAATTCGTAGATATTCGGAGGAACACCAGTGGCGAAGGCGGCTCACTGGCTCGATACTGACGCTGAGGTGCGAAAGCGTGGGGAGCAA…	Bacteria	Bacteria_Proteobacteria	Bacteria_Proteobacteria_Alphaproteobacteria	Bacteria_Proteobacteria_Alphaproteobacteria_Rhodobacterales	Bacteria_Proteobacteria_Alphaproteobacteria_Rhodobacterales_Rhodobacteraceae	Bacteria_Proteobacteria_Alphaproteobacteria_Rhodobacterales_Rhodobacteraceae_unc	Bacteria_Proteobacteria_Alphaproteobacteria_Rhodobacterales_Rhodobacteraceae_unc_unc
419	419	TGGGGAATTTTGGACAATGGGCGCAAGCCTGATCCAGCAATGCCGCGTGCAGGAAGAAGGCCTTCGGGTTGTAAACTGCTTTTGTACGGAACGAAACGGCGAGCTCTAATACAGTTTGCTAATGACGGTACCGTAAGAATAAGCACCGGCTAACTACGTGCCAGCAGCCGCGGTGATACGTAGGGTGCAAGCGTTAATCGGAATTACTGGGCGTAAAGCGTGCGCAGGCGGTTTTGTAAGACAGTCGTGAAATCCCCGGGCTCAACCTGGGAATTGCGATTGTGACTGCAAAGCTGGAGTGCGGCAGAGGGGGATGGAATTCCGCGTGTAGCAGTGAAATGCGTAGATATGCGGAGGAACACCGATGGCGAAGGCAATCCCCTGGGCCTGCACTGACGC…	Bacteria	Bacteria_Proteobacteria	Bacteria_Proteobacteria_Gammaproteobacteria	Bacteria_Proteobacteria_Gammaproteobacteria_Burkholderiales	Bacteria_Proteobacteria_Gammaproteobacteria_Burkholderiales_Comamonadaceae	Bacteria_Proteobacteria_Gammaproteobacteria_Burkholderiales_Comamonadaceae_Hydrogenophaga	Bacteria_Proteobacteria_Gammaproteobacteria_Burkholderiales_Comamonadaceae_Hydrogenophaga_unc
420	420	TGGGGAATTTTGGACAATGGGCGCAAGCCTGATCCAGCCATTCCGCGTGAGTGAAGAAGGCCTTCGGGTTGTAAAGCTCTTTCGCAAGGGAAGAAACGTTACGAGCGAATAACTCGTGATAATGACGGTACCTTGATAAGAAGCACCGGCTAACTACGTGCCAGCAGCCGCGGTAATACGTAGGGTGCGAGCGTTAATCGGAATTACTGGGCGTAAAGCGTGCGCAGGCGGTTTTGTAAGTCAGATGTGAAATCCCCGGGCTCAACCTGGGAACTGCGTTTGAAACTACAAGGCTAGAGTATGGCAGAGGGGGGTAGAATTCCACGTGTAGCAGTGAAATGCGTAGAGATGTGGAGGAATACCAATGGCGAAGGCAGCCCCCTGGGTCAATACTGACGC…	Bacteria	Bacteria_Proteobacteria	Bacteria_Proteobacteria_Gammaproteobacteria	Bacteria_Proteobacteria_Gammaproteobacteria_Burkholderiales	Bacteria_Proteobacteria_Gammaproteobacteria_Burkholderiales_Methylophilaceae	Bacteria_Proteobacteria_Gammaproteobacteria_Burkholderiales_Methylophilaceae_Candidatus_Methylopumilus	Bacteria_Proteobacteria_Gammaproteobacteria_Burkholderiales_Methylophilaceae_Candidatus_Methylopumilus_unc
421	421	TGGGGAATATTGGACAATGGGCGCAAGCCTGATCCAGCCATGCCGCGTGTGTGAAGAAGGTCTTCGGATTGTAAAGCACTTTAAGTTGGGAGGAAGGGAAGTAAGCTAATACCTTGCTTTTTTGACGTTACCGACAGAATAAGCACCGGCTAACTCTGTGCCAGCAGCCGCGGTAATACAGAGGGTGCAAGCGTTAATCGGAATTACTGGGCGTAAAGCGCGCGTAGGTGGCTGAGTAAGATGGGTGTGAAATCCCCGGGCTTAACCTGGGAACTGCATCCATAACTGCTCGGCTAGAGTACGGTAGAGGGTAGTGGAATTTCCTGTGTAGCGGTGAAATGCGTAGATATAGGAAGGAACACCAGTGGCGAAGGCGACTACCTGGACTGATACTGACAC…	Bacteria	Bacteria_Proteobacteria	Bacteria_Proteobacteria_Gammaproteobacteria	Bacteria_Proteobacteria_Gammaproteobacteria_Pseudomonadales	Bacteria_Proteobacteria_Gammaproteobacteria_Pseudomonadales_Pseudomonadaceae	Bacteria_Proteobacteria_Gammaproteobacteria_Pseudomonadales_Pseudomonadaceae_Pseudomonas	Bacteria_Proteobacteria_Gammaproteobacteria_Pseudomonadales_Pseudomonadaceae_Pseudomonas_unc
422	422	TGGGGAATTTTGGACAATGGGCGCAAGCCTGATCCAGCCATTCCGCGTGAGTGAAGAAGGCCTTCGGGTTGTAAAGCTCTTTCGCAAGGGAAGAAAACTTATCCTCTAACATAGGATGAGGTTGACGGTACCTTGATAAGAAGCACCGGCTAACTACGTGCCAGCAGCCGCGGTAATACGTAGGGTGCGAGCGTTAATCGGAATTACTGGGCGTAAAGCGTGCGCAGGCGGTTTTGTAAGTCAGATGTGAAATCCCCGAGCTCAACTTGGGAACTGCGTTTGAAACTACAAGACTAGAATATGGCAGAGGGGGGTAGAATTCCACGTGTAGCAGTGAAATGCGTAGAGATGTGGAGGAATACCAATGGCGAAGGCAGCACCCTGGGATAATATTGACGC…	Bacteria	Bacteria_Proteobacteria	Bacteria_Proteobacteria_Gammaproteobacteria	Bacteria_Proteobacteria_Gammaproteobacteria_Burkholderiales	Bacteria_Proteobacteria_Gammaproteobacteria_Burkholderiales_Methylophilaceae	Bacteria_Proteobacteria_Gammaproteobacteria_Burkholderiales_Methylophilaceae_Methylotenera	Bacteria_Proteobacteria_Gammaproteobacteria_Burkholderiales_Methylophilaceae_Methylotenera_unc
423	423	TAAGGAATATTGGTCAATGGGCGCAAGCCTGAACCAGCCATGCCGCGTGCAGGAAGACGGCCTTATGGGTTGTAAACTGCTTTTGTCAGGGAATAAACCTATCTACGTGTAGATAGCTGAATGTACCTGAAGAATAAGCATCGGCTAACTCCGTGCCAGCAGCCGCGGTAATACGGAGGATGCAAGCGTTATCCGGATTCATTGGGTTTAAAGGGTGCGCAGGCGGGTTTGTAAGTCAGGGGTGAAATGTAACGGCTCAACCGTTGAACTGCCTATGATACTGCAAGTCTTGAATATAGTTGAAGTGGGCGGAATGTAGCATGTAGCGGTGAAATGCATAGATATGCTACAGAACACCGATAGCGAAGGCAGCTCACTAAACTATTATTGACGCTCATG…	Bacteria	Bacteria_Bacteroidota	Bacteria_Bacteroidota_Bacteroidia	Bacteria_Bacteroidota_Bacteroidia_Sphingobacteriales	Bacteria_Bacteroidota_Bacteroidia_Sphingobacteriales_Lentimicrobiaceae	Bacteria_Bacteroidota_Bacteroidia_Sphingobacteriales_Lentimicrobiaceae_Lentimicrobium	Bacteria_Bacteroidota_Bacteroidia_Sphingobacteriales_Lentimicrobiaceae_Lentimicrobium_unc
424	424	TGGGGAATATTGCACAATGGGGGAAACCCTGATGCAGCGATGCCGCGTGAACGAAGAAGGCTTTCGAGTCGTAAAGTTCTGTTCTTAGGGAAGAAAATGACGGTACCTAAGGAGAAAGCACCGGCTAAATACGTGCCAGCAGCCGCGGTAATACGTATGGTGCAAGCGTTGTCCGGAATTACTGGGCGTAAAGAGTTCGTAGGCGGTTAAATAAGTCAGAAGTGAAAGGCTACGGCTCAACCGTAGTAAGCTTTTGAAACTGTTTGACTTGAGTACTGGAGAGGAAAGTGGAATTCCTAGTGTAGCGGTGAAATGCGTAGATATTAGGAGGAACACCAGTGGCGAAGGCGGCTTTCTGGACAGTAACTGACGCTGAGGAACGAAAGCGTGGGGAGCAAA…	Bacteria	Bacteria_Firmicutes	Bacteria_Firmicutes_Clostridia	Bacteria_Firmicutes_Clostridia_Peptostreptococcales-Tissierellales	Bacteria_Firmicutes_Clostridia_Peptostreptococcales-Tissierellales_Peptostreptococcales-Tissierellales_fa	Bacteria_Firmicutes_Clostridia_Peptostreptococcales-Tissierellales_Peptostreptococcales-Tissierellales_fa_JTB215	Bacteria_Firmicutes_Clostridia_Peptostreptococcales-Tissierellales_Peptostreptococcales-Tissierellales_fa_JTB215_unc
425	425	TGAGGAATATTGCGCAATGGGGGAAACCCTGACGCAGCGACGCCGCGTGGATGATGAAGGCCCTTGGGTCGTAAAATCCTGTCAGGTGGAAAGAAATGTATATATGCTAATATCATATATATTTGACGGTACCACCAAAGGAAGCACCGGCTAACTCCGTGCCAGCAGCCGCGGTAATACGGAGGGTGCAAGCGTTGTTCGGAATTACTGGGCGTAAAGCGCGCGTAGGCGGTTTGTTAAGTCAGATGTGAAAGCCCTCGGCTCAACCGGGGACGTGCATTTGAAACTGGCAGACTTGAGTATTGGAGGGGGTGGTGGAATTCCCGGTGTAGAGGTGAAATTCGTAGATATCGGGAGGAATACCGGTGGCGAAGGCGACCACCTGGCCAAATACTGACG…	Bacteria	Bacteria_Desulfobacterota	Bacteria_Desulfobacterota_Desulfobulbia	Bacteria_Desulfobacterota_Desulfobulbia_Desulfobulbales	Bacteria_Desulfobacterota_Desulfobulbia_Desulfobulbales_Desulfocapsaceae	Bacteria_Desulfobacterota_Desulfobulbia_Desulfobulbales_Desulfocapsaceae_unc	Bacteria_Desulfobacterota_Desulfobulbia_Desulfobulbales_Desulfocapsaceae_unc_unc
426	426	TGGGGAATTTTGGACAATGGGGGCAACCCTGATCCAGCAATGCCGCGTGAGTGAAGAAGGCCTTCGGGTTGTAAAGCTCTTTTGTCAGGGAAGAAACAGCAGCTCTAACACAGTCTGCGAATGACGGTACCTGAAGAATAAGCACCGGCTAACTACGTGCCAGCAGCCGCGGTAATACGTAGGGTGCAAGCGTTAATCGGAATTACTGGGCGTAAAGCGTGCGCAGGCGGTTATACAAGACAGGCGTGAAATCCCCGGGCTTAACCTGGGAATGGCGTCTGTGACTGTATGACTAGAGTGTGTCAGAGGGGGGTAGAATTCCACGTGTAGCAGTGAAATGCGTAGATATGTGGAGGAATACCAATGGCGAAGGCAGCCCCCTGGGATAACACTGACGCT…	Bacteria	Bacteria_Proteobacteria	Bacteria_Proteobacteria_Gammaproteobacteria	Bacteria_Proteobacteria_Gammaproteobacteria_Burkholderiales	Bacteria_Proteobacteria_Gammaproteobacteria_Burkholderiales_Burkholderiaceae	Bacteria_Proteobacteria_Gammaproteobacteria_Burkholderiales_Burkholderiaceae_Polynucleobacter	Bacteria_Proteobacteria_Gammaproteobacteria_Burkholderiales_Burkholderiaceae_Polynucleobacter_difficilis
427	427	TGGGGAATATTGGACAATGGGCGCAAGCCTGATCCAGCAATACCGCGTGTGTGAAGAAGGCCTTAGGGTTGTAAAGCACTTTCAATTGGGAGGAAAACAGACAGATCAATACCCTGTCTCTTGACATTACCTTTAGCAGAAGCACCGGCTAACTCCGTGCCAGCAGCCGCGGTAATACGGAGGGTGCGAGCGTTAATCGGAATTACTGGGCGTAAAGCGTGCGTAGGCGGTTCGTTAAGTCAGATGTGAAAGCCCTGGGCTCAACCTGGGAACTGCATTTGAAACTGGCGGACTAGAGTTTAGTAGAGGGGAGTGGAATTTCAGGTGTAGCGGTGAAATGCGTAGATATCTGAAGGAACACCAGTGGCGAAGGCGACTCCCTGGACTAGAACTGACGCT…	Bacteria	Bacteria_Proteobacteria	Bacteria_Proteobacteria_Gammaproteobacteria	Bacteria_Proteobacteria_Gammaproteobacteria_Methylococcales	Bacteria_Proteobacteria_Gammaproteobacteria_Methylococcales_Methylomonadaceae	Bacteria_Proteobacteria_Gammaproteobacteria_Methylococcales_Methylomonadaceae_Methylobacter	Bacteria_Proteobacteria_Gammaproteobacteria_Methylococcales_Methylomonadaceae_Methylobacter_unc
428	428	TGGGGAATTTTGGACAATGGGCGCAAGCCTGATCCAGCCATGCCGCGTGAGTGAAGAAGGCCTTCGGGTTGTAAAGCTCTTTCAGCCGGAAAGAAATCGCACTGAATAATACTTGGTGTGGATGACGGTACCGGAAGAAGAAGCACCGGCTAACTACGTGCCAGCAGCCGCGGTAATACGTAGGGTGCGAGCGTTAATCGGAATTACTGGGCGTAAAGCGTGCGCAGGCGGTTTTGTAAGACAGACGTGAAATCCCCGGGCTTAACCTGGGAACTGCGTTTGTGACTGCAAGGCTAGAGTATGGCAGAGGGGGGTAGAATTCCACGTGTAGCAGTGAAATGCGTAGAGATGTGGAGGAATACCGATGGCGAAGGCAGCCCCCTGGGTCAATACTGACGC…	Bacteria	Bacteria_Proteobacteria	Bacteria_Proteobacteria_Gammaproteobacteria	Bacteria_Proteobacteria_Gammaproteobacteria_Burkholderiales	Bacteria_Proteobacteria_Gammaproteobacteria_Burkholderiales_Gallionellaceae	Bacteria_Proteobacteria_Gammaproteobacteria_Burkholderiales_Gallionellaceae_Sideroxydans	Bacteria_Proteobacteria_Gammaproteobacteria_Burkholderiales_Gallionellaceae_Sideroxydans_unc
429	429	TGGGGAATTTTGGACAATGGGGGCAACCCTGATCCAGCCATTCCGCGTGAGTGAAGAAGGCCTTCGGGTTGTAAAGCTCTTTCAGCCGGAACGAAACGGTACATCATAATACGGTGTGCTAATGACGGTACCGGCAGAAGAAGCACCGGCTAACTACGTGCCAGCAGCCGCGGTAATACGTAGGGTGCGAGCGTTAATCGGAATTACTGGGCGTAAAGCGTGCGCAGGCGGATTGTTAAGCAAGATGTGAAATCCCCGGGCTTAACCTGGGAATGGCATTTTGAACTGGCAGTCTAGAGTGTGTCAGAGGGGGGTGGAATTCCACGTGTAGCAGTGAAATGCGTAGATATGTGGAGGAACACCAATGGCGAAGGCAGCCCCCTGGGATAACACTGACGC…	Bacteria	Bacteria_Proteobacteria	Bacteria_Proteobacteria_Gammaproteobacteria	Bacteria_Proteobacteria_Gammaproteobacteria_Burkholderiales	Bacteria_Proteobacteria_Gammaproteobacteria_Burkholderiales_Hydrogenophilaceae	Bacteria_Proteobacteria_Gammaproteobacteria_Burkholderiales_Hydrogenophilaceae_Thiobacillus	Bacteria_Proteobacteria_Gammaproteobacteria_Burkholderiales_Hydrogenophilaceae_Thiobacillus_unc
430	430	TAAGGAATATTGGTCAATGGGCGCAAGCCTGAACCAGCCATGCCGCGTGCAGGATGACAGCCCTAGTGGTTGTAAACTGCTTTTGTACGGGAAAAAACCCCCCGATGTATCGGGGGTTGATGGTACCGTAAGAATAAGGATCGGCTAACTCCGTGCCAGCAGCCGCGGTAATACGGAGGATCCAAGCGTTATCCGGATTTACTGGGTTTAAAGGGTGCGCAGGCGGAGCGATAAGTCAGTGGTGAAATCTTTCGGCTTAACCGGAAAACTGCCATTGATACTGTCGTTCTTGAGTACACTTGAAGTGGGCGGAATGTAGCATGTAGCGGTGAAATGCTTAGAGATGCTACAGAACACCGATAGCGAAGGCAGCTCACTAAATTGTAACTGACGCTCAGG…	Bacteria	Bacteria_Bacteroidota	Bacteria_Bacteroidota_Bacteroidia	Bacteria_Bacteroidota_Bacteroidia_Sphingobacteriales	Bacteria_Bacteroidota_Bacteroidia_Sphingobacteriales_Lentimicrobiaceae	Bacteria_Bacteroidota_Bacteroidia_Sphingobacteriales_Lentimicrobiaceae_unc	Bacteria_Bacteroidota_Bacteroidia_Sphingobacteriales_Lentimicrobiaceae_unc_unc
431	431	TGGGGAATTTTGGACAATGGGGGAAACCCTGATCCAGCCATTCCGCGTGAGTGAAGAAGGCCTTCGGGTTGTAAAGCTCTTTCAGGAGGGAAGAAACGGTTTTGGATAATACTCAAGACTAATGACGGTACCTTCAGAAGAAGCACCGGCTAACTACGTGCCAGCAGCCGCGGTAATACGTAGGGTGCGAGCGTTAATCGGAATTACTGGGCGTAAAGCGTGCGCAGGCGGTTTTGTAAGTCAGATGTGAAAGCCCCGGGCTCAACCTGGGAACTGCGTTTGAAACTACAAGGCTAGAGTGTAGCAGAGGGGGGTAGAATTCCACGTGTAGCAGTGAAATGCGTAGAGATGTGGAGGAATACCGATGGCGAAGGCAGCCCCCTGGGTTAACACTGACGC…	Bacteria	Bacteria_Proteobacteria	Bacteria_Proteobacteria_Gammaproteobacteria	Bacteria_Proteobacteria_Gammaproteobacteria_Burkholderiales	Bacteria_Proteobacteria_Gammaproteobacteria_Burkholderiales_Sulfuricellaceae	Bacteria_Proteobacteria_Gammaproteobacteria_Burkholderiales_Sulfuricellaceae_Sulfuricella	Bacteria_Proteobacteria_Gammaproteobacteria_Burkholderiales_Sulfuricellaceae_Sulfuricella_denitrificans
432	432	TGAGGAGTTTTGCGCAATGGGCGAAAGCCTGACGCAGCAACGCCGCGTGAGGGAAGAAGGCCTTCGGGTTGTAAACCTCTTTCGACTGGGAAGAAGCTTTCCTTTTAGGGAAGTTGACGGTACCAGGAGAAGAAGCCACGGCTAACTCTGTGCCAGCAGCCGCGGTAAGACAGAGGTGGCAAGCGTTGTTCGGAATTACTGGGCGTAAAGGGTGTGTAGGCGGTTGGATAAGTCAGAGGTGAAAGCCCATAGCTTAACTATGGAAGTGCCTTTGATACTGTCTGACTTGAGTGCAGGAGAGGAGGGTGGAATTCCCGGTGTAGAGGTGAAATTCGTAGATATCGGGGGGAACACCAGCGGCGAAGGCGGCCCTCTGGACTGCAACTGACGCTGAAACAC…	Bacteria	Bacteria_unc	Bacteria_unc_unc	Bacteria_unc_unc_unc	Bacteria_unc_unc_unc_unc	Bacteria_unc_unc_unc_unc_unc	Bacteria_unc_unc_unc_unc_unc_unc
433	433	TGGGGAATATTGCACAATGGGCGAAAGCCTGATGCAGCGACGCCGCGTGGAGGAAGAAGGCCTTCGGGTTGTAAACTCCTTTTATAGGGGAAAATAGTGATGGTACCTTATGAATAAGCCACGGCTAACTCTGTGCCAGCAGCCGCGGTAAGACAGAGGTGGCGAGCGTTGTTCGGAATTACTGGGCTTAAAGGGCGCGTAGGTGGTGATATAAGTCTGAGGTGGAATTCTGCAGCTTAACTGTAGGACTGCCTTAGAAACTGTATTACTTGAGTCGGTCAGGGGAAGGCGGAATTCCTGGTGTAGCGGTGAAATGCGTAGATATCAGGAGGAAGGCCTGTGGCGAAGGCGGCCTTCTGGGGCTTGACTGACACTGAGGCGCGAAAGCGTGGGGAGCAA…	Bacteria	Bacteria_Nitrospirota	Bacteria_Nitrospirota_Thermodesulfovibrionia	Bacteria_Nitrospirota_Thermodesulfovibrionia_unc	Bacteria_Nitrospirota_Thermodesulfovibrionia_unc_unc	Bacteria_Nitrospirota_Thermodesulfovibrionia_unc_unc_unc	Bacteria_Nitrospirota_Thermodesulfovibrionia_unc_unc_unc_unc
434	434	TGGGGAATTTTGGACAATGGGCGAAAGCCTGATCCAGCAATGCCGCGTGAGTGAAGAAGGCCTTCGGGTTGTAAAGCTCTTTTGTCAGGGAAGAAACGGTGCGGGCTAATATCCTGCACTAATGACGGTACCTGAAGAATAAGCACCGGCTAACTACGTGCCAGCAGCCGCGGTAATACGTAGGGTGCAAGCGTTAATCGGAATTACTGGGCGTAAAGCGTGCGCAGGCGGTTTTGTAAGTCTGTCGTGAAATCCCCGGGCTCAACCTGGGAATTGCGATGGAGACTGCAAGGCTAGAATCTGGCAGAGGGGGGTAGAATTCCACGTGTAGCAGTGAAATGCGTAGAGATGTGGAGGAACACCGATGGCGAAGGCAGCCCCCTGGGTCAAGATTGACGC…	Bacteria	Bacteria_Proteobacteria	Bacteria_Proteobacteria_Gammaproteobacteria	Bacteria_Proteobacteria_Gammaproteobacteria_Burkholderiales	Bacteria_Proteobacteria_Gammaproteobacteria_Burkholderiales_Oxalobacteraceae	Bacteria_Proteobacteria_Gammaproteobacteria_Burkholderiales_Oxalobacteraceae_Massilia	Bacteria_Proteobacteria_Gammaproteobacteria_Burkholderiales_Oxalobacteraceae_Massilia_unc
435	435	TGAGGAATATTGGACAATGGGCGAGAGCCTGATCCAGCCATGCCGCGTGCAGGAAGACTGCCCTATGGGTTGTAAACTGCTTTTTTACGGGAAGAAACACTCTCACGTGTGAGAGCTTGACGGTACCGTGGGAATAAGGATCGGCTAACTCCGTGCCAGCAGCCGCGGTAATACGGAGGATCCGAGCGTTATCCGGAATCATTGGGTTTAAAGGGTCCGTAGGCGGACATCTAAGTCAGTGGTGAAATCCGGCAGCTCAACTGTCGAACTGCCATTGATACTGGATGTCTTGAATTACTGTGAAGTGGTTAGAATATGTAGTGTAGCGGTGAAATGCTTAGATATTACATGGAATACCAATTGCGAAGGCAGATCACTAACAGTATATTGACGCTGAGG…	Bacteria	Bacteria_Bacteroidota	Bacteria_Bacteroidota_Bacteroidia	Bacteria_Bacteroidota_Bacteroidia_Flavobacteriales	Bacteria_Bacteroidota_Bacteroidia_Flavobacteriales_Flavobacteriaceae	Bacteria_Bacteroidota_Bacteroidia_Flavobacteriales_Flavobacteriaceae_Planktosalinus	Bacteria_Bacteroidota_Bacteroidia_Flavobacteriales_Flavobacteriaceae_Planktosalinus_unc
436	436	TGGGGAATATTGGACAATGGGCGCAAGCCTGATCCAGCCATGCCGCGTGTGTGAAGAAGGCCTTCGGGTTGTAAAGCACTTTCAGCGAGGAGGAAGGGTTGGTCGTTAATAGCGGCTAATTTTGACGTTACTCGCAGAAGAAGCACCGGCTAACTCTGTGCCAGCAGCCGCGGTAATACAGAGGGTGCAAGCGTTAATCGGAATTACTGGGCGTAAAGCGCACGCAGGCGGTTGGTTAAGTCAGATGTGAAAGCCCCGGGCTCAACCTGGGAATTGCATTTGAAACTGGCCAACTAGAGTATGTGAGAGGGGGGTAGAATTCCAAGTGTAGCGGTGAAATGCGTAGAGATTTGGAGGAATACCAGTGGCGAAGGCGGCCCCCTGGCACAATACTGACGC…	Bacteria	Bacteria_Proteobacteria	Bacteria_Proteobacteria_Gammaproteobacteria	Bacteria_Proteobacteria_Gammaproteobacteria_Alteromonadales	Bacteria_Proteobacteria_Gammaproteobacteria_Alteromonadales_Alteromonadaceae	Bacteria_Proteobacteria_Gammaproteobacteria_Alteromonadales_Alteromonadaceae_Rheinheimera	Bacteria_Proteobacteria_Gammaproteobacteria_Alteromonadales_Alteromonadaceae_Rheinheimera_unc
437	437	TGGGGAATTTTGGACAATGGGGGCAACCCTGATCCAGCCATTCCGCGTGAGTGAAGAAGGCCTTCGGGTTGTAAAGCTCTTTTGTCCGGAGCGAAACGGTTGTGGTGAATATCCACGACTACTGACGGTACCGGAAGAATAAGCACCGGCTAACTACGTGCCAGCAGCCGCGGTAATACGTAGGGTGCGAGCGTTAATCGGAATTACTGGGCGTAAAGCGTGCGCAGGCGGTTTTGTAAGCCAGTCGTGAAATCCCCGGGCTTAACCTGGGAATGGCGATTGGGACTGCAAGGCTTGAGTATGGCAGAGGAGACTGGAATTCCTGGTGTAGCAGTGAAATGCGTAGATATCAGGAGGAATACCGATGGCGAAGGCAGGTCTCTGGGCTGATACTGACGC…	Bacteria	Bacteria_Proteobacteria	Bacteria_Proteobacteria_Gammaproteobacteria	Bacteria_Proteobacteria_Gammaproteobacteria_Burkholderiales	Bacteria_Proteobacteria_Gammaproteobacteria_Burkholderiales_Nitrosomonadaceae	Bacteria_Proteobacteria_Gammaproteobacteria_Burkholderiales_Nitrosomonadaceae_Ellin6067	Bacteria_Proteobacteria_Gammaproteobacteria_Burkholderiales_Nitrosomonadaceae_Ellin6067_unc
438	438	TGAGGAATATTGGACAATGGGCGCAAGCCTGATCCAGCCATGCCGCGTGCAGGAAGACGGCCCTATGGGTTGTAAACTGCTTTTATACGGGAAGAAACACTCCCTCGTGAGGGAACTTGACGGTACCGTATGAATAAGCACCGGCTAACTCCGTGCCAGCAGCCGCGGTAATACGGAGGGTGCAAGCGTTATCCGGAATCATTGGGTTTAAAGGGTCCGTAGGCGGATAATTAAGTCAGAGGTGAAATCCCACAGCTTAACTGTGGAACTGCCTTTGATACTGGTTATCTTGAGTTACATTGAAGTAGATAGAATGTGTAGTGTAGCGGTGAAATGCTTAGATATTACACAGAATACCGATTGCGAAGGCAGTCTACTAAATGTACACTGACGCTGAGG…	Bacteria	Bacteria_Bacteroidota	Bacteria_Bacteroidota_Bacteroidia	Bacteria_Bacteroidota_Bacteroidia_Flavobacteriales	Bacteria_Bacteroidota_Bacteroidia_Flavobacteriales_Flavobacteriaceae	Bacteria_Bacteroidota_Bacteroidia_Flavobacteriales_Flavobacteriaceae_Maritimimonas	Bacteria_Bacteroidota_Bacteroidia_Flavobacteriales_Flavobacteriaceae_Maritimimonas_unc
439	439	TGGGGAATTTTGGACAATGGGCGAAAGCCTGATCCAGCAATGCCGCGTGAGTGAAGAAGGCCTTCGGGTTGTAAAGCTCTTTTGTCAGGGAAGAAACGGTGAGAGCTAATATCTCTTGCTAATGACGGTACCTGAAGAATAAGCACCGGCTAACTACGTGCCAGCAGCCGCGGTAATACGTAGGGTGCAAGCGTTAATCGGAATTACTGGGCGTAAAGCGTGCGCAGGCGGTTTTGTAAGTCTGATGTGAAATCCCCGGGCTCAACCTGGGAATTGCATTGGAGACTGCAAGGCTAGAATCTGGCAGAGGGGGGTAGAATTCCACGTGTAGCAGTGAAATGCGTAGATATGTGGAGGAACACCGATGGCGAAGGCAGCCCCCTGGGTCAAGATTGACGC…	Bacteria	Bacteria_Proteobacteria	Bacteria_Proteobacteria_Gammaproteobacteria	Bacteria_Proteobacteria_Gammaproteobacteria_Burkholderiales	Bacteria_Proteobacteria_Gammaproteobacteria_Burkholderiales_Oxalobacteraceae	Bacteria_Proteobacteria_Gammaproteobacteria_Burkholderiales_Oxalobacteraceae_Janthinobacterium	Bacteria_Proteobacteria_Gammaproteobacteria_Burkholderiales_Oxalobacteraceae_Janthinobacterium_lividum/svalbardensis
440	440	TGGGGAATTTTGCACAATGGGCGAAAGCCTGATGCAGCGACGCCGCGTGGAGGATGAAGGCCTTCGGGTTGTAAACTCCTTTTGTAGGGGAAAATAATGATGGTACCCTGCGAATAAGCCACGGCTAACTCTGTGCCAGCAGCCGCGGTAAGACAGAGGTGGCAAGCGTTGTTCGGAATTACTGGGCTTAAAGGGCGCGTAGGCGGTAAGATAAGTCTGTGGTGAAATCTTAGGGCTTAACCCTAAAATTGCCATGGAAACTGTTTTACTTGAGTCAGCGAGGGGATGGTGGAATTCCTGGTGTAGCAGTGAAATGCGTAGATATCCGGAGGAAGGCCGGTGGCGAAGGCGGCCATCTGGCGCTGAACTGACGCTGAGGCGCGAAAGCGTGGGTAGCAA…	Bacteria	Bacteria_Nitrospirota	Bacteria_Nitrospirota_Thermodesulfovibrionia	Bacteria_Nitrospirota_Thermodesulfovibrionia_unc	Bacteria_Nitrospirota_Thermodesulfovibrionia_unc_unc	Bacteria_Nitrospirota_Thermodesulfovibrionia_unc_unc_unc	Bacteria_Nitrospirota_Thermodesulfovibrionia_unc_unc_unc_unc
441	441	TGGGGAATTTTGGACAATGGGCGCAAGCCTGATCCAGCCATTCCGCGTGAGTGAAGAAGGCCTTCGGGTTGTAAAGCTCTTTCAGCGGGGACGAAACGGTCAGCTCTAATAAAGCTGGCTAATGACGGTACCTGCAGAAGAAGCACCGGCTAACTACGTGCCAGCAGCCGCGGTAATACGTAGGGTGCGAGCGTTAATCGGAATTACTGGGCGTAAAGCGTGCGCAGGCGGTTCTATAAGACAGATGTGAAATCCCCGGGCTTAACCTGGGAACTGCGTTTGTGACTGTAGGACTTGAGTGTAGCAGAGGGGGGTGGAATTCCACGTGTAGCAGTGAAATGCGTAGAGATGTGGAGGAACACCGATGGCGAAGGCAGCCCCCTGGGTTAACACTGACGC…	Bacteria	Bacteria_Proteobacteria	Bacteria_Proteobacteria_Gammaproteobacteria	Bacteria_Proteobacteria_Gammaproteobacteria_Burkholderiales	Bacteria_Proteobacteria_Gammaproteobacteria_Burkholderiales_Rhodocyclaceae	Bacteria_Proteobacteria_Gammaproteobacteria_Burkholderiales_Rhodocyclaceae_Sulfuritalea	Bacteria_Proteobacteria_Gammaproteobacteria_Burkholderiales_Rhodocyclaceae_Sulfuritalea_unc
442	442	TGGGGAATTTTGGACAATGGGCGCAAGCCTGATCCAGCCATTCCGCGTGAGTGAAGAAGGCCTTCGGGTTGTAAAGCTCTTTCGCAAGGGAAGAAAACTTATCCTCTAACATAGGATGAGGTTGACGGTACCTTGATAAGAAGCACCGGCTACCTACGTGCCAGCAGCCGCGGTAATACGTAGGGTGCGAGCGTTAATCGGAATTACTGGGCGTAAAGCGTGCGCAGGCGGTTTTGTAAGTCAGATGTGAAATCCCCGAGCTCAACTTGGGAACTGCGTTTGAAACTACAAGACTAGAATATGTCAGAGGGGGGTAGAATTCCACGTGTAGCAGTGAAATGCGTAGAGATGTGGAGGAATACCAATGGCGAAGGCAGCCCCCTGGGATAATATTGACGC…	Bacteria	Bacteria_Proteobacteria	Bacteria_Proteobacteria_Gammaproteobacteria	Bacteria_Proteobacteria_Gammaproteobacteria_Burkholderiales	Bacteria_Proteobacteria_Gammaproteobacteria_Burkholderiales_Methylophilaceae	Bacteria_Proteobacteria_Gammaproteobacteria_Burkholderiales_Methylophilaceae_Methylotenera	Bacteria_Proteobacteria_Gammaproteobacteria_Burkholderiales_Methylophilaceae_Methylotenera_unc
443	443	TGGGGAATTTTGGACAATGGGCGCAAGCCTGATCCAGCCATACCGCGTGAGTGAAGAAGGCCTTCGGGTTGTAAAGCTCTTTCAGCCGGAAAGAAATTGCTTCTATTAATACTAGGAGTAGATGACGGTACCGGAAGAAGAAGCACCGGCTAACTACGTGCCAGCAGCCGCGGTAATACGTAGGGTGCGAGCGTTAATCGGAATTACTGGGCGTAAAGCGTGCGCAGGCGGCTTTTTAAGCCAGATGTGAAATCCCCGGGCTCAACCTGGGAACTGCATTTGGAACTGGAAGGCTAGAGTGTGGCAGAGGGGGGTAGAATTCCACGTGTAGCAGTGAAATGCGTAGATATGTGGAGGAATACCAATGGCGAAGGCAGCCCCCTGGGTCAACACTGACGC…	Bacteria	Bacteria_Proteobacteria	Bacteria_Proteobacteria_Gammaproteobacteria	Bacteria_Proteobacteria_Gammaproteobacteria_Burkholderiales	Bacteria_Proteobacteria_Gammaproteobacteria_Burkholderiales_Gallionellaceae	Bacteria_Proteobacteria_Gammaproteobacteria_Burkholderiales_Gallionellaceae_Gallionella	Bacteria_Proteobacteria_Gammaproteobacteria_Burkholderiales_Gallionellaceae_Gallionella_unc
444	444	TGGGGAATCTTGGGCAATGGGCGAAAGCTTGACCCAGCAACGCCGCGTGGGTGATGAAGGCCTTCGGGTCGTAAAGCCCTGTCGGAAGGAACGAATGTTTCTGAGACGAATAATCTCAGGAAGTGACGGTACCTTAAAAGGAAGCACCGGCTAACTCCGTGCCAGCAGCCGCGGTAATACGGAGGGTGCAAGCGTTGTTCGGAATCATTGGGCGTAAAGGGCGTGTAGGCGGTCTGTTAAGTCATGTGTGAAAGCCCTCGGCTTAACCGGGGAAGGGCGCATGAAACTGACAAGCTAGAGTACTGAAGAGGGGGGTGGAATTCCCGGTGTAGCGGTGAAATGCGTAGATATCGGGAGGAACACCGGTGGCGAAGGCGGCCCCCTGGTCGGATACTGACG…	Bacteria	Bacteria_Myxococcota	Bacteria_Myxococcota_bacteriap25	Bacteria_Myxococcota_bacteriap25_unc	Bacteria_Myxococcota_bacteriap25_unc_unc	Bacteria_Myxococcota_bacteriap25_unc_unc_unc	Bacteria_Myxococcota_bacteriap25_unc_unc_unc_unc
445	445	TGGGGAATCTTGGGCAATGGGGGCAACCCTGACCCAGCGACGCCGCGTGGGGGATGAAGGCCTTCGGGTTGTAAACCCCTGTCAGGTGGGACGAAGGCGCGGGGGGGGCAACTCTGCCGCGCGTGACGGTACCATCAGAGGAAGTCCCGGCTAACTCCGTGCCAGCAGCCGCGGTAATACGGAGGGGACGAGTGTTGTTCGGAATTACTGGGCGTAAAGGGCGCGTAGGCGGCTTAGCGAGTCGCGTGTGAAAGCCCTCCGCTCAGCGGAGGAAGGGCGCGCGATACTACCGAGCTGGAGGACGGGAGAGGGCAGTGGAACTCTCGGTGTAGGGGTGAAATCTGTAGAGATCGAGAGGAACACCGGTGGCGAAGGCGGCTGCCTGGCCCGTTACTGACG…	Bacteria	Bacteria_unc	Bacteria_unc_unc	Bacteria_unc_unc_unc	Bacteria_unc_unc_unc_unc	Bacteria_unc_unc_unc_unc_unc	Bacteria_unc_unc_unc_unc_unc_unc
446	446	TGGGGAATATTGGGCAATGGGCGAAAGCCTGACCCAGCGACGCCGCGTGGGTGATGAAGGCCTTCGGGTTGTAAAGCCCTTTCGTGCGGAAAGAACAGCCCTGAAACGAATAATTTCAGGGTTTGACGGTACCGCAGGAAGAAGCACCGGCTAACTCCGTGCCAGCAGCCGCGGTAATACGGAGGGTGCAAGCGTTGTTCGGAATTATTGGGCGTAAAGGACGCGTAGGCGGTAGTGATAGTCAGATGTGAAATCCTCCGGCTCAACTGGAGAACTGCATCTGAAACTTCACAACTCGAGTATAGGAGAGGGAAACGGAATTCCCGGTGTAGAGGTGAAATTCGTAGATATCGGGAGGAACACCAGTGGCGAAGGCGGTTTCCTGGCCTAATACTGACG…	Bacteria	Bacteria_Desulfobacterota	Bacteria_Desulfobacterota_Syntrophorhabdia	Bacteria_Desulfobacterota_Syntrophorhabdia_Syntrophorhabdales	Bacteria_Desulfobacterota_Syntrophorhabdia_Syntrophorhabdales_Syntrophorhabdaceae	Bacteria_Desulfobacterota_Syntrophorhabdia_Syntrophorhabdales_Syntrophorhabdaceae_Syntrophorhabdus	Bacteria_Desulfobacterota_Syntrophorhabdia_Syntrophorhabdales_Syntrophorhabdaceae_Syntrophorhabdus_unc
447	447	TGGGGAATATTGCGCAATGGGCGAAAGCCTGACGCAGCAACGCCGCGTGAGGGATGACGTACGTCGAGATGTAAACCTCTTTCAGCGGGGACGAAGCGAAAGTGACGGTACCCGCAGAAGAAGCACCGGCTAACTACGTGCCAGCAGCCGCGGTAATACGTAGGGTGCAAGCGTTGTCCGGAATTATTGGGCGTAAAGGGCTCGTAGGCGGTCTGTCGCGTCGGATGTGAAAACTCGGAGCTCAACTCCGGGCCTGCATACGATACGGGCAGACTAGAGTTCGGTAGGGGAGACTGGAACTCCTGGTGTAGCGGTGGAATGCGCAGATATCAGGAAGAACACCAATGGCGAAGGCAGGTCTCTGGGCCGATACTGACGCTGAGGAGCGAAAGCGTGGGG…	Bacteria	Bacteria_Actinobacteriota	Bacteria_Actinobacteriota_Actinobacteria	Bacteria_Actinobacteriota_Actinobacteria_Frankiales	Bacteria_Actinobacteriota_Actinobacteria_Frankiales_Sporichthyaceae	Bacteria_Actinobacteriota_Actinobacteria_Frankiales_Sporichthyaceae_unc	Bacteria_Actinobacteriota_Actinobacteria_Frankiales_Sporichthyaceae_unc_unc
448	448	TGGGGAATTTTGGACAATGGGCGCAAGCCTGATCCAGCCATTCCGCGTGAGTGAAGAAGGCCTTCGGGTTGTAAAGCTCTTTCGGCAGGAACGAAACGGTTTGGGCTAATACCCTGAGCTAATGACGGTACCTGAAGAAGAAGCACCGGCTAACTACGTGCCAGCAGCCGCGGTAATACGTAGGGTGCGAGCGTTAATCGGAATTACTGGGCGTAAAGCGTGCGCAGGCGGTTTTGTAAGACAGATGTGAAATCCCCGGGCTCAACCTGGGAACTGCGTTTGTGACTGCAAGACTCGAGTGTGGCAGAGGGGGGTGGAATTCCACGTGTAGCAGTGAAATGCGTAGAGATGTGGAGGAACACCGATGGCGAAGGCAGCCCCCTGGGTCAACACTGACGC…	Bacteria	Bacteria_Proteobacteria	Bacteria_Proteobacteria_Gammaproteobacteria	Bacteria_Proteobacteria_Gammaproteobacteria_Burkholderiales	Bacteria_Proteobacteria_Gammaproteobacteria_Burkholderiales_Rhodocyclaceae	Bacteria_Proteobacteria_Gammaproteobacteria_Burkholderiales_Rhodocyclaceae_unc	Bacteria_Proteobacteria_Gammaproteobacteria_Burkholderiales_Rhodocyclaceae_unc_unc
449	449	TGAGGAATATTGCGCAATGGGGGCAACCCTGACGCAGCAACGCCGCGTGAGTGAGGAAGGTTTTCGGACCGTAAAGCTCTGTCGAGCGGGAAGAAATGTATCATGGCTAATATCCATGATGCTTGACGGTACCGCTAAAGGAAGCACCGGCTAACTCCGTGCCAGCAGCCGCGGTAATACGGGGGGTGCAAGCGTTGTTCGGAATTATTGGGCGTAAAGAGCGTGTAGGCGGCTGAATAAGTCAGATGTGAAAGCCCTGGGCTTAACCCAGGAAGTGCATTTGAAACTATTCAGCTTGAGTAAGGGAGAGGAAAGTGGAATTCCTGGTGTAGAGGTGAAATTCGTAGATATCAGGAGGAACACCGGCGGCGAAGGCGACTTTCTGGCCCTATACTGACG…	Bacteria	Bacteria_Desulfobacterota	Bacteria_Desulfobacterota_Syntrophia	Bacteria_Desulfobacterota_Syntrophia_Syntrophales	Bacteria_Desulfobacterota_Syntrophia_Syntrophales_Smithellaceae	Bacteria_Desulfobacterota_Syntrophia_Syntrophales_Smithellaceae_Smithella	Bacteria_Desulfobacterota_Syntrophia_Syntrophales_Smithellaceae_Smithella_unc
450	450	TGGGGAATATTGCACAATGGGGGAAACCCTGATGCAGCAACGCCGCGTGAGCGAAGAAGGCCTTTGGGTCGTAAAGCTCTGTCCTAAGGGAAGAACAAATGACGGTACCTTAGGAGGAAGCCCCGGCTAACTACGTGCCAGCAGCCGCGGTAATACGTAGGGGGCAAGCGTTATCCGGAATCATTGGGCGTAAAGGGTGCGTAGGCGGTCAATAAAGTCAAGGGTGAAAGGCTACGGCTTAACCGTAGTAAGCCTATGAAACTTAATGACTTGAGTGCAGGAGAGGTAAGTGGAATTCCTAGTGTAGCGGTGAAATGCGTAGATATTAGGAGGAACACCAGTGGCGAAGGCGACTTACTGGACTGTAACTGACGCTGAGGCACGAAAGCGTGGGGAGCG…	Bacteria	Bacteria_Firmicutes	Bacteria_Firmicutes_Clostridia	Bacteria_Firmicutes_Clostridia_Peptostreptococcales-Tissierellales	Bacteria_Firmicutes_Clostridia_Peptostreptococcales-Tissierellales_Thermotaleaceae	Bacteria_Firmicutes_Clostridia_Peptostreptococcales-Tissierellales_Thermotaleaceae_unc	Bacteria_Firmicutes_Clostridia_Peptostreptococcales-Tissierellales_Thermotaleaceae_unc_unc
451	451	TAGGGAATTTTCGGCAATGGGGGAAACCCTGACCGAGCAACGCCGCGTGAGTGATGAAGGCCTTCGGGTTGTAAAGCTCTGTTGTAAGGGAAGAATGACGATGATAGGGAATGATCATCGAGTGACGGTACCTTACCAGAAAGCCACGGCTAACTACGTGCCAGCAGCCGCGGTAATACGTAGGTGGCAAGCGTTATCCGGAATTATTGGGCGTAAAGGGTGCGTAGGCGGCCATTTAAGTCTAAGGTGAAAGTTCGAAGCTCAACTTCGGATTGCCTTAGAAACTGGGTGGCTAGAGTGCAGGAGAGGGCAATGGAATTCCATGTGTAGCGGTAAAATGCGTAGATATATGGAGGAACACCAGTGGCGAAGGCGGTTGCCTGGCCTGTAACTGACGCT…	Bacteria	Bacteria_Firmicutes	Bacteria_Firmicutes_Bacilli	Bacteria_Firmicutes_Bacilli_Erysipelotrichales	Bacteria_Firmicutes_Bacilli_Erysipelotrichales_Erysipelotrichaceae	Bacteria_Firmicutes_Bacilli_Erysipelotrichales_Erysipelotrichaceae_Erysipelothrix	Bacteria_Firmicutes_Bacilli_Erysipelotrichales_Erysipelotrichaceae_Erysipelothrix_unc
452	452	TGGGGAATTTTGGACAATGGGGGCAACCCTGATCCAGCCATGCCGCGTGAGTGAAGAAGGCCTTCGGGTTGTAAAGCTCTTTCGGCCGGAACGAAATCGCGTACGTGAATAACGTGCGTGGATGACGGTACTGGAAGAAGAAGCACCGGCTAACTACGTGCCAGCAGCCGCGGTAATACGTAGGGTGCGAGCGTTAATCGGAATTACTGGGCGTAAAGCGTGCGCAGGCGGTTCTGCAAGTCAGATGTGAAATCCCCGGGCTTAACCTGGGAACTGCGTTTGAAACTACGGAGCTAGAGTACGGCAGAGGGGGGTGGAATTCCACGTGTAGCAGTGAAATGCGTAGATATGTGGAGGAACACCGATGGCGAAGGCAGCCCCCTGGGCCGATACTGACGC…	Bacteria	Bacteria_Proteobacteria	Bacteria_Proteobacteria_Gammaproteobacteria	Bacteria_Proteobacteria_Gammaproteobacteria_Burkholderiales	Bacteria_Proteobacteria_Gammaproteobacteria_Burkholderiales_Nitrosomonadaceae	Bacteria_Proteobacteria_Gammaproteobacteria_Burkholderiales_Nitrosomonadaceae_GOUTA6	Bacteria_Proteobacteria_Gammaproteobacteria_Burkholderiales_Nitrosomonadaceae_GOUTA6_unc
453	453	TGGGGAATATTGGACAATGGGCGCAAGCCTGATCCAGCAATGCCGCGTGTGTGAAGAAGGCCTTCGGGTTGTAAAGCACTTTAAGTTGGGAGGAAAAGCTGCTTGTTAATAGCGAGTAGTGTTGACGTTACCAACAGAATAAGCACCGGCTAACTCCGTGCCAGCAGCCGCGGTAATACGGAGGGTGCAAGCGTTAATCGGAATTACTGGGCGTAAAGCGCGCGTAGGCGGTTATTTAAGTCAGATGTGAAAGCCCCGGGCTTAACCTGGGAATGGCATTTGAGACTGGATGGCTAGAGTATGGTAGAGGTGAGTGGAATTTCAGGTGTAGCGGTGAAATGCGTAGAGATCTGAAGGAACATCAGTGGCGAAGGCGACTCACTGGGCCATTACTGACGC…	Bacteria	Bacteria_Proteobacteria	Bacteria_Proteobacteria_Gammaproteobacteria	Bacteria_Proteobacteria_Gammaproteobacteria_Nitrosococcales	Bacteria_Proteobacteria_Gammaproteobacteria_Nitrosococcales_Methylophagaceae	Bacteria_Proteobacteria_Gammaproteobacteria_Nitrosococcales_Methylophagaceae_Methylophaga	Bacteria_Proteobacteria_Gammaproteobacteria_Nitrosococcales_Methylophagaceae_Methylophaga_unc
454	454	TGGGGAATCTTGGACAATGGGCGCAAGCCTGATCCAGCCATGCCGCGTGAGTGAAGAAGGCCTTCGGGTTGTAAAGCTCTTTTACCAGGGACGATAATGACGGTACCTGGAGAATAAGCCCCGGCAAACTTCGTGCCAGCAGCCGCGGTAATACGAAGGGGGCTAGCGTTGTTCGGAATTACTGGGCGTAAAGCGCACGTAGGCGGATTGTTAAGTTAGAGGTGAAATCCCGGAGCTCAACTTCGGAACTGCCTTTGATACTGGCAATCTAGAGTCCGGAAGAGGTTAGTGGAATTCCCAGTGTAGAGGTGAAATTCGTAGATATTGGGAAGAACACCAGTGGCGAAGGCGGCTAACTGGTCCGGTACTGACGCTGAGGTGCGAAAGCGTGGGGAGCAA…	Bacteria	Bacteria_Proteobacteria	Bacteria_Proteobacteria_Alphaproteobacteria	Bacteria_Proteobacteria_Alphaproteobacteria_Rhizobiales	Bacteria_Proteobacteria_Alphaproteobacteria_Rhizobiales_Rhizobiales_Incertae_Sedis	Bacteria_Proteobacteria_Alphaproteobacteria_Rhizobiales_Rhizobiales_Incertae_Sedis_unc	Bacteria_Proteobacteria_Alphaproteobacteria_Rhizobiales_Rhizobiales_Incertae_Sedis_unc_unc
455	455	TGAGGAATATTGCACAATGGCGGAAACTCTGATGCAGCAACGCCGCGTGGAGGATGACGCATTTCGGTGTGTAAACTCCTTTTATTAGGGAAGATAATGACGGTACCTAATGAATAAGCACCGGCTAACTCCGTGCCAGCAGCCGCGGTAATACGGAGGGTGCAAGCGTTACTCGGAATCACTGGGCGTAAAGGGTGCGTAGGCTGGCTTTTAAGTCAGGTGTGAAATCCAATGGCTCAACCATTGAACTGCACTTGAAACTGAAAGCCTAGAGTTCAGAAGGGGCAGATGGAATTAGTGGTGTAGGGGTAAAATCCGTAGATATCACTAGGAATATCAAAAGCGAAGGCGATATGCTGGGATGATACTGACGCTGAGGCACGAAAGCGTGGGGAGCAA…	Bacteria	Bacteria_Campilobacterota	Bacteria_Campilobacterota_Campylobacteria	Bacteria_Campilobacterota_Campylobacteria_Campylobacterales	Bacteria_Campilobacterota_Campylobacteria_Campylobacterales_Sulfurimonadaceae	Bacteria_Campilobacterota_Campylobacteria_Campylobacterales_Sulfurimonadaceae_Sulfuricurvum	Bacteria_Campilobacterota_Campylobacteria_Campylobacterales_Sulfurimonadaceae_Sulfuricurvum_unc
456	456	TGGGGAATCTTGGACAATGGGCGCAAGCCTGATCCAGCCATGCCGCGTGAGTGACGAAGGCCTTAGGGTTGTAAAGCTCTTTTGCCGGGGACGATAATGACGGTACCCGGAGAATAAGTCCCGGCTAACTTCGTGCCAGCAGCCGCGGTAATACGAAGGGGACTAGCGTTGTTCGGAATTACTGGGCGTAAAGCGCACGTAGGCGGATTTGTTAGTCAGGGGTGAAATCCCGGGGCTCAACCTCGGAACTGCCTTTGATACTGCAAGTCTCGAGTCCGATAGAGGTGGGTGGAATTCCTAGTGTAGAGGTGAAATTCGTAGATATTAGGAAGAACACCGGTGGCGAAGGCGGCCCACTGGATCGGTACTGACGCTGAGGTGCGAAAGCGTGGGGAGCAA…	Bacteria	Bacteria_Proteobacteria	Bacteria_Proteobacteria_Alphaproteobacteria	Bacteria_Proteobacteria_Alphaproteobacteria_Rhizobiales	Bacteria_Proteobacteria_Alphaproteobacteria_Rhizobiales_Hyphomicrobiaceae	Bacteria_Proteobacteria_Alphaproteobacteria_Rhizobiales_Hyphomicrobiaceae_Hyphomicrobium	Bacteria_Proteobacteria_Alphaproteobacteria_Rhizobiales_Hyphomicrobiaceae_Hyphomicrobium_unc
457	457	TGAGGAATATTGCGCAATGGGGGCAACCCTGACGCAGCGACGCCGCGTGGATGATGAAGGCCTTCGGGTCGTAAAATCCTGTCAGGTGGAAAGAAATGTCTATGTGCTAATACCATGTAGATTTGACGGTACCACCGAAGGAAGCACCGGCTAACTCCGTGCCAGCAGCCGCGGTAATACGGAGGGTGCAAGCGTTGTTCGGAATTACTGGGCGTAAAGCGCGCGCAGGCGGTTTGCTAAGTCAGATGTGAAAGCCCATGGCTCAACCATGGACGTGCATTTGAAACTGGCAAGCTTGAGTAGTGGAGGGGGTGGTGGAATTCCCGGTGTAGAGGTGAAATTCGTAGATATCGGGAGGAATACCGGTGGCGAAGGCGACCACCTGGCCACATACTGACG…	Bacteria	Bacteria_Desulfobacterota	Bacteria_Desulfobacterota_Desulfobulbia	Bacteria_Desulfobacterota_Desulfobulbia_Desulfobulbales	Bacteria_Desulfobacterota_Desulfobulbia_Desulfobulbales_Desulfocapsaceae	Bacteria_Desulfobacterota_Desulfobulbia_Desulfobulbales_Desulfocapsaceae_unc	Bacteria_Desulfobacterota_Desulfobulbia_Desulfobulbales_Desulfocapsaceae_unc_unc
458	458	CGAGGAATCTTGCGCAATGGGCGAAAGCCTGACGCAGCGACGCCGCGTGGAGGAAGAAGGCCTTCGGGTTGTAAACTCCTTTTGCCAGGGAAGAGGAAGGACGGTACCTGGCGAATAAGCCCCGGCTAACTACGTGCCAGCAGCCGCGGTAAGACGTAGGGGGCAAGCGTTACCCGGATTTACTGGGCGTAAAGAGCGCGTAGGCGGCAGGGTGCGTCTCTGGTGCAAGCTCCTGGCTCAACCAGGAGGGGTCCAGGGATACGGCCCGGCTAGAGGGCAGCAGAGGCGAGCGGAATTCCCGGTGTAGCGGTGATATGCGTAGATATCGGGAGGAACTCCAGAGGCGAAAGCGGCTCGCTAGACTGTTCCTGACGCTGAGGCGCGAAAGCGTGGGGAGCA…	Bacteria	Bacteria_Chloroflexi	Bacteria_Chloroflexi_unc	Bacteria_Chloroflexi_unc_unc	Bacteria_Chloroflexi_unc_unc_unc	Bacteria_Chloroflexi_unc_unc_unc_unc	Bacteria_Chloroflexi_unc_unc_unc_unc_unc
459	459	TGGGGAATTTTGGACAATGGGCGCAAGCCTGATCCAGCCATGCCGCGTGCGGGAAGAAGGCCTTCGGGTTGTAAACCGCTTTTGTCAGGGAAGAAAAACTCTGGGCTAATACCCCGGGGTGATGACGGTACCTGAAGAATAAGCACCGGCTAACTACGTGCCAGCAGCCGCGGTAATACGTAGGGTGCAAGCGTTAATCGGAATTACTGGGCGTAAAGCGTGCGCAGGCGGTTATGCAAGACAGATGTGAAATCCCCGGGCTCAACCTGGGAACTGCATTTGTGACTGCATGGCTGGAGTGCGGCAGAGGGGGATGGAATTCCGCGTGTAGCAGTGAAATGCGTAGATATGCGGAGGAACACCGATGGCGAAGGCAATCCCCTGGGCCTGCACTGACGC…	Bacteria	Bacteria_Proteobacteria	Bacteria_Proteobacteria_Gammaproteobacteria	Bacteria_Proteobacteria_Gammaproteobacteria_Burkholderiales	Bacteria_Proteobacteria_Gammaproteobacteria_Burkholderiales_Comamonadaceae	Bacteria_Proteobacteria_Gammaproteobacteria_Burkholderiales_Comamonadaceae_Leptothrix	Bacteria_Proteobacteria_Gammaproteobacteria_Burkholderiales_Comamonadaceae_Leptothrix_unc
460	460	TGGGGAATATTGGACAATGGGCGAAAGCCTGATCCAGCCATGCCGCGTGTGTGAAGAAGGTCTTCGGATTGTAAAGCACTTTAAGTTGGGAGGAAGGGCATTAACCTAATACGTTAGTGTTTTGACGTTACCGACAGAATAAGCACCGGCTAACTCTGTGCCAGCAGCCGCGGTAATACAGAGGGTGCAAGCGTTAATCGGAATTACTGGGCGTAAAGCGCGCGTAGGTGGTTTGTTAAGTTGGATGTGAAATCCCCGGGCTCAACCTGGGAACTGCATTCAAAACTGACAAGCTAGAGTATGGTAGAGGGTGGTGGAATTTCCTGTGTAGCGGTGAAATGCGTAGATATAGGAAGGAACACCAGTGGCGAAGGCGACCACCTGGACTGATACTGACAC…	Bacteria	Bacteria_Proteobacteria	Bacteria_Proteobacteria_Gammaproteobacteria	Bacteria_Proteobacteria_Gammaproteobacteria_Pseudomonadales	Bacteria_Proteobacteria_Gammaproteobacteria_Pseudomonadales_Pseudomonadaceae	Bacteria_Proteobacteria_Gammaproteobacteria_Pseudomonadales_Pseudomonadaceae_Pseudomonas	Bacteria_Proteobacteria_Gammaproteobacteria_Pseudomonadales_Pseudomonadaceae_Pseudomonas_arsenicoxydans/baetica/fluorescens/helmanticensis/jessenii/kilonensis/mandelii/moorei/salomonii
461	461	TGAGGAATCTTCCGCAATGGGCGAAAGCCTGACGGAGCAACACCGCGTGAAGGATGAAGTTTTTCGGAATGTAAACTTCTTTTCTGAGGGAAGAATTTTGACGGTACCTTAGGAATAAGTGACGGCAAACTCTGTGCCAGCAGCCGCGGTAAGACAGAGGTCACGAGCGTTATCCGGAATTATTGGGCGTAAAGGGTGTGTAGGCGGAGCATTAAGTCGAGGGTTAAATCTTCCAGCTCAACTGGAAATCTGTTCTCGAAACTAATGTTCTTTTGAAGCATTCAGGGGCAAGTGGAATTCTGTGTGTAGGGGTAAAATCCGTAGATACACGGAGGAACACCAAAAGCGAAAGCAGCTTGCCGGGAATGTCTTGACGCTGAGACACGAAAGCGTGGGTAG…	Bacteria	Bacteria_Patescibacteria	Bacteria_Patescibacteria_unc	Bacteria_Patescibacteria_unc_unc	Bacteria_Patescibacteria_unc_unc_unc	Bacteria_Patescibacteria_unc_unc_unc_unc	Bacteria_Patescibacteria_unc_unc_unc_unc_unc
462	462	TGGGGAATTGTTCGCAATGGGCGAAAGCCTGACGACGCAACGCCGCGTGGGGGATGAAGGTCCTCGGATCGTAAACCCCTGTCGAGCGGAACGAATAGCCCGCGATTGAATAGATCGTGGGAATGACGGTACCGCTAAAGGAAGCCACGGCTAACTCTGTGCCAGCAGCCGCGGTAATACAGAGGTGGCAAGCGTTGTTCGGAATTACTGGGCGTAAAGGGCGCGTAGGCGGCCATCTAAGTCAGACGTGAAATCCCTAGGCTTAACCTAGGAACTGCGTCTGATACTGGGAGGCTAGAGTTCGGGAGAGGGATGTAGAATTCCAGGTGTAGCGGTGAAATGCGTAGATATCTGGAGGAATACCGGTGGCGAAGGCGGCATCCTGGACCGATACTGACG…	Bacteria	Bacteria_Acidobacteriota	Bacteria_Acidobacteriota_Vicinamibacteria	Bacteria_Acidobacteriota_Vicinamibacteria_Vicinamibacterales	Bacteria_Acidobacteriota_Vicinamibacteria_Vicinamibacterales_Vicinamibacteraceae	Bacteria_Acidobacteriota_Vicinamibacteria_Vicinamibacterales_Vicinamibacteraceae_unc	Bacteria_Acidobacteriota_Vicinamibacteria_Vicinamibacterales_Vicinamibacteraceae_unc_unc
463	463	TGGGGAATTTTGGACAATGGGCGCAAGCCTGATCCAGCCATACCGCGTGAGTGAAGAAGGCCTTCGGGTTGTAAAGCTCTTTCAGACGGAAAGAAACGGTTACGGCTAATACCCGTGACTAATGACGGTACCGTAAGAAGAAGCACCGGCTAACTACGTGCCAGCAGCCGCGGTAATACGTAGGGTGCGAGCGTTAATCGGAATTACTGGGCGTAAAGCGTGCGCAGGCGGTTTTTTAAGACAGATGTGAAATCCCCGGGCTTAACCTGGGAACTGCATTTGTGACTGGAAGACTAGAGTGTAGCAGAGGGGGGTAGAATTCCACGTGTAGCAGTGAAATGCGTAGATATGTGGAGGAATACCGATGGCGAAGGCAGCCCCCTGGGCTAACACTGACGC…	Bacteria	Bacteria_Proteobacteria	Bacteria_Proteobacteria_Gammaproteobacteria	Bacteria_Proteobacteria_Gammaproteobacteria_Burkholderiales	Bacteria_Proteobacteria_Gammaproteobacteria_Burkholderiales_Gallionellaceae	Bacteria_Proteobacteria_Gammaproteobacteria_Burkholderiales_Gallionellaceae_Gallionella	Bacteria_Proteobacteria_Gammaproteobacteria_Burkholderiales_Gallionellaceae_Gallionella_unc
464	464	TGGGGAATTTTGGACAATGGGGGAAACCCTGATCCAGCCATGCCGCGTGCAGGATGAAGGCCTTCGGGTTGTAAACTGCTTTTGTACGGAACGAAAAGGTCTTTTCTAATAAAGAAGGCTCATGACGGTACCGTAAGAATAAGCACCGGCTAACTACGTGCCAGCAGCCGCGGTAATACGTAGGGTGCAAGCGTTAATCGGAATTACTGGGCGTAAAGCGTGCGCAGGCGGTTATATAAGACAGATGTGAAATCCCCGGGCTCAACCTGGGAACTGCATTAGTGACTGTATAGCTAGAGTGCGGCAGAGGGGGATGGAATTCCGCGTGTAGCAGTGAAATGCGTAGATATGCGGAGGAACACCGATGGCGAAGGCAATCCCCTGGGCCTGCACTGACGC…	Bacteria	Bacteria_Proteobacteria	Bacteria_Proteobacteria_Gammaproteobacteria	Bacteria_Proteobacteria_Gammaproteobacteria_Burkholderiales	Bacteria_Proteobacteria_Gammaproteobacteria_Burkholderiales_Comamonadaceae	Bacteria_Proteobacteria_Gammaproteobacteria_Burkholderiales_Comamonadaceae_Simplicispira	Bacteria_Proteobacteria_Gammaproteobacteria_Burkholderiales_Comamonadaceae_Simplicispira_unc
465	465	TAAGGAATATTGGTCAATGGGAGAAATCCTGAACCAGCAACGCCGCGTGAGGGATGAAGGACTTTTGTTCGTAAACCTCTTTTTTGAGGGAAAAATATACGATTTTATCGTGTTGATTGTACCTTAAGAATAAGCCCCGGCTAACTACGTGCCAGCAGCCGCGGTAATACGTAGGGGGCAAGCGTTGTCCGGATTTACTGGGTGTAAAGGGTGCTCAGGTGGACTTGTTAGTCGGAGGTGAAACTCCGGAGCTTAACTCCGGAACTGCCTCCGATACTGCTAGTCTTGAGTACGGTAGAGGATGATGGAATATCTGGTGTAGCAGTGAAATGCGTAGATATCAGATAGAACACCAATGGCGAAGGCAGTCATCTGGGCCGTTACTGACGCTAAAGCACG…	Bacteria	Bacteria_Bacteroidota	Bacteria_Bacteroidota_SJA-28	Bacteria_Bacteroidota_SJA-28_unc	Bacteria_Bacteroidota_SJA-28_unc_unc	Bacteria_Bacteroidota_SJA-28_unc_unc_unc	Bacteria_Bacteroidota_SJA-28_unc_unc_unc_unc
466	466	TGGGGAATTTTGGACAATGGGCGAAAGCCTGATCCAGCAATGCCGCGTGAGTGAAGAAGGCCTTCGGGTTGTAAAGCTCTTTTGTCAGGGAAGAAACGGTGAAAGCTAATATCTTTTGCTAATGACGGTACCTGAAGAATAAGCACCGGCTAACTACGTGCCAGCAGCCGCGGTAATACGTAGGGTGCAAGCGTTAATCGGAATTACTGGGCGTAAAGCGTGCGCAGGCGGTTTTGTAAGTCTGATGTGAAATCCCCGGGCTCAACCTGGGAATTGCATTGGAGACTGCAAGGCTAGAATCTGGCAGAGGGGGGTAGAATTCCACGTGTAGCAGTGAAATGCGTAGATATGTGGAGGAACACCGATGGCGAAGGCAGCCCCCTGGGTCAAGATTGACGC…	Bacteria	Bacteria_Proteobacteria	Bacteria_Proteobacteria_Gammaproteobacteria	Bacteria_Proteobacteria_Gammaproteobacteria_Burkholderiales	Bacteria_Proteobacteria_Gammaproteobacteria_Burkholderiales_Oxalobacteraceae	Bacteria_Proteobacteria_Gammaproteobacteria_Burkholderiales_Oxalobacteraceae_Janthinobacterium	Bacteria_Proteobacteria_Gammaproteobacteria_Burkholderiales_Oxalobacteraceae_Janthinobacterium_lividum/svalbardensis
467	467	TGGGGAATTTTGGACAATGGGCGCAAGCCTGATCCAGCAATGCCGCGTGCAGGATGAAGGCCTTCGGGTTGTAAACTGCTTTTGTACGGAACGAAACGGTCTGCCCTAATACGGTGGGCTAATGACGGTACCGTAAGAATAAGCACCGGCTAACTACGTGCCAGCAGCCGCGGTAATACGTAGGGTGCGAGCGTTAATCGGAATTACTGGGCGTAAAGCGTGCGCAGGCGGTTATATAAGACAGATGTGAAATCCCCGGGCTCAACCTGGGACCTGCATTTGTGACTGTATAGCTAGAGTACGGTAGAGGGGGATGGAATTCCGCGTGTAGCAGTGAAATGCGTAGATATGCGGAGGAACACCGATGGCGAAGGCAATCCCCTGGACCTGTACTGACGC…	Bacteria	Bacteria_Proteobacteria	Bacteria_Proteobacteria_Gammaproteobacteria	Bacteria_Proteobacteria_Gammaproteobacteria_Burkholderiales	Bacteria_Proteobacteria_Gammaproteobacteria_Burkholderiales_Comamonadaceae	Bacteria_Proteobacteria_Gammaproteobacteria_Burkholderiales_Comamonadaceae_Rhodoferax	Bacteria_Proteobacteria_Gammaproteobacteria_Burkholderiales_Comamonadaceae_Rhodoferax_unc
468	468	TGGGGAATTTTGGACAATGGGCGCAAGCCTGATCCAGCAATGCCGCGTGCAGGACGAAGGCCTTCGGGTTGTAAACTGCTTTTGTACGGAGCGAAACGGTCTGGGTTAATACCCTAGGCTAATGACGGTACCGTAAGAATAAGCACCGGCTAACTACGTGCCAGCAGCCGCGGTAATACGTAGGGTGCGAGCGTTAATCGGAATTACTGGGCGTAAAGCGTGCGCAGGCGGTTTTGTAAGACAGGCGTGAAATCCCCGGGCTCAACCTGGGAATGGCGCTTGTGACTGCAAAGCTAGAGTGCGGCAGAGGGGGATGGAATTCCGCGTGTAGCAGTGAAATGCGTAGATATGCGGAGGAACACCGATGGCGAAGGCAATCCCCTGGGCCTGCACTGACGC…	Bacteria	Bacteria_Proteobacteria	Bacteria_Proteobacteria_Gammaproteobacteria	Bacteria_Proteobacteria_Gammaproteobacteria_Burkholderiales	Bacteria_Proteobacteria_Gammaproteobacteria_Burkholderiales_Comamonadaceae	Bacteria_Proteobacteria_Gammaproteobacteria_Burkholderiales_Comamonadaceae_Hydrogenophaga	Bacteria_Proteobacteria_Gammaproteobacteria_Burkholderiales_Comamonadaceae_Hydrogenophaga_unc
469	469	TGGGGAATTTTGGACAATGGGCGCAAGCCTGATCCAGCCATTCCGCGTGAGTGAAGAAGGCCTTCGGGTTGTAAAGCTCTTTCAGCGGGGACGAAACGGTCGGCTCTAATAAAGTTGGCTAATGACGGTACCTGCAGAAGAAGCACCGGCTAACTACGTGCCAGCAGCCGCGGTAATACGTAGGGTGCGAGCGTTAATCGGAATTACTGGGCGTAAAGCGTGCGCAGGCGGTTCTATAAGACAGATGTGAAATCCCCGGGCTTAACCTGGGAACTGCGTTTGTGACTGTAGGACTTGAGTGTAGCAGAGGGGGGTGGAATTCCACGTGTAGCAGTGAAATGCGTAGAGATGTGGAGGAACACCGATGGCGAAGGCAGCCCCCTGGGTTAACACTGACGC…	Bacteria	Bacteria_Proteobacteria	Bacteria_Proteobacteria_Gammaproteobacteria	Bacteria_Proteobacteria_Gammaproteobacteria_Burkholderiales	Bacteria_Proteobacteria_Gammaproteobacteria_Burkholderiales_Rhodocyclaceae	Bacteria_Proteobacteria_Gammaproteobacteria_Burkholderiales_Rhodocyclaceae_Sulfuritalea	Bacteria_Proteobacteria_Gammaproteobacteria_Burkholderiales_Rhodocyclaceae_Sulfuritalea_unc
470	470	TAAGGAATATTGGACAATGGGCGCAAGCCTGATCCAGCCATGCCGCGTGAAGGATGAAGGCGCTCAGCGTTGTAAACTTCTTTTGGACGGGAACAATACCCCTGACTTGTCAGGGCTTGAGGGTACCGTCAGAATAAGCACCGGCTAACTCCGTGCCAGCAGCCGCGGTAATACGGAGGGTGCAAGCGTTATCCGGAATCACTGGGTTTAAAGGGTGCGTAGGCGGTCTTGTAAGTCAGTCGTGAAATCGCTGGGCTCAACCCATGCAATTGCGATTGATACTGCAGGACTTGAATTAGGTTAAGGCAGGCGGAATGTGACATGTAGCGGTGAAATGCATAGATATGTCATAGAACACCGATTGCGAAGGCAGCCTGCTGGGCCTTGATTGACGCTGAG…	Bacteria	Bacteria_Bacteroidota	Bacteria_Bacteroidota_Bacteroidia	Bacteria_Bacteroidota_Bacteroidia_Chitinophagales	Bacteria_Bacteroidota_Bacteroidia_Chitinophagales_Saprospiraceae	Bacteria_Bacteroidota_Bacteroidia_Chitinophagales_Saprospiraceae_unc	Bacteria_Bacteroidota_Bacteroidia_Chitinophagales_Saprospiraceae_unc_unc
471	471	TGGGGAATTTTGGACAATGGGGGCAACCCTGATCCAGCCATTCCGCGTGAGTGAAGAAGGCCTTCGGGTTGTAAAGCTCTTTCAGCAGGAACGAAACGGTCATTTCTAATAAAGATGGCTAATGACGGTACCTGAAGAAGAAGCACCGGCTAACTACGTGCCAGCAGCCGCGGTAATACGTAGGGTGCGAGCGTTAATCGGAATTACTGGGCGTAAAGCGTGCGCAGGCGGTTATGTAAGACAGGTGTGAAATCCCCGGGCTTAACCTGGGAACTGCGCTTGTGACTGCATAACTCGAGTGTGGCAGAGGGGGGTGGAATTCCACGTGTAGCAGTGAAATGCGTAGAGATGTGGAGGAACACCGATGGCGAAGGCAGCCCCCTGGGTCAACACTGACGC…	Bacteria	Bacteria_Proteobacteria	Bacteria_Proteobacteria_Gammaproteobacteria	Bacteria_Proteobacteria_Gammaproteobacteria_Burkholderiales	Bacteria_Proteobacteria_Gammaproteobacteria_Burkholderiales_Rhodocyclaceae	Bacteria_Proteobacteria_Gammaproteobacteria_Burkholderiales_Rhodocyclaceae_Sulfuritalea	Bacteria_Proteobacteria_Gammaproteobacteria_Burkholderiales_Rhodocyclaceae_Sulfuritalea_unc
472	472	TAAGGAATATTGGGCAATGGCCGAGAGGCTGACCCAGCCATGCCGCGTGCAGGAAGACGGCCTTATGGGTTGTAAACTGCTTTTCTATCAGAATAATAGCATCTACGTGTAGATGTATGCAAGTATGGTAGGAATAAGCATCGGCTAACTCCGTGCCAGCAGCCGCGGTAATACGGAGGATGCGAGCGTTATCCGGATTTATTGGGTTTAAAGGGTGCGTAGGCTGGTATTTAAGTCAGTGGTGAAAAATCCGGGCTCAACCTGGGTACTGCCATTGATACTGGATACCTGGAGTGTAGACGAAGTGGGCGGAATGTGGGGTGTAGCGGTGAAATGCATAGATATTCCACAGAACACCGATAGCGAAGGCAGCTCACTAGGTTACAACTGACGCTGATG…	Bacteria	Bacteria_Bacteroidota	Bacteria_Bacteroidota_Bacteroidia	Bacteria_Bacteroidota_Bacteroidia_Bacteroidales	Bacteria_Bacteroidota_Bacteroidia_Bacteroidales_ML635J-40_aquatic_group	Bacteria_Bacteroidota_Bacteroidia_Bacteroidales_ML635J-40_aquatic_group_unc	Bacteria_Bacteroidota_Bacteroidia_Bacteroidales_ML635J-40_aquatic_group_unc_unc
473	473	TGAGGAATATTGGACAATGGGCGCAAGCCTGATCCAGCGACGCCGCGTGAGTGATGAAGGCCTTCGGGTCGTAAAGCTCTGTCGGAGGGGAAGAACGGCCATGGGGTTAATACCCCTGTGGATTGACGGTACCCTCAGAGGAAGCACCGGCTAACTCCGTGCCAGCAGCCGCGGTAATACGGAGGGTGCGAGCGTTAATCGGAATTACTGGGCGTAAAGGGCGCGTAGGCGGCCGATTAAGTCAGATGTGAAAGCCCACGGCTCAACCGTGTGAAGTGCATCTGAAACTGGTTGGCTTGAGTATCGGAGGGGAAGGTGGAATTCCCGGTGTAGAGGTGAAATTCGTAGATATCGGGAGGAATACCGGTGGCGAAGGCGACTTTCTGGACGAATACTGAC…	Bacteria	Bacteria_Desulfobacterota	Bacteria_Desulfobacterota_Desulfobulbia	Bacteria_Desulfobacterota_Desulfobulbia_Desulfobulbales	Bacteria_Desulfobacterota_Desulfobulbia_Desulfobulbales_Desulfurivibrionaceae	Bacteria_Desulfobacterota_Desulfobulbia_Desulfobulbales_Desulfurivibrionaceae_Desulfurivibrio	Bacteria_Desulfobacterota_Desulfobulbia_Desulfobulbales_Desulfurivibrionaceae_Desulfurivibrio_unc
474	474	TGGGGAATATTGGACAATGGGCGAAAGCCTGATCCAGCCATGCCGCGTGAGTGATGAAGGCCCTAGGGTTGTAAAGCTCTTTTGTGCGGGAAGATAATGACGGTACCGCAAGAATAAGCCCCGGCTAACTTCGTGCCAGCAGCCGCGGTAATACGAAGGGGGCTAGCGTTGCTCGGAATCACTGGGCGTAAAGGGTGCGTAGGCGGGTTTTTAAGTCAGAGGTGAAATCCTGGAGCTCAACTCCAGAACTGCCTTTGATACTGAGAATCTTGAGTACGGGAGAGGTGAGTGGAACTGCGAGTGTAGAGGTGAAATTCGTAGATATTCGCAAGAACACCAGTGGCGAAGGCGGCTCACTGGCCCGTAACTGACGCTGAGGCACGAAAGCGTGGGGAGCAA…	Bacteria	Bacteria_Proteobacteria	Bacteria_Proteobacteria_Alphaproteobacteria	Bacteria_Proteobacteria_Alphaproteobacteria_Rhizobiales	Bacteria_Proteobacteria_Alphaproteobacteria_Rhizobiales_Xanthobacteraceae	Bacteria_Proteobacteria_Alphaproteobacteria_Rhizobiales_Xanthobacteraceae_Rhodopseudomonas	Bacteria_Proteobacteria_Alphaproteobacteria_Rhizobiales_Xanthobacteraceae_Rhodopseudomonas_unc
475	475	TGGGGAATTTTGGACAATGGGGGCAACCCTGATCCAGCAATGCCGCGTGAGTGAAGAAGGCCTTCGGGTTGTAAAGCTCTTTTGTCAGGGAAGAAAAGGTAGTCTCTAATACAGACTGCTCATGACGGTACCTGAAGAATAAGCACCGGCTAACTACGTGCCAGCAGCCGCGGTAATACGTAGGGTGCAAGCGTTAATCGGAATTACTGGGCGTAAAGCGTGCGCAGGCGGTTATATAAGTCAGATGTGAAATCCCTGGGCTCAACCTAGGAACTGCATTTGAGACTGTATGGCTAGAGTGTGTCAGAGGGGGGTAGAATTCCACGTGTAGCAGTGAAATGCGTAGATATGTGGAGGAATACCGATGGCGAAGGCAGCCCCCTGGGATAACACTGACGC…	Bacteria	Bacteria_Proteobacteria	Bacteria_Proteobacteria_Gammaproteobacteria	Bacteria_Proteobacteria_Gammaproteobacteria_Burkholderiales	Bacteria_Proteobacteria_Gammaproteobacteria_Burkholderiales_Oxalobacteraceae	Bacteria_Proteobacteria_Gammaproteobacteria_Burkholderiales_Oxalobacteraceae_Undibacterium	Bacteria_Proteobacteria_Gammaproteobacteria_Burkholderiales_Oxalobacteraceae_Undibacterium_parvum
476	476	TGGGGAATATTGGACAATGGGCGCAAGCCTGATCCAGCCATGCCGCGTGAGTGATGAAGGCCCTAGGGTTGTAAAGCTCTTTCACCGGTGAAGATAATGACGGTAACCGGAGAAGAAGCCCCGGCTAACTTCGTGCCAGCAGCCGCGGTAATACGAAGGGGGCTAGCGTTGTTCGGAATTACTGGGCGTAAAGCGCACGTAGGCGGATATTTAAGTCAGGGGTGAAATCCCAGAGCTCAACTCTGGAACTGCCTTTGATACTGGGTATCTCGAGTATGGAAGAGGTGAGTGGAATTCCGAGTGTAGAGGTGAAATTCGTAGATATTCGGAGGAACACCAGTGGCGAAGGCGGCTCACTGGTCCATTACTGACGCTGAGGTGCGAAAGCGTGGGGAGCAA…	Bacteria	Bacteria_Proteobacteria	Bacteria_Proteobacteria_Alphaproteobacteria	Bacteria_Proteobacteria_Alphaproteobacteria_Rhizobiales	Bacteria_Proteobacteria_Alphaproteobacteria_Rhizobiales_Rhizobiaceae	Bacteria_Proteobacteria_Alphaproteobacteria_Rhizobiales_Rhizobiaceae_Shinella	Bacteria_Proteobacteria_Alphaproteobacteria_Rhizobiales_Rhizobiaceae_Shinella_unc
477	477	TCGAGAATATTCGTCAATGCCCGAAAGGGTGAACGAGCGACGCCGCGTGCGGGAAGAAGGCCCTCGGGTCGTAAACCGCTTTTCTTAGGGAAGAATGCAATGACGGTACCTAAGGAATAAGAGGCTACTAACTCTGTGCCAGCAGTAGCGGTAATACAGAGGCCTCAAGCGTTATCCGGATTTATTGGGCGTAAAGAGCATGTAGGCGGATATATTAGTCGGATGTCAAATCTTCGAGCTCAACTCGAAAACTGCATTCGAAACGGTATATCTAGAGACAGTCAGAGATCAATGGAACGTATGGTGTAGCAGTGAAATGCGTTGATATCATACGGAACACCAAAGGCGAAGGCATTTGATTGGGACTGTTCTGACGCTGAGATGCGAAAGCGTGGGTAG…	Bacteria	Bacteria_Patescibacteria	Bacteria_Patescibacteria_Parcubacteria	Bacteria_Patescibacteria_Parcubacteria_Candidatus_Moranbacteria	Bacteria_Patescibacteria_Parcubacteria_Candidatus_Moranbacteria_unc	Bacteria_Patescibacteria_Parcubacteria_Candidatus_Moranbacteria_unc_unc	Bacteria_Patescibacteria_Parcubacteria_Candidatus_Moranbacteria_unc_unc_unc
478	478	TCGAGAAGCTTCGGCAATGGGCGAAAGCCTGACCGAGCGACGCCGCGTGAGCGAAGAAGGCCCTATGGGTTGTAAAGCTCTGTCAGATTGGGAAGAAAACTTCGCGGTTAATACCCGCGAGGCCTGACGGTACCATCAGAGGAAGCACCGGCTAACCCCGTGCCAGCAGCCGCGGTAATACGGGGGGTGCGAGCGTTGTTCGGATTCACTGGGTATAAAGGGTGCGCAGGCGGCCTGTTAAGTCAGAGGTGAAATTTGTCGGCTCAACCGACAGACTGCCCCTGAAACTGACAGGCTTGAGTCCGGGAGAGGAAGGTGGAATTCCAGGTGTAGCGGTGAAATGCGTAAATATCTGGAGGAACACCGGTGGCGAAGGCGGCCTTCTGGCCCGGAACTGAC…	Bacteria	Bacteria_Latescibacterota	Bacteria_Latescibacterota_unc	Bacteria_Latescibacterota_unc_unc	Bacteria_Latescibacterota_unc_unc_unc	Bacteria_Latescibacterota_unc_unc_unc_unc	Bacteria_Latescibacterota_unc_unc_unc_unc_unc
479	479	TGAGGAATTTTGCGCAATGGGCGAAAGCCTGACGCAGCGACGCCGCGTGGGGGATGAAGGCCTTCGGGTTGTAAACCCCTTTCGTGAGGGAAAAAGTCCCGAGCAATCGGGATGATGGTACCTCAGGAAGAAGCCACGGCTAACTCTGTGCCAGCAGCCGCGGTAAGACAGAGGTGGCAAGCGTTGTTCGGAATTACTGGGCTTAAAGGGCGCGTAGGCGTTTCAATAAGTCAGATGTGGAATCCTTAGGCTTAACCTAAGAATTGCATTTGAAACTGTTGGGATTGAGTAAGGCTGGGGAGGGCAGAATTCCTGGTGTAGCGGTGAAATGCGTAGATATCAGGAGGAAGGCCAGTGGCGAAGGTGGCCCTCTGGGCCTTAACTGACGCTGAGGCGCGA…	Bacteria	Bacteria_Nitrospirota	Bacteria_Nitrospirota_Thermodesulfovibrionia	Bacteria_Nitrospirota_Thermodesulfovibrionia_unc	Bacteria_Nitrospirota_Thermodesulfovibrionia_unc_unc	Bacteria_Nitrospirota_Thermodesulfovibrionia_unc_unc_unc	Bacteria_Nitrospirota_Thermodesulfovibrionia_unc_unc_unc_unc
480	480	TGGGGAATATTGGACAATGGGCGCAAGCCTGATCCAGCAATGCCGCGTGTGTGAAGAAGGCCTGCGGGTTGTAAAGCACTTTCAGTAGGGAAGAAAAGCCGTCGGCTAATACCCGACAGTCCTGACATTACCTACAGAAGAAGCACCGGCTAACTCCGTGCCAGCAGCCGCGGTAATACGGAGGGTGCAAGCGTTAATCGGAATTACTGGGCGTAAAGCGCGCGTAGGCGGTTATGTAAGTTGGATGTGAAAGCCCCGGGCTTAACCTGGGAATTGCATCCAATACTGCATGGCTAGAGTTTGGTAGAGGAGAGCGGAATTCCCGGTGTAGCGGTGAAATGCGTAGATATCGGGAGGAACACCAGTGGCGAAGGCGGCTCTCTGGACCAAAACTGACGC…	Bacteria	Bacteria_Proteobacteria	Bacteria_Proteobacteria_Gammaproteobacteria	Bacteria_Proteobacteria_Gammaproteobacteria_Ectothiorhodospirales	Bacteria_Proteobacteria_Gammaproteobacteria_Ectothiorhodospirales_Ectothiorhodospiraceae	Bacteria_Proteobacteria_Gammaproteobacteria_Ectothiorhodospirales_Ectothiorhodospiraceae_Thioalkalivibrio	Bacteria_Proteobacteria_Gammaproteobacteria_Ectothiorhodospirales_Ectothiorhodospiraceae_Thioalkalivibrio_unc
481	481	TGGGGAATTTTGCACAATGGGCGAAAGCCTGATGCAGCGACGCCGCGTGGAGGATGAAGGCCTTCGGGTTGTAAACTCCTTTTGCAGGGGAAAATAATGATGGTACCCTGCGAATAAGCCACGGCTAACTCTGTGCCAGCAGCCGCGGTAAGACAGAGGTGGCAAGCGTTGTTCGGAATTACTGGGCTTAAAGGGCGCGTAGGCGGTGAGATAAGTCTGAGGTGAAATCCTATGGCTTAACCATAGAACTGCCTTGGAAACTGTTTTACTTGAGTCAGCGAGGGGATGGTGGAATTCCCGGTGTAGCAGTGAAATGCGTAGATATCGGGAGGAAGGCCGGTGGCGAAGGCGGCCATCTGGCGCTGAACTGACGCTGAGGCGCGAAAGCGTGGGTAGCAA…	Bacteria	Bacteria_Nitrospirota	Bacteria_Nitrospirota_Thermodesulfovibrionia	Bacteria_Nitrospirota_Thermodesulfovibrionia_unc	Bacteria_Nitrospirota_Thermodesulfovibrionia_unc_unc	Bacteria_Nitrospirota_Thermodesulfovibrionia_unc_unc_unc	Bacteria_Nitrospirota_Thermodesulfovibrionia_unc_unc_unc_unc
482	482	TGGGGAATTTTGGACAATGGGCGCAAGCCTGATCCAGCCATGCCGCGTGCGGGAAGAAGGCCTTCGGGTTGTAAACCGCTTTTGTCAGGGAAGAAACGCCTTGGGATAATACCTCGAGGTAATGACGGTACCTGAAGAATAAGCACCGGCTAACTACGTGCCAGCAGCCGCGGTAATACGTAGGGTGCAAGCGTTAATCGGAATTACTGGGCGTAAAGCGTGCGCAGGCGGTCGTGCAAGACAGATGTGAAATCCCCGGGCTCAACCTGGGAACTGCATTTGTGACTGCACGGCTTGAGTGCGGCAGAGGGGGATGGAATTCCGCGTGTAGCAGTGAAATGCGTAGATATGCGGAGGAACACCGATGGCGAAGGCAATCCCCTGGGCCTGCACTGACGC…	Bacteria	Bacteria_Proteobacteria	Bacteria_Proteobacteria_Gammaproteobacteria	Bacteria_Proteobacteria_Gammaproteobacteria_Burkholderiales	Bacteria_Proteobacteria_Gammaproteobacteria_Burkholderiales_Comamonadaceae	Bacteria_Proteobacteria_Gammaproteobacteria_Burkholderiales_Comamonadaceae_Rubrivivax	Bacteria_Proteobacteria_Gammaproteobacteria_Burkholderiales_Comamonadaceae_Rubrivivax_unc
483	483	TTAGGAATCTTCCGCAATGGGCGAAAGCCTGACGGAGCGACACCGCGTGGAGGACGAAGCCCTTTCCGGGCGTAAACTCCTGTTCTGAGGGACGAAATTTTGACGGTACCTCAGGAGAAAGCACCGGCTAATCCTGTGCCAGCAGCCGCGGTAAGACAGGAGGTGCAAGCGTTACTCGGAATGACTGGGCGTAAAGCGTCTGTAGGCGCCCCATTAGGTCCGGCATGAAATCGCAGAGCTTAACTCTGCGTCTGTGTTGGAAACCGGCGGGGTTGAGGTACTCAGAGGCATCTGGAATGTCGTGTGTAGGGGTAAAATCCGTTGATACACGATGGAACGCCAAAAGCGAAGGCAGGATGCTGGGAGTGTCCTGACGCTCAGAGACGAAAGCGTGGGGAG…	Bacteria	Bacteria_Patescibacteria	Bacteria_Patescibacteria_Gracilibacteria	Bacteria_Patescibacteria_Gracilibacteria_Candidatus_Peribacteria	Bacteria_Patescibacteria_Gracilibacteria_Candidatus_Peribacteria_unc	Bacteria_Patescibacteria_Gracilibacteria_Candidatus_Peribacteria_unc_unc	Bacteria_Patescibacteria_Gracilibacteria_Candidatus_Peribacteria_unc_unc_unc
484	484	TGGGGAATATTGGACAATGGGCGAAAGCCTGATCCAGCCATGCCGCGTGTGTGAAGAAGGCCTTTTGGTTGTAAAGCACTTTAAGCGAGGAGGAGGCTACTGAGATTAATACTCTTGGATAGTGGACGTTACTCGCAGAATAAGCACCGGCTAACTCTGTGCCAGCAGCCGCGGTAATACAGAGGGTGCGAGCGTTAATCGGATTTACTGGGCGTAAAGCGTGCGTAGGCGGCTTTTTAAGTCGGATGTGAAATCCCTGAGCTTAACTTAGGAATTGCATTCGATACTGGGAAGCTAGAGTATGGGAGAGGATGGTAGAATTCCAGGTGTAGCGGTGAAATGCGTAGAGATCTGGAGGAATACCGATGGCGAAGGCAGCCATCTGGCCTAATACTGACG…	Bacteria	Bacteria_Proteobacteria	Bacteria_Proteobacteria_Gammaproteobacteria	Bacteria_Proteobacteria_Gammaproteobacteria_Pseudomonadales	Bacteria_Proteobacteria_Gammaproteobacteria_Pseudomonadales_Moraxellaceae	Bacteria_Proteobacteria_Gammaproteobacteria_Pseudomonadales_Moraxellaceae_Acinetobacter	Bacteria_Proteobacteria_Gammaproteobacteria_Pseudomonadales_Moraxellaceae_Acinetobacter_johnsonii
485	485	TGGGGAATTTTGCGCAATGGGGGAAACCCTGACGCAGCAACGCCGCGTGAGTGATGAAGGCCTTCGGGTCGTAAAGCTCTTTTAGTGGGGAAGAATCCCACCCGGGATAATACCTCGGGTGTCTGACGGTACCCACAGAAAAAGTTCCGGCTAACTACGTGCCAGCAGCCGCGGTAATACGTAGGGAGCGAGCGTTGTTCGGAATTATTGGGCGTAAAGAGCGCGTAGGCGGTTCGGTAAGTCTGATGTGAAATCCCAGAGCTTAACTCTGGAACTGCATTGGATACTGCCGAGCTTGAGTGTGGGAGAGGAGAGTGGAATTCCCAGTGTAGAGGTGAAATTCGTAGATATTGGGAGGAACACCCGTGGCGAAGGCGGCTCTCTGGACCACAACTGACG…	Bacteria	Bacteria_Nitrospinota	Bacteria_Nitrospinota_P9X2b3D02	Bacteria_Nitrospinota_P9X2b3D02_unc	Bacteria_Nitrospinota_P9X2b3D02_unc_unc	Bacteria_Nitrospinota_P9X2b3D02_unc_unc_unc	Bacteria_Nitrospinota_P9X2b3D02_unc_unc_unc_unc
486	486	TAGGGAATCTTCCGCAATGGACGAAAGTCTGACGGAGCAACGCCGCGTGAACGATGAAGGCCTTCGGGTCGTAAAGTTCTGTTGTTAGGGAAGAACAAGTACCGTTCAAATAGGTCGGTACCTTGACGGTACCTAACCAGAAAGCCACGGCTAACTACGTGCCAGCAGCCGCGGTAATACGTAGGTGGCAAGCGTTGTCCGGAATTATTGGGCGTAAAGCGCGCGCAGGCGGTCTCTTAAGTCTGATGTGAAAGCCCACGGCTCAACCGTGGAGGGCCATTGGAAACTGGGAGACTTGAGTGCAGAAGAGGAGAGTGGAATTCCATGTGTAGCGGTGAAATGCGTAGATATATGGAGGAACACCAGTGGCGAAGGCGACTCTCTGGTCTGTAACTGACG…	Bacteria	Bacteria_Firmicutes	Bacteria_Firmicutes_Bacilli	Bacteria_Firmicutes_Bacilli_Bacillales	Bacteria_Firmicutes_Bacilli_Bacillales_Bacillaceae	Bacteria_Firmicutes_Bacilli_Bacillales_Bacillaceae_Anaerobacillus	Bacteria_Firmicutes_Bacilli_Bacillales_Bacillaceae_Anaerobacillus_unc
487	487	TGGGGAATTTTGGACAATGGGCGCAAGCCTGATCCAGCAATGCCGCGTGCAGGATGAAGGCCTTCGGGTTGTAAACTGCTTTTGTACGGAACGAAACGGCTCTTTTTAATACAGAGGGCTAATGACGGTACCGTAAGAATAAGCACCGGCTAACTACGTGCCAGCAGCCGCGGTAATACGTAGGGTGCGAGCGTTAATCGGAATTACTGGGCGTAAAGCGTGCGCAGGCGGTGATGTAAGACAGATGTGAAATCCCCGGGCTCAACCTGGGACCTGCATTTGTGACTGCATCGCTAGAGTACGGTAGAGGGGGATGGAATTCCGCGTGTAGCAGTGAAATGCGTAGATATGCGGAGGAACACCGATGGCGAAGGCAATCCCCTGGACCTGTACTGACGC…	Bacteria	Bacteria_Proteobacteria	Bacteria_Proteobacteria_Gammaproteobacteria	Bacteria_Proteobacteria_Gammaproteobacteria_Burkholderiales	Bacteria_Proteobacteria_Gammaproteobacteria_Burkholderiales_Comamonadaceae	Bacteria_Proteobacteria_Gammaproteobacteria_Burkholderiales_Comamonadaceae_Rhodoferax	Bacteria_Proteobacteria_Gammaproteobacteria_Burkholderiales_Comamonadaceae_Rhodoferax_unc
488	488	TGAGGAATTTTGCGCAATGGGGGAAACCCTGACGCAGCGACGCCGCGTGGGTGATGAAGGCTTTCGAGTCGTAAAGCCCTGTCAGGTGGGAAGAAACGTCATCGAGCTAATACCGCGATGATTTGACGGTACCACTAAAGGAAGCACCGGCTAACTCCGTGCCAGCAGCCGCGGTAATACGGAGGGTGCAAGCGTTGTTCGGAATTACTGGGCGTAAAGGGCGCGTAGGCGGCGCTGTAAGTCAGATGTGAAAGTCCACGGCTTAACCGTGGAAGTGCATCTGATACTGCAGCGCTTGAGTATCGGAGGGGAAAGTAGAATTCCCGGTGTAGAGGTGAAATTCGTAGATATCGGGAGGAATACCGGTGGCGAAGGCGACTTTCTGGACGAATACTGACG…	Bacteria	Bacteria_Desulfobacterota	Bacteria_Desulfobacterota_Desulfobulbia	Bacteria_Desulfobacterota_Desulfobulbia_Desulfobulbales	Bacteria_Desulfobacterota_Desulfobulbia_Desulfobulbales_Desulfurivibrionaceae	Bacteria_Desulfobacterota_Desulfobulbia_Desulfobulbales_Desulfurivibrionaceae_MSBL7	Bacteria_Desulfobacterota_Desulfobulbia_Desulfobulbales_Desulfurivibrionaceae_MSBL7_unc
489	489	TGGGGAATATTGCGCAATGGGGGAAACCCTGACGCAGCAACGCCGCGTGAAGGATGAAGGTTTTCGGATCGTAAACTTCTTTGATGGGGGACGAAACAAATGACGGTACCCCAAAAACAAGCCACGGCTAACTACGTGCCAGCAGCCGCGGTAATACGTAGGTGGCGAGCGTTGTCCGGAATTACTGGGTGTAAAGGGCGTGTAGGCGGGAATGCAAGTCAGATGTGAAATGCCGGGGCTTAACCTCGGAGCTGCATCTGAAACTGTGTTTCTTGAGTGTCGGAGAGGAAAGTGGAATTCCCAGTGTAGCGGTGAAATGCGTAGATATTGGGAGGAACACCAGTGGCGAAGGCGACTTTCTGGACGATAACTGACGCTGAGGCGCGAAAGCGTGGGGAG…	Bacteria	Bacteria_Firmicutes	Bacteria_Firmicutes_Clostridia	Bacteria_Firmicutes_Clostridia_Clostridia_or	Bacteria_Firmicutes_Clostridia_Clostridia_or_Hungateiclostridiaceae	Bacteria_Firmicutes_Clostridia_Clostridia_or_Hungateiclostridiaceae_Ruminiclostridium	Bacteria_Firmicutes_Clostridia_Clostridia_or_Hungateiclostridiaceae_Ruminiclostridium_unc
490	490	TCGGGAATATTGGTCAATGGGGGAAACCCTGAACCAGCAATGCCGCGTGAGTGATGAAGGTTTTCGGATCGTAAAGCTCTGTCTTTGGGGACGAAGAAAGTGACGGTACCCAAGGAGGAAGCCCCGGCTAACTACGTGCCAGCAGCCGCGGTAATACGTAGGGGGCGAGCGTTGTCCGGAATTACTGGGCGTAAAGGGCGAGTAGGCGGTTATATAAGTCAGATGTGAAATACCGGGGCTTAACCCCGGAGCTGCATTTGAAACTGTATAGCTTGAGTGCAGGAGAGGAAAGTGGAATTCCCAGTGTAGCGGTGATATGCGTAGATATTGGGAGGAACACCAGTGGCGAAGGCGACTTTCTGGACTGTAACTGACGCTGAGGCGCGAAAGCGTGGGGAG…	Bacteria	Bacteria_Firmicutes	Bacteria_Firmicutes_Thermoanaerobacteria	Bacteria_Firmicutes_Thermoanaerobacteria_Thermoanaerobacterales	Bacteria_Firmicutes_Thermoanaerobacteria_Thermoanaerobacterales_SRB2	Bacteria_Firmicutes_Thermoanaerobacteria_Thermoanaerobacterales_SRB2_unc	Bacteria_Firmicutes_Thermoanaerobacteria_Thermoanaerobacterales_SRB2_unc_unc
491	491	TGAGGAATATTGCGCAATGGGGGAAACCCTGACGCAGCGACGCCGCGTGGATGATGAAGGCCTTCGGGTCGTAAAATCCTGTCAGATGGAAAGAAATGCATATGTGCTAATACCATGTATGTTTGACGGTACCATCGAAGGAAGCACCGGCTAACTCCGTGCCAGCAGCCGCGGTAATACGGAGGGTGCAAGCGTTGTTCGGAATTACTGGGCGTAAAGCGCGCGTAGGCGGTTTTATAAGTCAGATGTGAAAGCCCATGGCTCAACCATGGACGTGCATTTGAAACTGTGAGACTTGAGTATTGGAGGGGGTGGTGGAATTCCCGGTGTAGAGGTGAAATTCGTAGATATCGGGAGGAATACCAGTGGCGAAGGCGACCACCTGGCCAAATACTGACG…	Bacteria	Bacteria_Desulfobacterota	Bacteria_Desulfobacterota_Desulfobulbia	Bacteria_Desulfobacterota_Desulfobulbia_Desulfobulbales	Bacteria_Desulfobacterota_Desulfobulbia_Desulfobulbales_Desulfocapsaceae	Bacteria_Desulfobacterota_Desulfobulbia_Desulfobulbales_Desulfocapsaceae_unc	Bacteria_Desulfobacterota_Desulfobulbia_Desulfobulbales_Desulfocapsaceae_unc_unc
492	492	TGAGGAATATTGCACAATGGGGGAAACCCTGATGCAGCAACGCCGCGTGGAGGATGACGCATTTCGGTGTGTAAACTCCTTTTATATGTCAAGAAAATGACGGTAGCATATGAATAAGCACCGGCTAACTCCGTGCCAGCAGCCGCGGTAATCCGGAGGGTGCAAGCGTTACTCGGAATCACTGGGCGTAAAGGACGCGTAGGCTGTTTTGCAAGTCAGATGTGAAATCCAATGGCTCAACCATTGAACTGCATTTGAAACTGCTAGACTAGAGTATGGGAGGGGGAGATGGAATTAGTGGTGTAGGGGTAAAATCCGTAGATATCACTAGGAATACCTAAAGCGAAGGCGATCTCCTGGAACATTACTGACGCTAAGGCGTGAAAGCGTGGGGAGCAA…	Bacteria	Bacteria_Campilobacterota	Bacteria_Campilobacterota_Campylobacteria	Bacteria_Campilobacterota_Campylobacteria_Campylobacterales	Bacteria_Campilobacterota_Campylobacteria_Campylobacterales_Sulfurimonadaceae	Bacteria_Campilobacterota_Campylobacteria_Campylobacterales_Sulfurimonadaceae_Sulfurimonas	Bacteria_Campilobacterota_Campylobacteria_Campylobacterales_Sulfurimonadaceae_Sulfurimonas_unc
493	493	TAGGGAATTTTCGGCAATGGGGGAAACCCTGACCGAGCAACGCCGCGTGAATGAAGAAGTATTTCGGTATGTAAAGTTCTTTTATTAAGGAAGAATGTGTTTTATAGGAAATGATAGAACAGTGACGGTACTTAATGAATAAGCCCCGGCTAACTATGTGCCAGCAGCCGCGGTAATACATAGGGGGCAAGCGTTATCCGGAATTATTGGGCGTAAAGGGTGCGTAGGCGGTCATTTAAGTCTAAGGTGTAAGTGCAAGGCTCAACCTTGTGATGCTTTAGAAACTGGGAGACTAGAGATAGATAGAGGCAAGTGGAATTCCATGTGTAGCGGTAAAATGCGTAAATATATGGAGGAACACCAGTGGCGAAGGCGACTTGCTGGGTCTATACTGACGCT…	Bacteria	Bacteria_Firmicutes	Bacteria_Firmicutes_Bacilli	Bacteria_Firmicutes_Bacilli_Acholeplasmatales	Bacteria_Firmicutes_Bacilli_Acholeplasmatales_Acholeplasmataceae	Bacteria_Firmicutes_Bacilli_Acholeplasmatales_Acholeplasmataceae_Acholeplasma	Bacteria_Firmicutes_Bacilli_Acholeplasmatales_Acholeplasmataceae_Acholeplasma_unc
494	494	TGGGGAATATTGGACAATGGGCGAAAGCCTGATCCAGCCATGCCGCGTGTGTGAAGAAGGCCTTCGGGTTGTAAAGCACTTTAAGCGAGGAGGAAGGTTCGTTACTTAATACGTAACGGAATTGACGTTACTCGCAGAATAAGCACCGGCTAACTCTGTGCCAGCAGCCGCGGTAATACAGAGGGTGCAAGCGTTAATCGGAATTACTGGGCGTAAAGCGCGCGTAGGCGGTTGTGTAAGTTGGAGGTGAAATCCCCGGGCTCAACCTGGGCATTGCCTTCAAAACTGCACGGCTAGAGTATGGGAGAGGAAGGTAGAATTCCAGGTGTAGCGGTGAAATGCGTAGAGATCTGGAGGAATACCGATGGCGAAGGCAGCCTTCTGGCCTAATACTGACGC…	Bacteria	Bacteria_Proteobacteria	Bacteria_Proteobacteria_Gammaproteobacteria	Bacteria_Proteobacteria_Gammaproteobacteria_Pseudomonadales	Bacteria_Proteobacteria_Gammaproteobacteria_Pseudomonadales_Moraxellaceae	Bacteria_Proteobacteria_Gammaproteobacteria_Pseudomonadales_Moraxellaceae_unc	Bacteria_Proteobacteria_Gammaproteobacteria_Pseudomonadales_Moraxellaceae_unc_unc
495	495	TAGGGAATTTTCGGCAATGGGGGAAACCCTGACCGAGCAACGCCGCGTGAGTGATGAAGGCCTTCGGGTTGTAAAGCTCTGTTGTAAGGGAAGAATGGCGATGATAGGGAATGATCATCGAGTGACGGTACCTTACCAGAAAGCCACGGCTAACTACGTGCCAGCAGCCGCGGTAATACGTAGGTGGCAAGCGTTATCCGGAATTATTGGGCGTAAAGGGTGCGTAGGCGGCCATTTAAGTCTAAGGTGAAAGTTCGAGGCTCAACTTCGAATTGCCTTAGAAACTGGGTGGCTAGAGTGCAGGAGAGGGCAATGGAATTCCATGTGTAGCGGTAAAATGCGTAGATATATGGAGGAACACCAGTGGCGAAGGCGGTTGCCTGGCCTGTAACTGACGCT…	Bacteria	Bacteria_Firmicutes	Bacteria_Firmicutes_Bacilli	Bacteria_Firmicutes_Bacilli_Erysipelotrichales	Bacteria_Firmicutes_Bacilli_Erysipelotrichales_Erysipelotrichaceae	Bacteria_Firmicutes_Bacilli_Erysipelotrichales_Erysipelotrichaceae_Erysipelothrix	Bacteria_Firmicutes_Bacilli_Erysipelotrichales_Erysipelotrichaceae_Erysipelothrix_unc
496	496	TGGGGAATTTTGGACAATGGGCGAAAGCCTGATCCAGCCATTCCGCGTGAGTGAAGAAGGCCTTCGGGTTGTAAAGCTCTTTCGCAAGGGAAGAAAACTTATCCTCTAACATAGGATGAGGTTGACGGTACCTTGATAAGAAGCACCGGCTAACTACGTGCCAGCAGCCGCGGTAATACGTAGGGTGCGAGCGTTAATCGGAATTACTGGGCGTAAAGCGTGCGCAGGCGGTTTTGTAAGTCAGATGTGAAATCCCCGAGCTCAACTTGGGAACTGCGTTTGAAACTACAAGACTAGAATATGTCAGAGGGGGGTAGAATTCCACGTGTAGCAGTGAAATGCGTAGAGATGTGGAGGAATACCAATGGCGAAGGCAGCCCCCTGGGATAATATTGACGC…	Bacteria	Bacteria_Proteobacteria	Bacteria_Proteobacteria_Gammaproteobacteria	Bacteria_Proteobacteria_Gammaproteobacteria_Burkholderiales	Bacteria_Proteobacteria_Gammaproteobacteria_Burkholderiales_Methylophilaceae	Bacteria_Proteobacteria_Gammaproteobacteria_Burkholderiales_Methylophilaceae_Methylotenera	Bacteria_Proteobacteria_Gammaproteobacteria_Burkholderiales_Methylophilaceae_Methylotenera_unc
497	497	TGAGGAATATTGCGCAATGGGGGCAACCCTGACGCAGCGACGCCGCGTGGATGATGAAGGCCTTCGGGTCGTAAAATCCTGTCAGATGGGAAGAAGTGTGATGTGGTTAATACCCATGTTATTTGACGGTACCATCAGAGGAAGCACCGGCTAACTCCGTGCCAGCAGCCGCGGTAATACGGAGGGTGCAAGCGTTGTTCGGAATTACTGGGCGTAAAGCGCGCGTAGGCGGTTTGTTAAGTCAGATGTGAAAGCCCACGGCTCAACCGTGGACGTGCATTTGAAACTGGCAGACTTGAGTATTGGAGGGGGTGGTGGAATTCCCGGTGTAGAGGTGAAATTCGTAGATATCGGGAGGAATACCGGTGGCGAAGGCGACCACCTGGCCAAATACTGACG…	Bacteria	Bacteria_Desulfobacterota	Bacteria_Desulfobacterota_Desulfobulbia	Bacteria_Desulfobacterota_Desulfobulbia_Desulfobulbales	Bacteria_Desulfobacterota_Desulfobulbia_Desulfobulbales_Desulfocapsaceae	Bacteria_Desulfobacterota_Desulfobulbia_Desulfobulbales_Desulfocapsaceae_Desulfocapsa	Bacteria_Desulfobacterota_Desulfobulbia_Desulfobulbales_Desulfocapsaceae_Desulfocapsa_unc
498	498	TGGGGAATTTTGCGCAATGGGCGAAAGCCTGACGCAGCAACGCCGCGTGGGTGATGAAGGTCTTCGGATCGTAAAACCCTGTCGTCAGGGACGAAGGTTTGGGCGTTAATAGCGCTTAAGCTTGACGGTACCTGGAGAGGAAGCCCCGGCTAACTCTGTGCCAGCAGCCGCGGTAATACAGAGGGGGCAAGCGTTATTCGGAATTATTGGGCGTAAAGGGCGCGTAGGCGGCTTTTTAAGTGAGATGTGTAATCCCCGAGCTCAACTTGGGAACTGCATCTCATACTGGAAGGCTAGAGTACTGGAGAGGGTGGTAGAATTCCACGTGTAGCGGTGAAATGCGTAGAGATGTGGAGGAATACCAGTGGCGAAGGCGGCCACCTGGACAGTAACTGACGC…	Bacteria	Bacteria_Acidobacteriota	Bacteria_Acidobacteriota_Holophagae	Bacteria_Acidobacteriota_Holophagae_Holophagales	Bacteria_Acidobacteriota_Holophagae_Holophagales_Holophagaceae	Bacteria_Acidobacteriota_Holophagae_Holophagales_Holophagaceae_unc	Bacteria_Acidobacteriota_Holophagae_Holophagales_Holophagaceae_unc_unc
499	499	TGGGGAATCTTGGACAATGGGGGAAACCCTGATCCAGCCATGCCGCGTGAATGAAGAAGGCCTTAGGGTTGTAAAGTTCTTTCAGTGGGGAAGATAATGACGGTACCCACAGAAGAAGCCCCGGCTAACTCCGTGCCAGCAGCCGCGGTAATACGGAGGGGGCTAGCGTTGTTCGGAATTACTGGGCGTAAAGCGCACGTAGGCGGCTTGGAAAGTTGGAGGTGAAAGCCCAGAGCTCAACTCTGGAATTGCCTTCAAAACTCCCAAGCTAGAGTTCGGAAGAGGAGAGTGGAATTCCCAGTGTAGAGGTGAAATTCGTAGATATTGGGAAGAACACCAGTGGCGAAGGCGGCTCTCTGGTCCGATACTGACGCTGAGGTGCGAAAGCGTGGGGAGCAA…	Bacteria	Bacteria_Proteobacteria	Bacteria_Proteobacteria_Alphaproteobacteria	Bacteria_Proteobacteria_Alphaproteobacteria_NRL2	Bacteria_Proteobacteria_Alphaproteobacteria_NRL2_unc	Bacteria_Proteobacteria_Alphaproteobacteria_NRL2_unc_unc	Bacteria_Proteobacteria_Alphaproteobacteria_NRL2_unc_unc_unc
500	500	TGAGGAATATTGGACAATGGGCGCAAGCCTGATCCAGCCATGCCGCGTGCAGGATGACGGTCCTATGGATTGTAAACTGCTTTTGTACAGGAAGAAACACTGGCTCGTGAGCCAGCTTGACGGTACTGTAAGAATAAGGATCGGCTAACTCCGTGCCAGCAGCCGCGGTAATACGGAGGATCCAAGCGTTATCCGGAATCATTGGGTTTAAAGGGTCCGTAGGCGGTTTAATAAGTCAGTGGTGAAAGCCCATCGCTCAACGGTGGAACGGCCATTGATACTGTTAAACTTGAATTATTAGGAAGTAACTAGAATATGTAGTGTAGCGGTGAAATGCTTAGAGATTACATGGAATACCAATTGCGAAGGCAGGTTACTACTAATATATTGACGCTGATG…	Bacteria	Bacteria_Bacteroidota	Bacteria_Bacteroidota_Bacteroidia	Bacteria_Bacteroidota_Bacteroidia_Flavobacteriales	Bacteria_Bacteroidota_Bacteroidia_Flavobacteriales_Flavobacteriaceae	Bacteria_Bacteroidota_Bacteroidia_Flavobacteriales_Flavobacteriaceae_Flavobacterium	Bacteria_Bacteroidota_Bacteroidia_Flavobacteriales_Flavobacteriaceae_Flavobacterium_unc
501	501	TGGGGAATATTGGACAATGGGCGCAAGCCTGATCCAGCAATGCCGCGTGTGTGAAGAAGGCCTGCGGGTTGTAAAGCACTTTTGTTCGGGAAGAAATCATGCTGGTTAATACCTGGTATGGATGACGGTACCGAAAGAATAAGCACCGGCTAACTTCGTGCCAGCAGCCGCGGTAATACGAAGGGTGCAAGCGTTAATCGGAATTACTGGGCGTAAAGGGTGCGTAGGCGGCCTTTTAAGTCGGATGTGAAATCCCCGGGCTCAACCTGGGAATGGCATCCGATACTGGGAGGCTAGAGTTTGGGAGAGGGTGGTGGAATTCCCGGTGTAGCGGTGAAATGCGTAGAGATCGGGAGGAACATCAGTGGCGAAGGCGGCCACCTGGCCTAAAACTGACGC…	Bacteria	Bacteria_Proteobacteria	Bacteria_Proteobacteria_Gammaproteobacteria	Bacteria_Proteobacteria_Gammaproteobacteria_Xanthomonadales	Bacteria_Proteobacteria_Gammaproteobacteria_Xanthomonadales_Rhodanobacteraceae	Bacteria_Proteobacteria_Gammaproteobacteria_Xanthomonadales_Rhodanobacteraceae_unc	Bacteria_Proteobacteria_Gammaproteobacteria_Xanthomonadales_Rhodanobacteraceae_unc_unc
502	502	TGGGGAATTTTGGACAATGGGGGCAACCCTGATCCAGCAATGCCGCGTGAGTGAAGAAGGCCTTCGGGTTGTAAAGCTCTTTTGTCAGGGAAGAAACGGTGGAGGCCAATACCCTCTGCTAATGACGGTACCTGAAGAATAAGCACCGGCTAACTACGTGCCAGCAGCCGCGGTAATACGTAGGGTGCAAGCGTTAATCGGAATTACTGGGCGTAAAGCGTGCGCAGGCGGTTATGTAAGACAGATGTGAAATGCCCGGGCTCAACCTGGGAACTGCATTTGTGACTGCATGGCTAGAGTGTGTCAGAGGGGGGTAGAATTCCACGTGTAGCAGTGAAATGCGTAGATATGTGGAGGAATACCGATGGCGAAGGCAGCCCCCTGGGATAACACTGACGC…	Bacteria	Bacteria_Proteobacteria	Bacteria_Proteobacteria_Gammaproteobacteria	Bacteria_Proteobacteria_Gammaproteobacteria_Burkholderiales	Bacteria_Proteobacteria_Gammaproteobacteria_Burkholderiales_Oxalobacteraceae	Bacteria_Proteobacteria_Gammaproteobacteria_Burkholderiales_Oxalobacteraceae_unc	Bacteria_Proteobacteria_Gammaproteobacteria_Burkholderiales_Oxalobacteraceae_unc_unc
[truncated: 16,224 more rows]
