# Supplementary material for: Hydrogen and dark oxygen drive microbial productivity in diverse groundwater ecosystems
Source: Nat Commun. 2023 Jun 13;14:3194. doi: 10.1038/s41467-023-38523-4 (PMC10264387; doi:10.1038/s41467-023-38523-4)
Supplement: Supplementary file 17 — Supplementary Dataset 14 [file 41467_2023_38523_MOESM17_ESM.zip]

Archive with 30 entries (29 files):
- Raw_Data/
- __MACOSX/._Raw_Data
- Raw_Data/Supplemenary_Fig12_GOWN_Arc_ASVBySamples.txt
- __MACOSX/Raw_Data/._Supplemenary_Fig12_GOWN_Arc_ASVBySamples.txt
- Raw_Data/Fig2b_8a_3a-d_S1a-b.xlsx
- __MACOSX/Raw_Data/._Fig2b_8a_3a-d_S1a-b.xlsx
- Raw_Data/Supplemenary_Fig12_GOWN_NTUBySamples.txt
- __MACOSX/Raw_Data/._Supplemenary_Fig12_GOWN_NTUBySamples.txt
- Raw_Data/.DS_Store
- __MACOSX/Raw_Data/._.DS_Store
- Raw_Data/Fig5c_Archaea_RDA_output.txt
- __MACOSX/Raw_Data/._Fig5c_Archaea_RDA_output.txt
- Raw_Data/Supplementary_Fig_13_ASV_vs_16S_blast.xlsx
- __MACOSX/Raw_Data/._Supplementary_Fig_13_ASV_vs_16S_blast.xlsx
- Raw_Data/Fig5d_Bacteria_RDA_output.txt
- __MACOSX/Raw_Data/._Fig5d_Bacteria_RDA_output.txt
- Raw_Data/README_Figure raw data.txt
- __MACOSX/Raw_Data/._README_Figure raw data.txt
- Raw_Data/VisuaR_packages_Version_Information.txt
- __MACOSX/Raw_Data/._VisuaR_packages_Version_Information.txt
- Raw_Data/Supplemenary_Fig15_nod_nor_clustalo_alignment.txt
- __MACOSX/Raw_Data/._Supplemenary_Fig15_nod_nor_clustalo_alignment.txt
- Raw_Data/VisuaR_v02_GOWN_community_analysis_workflow.R
- __MACOSX/Raw_Data/._VisuaR_v02_GOWN_community_analysis_workflow.R
- Raw_Data/Supplementary_Fig3_Ruff_et_al_Micrographs.tif
- __MACOSX/Raw_Data/._Supplementary_Fig3_Ruff_et_al_Micrographs.tif
- Raw_Data/Fig9b_18O-O2_isotope.xlsx
- __MACOSX/Raw_Data/._Fig9b_18O-O2_isotope.xlsx
- Raw_Data/Supplemenary_Fig12_GOWN_Bac_ASVBySamples.txt
- __MACOSX/Raw_Data/._Supplemenary_Fig12_GOWN_Bac_ASVBySamples.txt
