# Supplementary material for: Hydrogen and dark oxygen drive microbial productivity in diverse groundwater ecosystems
Source: Nat Commun. 2023 Jun 13;14:3194. doi: 10.1038/s41467-023-38523-4 (PMC10264387; doi:10.1038/s41467-023-38523-4)
Supplement: Supplementary file 17 — Supplementary Dataset 14 [file 41467_2023_38523_MOESM17_ESM.zip › Raw_Data/Supplemenary_Fig12_GOWN_Arc_ASVBySamples.txt]

	GW137_BE124_S96_Av6	GW267_BE059_S43_Av6	GW267_BE134_S68_Av6	GW3002_BE130_S32_Av6	GW3021_BE090_S47_Av6	GW3026_BE014_S45_Av6	GW3104_BE079_S46_Av6	GW313_BE115_S40_Av6	GW760_BE037_S30_Av6	GW760_BE104_S18_Av6	GW945_BE073_S74_Av6	GW983_BE084_S60_Av6	GW140_BE061_S75_Av6	GW140_BE131_S70_Av6	GW277_BE093_S65_Av6	GW3053_BE117_S36_Av6	GW985_BE111_S62_Av6	GW117_BE052_S34_Av6	GW121_BE034_S69_Av6	GW275_BE137_S88_Av6	GW3010_BE006_S5_Av6	GW379_BE108_S122_Av6	GW381_BE138_S73_Av6	GW114_BE029_S85_Av6	GW135_BE125_S128_Av6	GW142_BE098_S86_Av6	GW144_BE085_S90_Av6	GW152_BE089_S143_Av6	GW160_BE026_S115_Av6	GW215_BE094_S98_Av6	GW217_BE086_S16_Av6	GW228_BE070_S31_Av6	GW239_BE019_S80_Av6	GW239_BE082_S121_Av6	GW265_BE060_S123_Av6	GW286_BE088_S71_Av6	GW291_BE143_S144_Av6	GW312_BE074_S76_Av6	GW456_BE069_S83_Av6	GW787_BE062_S15_Av6	GW972_BE057_S17_Av6	GW982_BE129_S135_Av6	GW984_BE083_S101_Av6	GW991_BE076_S140_Av6	Average
Archaea_Aenigmarchaeota_Aenigmarchaeia_Aenigmarchaeales_Aenigmarchaeales_fa_Candidatus_Aenigmarchaeum_unc	0	0	3	0	0	0	0	0	0	0	0	0	0	0	0	0	0	0	0	0	0	0	0	0	0	49	0	0	0	0	0	0	0	0	0	0	0	0	0	0	6	0	0	0	1.31818181818182
Archaea_Altiarchaeota_Altiarchaeia_Altiarchaeales_Altiarchaeaceae_Candidatus_Altiarchaeum_unc	0	103	173	0	0	0	0	0	206	14	0	0	0	0	168	0	0	0	0	0	0	0	47	0	0	0	63	0	0	0	0	0	0	0	0	0	0	0	0	0	0	0	0	0	17.5909090909091
Archaea_Crenarchaeota_Nitrososphaeria_Nitrosopumilales_Nitrosopumilaceae_Candidatus_Nitrosotenuis_unc	0	0	0	0	0	2	0	0	0	0	0	0	0	0	0	46	2	0	0	0	32	0	0	0	0	0	0	0	0	0	44	0	0	0	0	0	0	0	0	143	0	0	0	0	6.11363636363636
Archaea_Crenarchaeota_Nitrososphaeria_Nitrosopumilales_Nitrosopumilaceae_Nitrosarchaeum_unc	37	16	46	242	282	135	342	546	844	66	0	0	0	0	0	797	8	15	0	0	150	298	0	0	0	0	0	0	0	0	1403	0	0	0	0	0	0	0	0	8180	0	0	0	0	304.704545454545
Archaea_Crenarchaeota_Nitrososphaeria_Nitrososphaerales_Nitrososphaeraceae_Candidatus_Nitrocosmicus_unc	0	0	0	0	0	0	0	0	0	0	0	0	0	0	0	21	0	0	8	0	0	0	0	0	0	0	0	0	0	0	0	0	0	0	0	0	0	0	0	0	0	0	0	0	0.659090909090909
Archaea_Crenarchaeota_Nitrososphaeria_Nitrososphaerales_Nitrososphaeraceae_Candidatus_Nitrososphaera_unc	0	0	0	0	0	6	0	0	0	0	0	0	0	0	0	0	0	0	0	0	0	0	0	0	0	0	0	0	0	0	0	0	0	0	0	0	0	0	0	0	0	0	0	0	0.136363636363636
Archaea_Crenarchaeota_Nitrososphaeria_Nitrosotaleales_Nitrosotaleaceae_Candidatus_Nitrosotalea_unc	0	18	24	160	172	153	0	165	7	0	0	0	0	0	0	34	0	0	0	0	34	271	0	0	0	0	0	0	0	0	19	0	0	0	0	0	0	0	0	6	0	0	0	0	24.1590909090909
Archaea_Euryarchaeota_Methanobacteria_Methanobacteriales_Methanobacteriaceae_Methanobacterium_unc	11	13	57	0	0	0	0	20	838	355	145	18109	12402	6562	223	0	19	0	341	2120	0	80	37	1443	43	10991	0	556	1370	12929	3	7567	8460	13775	2182	794	3109	2089	39	21	853	14079	6744	5270	3037.47727272727
Archaea_Euryarchaeota_Thermococci_Methanofastidiosales_Methanofastidiosaceae_Candidatus_Methanofastidiosum_unc	0	0	0	0	0	0	0	0	0	0	0	0	35	32	0	0	0	0	0	0	0	0	0	0	0	6	0	0	0	0	0	0	8	75	15	7	0	0	0	0	0	0	0	0	4.04545454545455
Archaea_Halobacterota_Methanocellia_Methanocellales_Methanocellaceae_Methanocella_unc	0	0	0	0	0	0	0	0	0	0	0	0	0	0	0	0	0	0	0	0	0	0	8	1209	0	0	0	0	0	0	0	0	0	0	0	0	0	0	0	0	0	0	0	0	27.6590909090909
Archaea_Halobacterota_Methanocellia_Methanocellales_Methanocellaceae_Rice_Cluster_I_unc	0	0	0	0	0	0	0	0	0	0	4	0	0	0	0	0	0	0	0	0	0	0	0	0	0	0	0	0	0	0	0	0	0	0	0	0	0	0	0	0	0	0	0	0	0.0909090909090909
Archaea_Halobacterota_Methanomicrobia_Methanomicrobiales_Methanomicrobiaceae_Methanoculleus_unc	0	0	0	0	0	0	0	0	0	0	0	0	0	0	0	0	0	0	0	0	0	0	0	132	0	0	0	0	0	0	0	0	0	0	0	0	0	0	0	0	0	0	0	0	3
Archaea_Halobacterota_Methanomicrobia_Methanomicrobiales_Methanoregulaceae_Methanolinea_unc	0	0	0	0	0	0	0	0	0	0	0	0	0	0	0	0	0	0	0	0	0	0	0	31	0	0	0	0	0	23	0	0	0	0	0	669	406	0	0	0	0	6	0	0	25.7954545454545
Archaea_Halobacterota_Methanomicrobia_Methanomicrobiales_Methanoregulaceae_Methanoregula_unc	0	7	34	0	0	0	0	9	683	1319	1088	3714	650	2501	139	0	4	0	72	0	13	0	0	17	0	232	12	2524	320	5	0	1723	192	172	6	706	53	91	53	7	3264	0	1119	0	471.113636363636
Archaea_Halobacterota_Methanomicrobia_Methanomicrobiales_Methanoregulaceae_Methanosphaerula_unc	0	0	0	0	0	0	0	0	0	0	0	0	0	0	0	0	0	0	0	0	0	0	8	943	0	0	0	0	0	0	0	0	0	0	0	0	0	0	0	0	0	0	0	0	21.6136363636364
Archaea_Halobacterota_Methanomicrobia_Methanomicrobiales_Methanospirillaceae_Methanospirillum_unc	0	0	0	0	0	0	0	56	0	0	0	0	44	160	296	0	0	0	0	0	0	0	0	0	12478	188	0	402	41	0	0	77	0	0	0	0	0	21	0	0	0	0	0	0	312.795454545455
Archaea_Halobacterota_Methanosarcinia_Methanosarciniales_Methanoperedenaceae_Candidatus_Methanoperedens_unc	8	127	383	0	0	0	0	0	1196	163	22	0	0	0	0	0	0	0	124	0	0	0	29	15	99	2849	796	495	2032	54	13	881	0	0	0	33	55	0	4059	3	678	96	0	77	324.704545454545
Archaea_Halobacterota_Methanosarcinia_Methanosarciniales_Methanosaetaceae_Methanosaeta_unc	0	0	0	0	0	0	0	69	0	0	1429	0	0	3	181	0	3	0	10	0	0	0	0	38	18954	7	0	2096	14	0	0	20	0	0	0	0	0	106	0	0	0	0	0	0	521.136363636364
Archaea_Halobacterota_Methanosarcinia_Methanosarciniales_Methanosarcinaceae_Methanolobus_unc	0	0	0	0	0	0	0	0	0	0	95	0	35	56	0	0	0	0	0	121	0	0	0	66	31	4	0	0	160	16	0	57	0	39	69	37	0	87	0	0	0	0	0	0	19.8409090909091
Archaea_Halobacterota_Methanosarcinia_Methanosarciniales_Methanosarcinaceae_Methanomethylovorans_unc	0	0	0	0	0	0	0	0	0	0	0	0	0	0	7	0	0	0	0	0	0	0	0	0	0	0	0	0	0	0	0	0	0	0	0	0	0	32	0	0	0	0	0	0	0.886363636363636
Archaea_Halobacterota_Methanosarcinia_Methanosarciniales_Methanosarcinaceae_Methanosarcina_unc	0	0	0	0	0	0	0	11	0	0	0	0	0	0	0	0	61	0	0	40	3	0	43	6007	1307	0	0	4	0	0	0	0	0	0	0	0	0	7136	6	0	0	0	0	0	332.227272727273
Archaea_Iainarchaeota_Iainarchaeia_Iainarchaeales_Iainarchaeales_fa_Candidatus_Iainarchaeum_unc	11	69	162	22	89	141	199	87	12	0	0	0	0	0	75	22	18	69	23	0	442	16	80	0	6	3	11	0	0	0	289	0	0	0	0	0	0	2	5	903	84	0	0	45	65.5681818181818
Archaea_Micrarchaeota_Micrarchaeia_Micrarchaeales_Micrarchaeales_fa_Candidatus_Micrarchaeum_unc	56	36	74	0	0	0	0	0	0	0	0	0	0	42	31	21	23	3	0	0	26	11	0	0	61	17	89	0	29	0	363	0	0	0	0	0	0	35	109	755	11	0	0	0	40.7272727272727
Archaea_Nanoarchaeota_Nanoarchaeia_Woesearchaeales_GW2011_AR15_unc	924	27	25	0	0	0	0	0	0	0	0	0	0	0	4	0	46	0	5	0	26	22	0	0	0	0	4	0	0	0	0	0	0	0	0	0	0	3	0	0	0	0	0	0	24.6818181818182
Archaea_Nanoarchaeota_Nanoarchaeia_Woesearchaeales_GW2011_AR20_unc	3	27	27	63	272	490	83	20	0	0	0	3	0	0	12	3	0	0	0	0	212	29	3	0	0	0	0	0	0	0	20	0	0	0	0	0	0	0	0	23	0	0	0	0	29.3181818181818
Archaea_Thermoplasmatota_Thermoplasmata_Methanomassiliicoccales_Methanomassiliicoccaceae_Methanomassiliicoccus_unc	0	0	0	0	0	0	0	0	0	0	0	0	0	0	0	0	0	0	0	0	0	0	0	253	0	0	0	0	0	0	0	0	0	0	0	0	0	0	0	0	0	0	0	0	5.75
Archaea_Thermoplasmatota_Thermoplasmata_Methanomassiliicoccales_Methanomethylophilaceae_Candidatus_Methanogranum_unc	0	0	10	0	0	0	0	0	0	0	0	0	0	0	0	0	0	0	0	0	0	0	0	0	0	0	0	0	0	0	0	0	0	0	0	0	0	0	0	0	0	0	0	0	0.227272727272727
