# Supplementary material for: Hydrogen and dark oxygen drive microbial productivity in diverse groundwater ecosystems
Source: Nat Commun. 2023 Jun 13;14:3194. doi: 10.1038/s41467-023-38523-4 (PMC10264387; doi:10.1038/s41467-023-38523-4)
Supplement: Supplementary file 17 — Supplementary Dataset 14 [file 41467_2023_38523_MOESM17_ESM.zip › Raw_Data/Fig2b_8a_3a-d_S1a-b.xlsx]

## Sheet: Fig_2b_age_dating
Hydrochemical Facies	Sample ID	Ca/Na (mass ratio)	14C_DIC (uncorrected age in BP)	3H (T.U)
Younger	BE073	1.88987	3943	DL
Younger	BE104	11.7105	6353	4.4
Younger	BE106	0.688946	3673	DL
Younger	BE134	2.23709	1441	10.2
Younger	BE078	2.14972	1499	8.9
Younger	BE065	21.4815	1459	23.4
Younger	BE084	3.67633	2874	3.6
Younger	BE124	2.49538	6250	6.5
Younger	BE130	5.73973	2008	9.7
Intermediate	BE112	0.935849	9115	DL
Intermediate	BE061	0.347	8950	DL
Intermediate	BE131	0.408497	8919	DL
Intermediate	BE093	0.901911	10601	DL
Intermediate	BE100	1.3034	6038	DL
Intermediate	BE117	1.45255	945	11.7
Intermediate	BE111	0.515267	6686	3
Older,SO4	BE050	0.250505	18629	DL
Older,SO4	BE072	0.196796	1668	8.3
Older,SO4	BE126	0.0117949	DL	DL
Older,SO4	BE137	0.0239355	DL	DL
Older,SO4	BE063	0.42437	11062	5.2
Older,SO4	BE136	0.0329278	19828	DL
Older,SO4	BE138	0.244726	18395	DL
Older,SO4	BE103	0.0239683	5381	3.3
Older	BE064	0.00567251	DL	DL
Older	BE080	0.100565	23368	DL
Older	BE094	0.0048227	23988	DL
Older	BE060	0.00414986	DL	DL
Older	BE057	0.00807207	DL	DL
Older	BE070	0.00627409	DL	DL
Older	BE088	0.00155022	DL	DL
Older	BE116	0.00473171	DL	DL
Older	BE132	0.00524444	DL	DL
Older	BE075	0.0038565	11447	1.2
Older	BE120	0.0110612	DL	DL
Older	BE068	0.0180409	31238	DL
Older	BE118	0.0727059	13719	DL
Older	BE097	0.0130968	11694	DL
Older	BE129	0.00629268	10791	DL
Older	BE113	0.00248288	20582	DL
Older	BE110	0.0137299	42450	DL
Older	BE085	0.345413	10111	DL
Older	BE125	0.0342175	15686	DL
Older	BE082	0.114286	18503	DL
Older	BE055	0.0405063	7585	DL
Older	BE135	0.00642857	27766	DL
Older	BE133	0.00714715	12491	DL
Older	BE105	0.00982544	23104	DL
Older	BE083	0.00706349	16897	DL
Older	BE122	0.0107874	39412	DL
Older	BE128	0.325191	4410	4.4
Older	BE091	0.226667	12240	DL
Older	BE087	0.449477	36102	DL
Older	BE086	0.075814	3363	7

## Sheet: Fig_9a_dissolved_oxygen
Sample ID	Well Depth (m)	Field Dissolved Oxygen (mg/L)	Hydrochemical Facies
BE090	8	2.71	Younger
BE037	85	0.14	Younger
BE059	6	0.64	Younger
BE144	37	5.55	Younger
BE021/BE022	7	0.74	Younger
BE056	19	1.85	Younger
BE095	63	0	Younger
BE073	31	0	Younger
BE104	85	0.36	Younger
BE106	41	0.53	Younger
BE134	6	0.66	Younger
BE078	93	0	Younger
BE065	7	0.21	Younger
BE014	6	3.18	Younger
BE044	66	0.42	Younger
BE115	5	7.14	Younger
BE084	28	0.42	Younger
BE124	66	4.2	Younger
BE079	7	0.87	Younger
BE130	10	6.94	Younger
BE041	19	1.27	Intermediate
BE101	11	2.65	Intermediate
BE140	73	0.64	Intermediate
BE112	52	0	Intermediate
BE061	134	0.27	Intermediate
BE131	134	0.61	Intermediate
BE093	52	0.45	Intermediate
BE100	35	0.28	Intermediate
BE117	10	0.44	Intermediate
BE111	25	0.41	Intermediate
BE032	14	6.03	Intermediate
BE016	51	0.25	Older
BE025	87	0	Older
BE064	122	0.134	Older
BE080	194	0	Older
BE094	98	1.3	Older
BE026	91	0	Older
BE089	50	1.49	Older
BE053	125	1.07	Older
BE054	165	0.47	Older
BE143	135	1.09	Older
BE005	122	0.27	Older
BE060	129	0.23	Older
BE057	55	0.22	Older
BE070	85	0.025	Older
BE039	104	1.61	Older
BE031	73	0.54	Older
BE007	57	0.39	Older
BE088	231	0.27	Older
BE029	74	0.5	Older
BE116	85	0	Older
BE132	129	0.4	Older
BE075	134	0	Older
BE120	73	0.55	Older
BE017	102	0	Older
BE068	31	0.237	Older
BE004	73	0.57	Older
BE118	74	0.63	Older
BE030	21	0.17	Older
BE097	53	0	Older
BE129	59	0.48	Older
BE113	73	6.3	Older
BE110	61	0.26	Older
BE085	68	0	Older
BE125	64	0.52	Older
BE062	27	0.44	Older
BE082	102	0	Older
BE055	45	0.58	Older
BE048	65	0.38	Older
BE135	152	0.64	Older
BE049	42	0.38	Older
BE066	64	0.22	Older
BE009	42	0.54	Older
BE023/BE024	64	0	Older
BE074	21	0	Older
BE133	38	0.43	Older
BE105	40	0.4	Older
BE042	40	0	Older
BE083	53	0.53	Older
BE128	29	0.86	Older
BE091	35	0.28	Older
BE087	69	0.42	Older
BE086	43	0.4	Older
BE008	50	0.7	Older
BE013	46	0.65	Older
BE141	50	0.71	Older
BE010	25	0.35	Older
BE050	49	0.18	Older,SO4
BE072	11	0.79	Older,SO4
BE126	61	0.64	Older,SO4
BE137	66	0.77	Older,SO4
BE063	27	0.28	Older,SO4
BE136	36	0.78	Older,SO4
BE138	49	0	Older,SO4
BE103	10	4.4	Older,SO4
BE052	20	0.28	Older,SO4
BE051	6	0	Older,SO4
BE001	213	0.57	Older,SO4
BE043	43	0	Older,SO4
BE142	213	0.68	Older,SO4
BE107	38	4.85	Older,SO4
BE058	61	0.53	Older,SO4
BE033/BE034	31	0.48	Older,SO4
BE020	163	3.03	Older,SO4
BE015	10	0.33	Older,SO4
BE002	61	0.55	Older,SO4
BE108	21	0	Older,SO4
BE139	85	0.63	Older,SO4
BE035	35	0.48	Older,SO4
BE003	76	0.62	Older,SO4
BE006	5	0.35	Older,SO4

## Sheet: Fig_3_and_S1_isotope_geochem
Sample ID	SO4 (mg/L)	CH4 (mg/L)	δ13CCH4 (‰)	δ2HCH4 (‰)	δ13CCo2 (‰)	δ34SSO4 (‰)	δ18OSO4 (‰)	Hydrochemical Facies
BE090	38.1	n.a	n.a	n.a	n.a	4.38	3.2	Younger
BE037	8.04	6.4085	-39.4	-204.7	-18.6	19.35	-5.1	Younger
BE059	33	0.3572	-55.8	-222.4	-22.8	6.38	4.5	Younger
BE144	5.47	0.0608	-61.7	n.a	-21.4	n.a	n.a	Younger
BE021/BE022	19.7	0.0374	-61.7	n.a	-21.3	4.01	0	Younger
BE056	27.4	0.0305	-75.4	n.a	-20.4	2.91	-1.6	Younger
BE095	56	0.0302	-79.6	n.a	-20	-4.16	-6.5	Younger
BE073	2.6	n.a	n.a	n.a	n.a	-0.23	5.6	Younger
BE104	12.5	3.451	-38.9	-180.3	-18.3	16.23	-2	Younger
BE106	21.2	0.188	-60.8	n.a	-21.1	10.07	1.9	Younger
BE134	46.6	0.1197	-54.7	n.a	-22	3.08	3.7	Younger
BE078	59.1	0.0242	-52	n.a	-21.8	-1.57	2.6	Younger
BE065	5.99	0.0228	-22.2	n.a	-23.6	6.17	4.3	Younger
BE014	59.4	0.0027	n.a	n.a	-18.3	0.74	-5.7	Younger
BE044	148	0.0022	n.a	n.a	-21.2	-5.33	-11.9	Younger
BE115	19	0.0016	n.a	n.a	-23.5	-2.1	-5.1	Younger
BE084	9.13	0.0062	n.a	n.a	-20.6	-6.58	-0.4	Younger
BE124	150	0.0036	n.a	n.a	-21	-6.36	-10.9	Younger
BE079	14.9	0.0009	n.a	n.a	-20.4	5.79	-0.3	Younger
BE130	13.7	0.0012	n.a	n.a	-22.1	-3.3	-7.4	Younger
BE041	4.27	4.6933	-86.7	-428.4	-11.9	-6.49	-12.3	Intermediate
BE101	0.36	0.198	-94	n.a	-21.3	10.29	n.a	Intermediate
BE140	170	0.0228	-49.1	n.a	-21.7	5.6	-6.6	Intermediate
BE112	n.a	12.0844	-60.8	-312.5	-21.1	n.a	n.a	Intermediate
BE061	23.6	0.0272	-72.1	n.a	-8.5	13.78	7.6	Intermediate
BE131	24.1	0.0223	-79.1	n.a	-20.7	14.81	8.6	Intermediate
BE093	71.7	0.0154	-86.3	n.a	-22.1	0.88	3.7	Intermediate
BE100	159	0.0079	-77.6	n.a	-20.3	-3.74	-6.7	Intermediate
BE117	164	0.0033	n.a	n.a	-17.7	-0.3	-1.2	Intermediate
BE111	27	0.0009	n.a	n.a	-19	n.a	-5.2	Intermediate
BE032	18.7	0.0062	n.a	n.a	-21.5	n.a	n.a	Intermediate
BE050	820	n.a	n.a	n.a	n.a	-2.89	-1.1	Older,SO4
BE072	172	0.1044	-91.8	n.a	n.a	12.92	-0.2	Older,SO4
BE126	534	0.0495	-44	n.a	n.a	3.4	2.2	Older,SO4
BE137	2780	0.029	-48.6	n.a	-27.9	-5.8	1	Older,SO4
BE063	4010	0.0207	n.a	n.a	-18.2	-0.61	-12.6	Older,SO4
BE136	5590	0.0121	n.a	n.a	-26.5	-10.3	0.6	Older,SO4
BE138	762	0.0058	n.a	n.a	-26.5	-4.3	-2.6	Older,SO4
BE103	643	0.005	n.a	n.a	-20	-5.36	-8.3	Older,SO4
BE052	10700	0.18	-63.5	n.a	-20	0.48	-16	Older,SO4
BE051	4160	0.0965	-45.3	n.a	-20.8	n.a	-15.1	Older,SO4
BE001	544	0.0413	n.a	n.a	n.a	-11.19	-8.5	Older,SO4
BE043	1040	0.0314	-62.7	n.a	-18.5	-11.61	-12.5	Older,SO4
BE142	691	0.0313	-51	n.a	-18.6	-10.6	-7.3	Older,SO4
BE107	108	0.0261	-76.6	n.a	-22.7	-17.45	-16.1	Older,SO4
BE058	558	0.018	n.a	n.a	-18.7	3.59	0.6	Older,SO4
BE033/BE034	402	0.0179	-53.1	n.a	-20.6	-4.21	3.2	Older,SO4
BE020	255	0.0135	-53.4	n.a	n.a	-1.59	3.4	Older,SO4
BE015	603	0.013	-44	n.a	-20.3	n.a	-9.3	Older,SO4
BE002	553	0.0117	n.a	n.a	n.a	3.66	0.4	Older,SO4
BE108	124	0.0097	-75.4	n.a	-19.9	n.a	-4.3	Older,SO4
BE139	400	0.0085	n.a	n.a	-28.6	-3	3.3	Older,SO4
BE035	613	0.0068	n.a	n.a	-16.2	-14.34	-11.1	Older,SO4
BE003	1070	0.0027	n.a	n.a	n.a	-7.51	-10.1	Older,SO4
BE006	394	0.0006	n.a	n.a	n.a	-6.4	-6.2	Older,SO4
BE016	n.a	67.8721	-69.4	-311.4	2.7	n.a	n.a	Older
BE025	5.1	59.2343	-61.9	-300.4	13.1	10.32	n.a	Older
BE080	127	n.a	n.a	n.a	n.a	7.47	7.4	Older
BE094	257	n.a	n.a	n.a	n.a	7	2.5	Older
BE026	0.33	35.1737	-73.5	-316.6	-12.7	n.a	n.a	Older
BE053	0.8	32.0967	-59.8	-285.7	-7.2	n.a	n.a	Older
BE054	n.a	28.6378	-70.1	-290.4	-5.3	n.a	n.a	Older
BE143	n.a	25.3616	-65.6	-282	n.a	n.a	n.a	Older
BE005	n.a	24.4646	n.a	n.a	n.a	n.a	n.a	Older
BE060	n.a	74.2084	-71.7	-269.3	-20.2	n.a	n.a	Older
BE057	n.a	58.9191	-63.8	-300	8.9	n.a	n.a	Older
BE039	33.2	11.7747	-62.5	-265.7	n.a	65.17	5.7	Older
BE007	n.a	7.3411	n.a	n.a	n.a	n.a	n.a	Older
BE088	n.a	48.9162	-73.7	-264.1	-20.1	n.a	n.a	Older
BE029	177	4.2923	-76	-281.8	-27.9	-1.81	-0.1	Older
BE116	n.a	40.5545	-59.5	-287.7	-17	n.a	n.a	Older
BE132	n.a	36.281	-70.2	-270.3	-8.3	n.a	n.a	Older
BE075	3.83	18.362	-69.8	-281	n.a	6.35	4.2	Older
BE120	n.a	11.9418	-76.2	-333.6	-14.6	n.a	n.a	Older
BE017	8.91	1.2731	-88.4	-377.7	-29.6	41.57	8.7	Older
BE068	74.5	4.3455	-83.5	-243.3	-20.1	-5.25	-1	Older
BE004	309	0.512	n.a	n.a	n.a	4.19	-2.6	Older
BE118	168	3.6653	-75.7	-278.3	-28.3	-1	0.8	Older
BE030	132	0.3522	-67.9	-271.1	n.a	2.35	4	Older
BE097	2.88	2.3933	-72.1	-276.8	n.a	25.17	7.5	Older
BE129	17.4	1.8615	-67.1	-251.5	-26.9	12.31	3.7	Older
BE113	298	0.7311	-70.6	-225	-24.3	4.7	-0.9	Older
BE110	98.9	0.4868	-68.1	-265.8	-24.6	n.a	3.4	Older
BE085	289	0.3013	-49.1	-233.8	-22.8	-8.23	-1.8	Older
BE125	133	0.2464	-54.2	-354.6	-19.7	0.65	2.9	Older
BE062	45.3	0.0975	-67.9	n.a	-20.9	-3.51	-8	Older
BE082	23.5	0.1145	-87.7	n.a	-30.4	19.78	7	Older
BE055	197	0.0677	-69.1	n.a	-22.8	-11.28	-10.1	Older
BE048	212	0.0552	-55	n.a	-25	-3.64	-3.3	Older
BE135	211	0.056	-47.1	n.a	-38.9	7.3	5.7	Older
BE049	130	0.0481	-39.5	n.a	-18.8	0.63	2.3	Older
BE066	111	0.0315	-39.1	n.a	-19.7	-8.82	-0.8	Older
BE009	125	0.0294	n.a	n.a	n.a	0.4	3.5	Older
BE023/BE024	121	0.0292	-40.4	n.a	-21	-8.57	-1.9	Older
BE074	50.3	0.0292	-43.8	n.a	-21	3.65	0.9	Older
BE133	133	0.0264	-73.5	n.a	n.a	-6.96	-2.1	Older
BE105	568	0.0246	-57.1	n.a	-20.9	-9.87	-4.4	Older
BE042	546	0.0269	-56.2	n.a	-21.3	-10.56	-4.5	Older
BE083	14.3	0.0223	-76.4	n.a	-18.5	6.48	7.3	Older
BE122	19.9	0.015	-51.9	n.a	-16.2	8.6	6.6	Older
BE128	27.7	0.0127	-72	n.a	-20.8	2.85	-1.1	Older
BE091	218	0.0118	-71.3	n.a	-21.2	-2	5.7	Older
BE087	405	0.0079	-57.2	n.a	-25.7	-4.31	-0.5	Older
BE086	42.3	0.0014	n.a	n.a	-20.2	-2.83	-7.2	Older
BE008	72.2	0.0184	n.a	n.a	n.a	-7.16	-2.1	Older
BE013	22.3	0.0166	n.a	n.a	-16.4	5.68	5.4	Older
BE141	71.1	0.0118	n.a	n.a	-17.9	-7.4	-4.5	Older
BE010	26.8	0.0019	n.a	n.a	-17.6	-3.48	-5.8	Older
n.a	non-analyzed
