# Supplementary material for: Hydrogen and dark oxygen drive microbial productivity in diverse groundwater ecosystems
Source: Nat Commun. 2023 Jun 13;14:3194. doi: 10.1038/s41467-023-38523-4 (PMC10264387; doi:10.1038/s41467-023-38523-4)
Supplement: Supplementary file 17 — Supplementary Dataset 14 [file 41467_2023_38523_MOESM17_ESM.zip › Raw_Data/Supplemenary_Fig12_GOWN_NTUBySamples.txt]

	ASV	C10	C13	C17	C3	C9	Kingdom	Phylum	Class	Order	Family	Genus	Species
1	1	9722	5477	6570	1488	2619	Bacteria	Bacteria_Proteobacteria	Bacteria_Proteobacteria_Gammaproteobacteria	Bacteria_Proteobacteria_Gammaproteobacteria_Methylococcales	Bacteria_Proteobacteria_Gammaproteobacteria_Methylococcales_Methylomonaceae	Bacteria_Proteobacteria_Gammaproteobacteria_Methylococcales_Methylomonaceae_-Methylomonaceae-	Bacteria_Proteobacteria_Gammaproteobacteria_Methylococcales_Methylomonaceae_-Methylomonaceae-_-Methylomonaceae-
2	2	9171	9961	2260	181	280	Bacteria	Bacteria_Proteobacteria	Bacteria_Proteobacteria_Gammaproteobacteria	Bacteria_Proteobacteria_Gammaproteobacteria_Methylococcales	Bacteria_Proteobacteria_Gammaproteobacteria_Methylococcales_Methylomonaceae	Bacteria_Proteobacteria_Gammaproteobacteria_Methylococcales_Methylomonaceae_Methylobacter	Bacteria_Proteobacteria_Gammaproteobacteria_Methylococcales_Methylomonaceae_Methylobacter_Methylobacter tundripaludum SV96
3	3	3770	1462	725	52	60	Bacteria	Bacteria_Proteobacteria	Bacteria_Proteobacteria_Gammaproteobacteria	Bacteria_Proteobacteria_Gammaproteobacteria_Methylococcales	Bacteria_Proteobacteria_Gammaproteobacteria_Methylococcales_Methylomonaceae	Bacteria_Proteobacteria_Gammaproteobacteria_Methylococcales_Methylomonaceae_Methylobacter	Bacteria_Proteobacteria_Gammaproteobacteria_Methylococcales_Methylomonaceae_Methylobacter_-Methylobacter-
4	4	3452	9	721	37	44	Bacteria	Bacteria_Proteobacteria	Bacteria_Proteobacteria_Gammaproteobacteria	Bacteria_Proteobacteria_Gammaproteobacteria_Methylococcales	Bacteria_Proteobacteria_Gammaproteobacteria_Methylococcales_Methylomonaceae	Bacteria_Proteobacteria_Gammaproteobacteria_Methylococcales_Methylomonaceae_Methylobacter	Bacteria_Proteobacteria_Gammaproteobacteria_Methylococcales_Methylomonaceae_Methylobacter_uncultured Methylobacter sp.
5	5	3021	483	6652	4659	6024	Bacteria	Bacteria_Proteobacteria	Bacteria_Proteobacteria_Gammaproteobacteria	Bacteria_Proteobacteria_Gammaproteobacteria_Betaproteobacteriales	Bacteria_Proteobacteria_Gammaproteobacteria_Betaproteobacteriales_Methylophilaceae	Bacteria_Proteobacteria_Gammaproteobacteria_Betaproteobacteriales_Methylophilaceae_Methylotenera	Bacteria_Proteobacteria_Gammaproteobacteria_Betaproteobacteriales_Methylophilaceae_Methylotenera_uncultured bacterium
6	6	2437	253	1	0	4	Bacteria	Bacteria_Epsilonbacteraeota	Bacteria_Epsilonbacteraeota_Campylobacteria	Bacteria_Epsilonbacteraeota_Campylobacteria_Campylobacterales	Bacteria_Epsilonbacteraeota_Campylobacteria_Campylobacterales_Thiovulaceae	Bacteria_Epsilonbacteraeota_Campylobacteria_Campylobacterales_Thiovulaceae_Sulfuricurvum	Bacteria_Epsilonbacteraeota_Campylobacteria_Campylobacterales_Thiovulaceae_Sulfuricurvum_uncultured bacterium
7	7	2376	0	34	0	162	Bacteria	Bacteria_Patescibacteria	Bacteria_Patescibacteria_Gracilibacteria	Bacteria_Patescibacteria_Gracilibacteria_JGI 0000069-P22	Bacteria_Patescibacteria_Gracilibacteria_JGI 0000069-P22_uncultured bacterium	Bacteria_Patescibacteria_Gracilibacteria_JGI 0000069-P22_uncultured bacterium_-uncultured bacterium-	Bacteria_Patescibacteria_Gracilibacteria_JGI 0000069-P22_uncultured bacterium_-uncultured bacterium-_-uncultured bacterium-
8	8	1742	0	38	0	117	Bacteria	Bacteria_Patescibacteria	Bacteria_Patescibacteria_Gracilibacteria	Bacteria_Patescibacteria_Gracilibacteria_JGI 0000069-P22	Bacteria_Patescibacteria_Gracilibacteria_JGI 0000069-P22_-JGI 0000069-P22-	Bacteria_Patescibacteria_Gracilibacteria_JGI 0000069-P22_-JGI 0000069-P22-_-JGI 0000069-P22-	Bacteria_Patescibacteria_Gracilibacteria_JGI 0000069-P22_-JGI 0000069-P22-_-JGI 0000069-P22-_-JGI 0000069-P22-
9	9	1518	1	290	12	19	Bacteria	Bacteria_Proteobacteria	Bacteria_Proteobacteria_Gammaproteobacteria	Bacteria_Proteobacteria_Gammaproteobacteria_Methylococcales	Bacteria_Proteobacteria_Gammaproteobacteria_Methylococcales_Methylomonaceae	Bacteria_Proteobacteria_Gammaproteobacteria_Methylococcales_Methylomonaceae_Methylobacter	Bacteria_Proteobacteria_Gammaproteobacteria_Methylococcales_Methylomonaceae_Methylobacter_Methylobacter sp. T20
10	10	1499	327	4318	3031	4751	Bacteria	Bacteria_Proteobacteria	Bacteria_Proteobacteria_Gammaproteobacteria	Bacteria_Proteobacteria_Gammaproteobacteria_Betaproteobacteriales	Bacteria_Proteobacteria_Gammaproteobacteria_Betaproteobacteriales_Methylophilaceae	Bacteria_Proteobacteria_Gammaproteobacteria_Betaproteobacteriales_Methylophilaceae_Methylotenera	Bacteria_Proteobacteria_Gammaproteobacteria_Betaproteobacteriales_Methylophilaceae_Methylotenera_-Methylotenera-
11	11	1420	855	1131	527	706	Bacteria	Bacteria_Proteobacteria	Bacteria_Proteobacteria_Gammaproteobacteria	Bacteria_Proteobacteria_Gammaproteobacteria_-Gammaproteobacteria-	Bacteria_Proteobacteria_Gammaproteobacteria_-Gammaproteobacteria-_-Gammaproteobacteria-	Bacteria_Proteobacteria_Gammaproteobacteria_-Gammaproteobacteria-_-Gammaproteobacteria-_-Gammaproteobacteria-	Bacteria_Proteobacteria_Gammaproteobacteria_-Gammaproteobacteria-_-Gammaproteobacteria-_-Gammaproteobacteria-_-Gammaproteobacteria-
12	12	1365	40	538	78	169	Bacteria	Bacteria_Proteobacteria	Bacteria_Proteobacteria_Gammaproteobacteria	Bacteria_Proteobacteria_Gammaproteobacteria_Methylococcales	Bacteria_Proteobacteria_Gammaproteobacteria_Methylococcales_Methylomonaceae	Bacteria_Proteobacteria_Gammaproteobacteria_Methylococcales_Methylomonaceae_Methylobacter	Bacteria_Proteobacteria_Gammaproteobacteria_Methylococcales_Methylomonaceae_Methylobacter_uncultured bacterium
13	13	1260	90	287	109	60	Bacteria	Bacteria_Proteobacteria	Bacteria_Proteobacteria_-Proteobacteria-	Bacteria_Proteobacteria_-Proteobacteria-_-Proteobacteria-	Bacteria_Proteobacteria_-Proteobacteria-_-Proteobacteria-_-Proteobacteria-	Bacteria_Proteobacteria_-Proteobacteria-_-Proteobacteria-_-Proteobacteria-_-Proteobacteria-	Bacteria_Proteobacteria_-Proteobacteria-_-Proteobacteria-_-Proteobacteria-_-Proteobacteria-_-Proteobacteria-
14	14	997	122	1858	1222	1269	Bacteria	Bacteria_Proteobacteria	Bacteria_Proteobacteria_Gammaproteobacteria	Bacteria_Proteobacteria_Gammaproteobacteria_Betaproteobacteriales	Bacteria_Proteobacteria_Gammaproteobacteria_Betaproteobacteriales_Methylophilaceae	Bacteria_Proteobacteria_Gammaproteobacteria_Betaproteobacteriales_Methylophilaceae_Methylotenera	Bacteria_Proteobacteria_Gammaproteobacteria_Betaproteobacteriales_Methylophilaceae_Methylotenera_Methylotenera versatilis 301
15	15	974	511	193	12	6	Bacteria	Bacteria_Proteobacteria	Bacteria_Proteobacteria_Gammaproteobacteria	Bacteria_Proteobacteria_Gammaproteobacteria_Methylococcales	Bacteria_Proteobacteria_Gammaproteobacteria_Methylococcales_Methylomonaceae	Bacteria_Proteobacteria_Gammaproteobacteria_Methylococcales_Methylomonaceae_Methylomarinum	Bacteria_Proteobacteria_Gammaproteobacteria_Methylococcales_Methylomonaceae_Methylomarinum_Methylomarinum vadi
16	16	970	559	483	113	176	Bacteria	Bacteria_Proteobacteria	Bacteria_Proteobacteria_Gammaproteobacteria	Bacteria_Proteobacteria_Gammaproteobacteria_Methylococcales	Bacteria_Proteobacteria_Gammaproteobacteria_Methylococcales_Methylomonaceae	Bacteria_Proteobacteria_Gammaproteobacteria_Methylococcales_Methylomonaceae_Crenothrix	Bacteria_Proteobacteria_Gammaproteobacteria_Methylococcales_Methylomonaceae_Crenothrix_freshwater sediment metagenome
17	17	864	23	176	9	11	Bacteria	Bacteria_Proteobacteria	Bacteria_Proteobacteria_Gammaproteobacteria	Bacteria_Proteobacteria_Gammaproteobacteria_Methylococcales	Bacteria_Proteobacteria_Gammaproteobacteria_Methylococcales_Methylomonaceae	Bacteria_Proteobacteria_Gammaproteobacteria_Methylococcales_Methylomonaceae_Methylobacter	Bacteria_Proteobacteria_Gammaproteobacteria_Methylococcales_Methylomonaceae_Methylobacter_bacterium UW 659-2-F09
18	18	799	419	130	11	9	Bacteria	Bacteria_Proteobacteria	Bacteria_Proteobacteria_Gammaproteobacteria	Bacteria_Proteobacteria_Gammaproteobacteria_Methylococcales	Bacteria_Proteobacteria_Gammaproteobacteria_Methylococcales_Methylomonaceae	Bacteria_Proteobacteria_Gammaproteobacteria_Methylococcales_Methylomonaceae_Methyloprofundus	Bacteria_Proteobacteria_Gammaproteobacteria_Methylococcales_Methylomonaceae_Methyloprofundus_uncultured sediment bacterium
19	19	616	109	1354	929	1197	Bacteria	Bacteria_Proteobacteria	Bacteria_Proteobacteria_Gammaproteobacteria	Bacteria_Proteobacteria_Gammaproteobacteria_Betaproteobacteriales	Bacteria_Proteobacteria_Gammaproteobacteria_Betaproteobacteriales_Methylophilaceae	Bacteria_Proteobacteria_Gammaproteobacteria_Betaproteobacteriales_Methylophilaceae_-Methylophilaceae-	Bacteria_Proteobacteria_Gammaproteobacteria_Betaproteobacteriales_Methylophilaceae_-Methylophilaceae-_-Methylophilaceae-
20	20	522	25	548	491	156	Bacteria	Bacteria_Proteobacteria	Bacteria_Proteobacteria_Gammaproteobacteria	Bacteria_Proteobacteria_Gammaproteobacteria_Betaproteobacteriales	Bacteria_Proteobacteria_Gammaproteobacteria_Betaproteobacteriales_Methylophilaceae	Bacteria_Proteobacteria_Gammaproteobacteria_Betaproteobacteriales_Methylophilaceae_Methylotenera	Bacteria_Proteobacteria_Gammaproteobacteria_Betaproteobacteriales_Methylophilaceae_Methylotenera_Methylotenera mobilis 13
21	21	504	594	0	31	0	Bacteria	Bacteria_Bacteroidetes	Bacteria_Bacteroidetes_Bacteroidia	Bacteria_Bacteroidetes_Bacteroidia_Sphingobacteriales	Bacteria_Bacteroidetes_Bacteroidia_Sphingobacteriales_NS11-12 marine group	Bacteria_Bacteroidetes_Bacteroidia_Sphingobacteriales_NS11-12 marine group_-NS11-12 marine group-	Bacteria_Bacteroidetes_Bacteroidia_Sphingobacteriales_NS11-12 marine group_-NS11-12 marine group-_-NS11-12 marine group-
22	22	490	1	102	6	5	Bacteria	Bacteria_Proteobacteria	Bacteria_Proteobacteria_Gammaproteobacteria	Bacteria_Proteobacteria_Gammaproteobacteria_Methylococcales	Bacteria_Proteobacteria_Gammaproteobacteria_Methylococcales_Methylomonaceae	Bacteria_Proteobacteria_Gammaproteobacteria_Methylococcales_Methylomonaceae_Crenothrix	Bacteria_Proteobacteria_Gammaproteobacteria_Methylococcales_Methylomonaceae_Crenothrix_metagenome
23	23	481	95	1256	762	1304	Bacteria	Bacteria_Proteobacteria	Bacteria_Proteobacteria_Gammaproteobacteria	Bacteria_Proteobacteria_Gammaproteobacteria_Betaproteobacteriales	Bacteria_Proteobacteria_Gammaproteobacteria_Betaproteobacteriales_Methylophilaceae	Bacteria_Proteobacteria_Gammaproteobacteria_Betaproteobacteriales_Methylophilaceae_Methylotenera	Bacteria_Proteobacteria_Gammaproteobacteria_Betaproteobacteriales_Methylophilaceae_Methylotenera_metagenome
24	24	461	0	2	0	11	Bacteria	Bacteria_Patescibacteria	Bacteria_Patescibacteria_Gracilibacteria	Bacteria_Patescibacteria_Gracilibacteria_JGI 0000069-P22	Bacteria_Patescibacteria_Gracilibacteria_JGI 0000069-P22_uncultured Candidatus Gracilibacteria bacterium	Bacteria_Patescibacteria_Gracilibacteria_JGI 0000069-P22_uncultured Candidatus Gracilibacteria bacterium_-uncultured Candidatus Gracilibacteria bacterium-	Bacteria_Patescibacteria_Gracilibacteria_JGI 0000069-P22_uncultured Candidatus Gracilibacteria bacterium_-uncultured Candidatus Gracilibacteria bacterium-_-uncultured Candidatus Gracilibacteria bacterium-
25	25	432	21	1	0	0	Bacteria	Bacteria_Epsilonbacteraeota	Bacteria_Epsilonbacteraeota_Campylobacteria	Bacteria_Epsilonbacteraeota_Campylobacteria_Campylobacterales	Bacteria_Epsilonbacteraeota_Campylobacteria_Campylobacterales_Thiovulaceae	Bacteria_Epsilonbacteraeota_Campylobacteria_Campylobacterales_Thiovulaceae_Sulfuricurvum	Bacteria_Epsilonbacteraeota_Campylobacteria_Campylobacterales_Thiovulaceae_Sulfuricurvum_-Sulfuricurvum-
26	26	414	65	1058	793	1204	Bacteria	Bacteria_Proteobacteria	Bacteria_Proteobacteria_Gammaproteobacteria	Bacteria_Proteobacteria_Gammaproteobacteria_Betaproteobacteriales	Bacteria_Proteobacteria_Gammaproteobacteria_Betaproteobacteriales_Methylophilaceae	Bacteria_Proteobacteria_Gammaproteobacteria_Betaproteobacteriales_Methylophilaceae_Methylophilus	Bacteria_Proteobacteria_Gammaproteobacteria_Betaproteobacteriales_Methylophilaceae_Methylophilus_Methylophilus sp. OH31
27	27	411	0	5	85	133	Bacteria	Bacteria_Bacteroidetes	Bacteria_Bacteroidetes_Bacteroidia	Bacteria_Bacteroidetes_Bacteroidia_Flavobacteriales	Bacteria_Bacteroidetes_Bacteroidia_Flavobacteriales_Flavobacteriaceae	Bacteria_Bacteroidetes_Bacteroidia_Flavobacteriales_Flavobacteriaceae_-Flavobacteriaceae-	Bacteria_Bacteroidetes_Bacteroidia_Flavobacteriales_Flavobacteriaceae_-Flavobacteriaceae-_-Flavobacteriaceae-
28	28	409	63	3480	962	1873	Bacteria	Bacteria_Proteobacteria	Bacteria_Proteobacteria_Gammaproteobacteria	Bacteria_Proteobacteria_Gammaproteobacteria_Methylococcales	Bacteria_Proteobacteria_Gammaproteobacteria_Methylococcales_Methylomonaceae	Bacteria_Proteobacteria_Gammaproteobacteria_Methylococcales_Methylomonaceae_Crenothrix	Bacteria_Proteobacteria_Gammaproteobacteria_Methylococcales_Methylomonaceae_Crenothrix_uncultured bacterium
29	29	404	513	7	3	2	Bacteria	Bacteria_Proteobacteria	Bacteria_Proteobacteria_Gammaproteobacteria	Bacteria_Proteobacteria_Gammaproteobacteria_Betaproteobacteriales	Bacteria_Proteobacteria_Gammaproteobacteria_Betaproteobacteriales_Hydrogenophilaceae	Bacteria_Proteobacteria_Gammaproteobacteria_Betaproteobacteriales_Hydrogenophilaceae_Thiobacillus	Bacteria_Proteobacteria_Gammaproteobacteria_Betaproteobacteriales_Hydrogenophilaceae_Thiobacillus_uncultured bacterium
30	30	390	2	0	3	87	Eukaryota	Eukaryota_Excavata	Eukaryota_Excavata_Discoba	Eukaryota_Excavata_Discoba_Discicristata	Eukaryota_Excavata_Discoba_Discicristata_Euglenozoa	Eukaryota_Excavata_Discoba_Discicristata_Euglenozoa_Kinetoplastea	Eukaryota_Excavata_Discoba_Discicristata_Euglenozoa_Kinetoplastea_Metakinetoplastina
31	31	384	0	0	0	72	Bacteria	Bacteria_Bacteroidetes	Bacteria_Bacteroidetes_Bacteroidia	Bacteria_Bacteroidetes_Bacteroidia_Flavobacteriales	Bacteria_Bacteroidetes_Bacteroidia_Flavobacteriales_Flavobacteriaceae	Bacteria_Bacteroidetes_Bacteroidia_Flavobacteriales_Flavobacteriaceae_Maritimimonas	Bacteria_Bacteroidetes_Bacteroidia_Flavobacteriales_Flavobacteriaceae_Maritimimonas_uncultured bacterium
32	32	381	324	556	487	359	Bacteria	Bacteria_Proteobacteria	Bacteria_Proteobacteria_Gammaproteobacteria	Bacteria_Proteobacteria_Gammaproteobacteria_Betaproteobacteriales	Bacteria_Proteobacteria_Gammaproteobacteria_Betaproteobacteriales_-Betaproteobacteriales-	Bacteria_Proteobacteria_Gammaproteobacteria_Betaproteobacteriales_-Betaproteobacteriales-_-Betaproteobacteriales-	Bacteria_Proteobacteria_Gammaproteobacteria_Betaproteobacteriales_-Betaproteobacteriales-_-Betaproteobacteriales-_-Betaproteobacteriales-
33	33	344	209	102	4	5	Bacteria	Bacteria_Proteobacteria	Bacteria_Proteobacteria_Gammaproteobacteria	Bacteria_Proteobacteria_Gammaproteobacteria_Methylococcales	Bacteria_Proteobacteria_Gammaproteobacteria_Methylococcales_Methylomonaceae	Bacteria_Proteobacteria_Gammaproteobacteria_Methylococcales_Methylomonaceae_Methylobacter	Bacteria_Proteobacteria_Gammaproteobacteria_Methylococcales_Methylomonaceae_Methylobacter_uncultured gamma proteobacterium
34	34	319	549	263	310	226	Bacteria	Bacteria_-Bacteria-	Bacteria_-Bacteria-_-Bacteria-	Bacteria_-Bacteria-_-Bacteria-_-Bacteria-	Bacteria_-Bacteria-_-Bacteria-_-Bacteria-_-Bacteria-	Bacteria_-Bacteria-_-Bacteria-_-Bacteria-_-Bacteria-_-Bacteria-	Bacteria_-Bacteria-_-Bacteria-_-Bacteria-_-Bacteria-_-Bacteria-_-Bacteria-
35	35	299	144	115	2158	529	Bacteria	Bacteria_Proteobacteria	Bacteria_Proteobacteria_Gammaproteobacteria	Bacteria_Proteobacteria_Gammaproteobacteria_Betaproteobacteriales	Bacteria_Proteobacteria_Gammaproteobacteria_Betaproteobacteriales_Burkholderiaceae	Bacteria_Proteobacteria_Gammaproteobacteria_Betaproteobacteriales_Burkholderiaceae_Hydrogenophaga	Bacteria_Proteobacteria_Gammaproteobacteria_Betaproteobacteriales_Burkholderiaceae_Hydrogenophaga_uncultured bacterium
36	36	297	107	119	17	30	Bacteria	Bacteria_Proteobacteria	Bacteria_Proteobacteria_Gammaproteobacteria	Bacteria_Proteobacteria_Gammaproteobacteria_Pseudomonadales	Bacteria_Proteobacteria_Gammaproteobacteria_Pseudomonadales_Pseudomonadaceae	Bacteria_Proteobacteria_Gammaproteobacteria_Pseudomonadales_Pseudomonadaceae_Pseudomonas	Bacteria_Proteobacteria_Gammaproteobacteria_Pseudomonadales_Pseudomonadaceae_Pseudomonas_Pseudomonas moraviensis
37	37	272	223	2102	1240	3225	Bacteria	Bacteria_Proteobacteria	Bacteria_Proteobacteria_Gammaproteobacteria	Bacteria_Proteobacteria_Gammaproteobacteria_Betaproteobacteriales	Bacteria_Proteobacteria_Gammaproteobacteria_Betaproteobacteriales_Methylophilaceae	Bacteria_Proteobacteria_Gammaproteobacteria_Betaproteobacteriales_Methylophilaceae_Methylotenera	Bacteria_Proteobacteria_Gammaproteobacteria_Betaproteobacteriales_Methylophilaceae_Methylotenera_Methylotenera versatilis 79
38	38	270	105	82	15	40	Bacteria	Bacteria_Proteobacteria	Bacteria_Proteobacteria_Gammaproteobacteria	Bacteria_Proteobacteria_Gammaproteobacteria_Methylococcales	Bacteria_Proteobacteria_Gammaproteobacteria_Methylococcales_Methylomonaceae	Bacteria_Proteobacteria_Gammaproteobacteria_Methylococcales_Methylomonaceae_Milano-WF1B-03	Bacteria_Proteobacteria_Gammaproteobacteria_Methylococcales_Methylomonaceae_Milano-WF1B-03_uncultured bacterium
39	39	265	1	1	0	0	Bacteria	Bacteria_Proteobacteria	Bacteria_Proteobacteria_Gammaproteobacteria	Bacteria_Proteobacteria_Gammaproteobacteria_Methylococcales	Bacteria_Proteobacteria_Gammaproteobacteria_Methylococcales_Methylomonaceae	Bacteria_Proteobacteria_Gammaproteobacteria_Methylococcales_Methylomonaceae_Methylobacter	Bacteria_Proteobacteria_Gammaproteobacteria_Methylococcales_Methylomonaceae_Methylobacter_Methylobacter sp. XLMV4
40	40	257	127	112	28	40	Bacteria	Bacteria_Proteobacteria	Bacteria_Proteobacteria_Gammaproteobacteria	Bacteria_Proteobacteria_Gammaproteobacteria_Enterobacteriales	Bacteria_Proteobacteria_Gammaproteobacteria_Enterobacteriales_Enterobacteriaceae	Bacteria_Proteobacteria_Gammaproteobacteria_Enterobacteriales_Enterobacteriaceae_Escherichia-Shigella	Bacteria_Proteobacteria_Gammaproteobacteria_Enterobacteriales_Enterobacteriaceae_Escherichia-Shigella_Shigella dysenteriae 1617
41	41	251	143	0	4	322	Bacteria	Bacteria_Proteobacteria	Bacteria_Proteobacteria_Gammaproteobacteria	Bacteria_Proteobacteria_Gammaproteobacteria_Betaproteobacteriales	Bacteria_Proteobacteria_Gammaproteobacteria_Betaproteobacteriales_Burkholderiaceae	Bacteria_Proteobacteria_Gammaproteobacteria_Betaproteobacteriales_Burkholderiaceae_Hydrogenophaga	Bacteria_Proteobacteria_Gammaproteobacteria_Betaproteobacteriales_Burkholderiaceae_Hydrogenophaga_Chaetosphaeridium globosum
42	42	238	358	648	1172	264	Bacteria	Bacteria_Proteobacteria	Bacteria_Proteobacteria_Gammaproteobacteria	Bacteria_Proteobacteria_Gammaproteobacteria_Betaproteobacteriales	Bacteria_Proteobacteria_Gammaproteobacteria_Betaproteobacteriales_Burkholderiaceae	Bacteria_Proteobacteria_Gammaproteobacteria_Betaproteobacteriales_Burkholderiaceae_-Burkholderiaceae-	Bacteria_Proteobacteria_Gammaproteobacteria_Betaproteobacteriales_Burkholderiaceae_-Burkholderiaceae-_-Burkholderiaceae-
43	43	235	48	0	60	0	Bacteria	Bacteria_Bacteroidetes	Bacteria_Bacteroidetes_Bacteroidia	Bacteria_Bacteroidetes_Bacteroidia_Sphingobacteriales	Bacteria_Bacteroidetes_Bacteroidia_Sphingobacteriales_NS11-12 marine group	Bacteria_Bacteroidetes_Bacteroidia_Sphingobacteriales_NS11-12 marine group_uncultured bacterium	Bacteria_Bacteroidetes_Bacteroidia_Sphingobacteriales_NS11-12 marine group_uncultured bacterium_-uncultured bacterium-
44	44	234	22	6	60	26	Bacteria	Bacteria_Proteobacteria	Bacteria_Proteobacteria_Alphaproteobacteria	Bacteria_Proteobacteria_Alphaproteobacteria_Rhodobacterales	Bacteria_Proteobacteria_Alphaproteobacteria_Rhodobacterales_Rhodobacteraceae	Bacteria_Proteobacteria_Alphaproteobacteria_Rhodobacterales_Rhodobacteraceae_-Rhodobacteraceae-	Bacteria_Proteobacteria_Alphaproteobacteria_Rhodobacterales_Rhodobacteraceae_-Rhodobacteraceae-_-Rhodobacteraceae-
45	45	225	14	235	211	61	Bacteria	Bacteria_Proteobacteria	Bacteria_Proteobacteria_Gammaproteobacteria	Bacteria_Proteobacteria_Gammaproteobacteria_Betaproteobacteriales	Bacteria_Proteobacteria_Gammaproteobacteria_Betaproteobacteriales_Methylophilaceae	Bacteria_Proteobacteria_Gammaproteobacteria_Betaproteobacteriales_Methylophilaceae_OM43 clade	Bacteria_Proteobacteria_Gammaproteobacteria_Betaproteobacteriales_Methylophilaceae_OM43 clade_uncultured bacterium
46	46	211	0	50	3	1	Bacteria	Bacteria_Proteobacteria	Bacteria_Proteobacteria_Gammaproteobacteria	Bacteria_Proteobacteria_Gammaproteobacteria_Alteromonadales	Bacteria_Proteobacteria_Gammaproteobacteria_Alteromonadales_Alteromonadaceae	Bacteria_Proteobacteria_Gammaproteobacteria_Alteromonadales_Alteromonadaceae_Alteromonas	Bacteria_Proteobacteria_Gammaproteobacteria_Alteromonadales_Alteromonadaceae_Alteromonas_uncultured Alteromonadaceae bacterium
47	47	203	98	39	4	5	Bacteria	Bacteria_Proteobacteria	Bacteria_Proteobacteria_Gammaproteobacteria	Bacteria_Proteobacteria_Gammaproteobacteria_Thiomicrospirales	Bacteria_Proteobacteria_Gammaproteobacteria_Thiomicrospirales_Thiomicrospiraceae	Bacteria_Proteobacteria_Gammaproteobacteria_Thiomicrospirales_Thiomicrospiraceae_Thiomicrospira	Bacteria_Proteobacteria_Gammaproteobacteria_Thiomicrospirales_Thiomicrospiraceae_Thiomicrospira_Thiomicrospira sp. MA2-6
48	48	199	0	8	0	9	Bacteria	Bacteria_Patescibacteria	Bacteria_Patescibacteria_Gracilibacteria	Bacteria_Patescibacteria_Gracilibacteria_JGI 0000069-P22	Bacteria_Patescibacteria_Gracilibacteria_JGI 0000069-P22_bioreactor metagenome	Bacteria_Patescibacteria_Gracilibacteria_JGI 0000069-P22_bioreactor metagenome_-bioreactor metagenome-	Bacteria_Patescibacteria_Gracilibacteria_JGI 0000069-P22_bioreactor metagenome_-bioreactor metagenome-_-bioreactor metagenome-
49	49	192	2	36	7	19	Bacteria	Bacteria_Proteobacteria	Bacteria_Proteobacteria_Gammaproteobacteria	Bacteria_Proteobacteria_Gammaproteobacteria_Methylococcales	Bacteria_Proteobacteria_Gammaproteobacteria_Methylococcales_Methylomonaceae	Bacteria_Proteobacteria_Gammaproteobacteria_Methylococcales_Methylomonaceae_Methylomicrobium	Bacteria_Proteobacteria_Gammaproteobacteria_Methylococcales_Methylomonaceae_Methylomicrobium_Methylomicrobium buryatense 5G
50	50	188	264	302	280	146	Bacteria	Bacteria_Proteobacteria	Bacteria_Proteobacteria_Gammaproteobacteria	Bacteria_Proteobacteria_Gammaproteobacteria_Betaproteobacteriales	Bacteria_Proteobacteria_Gammaproteobacteria_Betaproteobacteriales_Burkholderiaceae	Bacteria_Proteobacteria_Gammaproteobacteria_Betaproteobacteriales_Burkholderiaceae_Caenimonas	Bacteria_Proteobacteria_Gammaproteobacteria_Betaproteobacteriales_Burkholderiaceae_Caenimonas_Comamonadaceae bacterium JGI 0001003-E14
51	51	185	2	97	33	58	Bacteria	Bacteria_Proteobacteria	Bacteria_Proteobacteria_Gammaproteobacteria	Bacteria_Proteobacteria_Gammaproteobacteria_Methylococcales	Bacteria_Proteobacteria_Gammaproteobacteria_Methylococcales_Methylomonaceae	Bacteria_Proteobacteria_Gammaproteobacteria_Methylococcales_Methylomonaceae_Methylobacter	Bacteria_Proteobacteria_Gammaproteobacteria_Methylococcales_Methylomonaceae_Methylobacter_Methylobacter luteus IMV-B-3098
52	52	185	9	261	138	111	Bacteria	Bacteria_Proteobacteria	Bacteria_Proteobacteria_Gammaproteobacteria	Bacteria_Proteobacteria_Gammaproteobacteria_Betaproteobacteriales	Bacteria_Proteobacteria_Gammaproteobacteria_Betaproteobacteriales_Methylophilaceae	Bacteria_Proteobacteria_Gammaproteobacteria_Betaproteobacteriales_Methylophilaceae_Methylotenera	Bacteria_Proteobacteria_Gammaproteobacteria_Betaproteobacteriales_Methylophilaceae_Methylotenera_uncultured beta proteobacterium
53	53	184	0	50	0	1	Bacteria	Bacteria_Proteobacteria	Bacteria_Proteobacteria_Gammaproteobacteria	Bacteria_Proteobacteria_Gammaproteobacteria_Methylococcales	Bacteria_Proteobacteria_Gammaproteobacteria_Methylococcales_Methylomonaceae	Bacteria_Proteobacteria_Gammaproteobacteria_Methylococcales_Methylomonaceae_Methylovulum	Bacteria_Proteobacteria_Gammaproteobacteria_Methylococcales_Methylomonaceae_Methylovulum_Methylococcaceae bacterium Sn10-6
54	54	183	64	6	0	0	Bacteria	Bacteria_Proteobacteria	Bacteria_Proteobacteria_Gammaproteobacteria	Bacteria_Proteobacteria_Gammaproteobacteria_Betaproteobacteriales	Bacteria_Proteobacteria_Gammaproteobacteria_Betaproteobacteriales_Hydrogenophilaceae	Bacteria_Proteobacteria_Gammaproteobacteria_Betaproteobacteriales_Hydrogenophilaceae_Thiobacillus	Bacteria_Proteobacteria_Gammaproteobacteria_Betaproteobacteriales_Hydrogenophilaceae_Thiobacillus_uncultured Thiobacillus sp.
55	55	167	58	88	44	40	Bacteria	Bacteria_Firmicutes	Bacteria_Firmicutes_Bacilli	Bacteria_Firmicutes_Bacilli_Bacillales	Bacteria_Firmicutes_Bacilli_Bacillales_Bacillaceae	Bacteria_Firmicutes_Bacilli_Bacillales_Bacillaceae_Bacillus	Bacteria_Firmicutes_Bacilli_Bacillales_Bacillaceae_Bacillus_Bacillus phocaeensis
56	56	165	76	4	0	0	Bacteria	Bacteria_Proteobacteria	Bacteria_Proteobacteria_Gammaproteobacteria	Bacteria_Proteobacteria_Gammaproteobacteria_Betaproteobacteriales	Bacteria_Proteobacteria_Gammaproteobacteria_Betaproteobacteriales_Hydrogenophilaceae	Bacteria_Proteobacteria_Gammaproteobacteria_Betaproteobacteriales_Hydrogenophilaceae_Thiobacillus	Bacteria_Proteobacteria_Gammaproteobacteria_Betaproteobacteriales_Hydrogenophilaceae_Thiobacillus_-Thiobacillus-
57	57	165	37	415	250	486	Bacteria	Bacteria_Proteobacteria	Bacteria_Proteobacteria_Gammaproteobacteria	Bacteria_Proteobacteria_Gammaproteobacteria_Betaproteobacteriales	Bacteria_Proteobacteria_Gammaproteobacteria_Betaproteobacteriales_Methylophilaceae	Bacteria_Proteobacteria_Gammaproteobacteria_Betaproteobacteriales_Methylophilaceae_Methylovorus	Bacteria_Proteobacteria_Gammaproteobacteria_Betaproteobacteriales_Methylophilaceae_Methylovorus_Methylovorus glucosetrophus SIP3-4
58	58	159	8	149	2	2	Bacteria	Bacteria_Proteobacteria	Bacteria_Proteobacteria_Gammaproteobacteria	Bacteria_Proteobacteria_Gammaproteobacteria_Betaproteobacteriales	Bacteria_Proteobacteria_Gammaproteobacteria_Betaproteobacteriales_Rhodocyclaceae	Bacteria_Proteobacteria_Gammaproteobacteria_Betaproteobacteriales_Rhodocyclaceae_uncultured	Bacteria_Proteobacteria_Gammaproteobacteria_Betaproteobacteriales_Rhodocyclaceae_uncultured_uncultured bacterium
59	59	152	66	89	1150	268	Bacteria	Bacteria_Proteobacteria	Bacteria_Proteobacteria_Gammaproteobacteria	Bacteria_Proteobacteria_Gammaproteobacteria_Betaproteobacteriales	Bacteria_Proteobacteria_Gammaproteobacteria_Betaproteobacteriales_Burkholderiaceae	Bacteria_Proteobacteria_Gammaproteobacteria_Betaproteobacteriales_Burkholderiaceae_Hydrogenophaga	Bacteria_Proteobacteria_Gammaproteobacteria_Betaproteobacteriales_Burkholderiaceae_Hydrogenophaga_-Hydrogenophaga-
60	60	152	78	46	21	27	Bacteria	Bacteria_Proteobacteria	Bacteria_Proteobacteria_Gammaproteobacteria	Bacteria_Proteobacteria_Gammaproteobacteria_Methylococcales	Bacteria_Proteobacteria_Gammaproteobacteria_Methylococcales_Methylomonaceae	Bacteria_Proteobacteria_Gammaproteobacteria_Methylococcales_Methylomonaceae_Marine Methylotrophic Group 2	Bacteria_Proteobacteria_Gammaproteobacteria_Methylococcales_Methylomonaceae_Marine Methylotrophic Group 2_uncultured bacterium
61	61	149	54	47	2	9	Bacteria	Bacteria_Proteobacteria	Bacteria_Proteobacteria_Gammaproteobacteria	Bacteria_Proteobacteria_Gammaproteobacteria_Vibrionales	Bacteria_Proteobacteria_Gammaproteobacteria_Vibrionales_Vibrionaceae	Bacteria_Proteobacteria_Gammaproteobacteria_Vibrionales_Vibrionaceae_Vibrio	Bacteria_Proteobacteria_Gammaproteobacteria_Vibrionales_Vibrionaceae_Vibrio_Vibrio diabolicus
62	62	144	3	199	160	30	Bacteria	Bacteria_Proteobacteria	Bacteria_Proteobacteria_Gammaproteobacteria	Bacteria_Proteobacteria_Gammaproteobacteria_Betaproteobacteriales	Bacteria_Proteobacteria_Gammaproteobacteria_Betaproteobacteriales_Burkholderiaceae	Bacteria_Proteobacteria_Gammaproteobacteria_Betaproteobacteriales_Burkholderiaceae_MWH-UniP1 aquatic group	Bacteria_Proteobacteria_Gammaproteobacteria_Betaproteobacteriales_Burkholderiaceae_MWH-UniP1 aquatic group_uncultured bacterium
63	63	143	0	15	1	1	Bacteria	Bacteria_Proteobacteria	Bacteria_Proteobacteria_Gammaproteobacteria	Bacteria_Proteobacteria_Gammaproteobacteria_Methylococcales	Bacteria_Proteobacteria_Gammaproteobacteria_Methylococcales_Methylomonaceae	Bacteria_Proteobacteria_Gammaproteobacteria_Methylococcales_Methylomonaceae_Methylobacter	Bacteria_Proteobacteria_Gammaproteobacteria_Methylococcales_Methylomonaceae_Methylobacter_Methylobacter marinus A45
64	64	133	122	2	790	36	Bacteria	Bacteria_Bacteroidetes	Bacteria_Bacteroidetes_Bacteroidia	Bacteria_Bacteroidetes_Bacteroidia_Bacteroidales	Bacteria_Bacteroidetes_Bacteroidia_Bacteroidales_Prolixibacteraceae	Bacteria_Bacteroidetes_Bacteroidia_Bacteroidales_Prolixibacteraceae_WCHB1-32	Bacteria_Bacteroidetes_Bacteroidia_Bacteroidales_Prolixibacteraceae_WCHB1-32_uncultured bacterium
65	65	130	161	0	11	0	Bacteria	Bacteria_Bacteroidetes	Bacteria_Bacteroidetes_Bacteroidia	Bacteria_Bacteroidetes_Bacteroidia_Sphingobacteriales	Bacteria_Bacteroidetes_Bacteroidia_Sphingobacteriales_NS11-12 marine group	Bacteria_Bacteroidetes_Bacteroidia_Sphingobacteriales_NS11-12 marine group_metagenome	Bacteria_Bacteroidetes_Bacteroidia_Sphingobacteriales_NS11-12 marine group_metagenome_-metagenome-
66	66	124	1	0	0	0	Bacteria	Bacteria_Epsilonbacteraeota	Bacteria_Epsilonbacteraeota_Campylobacteria	Bacteria_Epsilonbacteraeota_Campylobacteria_Campylobacterales	Bacteria_Epsilonbacteraeota_Campylobacteria_Campylobacterales_Thiovulaceae	Bacteria_Epsilonbacteraeota_Campylobacteria_Campylobacterales_Thiovulaceae_Sulfuricurvum	Bacteria_Epsilonbacteraeota_Campylobacteria_Campylobacterales_Thiovulaceae_Sulfuricurvum_uncultured Sulfuricurvum sp.
67	67	122	0	2	0	8	Bacteria	Bacteria_Patescibacteria	Bacteria_Patescibacteria_Gracilibacteria	Bacteria_Patescibacteria_Gracilibacteria_JGI 0000069-P22	Bacteria_Patescibacteria_Gracilibacteria_JGI 0000069-P22_marine metagenome	Bacteria_Patescibacteria_Gracilibacteria_JGI 0000069-P22_marine metagenome_-marine metagenome-	Bacteria_Patescibacteria_Gracilibacteria_JGI 0000069-P22_marine metagenome_-marine metagenome-_-marine metagenome-
68	68	117	7	16	676	46	Bacteria	Bacteria_Bacteroidetes	Bacteria_Bacteroidetes_Bacteroidia	Bacteria_Bacteroidetes_Bacteroidia_Flavobacteriales	Bacteria_Bacteroidetes_Bacteroidia_Flavobacteriales_Flavobacteriaceae	Bacteria_Bacteroidetes_Bacteroidia_Flavobacteriales_Flavobacteriaceae_Lutibacter	Bacteria_Bacteroidetes_Bacteroidia_Flavobacteriales_Flavobacteriaceae_Lutibacter_Lutibacter sp. BRH_c52
69	69	111	6	0	0	24	Bacteria	Bacteria_Bacteroidetes	Bacteria_Bacteroidetes_Bacteroidia	Bacteria_Bacteroidetes_Bacteroidia_Cytophagales	Bacteria_Bacteroidetes_Bacteroidia_Cytophagales_Cyclobacteriaceae	Bacteria_Bacteroidetes_Bacteroidia_Cytophagales_Cyclobacteriaceae_Algoriphagus	Bacteria_Bacteroidetes_Bacteroidia_Cytophagales_Cyclobacteriaceae_Algoriphagus_-Algoriphagus-
70	70	110	45	71	910	179	Bacteria	Bacteria_Proteobacteria	Bacteria_Proteobacteria_Gammaproteobacteria	Bacteria_Proteobacteria_Gammaproteobacteria_Betaproteobacteriales	Bacteria_Proteobacteria_Gammaproteobacteria_Betaproteobacteriales_Burkholderiaceae	Bacteria_Proteobacteria_Gammaproteobacteria_Betaproteobacteriales_Burkholderiaceae_Hydrogenophaga	Bacteria_Proteobacteria_Gammaproteobacteria_Betaproteobacteriales_Burkholderiaceae_Hydrogenophaga_Hydrogenophaga taeniospiralis
71	71	108	43	194	128	167	Bacteria	Bacteria_Proteobacteria	Bacteria_Proteobacteria_Gammaproteobacteria	Bacteria_Proteobacteria_Gammaproteobacteria_Betaproteobacteriales	Bacteria_Proteobacteria_Gammaproteobacteria_Betaproteobacteriales_SC-I-84	Bacteria_Proteobacteria_Gammaproteobacteria_Betaproteobacteriales_SC-I-84_beta proteobacterium JGI 0001003-N18	Bacteria_Proteobacteria_Gammaproteobacteria_Betaproteobacteriales_SC-I-84_beta proteobacterium JGI 0001003-N18_-beta proteobacterium JGI 0001003-N18-
72	72	105	82	51	8	21	Bacteria	Bacteria_Proteobacteria	Bacteria_Proteobacteria_Gammaproteobacteria	Bacteria_Proteobacteria_Gammaproteobacteria_Coxiellales	Bacteria_Proteobacteria_Gammaproteobacteria_Coxiellales_Coxiellaceae	Bacteria_Proteobacteria_Gammaproteobacteria_Coxiellales_Coxiellaceae_Coxiella	Bacteria_Proteobacteria_Gammaproteobacteria_Coxiellales_Coxiellaceae_Coxiella_uncultured gamma proteobacterium
73	73	103	2	124	93	27	Bacteria	Bacteria_Proteobacteria	Bacteria_Proteobacteria_Gammaproteobacteria	Bacteria_Proteobacteria_Gammaproteobacteria_Betaproteobacteriales	Bacteria_Proteobacteria_Gammaproteobacteria_Betaproteobacteriales_Methylophilaceae	Bacteria_Proteobacteria_Gammaproteobacteria_Betaproteobacteriales_Methylophilaceae_MM1	Bacteria_Proteobacteria_Gammaproteobacteria_Betaproteobacteriales_Methylophilaceae_MM1_Methylovorus sp. MM1
74	74	102	8	1720	555	919	Bacteria	Bacteria_Proteobacteria	Bacteria_Proteobacteria_Gammaproteobacteria	Bacteria_Proteobacteria_Gammaproteobacteria_Methylococcales	Bacteria_Proteobacteria_Gammaproteobacteria_Methylococcales_Methylomonaceae	Bacteria_Proteobacteria_Gammaproteobacteria_Methylococcales_Methylomonaceae_Crenothrix	Bacteria_Proteobacteria_Gammaproteobacteria_Methylococcales_Methylomonaceae_Crenothrix_-Crenothrix-
75	75	102	15	294	239	85	Bacteria	Bacteria_Proteobacteria	Bacteria_Proteobacteria_Gammaproteobacteria	Bacteria_Proteobacteria_Gammaproteobacteria_Betaproteobacteriales	Bacteria_Proteobacteria_Gammaproteobacteria_Betaproteobacteriales_Methylophilaceae	Bacteria_Proteobacteria_Gammaproteobacteria_Betaproteobacteriales_Methylophilaceae_Methylotenera	Bacteria_Proteobacteria_Gammaproteobacteria_Betaproteobacteriales_Methylophilaceae_Methylotenera_freshwater sediment metagenome
76	76	96	77	43	154	81	Eukaryota	Eukaryota_Opisthokonta	Eukaryota_Opisthokonta_Holozoa	Eukaryota_Opisthokonta_Holozoa_Metazoa -Animalia-	Eukaryota_Opisthokonta_Holozoa_Metazoa -Animalia-_Eumetazoa	Eukaryota_Opisthokonta_Holozoa_Metazoa -Animalia-_Eumetazoa_Bilateria	Eukaryota_Opisthokonta_Holozoa_Metazoa -Animalia-_Eumetazoa_Bilateria_Arthropoda
77	77	95	10	78	6	2	Bacteria	Bacteria_Proteobacteria	Bacteria_Proteobacteria_Gammaproteobacteria	Bacteria_Proteobacteria_Gammaproteobacteria_Betaproteobacteriales	Bacteria_Proteobacteria_Gammaproteobacteria_Betaproteobacteriales_Rhodocyclaceae	Bacteria_Proteobacteria_Gammaproteobacteria_Betaproteobacteriales_Rhodocyclaceae_-Rhodocyclaceae-	Bacteria_Proteobacteria_Gammaproteobacteria_Betaproteobacteriales_Rhodocyclaceae_-Rhodocyclaceae-_-Rhodocyclaceae-
78	78	94	40	44	5	16	Bacteria	Bacteria_Proteobacteria	Bacteria_Proteobacteria_Gammaproteobacteria	Bacteria_Proteobacteria_Gammaproteobacteria_Cellvibrionales	Bacteria_Proteobacteria_Gammaproteobacteria_Cellvibrionales_Halieaceae	Bacteria_Proteobacteria_Gammaproteobacteria_Cellvibrionales_Halieaceae_OM60-NOR5- clade	Bacteria_Proteobacteria_Gammaproteobacteria_Cellvibrionales_Halieaceae_OM60-NOR5- clade_uncultured organism
79	79	93	146	156	91	123	Bacteria	Bacteria_Proteobacteria	Bacteria_Proteobacteria_Gammaproteobacteria	Bacteria_Proteobacteria_Gammaproteobacteria_Legionellales	Bacteria_Proteobacteria_Gammaproteobacteria_Legionellales_Legionellaceae	Bacteria_Proteobacteria_Gammaproteobacteria_Legionellales_Legionellaceae_Legionella	Bacteria_Proteobacteria_Gammaproteobacteria_Legionellales_Legionellaceae_Legionella_Legionella pneumophila subsp. pneumophila str. Thunder Bay
80	80	91	57	46	8	13	Bacteria	Bacteria_Proteobacteria	Bacteria_Proteobacteria_Gammaproteobacteria	Bacteria_Proteobacteria_Gammaproteobacteria_Chromatiales	Bacteria_Proteobacteria_Gammaproteobacteria_Chromatiales_Sedimenticolaceae	Bacteria_Proteobacteria_Gammaproteobacteria_Chromatiales_Sedimenticolaceae_uncultured	Bacteria_Proteobacteria_Gammaproteobacteria_Chromatiales_Sedimenticolaceae_uncultured_endosymbiont of Riftia pachyptila -vent Ph05-
81	81	89	0	0	0	0	Bacteria	Bacteria_Proteobacteria	Bacteria_Proteobacteria_Gammaproteobacteria	Bacteria_Proteobacteria_Gammaproteobacteria_Xanthomonadales	Bacteria_Proteobacteria_Gammaproteobacteria_Xanthomonadales_Xanthomonadaceae	Bacteria_Proteobacteria_Gammaproteobacteria_Xanthomonadales_Xanthomonadaceae_uncultured	Bacteria_Proteobacteria_Gammaproteobacteria_Xanthomonadales_Xanthomonadaceae_uncultured_uncultured bacterium
82	82	89	0	0	0	0	Eukaryota	Eukaryota_Opisthokonta	Eukaryota_Opisthokonta_Holozoa	Eukaryota_Opisthokonta_Holozoa_Choanoflagellida	Eukaryota_Opisthokonta_Holozoa_Choanoflagellida_Craspedida	Eukaryota_Opisthokonta_Holozoa_Choanoflagellida_Craspedida_Codonosigidae	Eukaryota_Opisthokonta_Holozoa_Choanoflagellida_Craspedida_Codonosigidae_Codosiga
83	83	88	3	1	0	0	Bacteria	Bacteria_Proteobacteria	Bacteria_Proteobacteria_Deltaproteobacteria	Bacteria_Proteobacteria_Deltaproteobacteria_Desulfobacterales	Bacteria_Proteobacteria_Deltaproteobacteria_Desulfobacterales_Desulfobulbaceae	Bacteria_Proteobacteria_Deltaproteobacteria_Desulfobacterales_Desulfobulbaceae_uncultured	Bacteria_Proteobacteria_Deltaproteobacteria_Desulfobacterales_Desulfobulbaceae_uncultured_uncultured bacterium
84	84	87	53	0	0	0	Bacteria	Bacteria_Proteobacteria	Bacteria_Proteobacteria_Gammaproteobacteria	Bacteria_Proteobacteria_Gammaproteobacteria_Betaproteobacteriales	Bacteria_Proteobacteria_Gammaproteobacteria_Betaproteobacteriales_Sulfuricellaceae	Bacteria_Proteobacteria_Gammaproteobacteria_Betaproteobacteriales_Sulfuricellaceae_Ferritrophicum	Bacteria_Proteobacteria_Gammaproteobacteria_Betaproteobacteriales_Sulfuricellaceae_Ferritrophicum_uncultured bacterium
85	85	82	66	28	3	8	Bacteria	Bacteria_Firmicutes	Bacteria_Firmicutes_Bacilli	Bacteria_Firmicutes_Bacilli_Bacillales	Bacteria_Firmicutes_Bacilli_Bacillales_Staphylococcaceae	Bacteria_Firmicutes_Bacilli_Bacillales_Staphylococcaceae_Staphylococcus	Bacteria_Firmicutes_Bacilli_Bacillales_Staphylococcaceae_Staphylococcus_Staphylococcus aureus subsp. aureus ST398
86	86	78	1	63	49	34	Bacteria	Bacteria_Proteobacteria	Bacteria_Proteobacteria_Gammaproteobacteria	Bacteria_Proteobacteria_Gammaproteobacteria_Betaproteobacteriales	Bacteria_Proteobacteria_Gammaproteobacteria_Betaproteobacteriales_Methylophilaceae	Bacteria_Proteobacteria_Gammaproteobacteria_Betaproteobacteriales_Methylophilaceae_MM2	Bacteria_Proteobacteria_Gammaproteobacteria_Betaproteobacteriales_Methylophilaceae_MM2_Methylobacillus sp. MM2
87	87	77	3	75	58	18	Bacteria	Bacteria_Proteobacteria	Bacteria_Proteobacteria_Gammaproteobacteria	Bacteria_Proteobacteria_Gammaproteobacteria_Betaproteobacteriales	Bacteria_Proteobacteria_Gammaproteobacteria_Betaproteobacteriales_B1-7BS	Bacteria_Proteobacteria_Gammaproteobacteria_Betaproteobacteriales_B1-7BS_uncultured bacterium	Bacteria_Proteobacteria_Gammaproteobacteria_Betaproteobacteriales_B1-7BS_uncultured bacterium_-uncultured bacterium-
88	88	71	7	89	46	76	Bacteria	Bacteria_Proteobacteria	Bacteria_Proteobacteria_Gammaproteobacteria	Bacteria_Proteobacteria_Gammaproteobacteria_Betaproteobacteriales	Bacteria_Proteobacteria_Gammaproteobacteria_Betaproteobacteriales_Methylophilaceae	Bacteria_Proteobacteria_Gammaproteobacteria_Betaproteobacteriales_Methylophilaceae_OM43 clade	Bacteria_Proteobacteria_Gammaproteobacteria_Betaproteobacteriales_Methylophilaceae_OM43 clade_Methylophilaceae bacterium NB0046
89	89	71	0	0	0	0	Bacteria	Bacteria_Proteobacteria	Bacteria_Proteobacteria_Gammaproteobacteria	Bacteria_Proteobacteria_Gammaproteobacteria_Xanthomonadales	Bacteria_Proteobacteria_Gammaproteobacteria_Xanthomonadales_Xanthomonadaceae	Bacteria_Proteobacteria_Gammaproteobacteria_Xanthomonadales_Xanthomonadaceae_uncultured	Bacteria_Proteobacteria_Gammaproteobacteria_Xanthomonadales_Xanthomonadaceae_uncultured_uncultured gamma proteobacterium
90	90	70	33	64	163	59	Bacteria	Bacteria_Proteobacteria	Bacteria_Proteobacteria_Gammaproteobacteria	Bacteria_Proteobacteria_Gammaproteobacteria_Betaproteobacteriales	Bacteria_Proteobacteria_Gammaproteobacteria_Betaproteobacteriales_Burkholderiaceae	Bacteria_Proteobacteria_Gammaproteobacteria_Betaproteobacteriales_Burkholderiaceae_uncultured	Bacteria_Proteobacteria_Gammaproteobacteria_Betaproteobacteriales_Burkholderiaceae_uncultured_uncultured bacterium
91	91	69	42	0	6	92	Bacteria	Bacteria_Proteobacteria	Bacteria_Proteobacteria_Gammaproteobacteria	Bacteria_Proteobacteria_Gammaproteobacteria_Betaproteobacteriales	Bacteria_Proteobacteria_Gammaproteobacteria_Betaproteobacteriales_Burkholderiaceae	Bacteria_Proteobacteria_Gammaproteobacteria_Betaproteobacteriales_Burkholderiaceae_Hydrogenophaga	Bacteria_Proteobacteria_Gammaproteobacteria_Betaproteobacteriales_Burkholderiaceae_Hydrogenophaga_Hydrogenophaga palleronii NBRC 102513
92	92	69	0	0	0	6	Bacteria	Bacteria_Bacteroidetes	Bacteria_Bacteroidetes_Bacteroidia	Bacteria_Bacteroidetes_Bacteroidia_Cytophagales	Bacteria_Bacteroidetes_Bacteroidia_Cytophagales_Cyclobacteriaceae	Bacteria_Bacteroidetes_Bacteroidia_Cytophagales_Cyclobacteriaceae_Algoriphagus	Bacteria_Bacteroidetes_Bacteroidia_Cytophagales_Cyclobacteriaceae_Algoriphagus_uncultured bacterium
93	93	65	23	10	0	0	Bacteria	Bacteria_Proteobacteria	Bacteria_Proteobacteria_Gammaproteobacteria	Bacteria_Proteobacteria_Gammaproteobacteria_Methylococcales	Bacteria_Proteobacteria_Gammaproteobacteria_Methylococcales_Methylomonaceae	Bacteria_Proteobacteria_Gammaproteobacteria_Methylococcales_Methylomonaceae_Methyloprofundus	Bacteria_Proteobacteria_Gammaproteobacteria_Methylococcales_Methylomonaceae_Methyloprofundus_Methyloprofundus sedimenti
94	94	65	11	48	31	14	Bacteria	Bacteria_Proteobacteria	Bacteria_Proteobacteria_Gammaproteobacteria	Bacteria_Proteobacteria_Gammaproteobacteria_Betaproteobacteriales	Bacteria_Proteobacteria_Gammaproteobacteria_Betaproteobacteriales_Rhodocyclaceae	Bacteria_Proteobacteria_Gammaproteobacteria_Betaproteobacteriales_Rhodocyclaceae_Sterolibacterium	Bacteria_Proteobacteria_Gammaproteobacteria_Betaproteobacteriales_Rhodocyclaceae_Sterolibacterium_uncultured bacterium
95	95	63	50	21	51	38	Eukaryota	Eukaryota_Archaeplastida	Eukaryota_Archaeplastida_Chloroplastida	Eukaryota_Archaeplastida_Chloroplastida_Charophyta	Eukaryota_Archaeplastida_Chloroplastida_Charophyta_Phragmoplastophyta	Eukaryota_Archaeplastida_Chloroplastida_Charophyta_Phragmoplastophyta_Streptophyta	Eukaryota_Archaeplastida_Chloroplastida_Charophyta_Phragmoplastophyta_Streptophyta_Embryophyta
96	96	63	2	63	37	13	Bacteria	Bacteria_Proteobacteria	Bacteria_Proteobacteria_Gammaproteobacteria	Bacteria_Proteobacteria_Gammaproteobacteria_Betaproteobacteriales	Bacteria_Proteobacteria_Gammaproteobacteria_Betaproteobacteriales_Methylophilaceae	Bacteria_Proteobacteria_Gammaproteobacteria_Betaproteobacteriales_Methylophilaceae_Candidatus Methylopumilus	Bacteria_Proteobacteria_Gammaproteobacteria_Betaproteobacteriales_Methylophilaceae_Candidatus Methylopumilus_uncultured bacterium
97	97	63	7	94	55	87	Bacteria	Bacteria_Proteobacteria	Bacteria_Proteobacteria_Gammaproteobacteria	Bacteria_Proteobacteria_Gammaproteobacteria_Betaproteobacteriales	Bacteria_Proteobacteria_Gammaproteobacteria_Betaproteobacteriales_Sulfuricellaceae	Bacteria_Proteobacteria_Gammaproteobacteria_Betaproteobacteriales_Sulfuricellaceae_Sulfuricella	Bacteria_Proteobacteria_Gammaproteobacteria_Betaproteobacteriales_Sulfuricellaceae_Sulfuricella_uncultured bacterium
98	98	62	109	1	0	0	Bacteria	Bacteria_Proteobacteria	Bacteria_Proteobacteria_Gammaproteobacteria	Bacteria_Proteobacteria_Gammaproteobacteria_Betaproteobacteriales	Bacteria_Proteobacteria_Gammaproteobacteria_Betaproteobacteriales_Gallionellaceae	Bacteria_Proteobacteria_Gammaproteobacteria_Betaproteobacteriales_Gallionellaceae_-Gallionellaceae-	Bacteria_Proteobacteria_Gammaproteobacteria_Betaproteobacteriales_Gallionellaceae_-Gallionellaceae-_-Gallionellaceae-
99	99	60	2	5	257	84	Eukaryota	Eukaryota_SAR	Eukaryota_SAR_Stramenopiles	Eukaryota_SAR_Stramenopiles_Placididea	Eukaryota_SAR_Stramenopiles_Placididea_Suigetsumonas	Eukaryota_SAR_Stramenopiles_Placididea_Suigetsumonas_uncultured stramenopile	Eukaryota_SAR_Stramenopiles_Placididea_Suigetsumonas_uncultured stramenopile_-uncultured stramenopile-
100	100	60	24	33	8	7	Bacteria	Bacteria_Proteobacteria	Bacteria_Proteobacteria_Gammaproteobacteria	Bacteria_Proteobacteria_Gammaproteobacteria_Vibrionales	Bacteria_Proteobacteria_Gammaproteobacteria_Vibrionales_Vibrionaceae	Bacteria_Proteobacteria_Gammaproteobacteria_Vibrionales_Vibrionaceae_Photobacterium	Bacteria_Proteobacteria_Gammaproteobacteria_Vibrionales_Vibrionaceae_Photobacterium_Photobacterium gaetbulicola Gung47
101	101	58	0	0	45	42	Bacteria	Bacteria_Proteobacteria	Bacteria_Proteobacteria_Alphaproteobacteria	Bacteria_Proteobacteria_Alphaproteobacteria_Paracaedibacterales	Bacteria_Proteobacteria_Alphaproteobacteria_Paracaedibacterales_Paracaedibacteraceae	Bacteria_Proteobacteria_Alphaproteobacteria_Paracaedibacterales_Paracaedibacteraceae_uncultured	Bacteria_Proteobacteria_Alphaproteobacteria_Paracaedibacterales_Paracaedibacteraceae_uncultured_uncultured bacterium
102	102	55	7	23	3	17	Bacteria	Bacteria_Proteobacteria	Bacteria_Proteobacteria_Gammaproteobacteria	Bacteria_Proteobacteria_Gammaproteobacteria_Methylococcales	Bacteria_Proteobacteria_Gammaproteobacteria_Methylococcales_Methylomonaceae	Bacteria_Proteobacteria_Gammaproteobacteria_Methylococcales_Methylomonaceae_Methylomonas	Bacteria_Proteobacteria_Gammaproteobacteria_Methylococcales_Methylomonaceae_Methylomonas_Methylomonas koyamae JCM 16701
103	103	54	0	0	2	1	Bacteria	Bacteria_Proteobacteria	Bacteria_Proteobacteria_Gammaproteobacteria	Bacteria_Proteobacteria_Gammaproteobacteria_Xanthomonadales	Bacteria_Proteobacteria_Gammaproteobacteria_Xanthomonadales_Xanthomonadaceae	Bacteria_Proteobacteria_Gammaproteobacteria_Xanthomonadales_Xanthomonadaceae_-Xanthomonadaceae-	Bacteria_Proteobacteria_Gammaproteobacteria_Xanthomonadales_Xanthomonadaceae_-Xanthomonadaceae-_-Xanthomonadaceae-
104	104	54	26	0	2	0	Bacteria	Bacteria_Bacteroidetes	Bacteria_Bacteroidetes_Bacteroidia	Bacteria_Bacteroidetes_Bacteroidia_Sphingobacteriales	Bacteria_Bacteroidetes_Bacteroidia_Sphingobacteriales_NS11-12 marine group	Bacteria_Bacteroidetes_Bacteroidia_Sphingobacteriales_NS11-12 marine group_uncultured Bacteroidetes bacterium	Bacteria_Bacteroidetes_Bacteroidia_Sphingobacteriales_NS11-12 marine group_uncultured Bacteroidetes bacterium_-uncultured Bacteroidetes bacterium-
105	105	52	33	19	0	0	Bacteria	Bacteria_Proteobacteria	Bacteria_Proteobacteria_Gammaproteobacteria	Bacteria_Proteobacteria_Gammaproteobacteria_Methylococcales	Bacteria_Proteobacteria_Gammaproteobacteria_Methylococcales_Methylomonaceae	Bacteria_Proteobacteria_Gammaproteobacteria_Methylococcales_Methylomonaceae_Methyloprofundus	Bacteria_Proteobacteria_Gammaproteobacteria_Methylococcales_Methylomonaceae_Methyloprofundus_methanotrophic endosymbiont of Bathymodiolus azoricus -Menez Gwen-
106	106	51	6	2	240	11	Bacteria	Bacteria_Proteobacteria	Bacteria_Proteobacteria_Alphaproteobacteria	Bacteria_Proteobacteria_Alphaproteobacteria_Sphingomonadales	Bacteria_Proteobacteria_Alphaproteobacteria_Sphingomonadales_Sphingomonadaceae	Bacteria_Proteobacteria_Alphaproteobacteria_Sphingomonadales_Sphingomonadaceae_-Sphingomonadaceae-	Bacteria_Proteobacteria_Alphaproteobacteria_Sphingomonadales_Sphingomonadaceae_-Sphingomonadaceae-_-Sphingomonadaceae-
107	107	51	0	0	0	0	Bacteria	Bacteria_Proteobacteria	Bacteria_Proteobacteria_Deltaproteobacteria	Bacteria_Proteobacteria_Deltaproteobacteria_Desulfobacterales	Bacteria_Proteobacteria_Deltaproteobacteria_Desulfobacterales_Desulfobulbaceae	Bacteria_Proteobacteria_Deltaproteobacteria_Desulfobacterales_Desulfobulbaceae_Desulfurivibrio	Bacteria_Proteobacteria_Deltaproteobacteria_Desulfobacterales_Desulfobulbaceae_Desulfurivibrio_uncultured Desulfobacterales bacterium
108	108	51	4	0	1	2	Bacteria	Bacteria_Proteobacteria	Bacteria_Proteobacteria_Alphaproteobacteria	Bacteria_Proteobacteria_Alphaproteobacteria_Rhodobacterales	Bacteria_Proteobacteria_Alphaproteobacteria_Rhodobacterales_Rhodobacteraceae	Bacteria_Proteobacteria_Alphaproteobacteria_Rhodobacterales_Rhodobacteraceae_uncultured	Bacteria_Proteobacteria_Alphaproteobacteria_Rhodobacterales_Rhodobacteraceae_uncultured_Pseudorhodobacter sp.
109	109	50	13	12	12	5	Bacteria	Bacteria_Proteobacteria	Bacteria_Proteobacteria_Gammaproteobacteria	Bacteria_Proteobacteria_Gammaproteobacteria_Betaproteobacteriales	Bacteria_Proteobacteria_Gammaproteobacteria_Betaproteobacteriales_Rhodocyclaceae	Bacteria_Proteobacteria_Gammaproteobacteria_Betaproteobacteriales_Rhodocyclaceae_Sulfuritalea	Bacteria_Proteobacteria_Gammaproteobacteria_Betaproteobacteriales_Rhodocyclaceae_Sulfuritalea_-Sulfuritalea-
110	110	49	1	12	24	7	Bacteria	Bacteria_Proteobacteria	Bacteria_Proteobacteria_Gammaproteobacteria	Bacteria_Proteobacteria_Gammaproteobacteria_Methylococcales	Bacteria_Proteobacteria_Gammaproteobacteria_Methylococcales_Methylomonaceae	Bacteria_Proteobacteria_Gammaproteobacteria_Methylococcales_Methylomonaceae_Crenothrix	Bacteria_Proteobacteria_Gammaproteobacteria_Methylococcales_Methylomonaceae_Crenothrix_uncultured Methylococcales bacterium
111	111	48	0	4	0	0	Bacteria	Bacteria_Proteobacteria	Bacteria_Proteobacteria_Deltaproteobacteria	Bacteria_Proteobacteria_Deltaproteobacteria_Desulfobacterales	Bacteria_Proteobacteria_Deltaproteobacteria_Desulfobacterales_Desulfobulbaceae	Bacteria_Proteobacteria_Deltaproteobacteria_Desulfobacterales_Desulfobulbaceae_Desulfurivibrio	Bacteria_Proteobacteria_Deltaproteobacteria_Desulfobacterales_Desulfobulbaceae_Desulfurivibrio_-Desulfurivibrio-
112	112	46	4	3	276	107	Bacteria	Bacteria_Bacteroidetes	Bacteria_Bacteroidetes_Bacteroidia	Bacteria_Bacteroidetes_Bacteroidia_Flavobacteriales	Bacteria_Bacteroidetes_Bacteroidia_Flavobacteriales_Flavobacteriaceae	Bacteria_Bacteroidetes_Bacteroidia_Flavobacteriales_Flavobacteriaceae_Lutibacter	Bacteria_Bacteroidetes_Bacteroidia_Flavobacteriales_Flavobacteriaceae_Lutibacter_uncultured bacterium
113	113	46	95	30	227	25	Bacteria	Bacteria_Bacteroidetes	Bacteria_Bacteroidetes_Bacteroidia	Bacteria_Bacteroidetes_Bacteroidia_-Bacteroidia-	Bacteria_Bacteroidetes_Bacteroidia_-Bacteroidia-_-Bacteroidia-	Bacteria_Bacteroidetes_Bacteroidia_-Bacteroidia-_-Bacteroidia-_-Bacteroidia-	Bacteria_Bacteroidetes_Bacteroidia_-Bacteroidia-_-Bacteroidia-_-Bacteroidia-_-Bacteroidia-
114	114	45	3	110	0	43	Bacteria	Bacteria_Proteobacteria	Bacteria_Proteobacteria_Gammaproteobacteria	Bacteria_Proteobacteria_Gammaproteobacteria_Pseudomonadales	Bacteria_Proteobacteria_Gammaproteobacteria_Pseudomonadales_Pseudomonadaceae	Bacteria_Proteobacteria_Gammaproteobacteria_Pseudomonadales_Pseudomonadaceae_Pseudomonas	Bacteria_Proteobacteria_Gammaproteobacteria_Pseudomonadales_Pseudomonadaceae_Pseudomonas_-Pseudomonas-
115	115	45	29	4	0	2	Bacteria	Bacteria_Proteobacteria	Bacteria_Proteobacteria_Gammaproteobacteria	Bacteria_Proteobacteria_Gammaproteobacteria_Methylococcales	Bacteria_Proteobacteria_Gammaproteobacteria_Methylococcales_-Methylococcales-	Bacteria_Proteobacteria_Gammaproteobacteria_Methylococcales_-Methylococcales-_-Methylococcales-	Bacteria_Proteobacteria_Gammaproteobacteria_Methylococcales_-Methylococcales-_-Methylococcales-_-Methylococcales-
116	116	44	19	4	41	17	Bacteria	Bacteria_Firmicutes	Bacteria_Firmicutes_Clostridia	Bacteria_Firmicutes_Clostridia_Clostridiales	Bacteria_Firmicutes_Clostridia_Clostridiales_Ruminococcaceae	Bacteria_Firmicutes_Clostridia_Clostridiales_Ruminococcaceae_Butyricicoccus	Bacteria_Firmicutes_Clostridia_Clostridiales_Ruminococcaceae_Butyricicoccus_uncultured bacterium
117	117	43	0	0	1	0	Bacteria	Bacteria_Proteobacteria	Bacteria_Proteobacteria_Gammaproteobacteria	Bacteria_Proteobacteria_Gammaproteobacteria_Xanthomonadales	Bacteria_Proteobacteria_Gammaproteobacteria_Xanthomonadales_Xanthomonadaceae	Bacteria_Proteobacteria_Gammaproteobacteria_Xanthomonadales_Xanthomonadaceae_uncultured	Bacteria_Proteobacteria_Gammaproteobacteria_Xanthomonadales_Xanthomonadaceae_uncultured_-uncultured-
118	118	43	20	67	42	41	Bacteria	Bacteria_Proteobacteria	Bacteria_Proteobacteria_Gammaproteobacteria	Bacteria_Proteobacteria_Gammaproteobacteria_Betaproteobacteriales	Bacteria_Proteobacteria_Gammaproteobacteria_Betaproteobacteriales_Rhodocyclaceae	Bacteria_Proteobacteria_Gammaproteobacteria_Betaproteobacteriales_Rhodocyclaceae_Sulfuritalea	Bacteria_Proteobacteria_Gammaproteobacteria_Betaproteobacteriales_Rhodocyclaceae_Sulfuritalea_Rugosibacter aromaticivorans
119	119	43	3	2	6	62	Bacteria	Bacteria_Bacteroidetes	Bacteria_Bacteroidetes_Bacteroidia	Bacteria_Bacteroidetes_Bacteroidia_Flavobacteriales	Bacteria_Bacteroidetes_Bacteroidia_Flavobacteriales_Flavobacteriaceae	Bacteria_Bacteroidetes_Bacteroidia_Flavobacteriales_Flavobacteriaceae_Flavobacterium	Bacteria_Bacteroidetes_Bacteroidia_Flavobacteriales_Flavobacteriaceae_Flavobacterium_-Flavobacterium-
120	120	43	10	9	0	5	Bacteria	Bacteria_Proteobacteria	Bacteria_Proteobacteria_Gammaproteobacteria	Bacteria_Proteobacteria_Gammaproteobacteria_Enterobacteriales	Bacteria_Proteobacteria_Gammaproteobacteria_Enterobacteriales_Enterobacteriaceae	Bacteria_Proteobacteria_Gammaproteobacteria_Enterobacteriales_Enterobacteriaceae_Serratia	Bacteria_Proteobacteria_Gammaproteobacteria_Enterobacteriales_Enterobacteriaceae_Serratia_Serratia proteamaculans
121	121	42	0	0	2	5	Bacteria	Bacteria_Bacteroidetes	Bacteria_Bacteroidetes_Bacteroidia	Bacteria_Bacteroidetes_Bacteroidia_Flavobacteriales	Bacteria_Bacteroidetes_Bacteroidia_Flavobacteriales_Flavobacteriaceae	Bacteria_Bacteroidetes_Bacteroidia_Flavobacteriales_Flavobacteriaceae_uncultured	Bacteria_Bacteroidetes_Bacteroidia_Flavobacteriales_Flavobacteriaceae_uncultured_uncultured Flavobacteriia bacterium
122	122	42	41	23	27	33	Bacteria	Bacteria_Cyanobacteria	Bacteria_Cyanobacteria_Oxyphotobacteria	Bacteria_Cyanobacteria_Oxyphotobacteria_Chloroplast	Bacteria_Cyanobacteria_Oxyphotobacteria_Chloroplast_Parachlorella kessleri	Bacteria_Cyanobacteria_Oxyphotobacteria_Chloroplast_Parachlorella kessleri_-Parachlorella kessleri-	Bacteria_Cyanobacteria_Oxyphotobacteria_Chloroplast_Parachlorella kessleri_-Parachlorella kessleri-_-Parachlorella kessleri-
123	123	42	5	13	76	33	Eukaryota	Eukaryota_-Eukaryota-	Eukaryota_-Eukaryota-_-Eukaryota-	Eukaryota_-Eukaryota-_-Eukaryota-_-Eukaryota-	Eukaryota_-Eukaryota-_-Eukaryota-_-Eukaryota-_-Eukaryota-	Eukaryota_-Eukaryota-_-Eukaryota-_-Eukaryota-_-Eukaryota-_-Eukaryota-	Eukaryota_-Eukaryota-_-Eukaryota-_-Eukaryota-_-Eukaryota-_-Eukaryota-_-Eukaryota-
124	124	41	20	15	15	10	Bacteria	Bacteria_Proteobacteria	Bacteria_Proteobacteria_Alphaproteobacteria	Bacteria_Proteobacteria_Alphaproteobacteria_Rickettsiales	Bacteria_Proteobacteria_Alphaproteobacteria_Rickettsiales_Mitochondria	Bacteria_Proteobacteria_Alphaproteobacteria_Rickettsiales_Mitochondria_Solanum melongena -eggplant-	Bacteria_Proteobacteria_Alphaproteobacteria_Rickettsiales_Mitochondria_Solanum melongena -eggplant-_-Solanum melongena -eggplant--
125	125	41	5	2	1	0	Bacteria	Bacteria_Proteobacteria	Bacteria_Proteobacteria_Gammaproteobacteria	Bacteria_Proteobacteria_Gammaproteobacteria_Betaproteobacteriales	Bacteria_Proteobacteria_Gammaproteobacteria_Betaproteobacteriales_Rhodocyclaceae	Bacteria_Proteobacteria_Gammaproteobacteria_Betaproteobacteriales_Rhodocyclaceae_Sulfuritalea	Bacteria_Proteobacteria_Gammaproteobacteria_Betaproteobacteriales_Rhodocyclaceae_Sulfuritalea_uncultured Rhodocyclaceae bacterium
126	126	41	0	0	0	0	Bacteria	Bacteria_Proteobacteria	Bacteria_Proteobacteria_Alphaproteobacteria	Bacteria_Proteobacteria_Alphaproteobacteria_Sphingomonadales	Bacteria_Proteobacteria_Alphaproteobacteria_Sphingomonadales_Sphingomonadaceae	Bacteria_Proteobacteria_Alphaproteobacteria_Sphingomonadales_Sphingomonadaceae_Porphyrobacter	Bacteria_Proteobacteria_Alphaproteobacteria_Sphingomonadales_Sphingomonadaceae_Porphyrobacter_Porphyrobacter sanguineus
127	127	41	27	0	4	71	Bacteria	Bacteria_Proteobacteria	Bacteria_Proteobacteria_Gammaproteobacteria	Bacteria_Proteobacteria_Gammaproteobacteria_Betaproteobacteriales	Bacteria_Proteobacteria_Gammaproteobacteria_Betaproteobacteriales_Burkholderiaceae	Bacteria_Proteobacteria_Gammaproteobacteria_Betaproteobacteriales_Burkholderiaceae_Hydrogenophaga	Bacteria_Proteobacteria_Gammaproteobacteria_Betaproteobacteriales_Burkholderiaceae_Hydrogenophaga_Hydrogenophaga sp. LPB0072
128	128	40	10	1	5	2	Bacteria	Bacteria_Proteobacteria	Bacteria_Proteobacteria_Alphaproteobacteria	Bacteria_Proteobacteria_Alphaproteobacteria_Rhodobacterales	Bacteria_Proteobacteria_Alphaproteobacteria_Rhodobacterales_Rhodobacteraceae	Bacteria_Proteobacteria_Alphaproteobacteria_Rhodobacterales_Rhodobacteraceae_Pseudorhodobacter	Bacteria_Proteobacteria_Alphaproteobacteria_Rhodobacterales_Rhodobacteraceae_Pseudorhodobacter_uncultured bacterium
129	129	40	30	48	6	22	Bacteria	Bacteria_Proteobacteria	Bacteria_Proteobacteria_Gammaproteobacteria	Bacteria_Proteobacteria_Gammaproteobacteria_Pseudomonadales	Bacteria_Proteobacteria_Gammaproteobacteria_Pseudomonadales_Pseudomonadaceae	Bacteria_Proteobacteria_Gammaproteobacteria_Pseudomonadales_Pseudomonadaceae_Pseudomonas	Bacteria_Proteobacteria_Gammaproteobacteria_Pseudomonadales_Pseudomonadaceae_Pseudomonas_Pseudomonas putida
130	130	39	0	1	0	1	Bacteria	Bacteria_Patescibacteria	Bacteria_Patescibacteria_Gracilibacteria	Bacteria_Patescibacteria_Gracilibacteria_JGI 0000069-P22	Bacteria_Patescibacteria_Gracilibacteria_JGI 0000069-P22_Gracilibacteria bacterium JGI 0000069-P22	Bacteria_Patescibacteria_Gracilibacteria_JGI 0000069-P22_Gracilibacteria bacterium JGI 0000069-P22_-Gracilibacteria bacterium JGI 0000069-P22-	Bacteria_Patescibacteria_Gracilibacteria_JGI 0000069-P22_Gracilibacteria bacterium JGI 0000069-P22_-Gracilibacteria bacterium JGI 0000069-P22-_-Gracilibacteria bacterium JGI 0000069-P22-
131	131	39	104	2	0	0	Bacteria	Bacteria_Proteobacteria	Bacteria_Proteobacteria_Gammaproteobacteria	Bacteria_Proteobacteria_Gammaproteobacteria_Betaproteobacteriales	Bacteria_Proteobacteria_Gammaproteobacteria_Betaproteobacteriales_Gallionellaceae	Bacteria_Proteobacteria_Gammaproteobacteria_Betaproteobacteriales_Gallionellaceae_Sideroxydans	Bacteria_Proteobacteria_Gammaproteobacteria_Betaproteobacteriales_Gallionellaceae_Sideroxydans_uncultured bacterium
132	132	38	30	9	2	10	Bacteria	Bacteria_Proteobacteria	Bacteria_Proteobacteria_Gammaproteobacteria	Bacteria_Proteobacteria_Gammaproteobacteria_Legionellales	Bacteria_Proteobacteria_Gammaproteobacteria_Legionellales_Legionellaceae	Bacteria_Proteobacteria_Gammaproteobacteria_Legionellales_Legionellaceae_uncultured bacterium	Bacteria_Proteobacteria_Gammaproteobacteria_Legionellales_Legionellaceae_uncultured bacterium_-uncultured bacterium-
133	133	38	16	25	3	3	Bacteria	Bacteria_Proteobacteria	Bacteria_Proteobacteria_Gammaproteobacteria	Bacteria_Proteobacteria_Gammaproteobacteria_Thiomicrospirales	Bacteria_Proteobacteria_Gammaproteobacteria_Thiomicrospirales_Thioglobaceae	Bacteria_Proteobacteria_Gammaproteobacteria_Thiomicrospirales_Thioglobaceae_SUP05 cluster	Bacteria_Proteobacteria_Gammaproteobacteria_Thiomicrospirales_Thioglobaceae_SUP05 cluster_uncultured bacterium
134	134	38	8	7	99	34	Eukaryota	Eukaryota_Opisthokonta	Eukaryota_Opisthokonta_Holozoa	Eukaryota_Opisthokonta_Holozoa_Metazoa -Animalia-	Eukaryota_Opisthokonta_Holozoa_Metazoa -Animalia-_Eumetazoa	Eukaryota_Opisthokonta_Holozoa_Metazoa -Animalia-_Eumetazoa_Bilateria	Eukaryota_Opisthokonta_Holozoa_Metazoa -Animalia-_Eumetazoa_Bilateria_Platyhelminthes
135	135	38	16	14	9	3	Bacteria	Bacteria_Proteobacteria	Bacteria_Proteobacteria_Gammaproteobacteria	Bacteria_Proteobacteria_Gammaproteobacteria_Betaproteobacteriales	Bacteria_Proteobacteria_Gammaproteobacteria_Betaproteobacteriales_Rhodocyclaceae	Bacteria_Proteobacteria_Gammaproteobacteria_Betaproteobacteriales_Rhodocyclaceae_Sulfuritalea	Bacteria_Proteobacteria_Gammaproteobacteria_Betaproteobacteriales_Rhodocyclaceae_Sulfuritalea_uncultured bacterium
136	136	37	2	0	0	2	Bacteria	Bacteria_Epsilonbacteraeota	Bacteria_Epsilonbacteraeota_Campylobacteria	Bacteria_Epsilonbacteraeota_Campylobacteria_Campylobacterales	Bacteria_Epsilonbacteraeota_Campylobacteria_Campylobacterales_Thiovulaceae	Bacteria_Epsilonbacteraeota_Campylobacteria_Campylobacterales_Thiovulaceae_Sulfurimonas	Bacteria_Epsilonbacteraeota_Campylobacteria_Campylobacterales_Thiovulaceae_Sulfurimonas_uncultured bacterium
137	137	36	0	1	0	0	Bacteria	Bacteria_Proteobacteria	Bacteria_Proteobacteria_Gammaproteobacteria	Bacteria_Proteobacteria_Gammaproteobacteria_Methylococcales	Bacteria_Proteobacteria_Gammaproteobacteria_Methylococcales_Methylomonaceae	Bacteria_Proteobacteria_Gammaproteobacteria_Methylococcales_Methylomonaceae_Methylomonas	Bacteria_Proteobacteria_Gammaproteobacteria_Methylococcales_Methylomonaceae_Methylomonas_uncultured bacterium
138	138	35	2	0	0	0	Bacteria	Bacteria_Epsilonbacteraeota	Bacteria_Epsilonbacteraeota_Campylobacteria	Bacteria_Epsilonbacteraeota_Campylobacteria_Campylobacterales	Bacteria_Epsilonbacteraeota_Campylobacteria_Campylobacterales_-Campylobacterales-	Bacteria_Epsilonbacteraeota_Campylobacteria_Campylobacterales_-Campylobacterales-_-Campylobacterales-	Bacteria_Epsilonbacteraeota_Campylobacteria_Campylobacterales_-Campylobacterales-_-Campylobacterales-_-Campylobacterales-
139	139	35	19	20	5	6	Bacteria	Bacteria_Firmicutes	Bacteria_Firmicutes_Bacilli	Bacteria_Firmicutes_Bacilli_Bacillales	Bacteria_Firmicutes_Bacilli_Bacillales_Bacillaceae	Bacteria_Firmicutes_Bacilli_Bacillales_Bacillaceae_Bacillus	Bacteria_Firmicutes_Bacilli_Bacillales_Bacillaceae_Bacillus_Streptococcus pneumoniae
140	140	34	6	27	141	70	Bacteria	Bacteria_Proteobacteria	Bacteria_Proteobacteria_Gammaproteobacteria	Bacteria_Proteobacteria_Gammaproteobacteria_Betaproteobacteriales	Bacteria_Proteobacteria_Gammaproteobacteria_Betaproteobacteriales_Burkholderiaceae	Bacteria_Proteobacteria_Gammaproteobacteria_Betaproteobacteriales_Burkholderiaceae_Hydrogenophaga	Bacteria_Proteobacteria_Gammaproteobacteria_Betaproteobacteriales_Burkholderiaceae_Hydrogenophaga_uncultured Comamonadaceae bacterium
141	141	34	23	4	0	0	Bacteria	Bacteria_Proteobacteria	Bacteria_Proteobacteria_Gammaproteobacteria	Bacteria_Proteobacteria_Gammaproteobacteria_Ectothiorhodospirales	Bacteria_Proteobacteria_Gammaproteobacteria_Ectothiorhodospirales_Ectothiorhodospiraceae	Bacteria_Proteobacteria_Gammaproteobacteria_Ectothiorhodospirales_Ectothiorhodospiraceae_uncultured	Bacteria_Proteobacteria_Gammaproteobacteria_Ectothiorhodospirales_Ectothiorhodospiraceae_uncultured_uncultured bacterium
142	142	33	0	1	0	0	Bacteria	Bacteria_Proteobacteria	Bacteria_Proteobacteria_Deltaproteobacteria	Bacteria_Proteobacteria_Deltaproteobacteria_Desulfobacterales	Bacteria_Proteobacteria_Deltaproteobacteria_Desulfobacterales_Desulfobulbaceae	Bacteria_Proteobacteria_Deltaproteobacteria_Desulfobacterales_Desulfobulbaceae_Desulfurivibrio	Bacteria_Proteobacteria_Deltaproteobacteria_Desulfobacterales_Desulfobulbaceae_Desulfurivibrio_uncultured bacterium
143	143	33	0	36	36	5	Bacteria	Bacteria_Proteobacteria	Bacteria_Proteobacteria_Gammaproteobacteria	Bacteria_Proteobacteria_Gammaproteobacteria_Betaproteobacteriales	Bacteria_Proteobacteria_Gammaproteobacteria_Betaproteobacteriales_Burkholderiaceae	Bacteria_Proteobacteria_Gammaproteobacteria_Betaproteobacteriales_Burkholderiaceae_RS62 marine group	Bacteria_Proteobacteria_Gammaproteobacteria_Betaproteobacteriales_Burkholderiaceae_RS62 marine group_uncultured bacterium
144	144	32	0	0	0	0	Bacteria	Bacteria_Proteobacteria	Bacteria_Proteobacteria_Gammaproteobacteria	Bacteria_Proteobacteria_Gammaproteobacteria_Betaproteobacteriales	Bacteria_Proteobacteria_Gammaproteobacteria_Betaproteobacteriales_Gallionellaceae	Bacteria_Proteobacteria_Gammaproteobacteria_Betaproteobacteriales_Gallionellaceae_Sideroxydans	Bacteria_Proteobacteria_Gammaproteobacteria_Betaproteobacteriales_Gallionellaceae_Sideroxydans_uncultured soil bacterium
145	145	32	9	24	27	28	Bacteria	Bacteria_Proteobacteria	Bacteria_Proteobacteria_Gammaproteobacteria	Bacteria_Proteobacteria_Gammaproteobacteria_Betaproteobacteriales	Bacteria_Proteobacteria_Gammaproteobacteria_Betaproteobacteriales_Burkholderiaceae	Bacteria_Proteobacteria_Gammaproteobacteria_Betaproteobacteriales_Burkholderiaceae_Massilia	Bacteria_Proteobacteria_Gammaproteobacteria_Betaproteobacteriales_Burkholderiaceae_Massilia_uncultured bacterium
146	146	31	4	0	3	7	Bacteria	Bacteria_Proteobacteria	Bacteria_Proteobacteria_Alphaproteobacteria	Bacteria_Proteobacteria_Alphaproteobacteria_Rhodobacterales	Bacteria_Proteobacteria_Alphaproteobacteria_Rhodobacterales_Rhodobacteraceae	Bacteria_Proteobacteria_Alphaproteobacteria_Rhodobacterales_Rhodobacteraceae_uncultured	Bacteria_Proteobacteria_Alphaproteobacteria_Rhodobacterales_Rhodobacteraceae_uncultured_uncultured bacterium
147	147	31	20	18	1	12	Bacteria	Bacteria_Proteobacteria	Bacteria_Proteobacteria_Gammaproteobacteria	Bacteria_Proteobacteria_Gammaproteobacteria_Coxiellales	Bacteria_Proteobacteria_Gammaproteobacteria_Coxiellales_Coxiellaceae	Bacteria_Proteobacteria_Gammaproteobacteria_Coxiellales_Coxiellaceae_Coxiella	Bacteria_Proteobacteria_Gammaproteobacteria_Coxiellales_Coxiellaceae_Coxiella_uncultured bacterium
148	148	30	4	0	0	1	Bacteria	Bacteria_Proteobacteria	Bacteria_Proteobacteria_Gammaproteobacteria	Bacteria_Proteobacteria_Gammaproteobacteria_Betaproteobacteriales	Bacteria_Proteobacteria_Gammaproteobacteria_Betaproteobacteriales_Rhodocyclaceae	Bacteria_Proteobacteria_Gammaproteobacteria_Betaproteobacteriales_Rhodocyclaceae_Sulfuritalea	Bacteria_Proteobacteria_Gammaproteobacteria_Betaproteobacteriales_Rhodocyclaceae_Sulfuritalea_marine metagenome
149	149	30	13	34	9	15	Bacteria	Bacteria_Proteobacteria	Bacteria_Proteobacteria_Gammaproteobacteria	Bacteria_Proteobacteria_Gammaproteobacteria_Pseudomonadales	Bacteria_Proteobacteria_Gammaproteobacteria_Pseudomonadales_Pseudomonadaceae	Bacteria_Proteobacteria_Gammaproteobacteria_Pseudomonadales_Pseudomonadaceae_Pseudomonas	Bacteria_Proteobacteria_Gammaproteobacteria_Pseudomonadales_Pseudomonadaceae_Pseudomonas_Pseudomonas aeruginosa VRFPA07
150	150	30	8	143	78	214	Bacteria	Bacteria_Proteobacteria	Bacteria_Proteobacteria_Gammaproteobacteria	Bacteria_Proteobacteria_Gammaproteobacteria_Betaproteobacteriales	Bacteria_Proteobacteria_Gammaproteobacteria_Betaproteobacteriales_Methylophilaceae	Bacteria_Proteobacteria_Gammaproteobacteria_Betaproteobacteriales_Methylophilaceae_uncultured	Bacteria_Proteobacteria_Gammaproteobacteria_Betaproteobacteriales_Methylophilaceae_uncultured_metagenome
151	151	30	0	51	0	1	Bacteria	Bacteria_Proteobacteria	Bacteria_Proteobacteria_Gammaproteobacteria	Bacteria_Proteobacteria_Gammaproteobacteria_Betaproteobacteriales	Bacteria_Proteobacteria_Gammaproteobacteria_Betaproteobacteriales_Rhodocyclaceae	Bacteria_Proteobacteria_Gammaproteobacteria_Betaproteobacteriales_Rhodocyclaceae_uncultured	Bacteria_Proteobacteria_Gammaproteobacteria_Betaproteobacteriales_Rhodocyclaceae_uncultured_-uncultured-
152	152	30	10	10	2	3	Bacteria	Bacteria_Proteobacteria	Bacteria_Proteobacteria_Gammaproteobacteria	Bacteria_Proteobacteria_Gammaproteobacteria_Vibrionales	Bacteria_Proteobacteria_Gammaproteobacteria_Vibrionales_Vibrionaceae	Bacteria_Proteobacteria_Gammaproteobacteria_Vibrionales_Vibrionaceae_Vibrio	Bacteria_Proteobacteria_Gammaproteobacteria_Vibrionales_Vibrionaceae_Vibrio_Salinivibrio sp. IB282
153	153	29	4	80	46	71	Bacteria	Bacteria_Proteobacteria	Bacteria_Proteobacteria_Gammaproteobacteria	Bacteria_Proteobacteria_Gammaproteobacteria_Betaproteobacteriales	Bacteria_Proteobacteria_Gammaproteobacteria_Betaproteobacteriales_Methylophilaceae	Bacteria_Proteobacteria_Gammaproteobacteria_Betaproteobacteriales_Methylophilaceae_Methylotenera	Bacteria_Proteobacteria_Gammaproteobacteria_Betaproteobacteriales_Methylophilaceae_Methylotenera_uncultured Methylophilaceae bacterium
154	154	29	2	0	0	0	Bacteria	Bacteria_Patescibacteria	Bacteria_Patescibacteria_Gracilibacteria	Bacteria_Patescibacteria_Gracilibacteria_uncultured bacterium	Bacteria_Patescibacteria_Gracilibacteria_uncultured bacterium_-uncultured bacterium-	Bacteria_Patescibacteria_Gracilibacteria_uncultured bacterium_-uncultured bacterium-_-uncultured bacterium-	Bacteria_Patescibacteria_Gracilibacteria_uncultured bacterium_-uncultured bacterium-_-uncultured bacterium-_-uncultured bacterium-
155	155	28	9	6	3	5	Bacteria	Bacteria_Proteobacteria	Bacteria_Proteobacteria_Gammaproteobacteria	Bacteria_Proteobacteria_Gammaproteobacteria_Alteromonadales	Bacteria_Proteobacteria_Gammaproteobacteria_Alteromonadales_Idiomarinaceae	Bacteria_Proteobacteria_Gammaproteobacteria_Alteromonadales_Idiomarinaceae_Aliidiomarina	Bacteria_Proteobacteria_Gammaproteobacteria_Alteromonadales_Idiomarinaceae_Aliidiomarina_Idiomarinaceae bacterium HL-53
156	156	28	0	24	15	9	Bacteria	Bacteria_Proteobacteria	Bacteria_Proteobacteria_Gammaproteobacteria	Bacteria_Proteobacteria_Gammaproteobacteria_Betaproteobacteriales	Bacteria_Proteobacteria_Gammaproteobacteria_Betaproteobacteriales_Methylophilaceae	Bacteria_Proteobacteria_Gammaproteobacteria_Betaproteobacteriales_Methylophilaceae_OM43 clade	Bacteria_Proteobacteria_Gammaproteobacteria_Betaproteobacteriales_Methylophilaceae_OM43 clade_uncultured bacterium ARCTIC32_A_02
157	157	28	41	3	30	33	Bacteria	Bacteria_Proteobacteria	Bacteria_Proteobacteria_Alphaproteobacteria	Bacteria_Proteobacteria_Alphaproteobacteria_-Alphaproteobacteria-	Bacteria_Proteobacteria_Alphaproteobacteria_-Alphaproteobacteria-_-Alphaproteobacteria-	Bacteria_Proteobacteria_Alphaproteobacteria_-Alphaproteobacteria-_-Alphaproteobacteria-_-Alphaproteobacteria-	Bacteria_Proteobacteria_Alphaproteobacteria_-Alphaproteobacteria-_-Alphaproteobacteria-_-Alphaproteobacteria-_-Alphaproteobacteria-
158	158	28	0	0	0	0	Bacteria	Bacteria_Proteobacteria	Bacteria_Proteobacteria_Deltaproteobacteria	Bacteria_Proteobacteria_Deltaproteobacteria_Desulfobacterales	Bacteria_Proteobacteria_Deltaproteobacteria_Desulfobacterales_Desulfobulbaceae	Bacteria_Proteobacteria_Deltaproteobacteria_Desulfobacterales_Desulfobulbaceae_Desulfurivibrio	Bacteria_Proteobacteria_Deltaproteobacteria_Desulfobacterales_Desulfobulbaceae_Desulfurivibrio_uncultured Desulfobulbaceae bacterium
159	159	27	11	4	0	0	Bacteria	Bacteria_Proteobacteria	Bacteria_Proteobacteria_Gammaproteobacteria	Bacteria_Proteobacteria_Gammaproteobacteria_Chromatiales	Bacteria_Proteobacteria_Gammaproteobacteria_Chromatiales_Sedimenticolaceae	Bacteria_Proteobacteria_Gammaproteobacteria_Chromatiales_Sedimenticolaceae_Sedimenticola	Bacteria_Proteobacteria_Gammaproteobacteria_Chromatiales_Sedimenticolaceae_Sedimenticola_uncultured bacterium
160	160	27	10	13	18	16	Bacteria	Bacteria_Firmicutes	Bacteria_Firmicutes_Bacilli	Bacteria_Firmicutes_Bacilli_Bacillales	Bacteria_Firmicutes_Bacilli_Bacillales_Bacillaceae	Bacteria_Firmicutes_Bacilli_Bacillales_Bacillaceae_Bacillus	Bacteria_Firmicutes_Bacilli_Bacillales_Bacillaceae_Bacillus_Bacillus cereus
161	161	26	46	17	16	25	Bacteria	Bacteria_Bacteroidetes	Bacteria_Bacteroidetes_Bacteroidia	Bacteria_Bacteroidetes_Bacteroidia_Chitinophagales	Bacteria_Bacteroidetes_Bacteroidia_Chitinophagales_Chitinophagaceae	Bacteria_Bacteroidetes_Bacteroidia_Chitinophagales_Chitinophagaceae_uncultured	Bacteria_Bacteroidetes_Bacteroidia_Chitinophagales_Chitinophagaceae_uncultured_metagenome
162	162	26	1	1	0	0	Bacteria	Bacteria_Proteobacteria	Bacteria_Proteobacteria_Gammaproteobacteria	Bacteria_Proteobacteria_Gammaproteobacteria_Xanthomonadales	Bacteria_Proteobacteria_Gammaproteobacteria_Xanthomonadales_-Xanthomonadales-	Bacteria_Proteobacteria_Gammaproteobacteria_Xanthomonadales_-Xanthomonadales-_-Xanthomonadales-	Bacteria_Proteobacteria_Gammaproteobacteria_Xanthomonadales_-Xanthomonadales-_-Xanthomonadales-_-Xanthomonadales-
163	163	26	0	0	0	0	Bacteria	Bacteria_Epsilonbacteraeota	Bacteria_Epsilonbacteraeota_Campylobacteria	Bacteria_Epsilonbacteraeota_Campylobacteria_Campylobacterales	Bacteria_Epsilonbacteraeota_Campylobacteria_Campylobacterales_Arcobacteraceae	Bacteria_Epsilonbacteraeota_Campylobacteria_Campylobacterales_Arcobacteraceae_Arcobacter	Bacteria_Epsilonbacteraeota_Campylobacteria_Campylobacterales_Arcobacteraceae_Arcobacter_uncultured bacterium
164	164	25	1	7	0	0	Bacteria	Bacteria_Proteobacteria	Bacteria_Proteobacteria_Gammaproteobacteria	Bacteria_Proteobacteria_Gammaproteobacteria_Methylococcales	Bacteria_Proteobacteria_Gammaproteobacteria_Methylococcales_Methylomonaceae	Bacteria_Proteobacteria_Gammaproteobacteria_Methylococcales_Methylomonaceae_Methylobacter	Bacteria_Proteobacteria_Gammaproteobacteria_Methylococcales_Methylomonaceae_Methylobacter_Methylobacter sp. 4/20
165	165	25	18	0	1	29	Bacteria	Bacteria_Proteobacteria	Bacteria_Proteobacteria_Gammaproteobacteria	Bacteria_Proteobacteria_Gammaproteobacteria_Betaproteobacteriales	Bacteria_Proteobacteria_Gammaproteobacteria_Betaproteobacteriales_Burkholderiaceae	Bacteria_Proteobacteria_Gammaproteobacteria_Betaproteobacteriales_Burkholderiaceae_Ramlibacter	Bacteria_Proteobacteria_Gammaproteobacteria_Betaproteobacteriales_Burkholderiaceae_Ramlibacter_metagenome
166	166	25	14	9	20	8	Eukaryota	Eukaryota_Opisthokonta	Eukaryota_Opisthokonta_Holozoa	Eukaryota_Opisthokonta_Holozoa_Metazoa -Animalia-	Eukaryota_Opisthokonta_Holozoa_Metazoa -Animalia-_Eumetazoa	Eukaryota_Opisthokonta_Holozoa_Metazoa -Animalia-_Eumetazoa_Bilateria	Eukaryota_Opisthokonta_Holozoa_Metazoa -Animalia-_Eumetazoa_Bilateria_Chordata
167	167	25	2	8	0	0	Bacteria	Bacteria_Proteobacteria	Bacteria_Proteobacteria_Gammaproteobacteria	Bacteria_Proteobacteria_Gammaproteobacteria_Betaproteobacteriales	Bacteria_Proteobacteria_Gammaproteobacteria_Betaproteobacteriales_Gallionellaceae	Bacteria_Proteobacteria_Gammaproteobacteria_Betaproteobacteriales_Gallionellaceae_uncultured	Bacteria_Proteobacteria_Gammaproteobacteria_Betaproteobacteriales_Gallionellaceae_uncultured_uncultured bacterium
168	168	24	9	26	9	23	Bacteria	Bacteria_Proteobacteria	Bacteria_Proteobacteria_Gammaproteobacteria	Bacteria_Proteobacteria_Gammaproteobacteria_Enterobacteriales	Bacteria_Proteobacteria_Gammaproteobacteria_Enterobacteriales_Enterobacteriaceae	Bacteria_Proteobacteria_Gammaproteobacteria_Enterobacteriales_Enterobacteriaceae_Enterobacter	Bacteria_Proteobacteria_Gammaproteobacteria_Enterobacteriales_Enterobacteriaceae_Enterobacter_Enterobacter sp. UCD-UG_FMILLET
169	169	24	0	0	0	4	Bacteria	Bacteria_Bacteroidetes	Bacteria_Bacteroidetes_Bacteroidia	Bacteria_Bacteroidetes_Bacteroidia_Cytophagales	Bacteria_Bacteroidetes_Bacteroidia_Cytophagales_Cyclobacteriaceae	Bacteria_Bacteroidetes_Bacteroidia_Cytophagales_Cyclobacteriaceae_Algoriphagus	Bacteria_Bacteroidetes_Bacteroidia_Cytophagales_Cyclobacteriaceae_Algoriphagus_uncultured Bacteroidetes bacterium
170	170	23	4	3	0	0	Bacteria	Bacteria_Proteobacteria	Bacteria_Proteobacteria_Deltaproteobacteria	Bacteria_Proteobacteria_Deltaproteobacteria_Desulfobacterales	Bacteria_Proteobacteria_Deltaproteobacteria_Desulfobacterales_Desulfobulbaceae	Bacteria_Proteobacteria_Deltaproteobacteria_Desulfobacterales_Desulfobulbaceae_-Desulfobulbaceae-	Bacteria_Proteobacteria_Deltaproteobacteria_Desulfobacterales_Desulfobulbaceae_-Desulfobulbaceae-_-Desulfobulbaceae-
171	171	23	10	13	13	12	Bacteria	Bacteria_Proteobacteria	Bacteria_Proteobacteria_Gammaproteobacteria	Bacteria_Proteobacteria_Gammaproteobacteria_Betaproteobacteriales	Bacteria_Proteobacteria_Gammaproteobacteria_Betaproteobacteriales_Burkholderiaceae	Bacteria_Proteobacteria_Gammaproteobacteria_Betaproteobacteriales_Burkholderiaceae_Comamonas	Bacteria_Proteobacteria_Gammaproteobacteria_Betaproteobacteriales_Burkholderiaceae_Comamonas_uncultured bacterium
172	172	23	20	0	0	0	Bacteria	Bacteria_Proteobacteria	Bacteria_Proteobacteria_Gammaproteobacteria	Bacteria_Proteobacteria_Gammaproteobacteria_Oceanospirillales	Bacteria_Proteobacteria_Gammaproteobacteria_Oceanospirillales_Pseudohongiellaceae	Bacteria_Proteobacteria_Gammaproteobacteria_Oceanospirillales_Pseudohongiellaceae_Pseudohongiella	Bacteria_Proteobacteria_Gammaproteobacteria_Oceanospirillales_Pseudohongiellaceae_Pseudohongiella_-Pseudohongiella-
173	173	23	17	6	3	0	Bacteria	Bacteria_Proteobacteria	Bacteria_Proteobacteria_Gammaproteobacteria	Bacteria_Proteobacteria_Gammaproteobacteria_Chromatiales	Bacteria_Proteobacteria_Gammaproteobacteria_Chromatiales_Sedimenticolaceae	Bacteria_Proteobacteria_Gammaproteobacteria_Chromatiales_Sedimenticolaceae_Sedimenticola	Bacteria_Proteobacteria_Gammaproteobacteria_Chromatiales_Sedimenticolaceae_Sedimenticola_Solemya elarraichensis gill symbiont
174	174	22	3	0	0	9	Bacteria	Bacteria_Verrucomicrobia	Bacteria_Verrucomicrobia_Verrucomicrobiae	Bacteria_Verrucomicrobia_Verrucomicrobiae_Opitutales	Bacteria_Verrucomicrobia_Verrucomicrobiae_Opitutales_Opitutaceae	Bacteria_Verrucomicrobia_Verrucomicrobiae_Opitutales_Opitutaceae_Lacunisphaera	Bacteria_Verrucomicrobia_Verrucomicrobiae_Opitutales_Opitutaceae_Lacunisphaera_uncultured bacterium
175	175	22	0	33	0	0	Bacteria	Bacteria_Proteobacteria	Bacteria_Proteobacteria_Gammaproteobacteria	Bacteria_Proteobacteria_Gammaproteobacteria_Betaproteobacteriales	Bacteria_Proteobacteria_Gammaproteobacteria_Betaproteobacteriales_Hydrogenophilaceae	Bacteria_Proteobacteria_Gammaproteobacteria_Betaproteobacteriales_Hydrogenophilaceae_uncultured	Bacteria_Proteobacteria_Gammaproteobacteria_Betaproteobacteriales_Hydrogenophilaceae_uncultured_uncultured bacterium
176	176	21	10	0	1	0	Bacteria	Bacteria_Proteobacteria	Bacteria_Proteobacteria_Gammaproteobacteria	Bacteria_Proteobacteria_Gammaproteobacteria_Oceanospirillales	Bacteria_Proteobacteria_Gammaproteobacteria_Oceanospirillales_Pseudohongiellaceae	Bacteria_Proteobacteria_Gammaproteobacteria_Oceanospirillales_Pseudohongiellaceae_Pseudohongiella	Bacteria_Proteobacteria_Gammaproteobacteria_Oceanospirillales_Pseudohongiellaceae_Pseudohongiella_metagenome
177	177	21	9	57	31	84	Bacteria	Bacteria_Proteobacteria	Bacteria_Proteobacteria_Gammaproteobacteria	Bacteria_Proteobacteria_Gammaproteobacteria_Betaproteobacteriales	Bacteria_Proteobacteria_Gammaproteobacteria_Betaproteobacteriales_Methylophilaceae	Bacteria_Proteobacteria_Gammaproteobacteria_Betaproteobacteriales_Methylophilaceae_Methylotenera	Bacteria_Proteobacteria_Gammaproteobacteria_Betaproteobacteriales_Methylophilaceae_Methylotenera_marine metagenome
178	178	21	16	9	2	5	Bacteria	Bacteria_Proteobacteria	Bacteria_Proteobacteria_Gammaproteobacteria	Bacteria_Proteobacteria_Gammaproteobacteria_Enterobacteriales	Bacteria_Proteobacteria_Gammaproteobacteria_Enterobacteriales_Enterobacteriaceae	Bacteria_Proteobacteria_Gammaproteobacteria_Enterobacteriales_Enterobacteriaceae_-Enterobacteriaceae-	Bacteria_Proteobacteria_Gammaproteobacteria_Enterobacteriales_Enterobacteriaceae_-Enterobacteriaceae-_-Enterobacteriaceae-
179	179	21	2	1	6	0	Bacteria	Bacteria_Proteobacteria	Bacteria_Proteobacteria_Gammaproteobacteria	Bacteria_Proteobacteria_Gammaproteobacteria_Betaproteobacteriales	Bacteria_Proteobacteria_Gammaproteobacteria_Betaproteobacteriales_Rhodocyclaceae	Bacteria_Proteobacteria_Gammaproteobacteria_Betaproteobacteriales_Rhodocyclaceae_Sulfuritalea	Bacteria_Proteobacteria_Gammaproteobacteria_Betaproteobacteriales_Rhodocyclaceae_Sulfuritalea_metagenome
180	180	21	0	0	0	0	Bacteria	Bacteria_Bacteroidetes	Bacteria_Bacteroidetes_Bacteroidia	Bacteria_Bacteroidetes_Bacteroidia_Cytophagales	Bacteria_Bacteroidetes_Bacteroidia_Cytophagales_Cyclobacteriaceae	Bacteria_Bacteroidetes_Bacteroidia_Cytophagales_Cyclobacteriaceae_Algoriphagus	Bacteria_Bacteroidetes_Bacteroidia_Cytophagales_Cyclobacteriaceae_Algoriphagus_Algoriphagus jejuensis
181	181	20	0	3	0	0	Bacteria	Bacteria_Proteobacteria	Bacteria_Proteobacteria_Gammaproteobacteria	Bacteria_Proteobacteria_Gammaproteobacteria_Alteromonadales	Bacteria_Proteobacteria_Gammaproteobacteria_Alteromonadales_Alteromonadaceae	Bacteria_Proteobacteria_Gammaproteobacteria_Alteromonadales_Alteromonadaceae_Rheinheimera	Bacteria_Proteobacteria_Gammaproteobacteria_Alteromonadales_Alteromonadaceae_Rheinheimera_uncultured bacterium
182	182	20	2	0	80	31	Bacteria	Bacteria_Bacteroidetes	Bacteria_Bacteroidetes_Bacteroidia	Bacteria_Bacteroidetes_Bacteroidia_Flavobacteriales	Bacteria_Bacteroidetes_Bacteroidia_Flavobacteriales_Flavobacteriaceae	Bacteria_Bacteroidetes_Bacteroidia_Flavobacteriales_Flavobacteriaceae_Lutibacter	Bacteria_Bacteroidetes_Bacteroidia_Flavobacteriales_Flavobacteriaceae_Lutibacter_Lutibacter profundi
183	183	20	0	2	1	5	Bacteria	Bacteria_Bacteroidetes	Bacteria_Bacteroidetes_Bacteroidia	Bacteria_Bacteroidetes_Bacteroidia_Flavobacteriales	Bacteria_Bacteroidetes_Bacteroidia_Flavobacteriales_Flavobacteriaceae	Bacteria_Bacteroidetes_Bacteroidia_Flavobacteriales_Flavobacteriaceae_Salinimicrobium	Bacteria_Bacteroidetes_Bacteroidia_Flavobacteriales_Flavobacteriaceae_Salinimicrobium_uncultured bacterium
184	184	20	0	0	0	0	Bacteria	Bacteria_Proteobacteria	Bacteria_Proteobacteria_Gammaproteobacteria	Bacteria_Proteobacteria_Gammaproteobacteria_Betaproteobacteriales	Bacteria_Proteobacteria_Gammaproteobacteria_Betaproteobacteriales_Gallionellaceae	Bacteria_Proteobacteria_Gammaproteobacteria_Betaproteobacteriales_Gallionellaceae_Sideroxydans	Bacteria_Proteobacteria_Gammaproteobacteria_Betaproteobacteriales_Gallionellaceae_Sideroxydans_uncultured Gallionellaceae bacterium
185	185	20	5	0	9	2	Bacteria	Bacteria_Bacteroidetes	Bacteria_Bacteroidetes_Bacteroidia	Bacteria_Bacteroidetes_Bacteroidia_Bacteroidales	Bacteria_Bacteroidetes_Bacteroidia_Bacteroidales_Bacteroidetes vadinHA17	Bacteria_Bacteroidetes_Bacteroidia_Bacteroidales_Bacteroidetes vadinHA17_uncultured bacterium	Bacteria_Bacteroidetes_Bacteroidia_Bacteroidales_Bacteroidetes vadinHA17_uncultured bacterium_-uncultured bacterium-
186	186	19	18	5	10	10	Bacteria	Bacteria_Proteobacteria	Bacteria_Proteobacteria_Gammaproteobacteria	Bacteria_Proteobacteria_Gammaproteobacteria_Gammaproteobacteria Incertae Sedis	Bacteria_Proteobacteria_Gammaproteobacteria_Gammaproteobacteria Incertae Sedis_Unknown Family	Bacteria_Proteobacteria_Gammaproteobacteria_Gammaproteobacteria Incertae Sedis_Unknown Family_Candidatus Carsonella	Bacteria_Proteobacteria_Gammaproteobacteria_Gammaproteobacteria Incertae Sedis_Unknown Family_Candidatus Carsonella_Candidatus Carsonella ruddii
187	187	19	0	0	2	7	Bacteria	Bacteria_Bacteroidetes	Bacteria_Bacteroidetes_Bacteroidia	Bacteria_Bacteroidetes_Bacteroidia_Flavobacteriales	Bacteria_Bacteroidetes_Bacteroidia_Flavobacteriales_Flavobacteriaceae	Bacteria_Bacteroidetes_Bacteroidia_Flavobacteriales_Flavobacteriaceae_Olleya	Bacteria_Bacteroidetes_Bacteroidia_Flavobacteriales_Flavobacteriaceae_Olleya_Gelidibacter sp. UL5
188	188	19	13	13	15	22	Bacteria	Bacteria_Firmicutes	Bacteria_Firmicutes_Bacilli	Bacteria_Firmicutes_Bacilli_Lactobacillales	Bacteria_Firmicutes_Bacilli_Lactobacillales_Leuconostocaceae	Bacteria_Firmicutes_Bacilli_Lactobacillales_Leuconostocaceae_Weissella	Bacteria_Firmicutes_Bacilli_Lactobacillales_Leuconostocaceae_Weissella_Weissella viridescens
189	189	19	3	65	45	26	Bacteria	Bacteria_Proteobacteria	Bacteria_Proteobacteria_Gammaproteobacteria	Bacteria_Proteobacteria_Gammaproteobacteria_Betaproteobacteriales	Bacteria_Proteobacteria_Gammaproteobacteria_Betaproteobacteriales_Methylophilaceae	Bacteria_Proteobacteria_Gammaproteobacteria_Betaproteobacteriales_Methylophilaceae_Methylotenera	Bacteria_Proteobacteria_Gammaproteobacteria_Betaproteobacteriales_Methylophilaceae_Methylotenera_Methylotenera mobilis JLW8
190	190	18	0	0	26	16	Bacteria	Bacteria_Proteobacteria	Bacteria_Proteobacteria_Alphaproteobacteria	Bacteria_Proteobacteria_Alphaproteobacteria_Paracaedibacterales	Bacteria_Proteobacteria_Alphaproteobacteria_Paracaedibacterales_Paracaedibacteraceae	Bacteria_Proteobacteria_Alphaproteobacteria_Paracaedibacterales_Paracaedibacteraceae_uncultured	Bacteria_Proteobacteria_Alphaproteobacteria_Paracaedibacterales_Paracaedibacteraceae_uncultured_-uncultured-
191	191	18	1	47	0	22	Bacteria	Bacteria_Proteobacteria	Bacteria_Proteobacteria_Gammaproteobacteria	Bacteria_Proteobacteria_Gammaproteobacteria_Pseudomonadales	Bacteria_Proteobacteria_Gammaproteobacteria_Pseudomonadales_Pseudomonadaceae	Bacteria_Proteobacteria_Gammaproteobacteria_Pseudomonadales_Pseudomonadaceae_Pseudomonas	Bacteria_Proteobacteria_Gammaproteobacteria_Pseudomonadales_Pseudomonadaceae_Pseudomonas_uncultured bacterium
192	192	17	0	0	0	0	Bacteria	Bacteria_Bacteroidetes	Bacteria_Bacteroidetes_Bacteroidia	Bacteria_Bacteroidetes_Bacteroidia_Flavobacteriales	Bacteria_Bacteroidetes_Bacteroidia_Flavobacteriales_Flavobacteriaceae	Bacteria_Bacteroidetes_Bacteroidia_Flavobacteriales_Flavobacteriaceae_Maribacter	Bacteria_Bacteroidetes_Bacteroidia_Flavobacteriales_Flavobacteriaceae_Maribacter_uncultured bacterium
193	193	17	33	13	47	6	Bacteria	Bacteria_Bacteroidetes	Bacteria_Bacteroidetes_Bacteroidia	Bacteria_Bacteroidetes_Bacteroidia_Bacteroidales	Bacteria_Bacteroidetes_Bacteroidia_Bacteroidales_-Bacteroidales-	Bacteria_Bacteroidetes_Bacteroidia_Bacteroidales_-Bacteroidales-_-Bacteroidales-	Bacteria_Bacteroidetes_Bacteroidia_Bacteroidales_-Bacteroidales-_-Bacteroidales-_-Bacteroidales-
194	194	17	17	4	9	10	Bacteria	Bacteria_Proteobacteria	Bacteria_Proteobacteria_Gammaproteobacteria	Bacteria_Proteobacteria_Gammaproteobacteria_Betaproteobacteriales	Bacteria_Proteobacteria_Gammaproteobacteria_Betaproteobacteriales_Burkholderiaceae	Bacteria_Proteobacteria_Gammaproteobacteria_Betaproteobacteriales_Burkholderiaceae_Acidovorax	Bacteria_Proteobacteria_Gammaproteobacteria_Betaproteobacteriales_Burkholderiaceae_Acidovorax_uncultured bacterium
195	195	17	0	0	8	4	Bacteria	Bacteria_Proteobacteria	Bacteria_Proteobacteria_Alphaproteobacteria	Bacteria_Proteobacteria_Alphaproteobacteria_Rhodobacterales	Bacteria_Proteobacteria_Alphaproteobacteria_Rhodobacterales_Rhodobacteraceae	Bacteria_Proteobacteria_Alphaproteobacteria_Rhodobacterales_Rhodobacteraceae_Tabrizicola	Bacteria_Proteobacteria_Alphaproteobacteria_Rhodobacterales_Rhodobacteraceae_Tabrizicola_uncultured bacterium
196	196	17	8	3	61	23	Bacteria	Bacteria_Firmicutes	Bacteria_Firmicutes_Bacilli	Bacteria_Firmicutes_Bacilli_Bacillales	Bacteria_Firmicutes_Bacilli_Bacillales_Family XII	Bacteria_Firmicutes_Bacilli_Bacillales_Family XII_Exiguobacterium	Bacteria_Firmicutes_Bacilli_Bacillales_Family XII_Exiguobacterium_uncultured bacterium
197	197	17	13	5	11	14	Eukaryota	Eukaryota_Opisthokonta	Eukaryota_Opisthokonta_Nucletmycea	Eukaryota_Opisthokonta_Nucletmycea_Fungi	Eukaryota_Opisthokonta_Nucletmycea_Fungi_Dikarya	Eukaryota_Opisthokonta_Nucletmycea_Fungi_Dikarya_Ascomycota	Eukaryota_Opisthokonta_Nucletmycea_Fungi_Dikarya_Ascomycota_Pezizomycotina
198	198	17	7	8	1	3	Bacteria	Bacteria_Proteobacteria	Bacteria_Proteobacteria_Gammaproteobacteria	Bacteria_Proteobacteria_Gammaproteobacteria_Enterobacteriales	Bacteria_Proteobacteria_Gammaproteobacteria_Enterobacteriales_Enterobacteriaceae	Bacteria_Proteobacteria_Gammaproteobacteria_Enterobacteriales_Enterobacteriaceae_Escherichia-Shigella	Bacteria_Proteobacteria_Gammaproteobacteria_Enterobacteriales_Enterobacteriaceae_Escherichia-Shigella_Escherichia coli
199	199	16	3	0	0	2	Bacteria	Bacteria_Bacteroidetes	Bacteria_Bacteroidetes_Bacteroidia	Bacteria_Bacteroidetes_Bacteroidia_Cytophagales	Bacteria_Bacteroidetes_Bacteroidia_Cytophagales_Cyclobacteriaceae	Bacteria_Bacteroidetes_Bacteroidia_Cytophagales_Cyclobacteriaceae_Algoriphagus	Bacteria_Bacteroidetes_Bacteroidia_Cytophagales_Cyclobacteriaceae_Algoriphagus_Algoriphagus boritolerans DSM 17298 = JCM 18970
200	200	15	36	15	30	21	Eukaryota	Eukaryota_SAR	Eukaryota_SAR_Alveolata	Eukaryota_SAR_Alveolata_Apicomplexa	Eukaryota_SAR_Alveolata_Apicomplexa_Aconoidasida	Eukaryota_SAR_Alveolata_Apicomplexa_Aconoidasida_Haemosporoidia	Eukaryota_SAR_Alveolata_Apicomplexa_Aconoidasida_Haemosporoidia_Plasmodium
201	201	15	3	0	0	0	Bacteria	Bacteria_Epsilonbacteraeota	Bacteria_Epsilonbacteraeota_Campylobacteria	Bacteria_Epsilonbacteraeota_Campylobacteria_Campylobacterales	Bacteria_Epsilonbacteraeota_Campylobacteria_Campylobacterales_Thiovulaceae	Bacteria_Epsilonbacteraeota_Campylobacteria_Campylobacterales_Thiovulaceae_-Thiovulaceae-	Bacteria_Epsilonbacteraeota_Campylobacteria_Campylobacterales_Thiovulaceae_-Thiovulaceae-_-Thiovulaceae-
202	202	15	7	4	1	3	Bacteria	Bacteria_Proteobacteria	Bacteria_Proteobacteria_Gammaproteobacteria	Bacteria_Proteobacteria_Gammaproteobacteria_Betaproteobacteriales	Bacteria_Proteobacteria_Gammaproteobacteria_Betaproteobacteriales_Nitrosomonadaceae	Bacteria_Proteobacteria_Gammaproteobacteria_Betaproteobacteriales_Nitrosomonadaceae_IS-44	Bacteria_Proteobacteria_Gammaproteobacteria_Betaproteobacteriales_Nitrosomonadaceae_IS-44_uncultured bacterium
203	203	15	3	1	42	38	Bacteria	Bacteria_Proteobacteria	Bacteria_Proteobacteria_Gammaproteobacteria	Bacteria_Proteobacteria_Gammaproteobacteria_Betaproteobacteriales	Bacteria_Proteobacteria_Gammaproteobacteria_Betaproteobacteriales_Burkholderiaceae	Bacteria_Proteobacteria_Gammaproteobacteria_Betaproteobacteriales_Burkholderiaceae_Hydrogenophaga	Bacteria_Proteobacteria_Gammaproteobacteria_Betaproteobacteriales_Burkholderiaceae_Hydrogenophaga_Hydrogenophaga sp. R-38517
204	204	15	0	0	0	0	Bacteria	Bacteria_Bacteroidetes	Bacteria_Bacteroidetes_Bacteroidia	Bacteria_Bacteroidetes_Bacteroidia_Flavobacteriales	Bacteria_Bacteroidetes_Bacteroidia_Flavobacteriales_Flavobacteriaceae	Bacteria_Bacteroidetes_Bacteroidia_Flavobacteriales_Flavobacteriaceae_Flavobacterium	Bacteria_Bacteroidetes_Bacteroidia_Flavobacteriales_Flavobacteriaceae_Flavobacterium_Flavobacterium frigoris
205	205	14	15	2	2	3	Bacteria	Bacteria_Acidobacteria	Bacteria_Acidobacteria_Subgroup 6	Bacteria_Acidobacteria_Subgroup 6_uncultured bacterium	Bacteria_Acidobacteria_Subgroup 6_uncultured bacterium_-uncultured bacterium-	Bacteria_Acidobacteria_Subgroup 6_uncultured bacterium_-uncultured bacterium-_-uncultured bacterium-	Bacteria_Acidobacteria_Subgroup 6_uncultured bacterium_-uncultured bacterium-_-uncultured bacterium-_-uncultured bacterium-
206	206	14	4	81	56	80	Bacteria	Bacteria_Proteobacteria	Bacteria_Proteobacteria_Gammaproteobacteria	Bacteria_Proteobacteria_Gammaproteobacteria_Betaproteobacteriales	Bacteria_Proteobacteria_Gammaproteobacteria_Betaproteobacteriales_Methylophilaceae	Bacteria_Proteobacteria_Gammaproteobacteria_Betaproteobacteriales_Methylophilaceae_Methylophilus	Bacteria_Proteobacteria_Gammaproteobacteria_Betaproteobacteriales_Methylophilaceae_Methylophilus_uncultured bacterium
207	207	14	0	0	0	6	Bacteria	Bacteria_Bacteroidetes	Bacteria_Bacteroidetes_Bacteroidia	Bacteria_Bacteroidetes_Bacteroidia_Flavobacteriales	Bacteria_Bacteroidetes_Bacteroidia_Flavobacteriales_Cryomorphaceae	Bacteria_Bacteroidetes_Bacteroidia_Flavobacteriales_Cryomorphaceae_uncultured	Bacteria_Bacteroidetes_Bacteroidia_Flavobacteriales_Cryomorphaceae_uncultured_-uncultured-
208	208	14	2	1	157	101	Bacteria	Bacteria_Bacteroidetes	Bacteria_Bacteroidetes_Bacteroidia	Bacteria_Bacteroidetes_Bacteroidia_Flavobacteriales	Bacteria_Bacteroidetes_Bacteroidia_Flavobacteriales_Flavobacteriaceae	Bacteria_Bacteroidetes_Bacteroidia_Flavobacteriales_Flavobacteriaceae_Lutibacter	Bacteria_Bacteroidetes_Bacteroidia_Flavobacteriales_Flavobacteriaceae_Lutibacter_-Lutibacter-
209	209	14	4	0	2	40	Bacteria	Bacteria_Proteobacteria	Bacteria_Proteobacteria_Alphaproteobacteria	Bacteria_Proteobacteria_Alphaproteobacteria_Caulobacterales	Bacteria_Proteobacteria_Alphaproteobacteria_Caulobacterales_Caulobacteraceae	Bacteria_Proteobacteria_Alphaproteobacteria_Caulobacterales_Caulobacteraceae_Brevundimonas	Bacteria_Proteobacteria_Alphaproteobacteria_Caulobacterales_Caulobacteraceae_Brevundimonas_uncultured bacterium
210	210	14	0	1	0	0	Bacteria	Bacteria_Proteobacteria	Bacteria_Proteobacteria_Gammaproteobacteria	Bacteria_Proteobacteria_Gammaproteobacteria_Pseudomonadales	Bacteria_Proteobacteria_Gammaproteobacteria_Pseudomonadales_Pseudomonadaceae	Bacteria_Proteobacteria_Gammaproteobacteria_Pseudomonadales_Pseudomonadaceae_Pseudomonas	Bacteria_Proteobacteria_Gammaproteobacteria_Pseudomonadales_Pseudomonadaceae_Pseudomonas_Pseudomonas sp.
211	211	14	0	0	4	3	Bacteria	Bacteria_Bacteroidetes	Bacteria_Bacteroidetes_Bacteroidia	Bacteria_Bacteroidetes_Bacteroidia_Flavobacteriales	Bacteria_Bacteroidetes_Bacteroidia_Flavobacteriales_-Flavobacteriales-	Bacteria_Bacteroidetes_Bacteroidia_Flavobacteriales_-Flavobacteriales-_-Flavobacteriales-	Bacteria_Bacteroidetes_Bacteroidia_Flavobacteriales_-Flavobacteriales-_-Flavobacteriales-_-Flavobacteriales-
212	212	14	0	0	0	1	Bacteria	Bacteria_Bacteroidetes	Bacteria_Bacteroidetes_Bacteroidia	Bacteria_Bacteroidetes_Bacteroidia_Cytophagales	Bacteria_Bacteroidetes_Bacteroidia_Cytophagales_Cyclobacteriaceae	Bacteria_Bacteroidetes_Bacteroidia_Cytophagales_Cyclobacteriaceae_Algoriphagus	Bacteria_Bacteroidetes_Bacteroidia_Cytophagales_Cyclobacteriaceae_Algoriphagus_Algoriphagus alkaliphilus
213	213	14	58	0	2	1	Bacteria	Bacteria_Nitrospirae	Bacteria_Nitrospirae_Nitrospira	Bacteria_Nitrospirae_Nitrospira_Nitrospirales	Bacteria_Nitrospirae_Nitrospira_Nitrospirales_Nitrospiraceae	Bacteria_Nitrospirae_Nitrospira_Nitrospirales_Nitrospiraceae_Nitrospira	Bacteria_Nitrospirae_Nitrospira_Nitrospirales_Nitrospiraceae_Nitrospira_uncultured bacterium
214	214	14	16	14	53	18	Bacteria	Bacteria_Proteobacteria	Bacteria_Proteobacteria_Gammaproteobacteria	Bacteria_Proteobacteria_Gammaproteobacteria_Betaproteobacteriales	Bacteria_Proteobacteria_Gammaproteobacteria_Betaproteobacteriales_Burkholderiaceae	Bacteria_Proteobacteria_Gammaproteobacteria_Betaproteobacteriales_Burkholderiaceae_Ideonella	Bacteria_Proteobacteria_Gammaproteobacteria_Betaproteobacteriales_Burkholderiaceae_Ideonella_Cenchrus americanus
215	215	14	429	0	0	0	Bacteria	Bacteria_Proteobacteria	Bacteria_Proteobacteria_Gammaproteobacteria	Bacteria_Proteobacteria_Gammaproteobacteria_Betaproteobacteriales	Bacteria_Proteobacteria_Gammaproteobacteria_Betaproteobacteriales_Gallionellaceae	Bacteria_Proteobacteria_Gammaproteobacteria_Betaproteobacteriales_Gallionellaceae_Candidatus Nitrotoga	Bacteria_Proteobacteria_Gammaproteobacteria_Betaproteobacteriales_Gallionellaceae_Candidatus Nitrotoga_uncultured bacterium
216	216	14	2	10	0	12	Bacteria	Bacteria_Proteobacteria	Bacteria_Proteobacteria_Gammaproteobacteria	Bacteria_Proteobacteria_Gammaproteobacteria_Pseudomonadales	Bacteria_Proteobacteria_Gammaproteobacteria_Pseudomonadales_Pseudomonadaceae	Bacteria_Proteobacteria_Gammaproteobacteria_Pseudomonadales_Pseudomonadaceae_Pseudomonas	Bacteria_Proteobacteria_Gammaproteobacteria_Pseudomonadales_Pseudomonadaceae_Pseudomonas_Humulus lupulus var. lupulus
217	217	14	0	0	0	0	Bacteria	Bacteria_Proteobacteria	Bacteria_Proteobacteria_Gammaproteobacteria	Bacteria_Proteobacteria_Gammaproteobacteria_Methylococcales	Bacteria_Proteobacteria_Gammaproteobacteria_Methylococcales_Methylomonaceae	Bacteria_Proteobacteria_Gammaproteobacteria_Methylococcales_Methylomonaceae_Methylomicrobium	Bacteria_Proteobacteria_Gammaproteobacteria_Methylococcales_Methylomonaceae_Methylomicrobium_-Methylomicrobium-
218	218	13	0	0	0	0	Bacteria	Bacteria_Proteobacteria	Bacteria_Proteobacteria_Alphaproteobacteria	Bacteria_Proteobacteria_Alphaproteobacteria_Sphingomonadales	Bacteria_Proteobacteria_Alphaproteobacteria_Sphingomonadales_Sphingomonadaceae	Bacteria_Proteobacteria_Alphaproteobacteria_Sphingomonadales_Sphingomonadaceae_Porphyrobacter	Bacteria_Proteobacteria_Alphaproteobacteria_Sphingomonadales_Sphingomonadaceae_Porphyrobacter_uncultured bacterium
219	219	13	0	0	0	0	Bacteria	Bacteria_Bacteroidetes	Bacteria_Bacteroidetes_Bacteroidia	Bacteria_Bacteroidetes_Bacteroidia_Cytophagales	Bacteria_Bacteroidetes_Bacteroidia_Cytophagales_Cyclobacteriaceae	Bacteria_Bacteroidetes_Bacteroidia_Cytophagales_Cyclobacteriaceae_-Cyclobacteriaceae-	Bacteria_Bacteroidetes_Bacteroidia_Cytophagales_Cyclobacteriaceae_-Cyclobacteriaceae-_-Cyclobacteriaceae-
220	220	13	9	3	0	0	Bacteria	Bacteria_Proteobacteria	Bacteria_Proteobacteria_Gammaproteobacteria	Bacteria_Proteobacteria_Gammaproteobacteria_Enterobacteriales	Bacteria_Proteobacteria_Gammaproteobacteria_Enterobacteriales_Enterobacteriaceae	Bacteria_Proteobacteria_Gammaproteobacteria_Enterobacteriales_Enterobacteriaceae_endosymbionts1	Bacteria_Proteobacteria_Gammaproteobacteria_Enterobacteriales_Enterobacteriaceae_endosymbionts1_Candidatus Tachikawaea gelatinosa
221	221	13	2	1	0	0	Bacteria	Bacteria_Proteobacteria	Bacteria_Proteobacteria_Gammaproteobacteria	Bacteria_Proteobacteria_Gammaproteobacteria_Betaproteobacteriales	Bacteria_Proteobacteria_Gammaproteobacteria_Betaproteobacteriales_Gallionellaceae	Bacteria_Proteobacteria_Gammaproteobacteria_Betaproteobacteriales_Gallionellaceae_Sideroxydans	Bacteria_Proteobacteria_Gammaproteobacteria_Betaproteobacteriales_Gallionellaceae_Sideroxydans_-Sideroxydans-
222	222	13	2	2	2	0	Bacteria	Bacteria_Proteobacteria	Bacteria_Proteobacteria_Gammaproteobacteria	Bacteria_Proteobacteria_Gammaproteobacteria_Chromatiales	Bacteria_Proteobacteria_Gammaproteobacteria_Chromatiales_Sedimenticolaceae	Bacteria_Proteobacteria_Gammaproteobacteria_Chromatiales_Sedimenticolaceae_-Sedimenticolaceae-	Bacteria_Proteobacteria_Gammaproteobacteria_Chromatiales_Sedimenticolaceae_-Sedimenticolaceae-_-Sedimenticolaceae-
223	223	13	3	1	1	5	Bacteria	Bacteria_Proteobacteria	Bacteria_Proteobacteria_Alphaproteobacteria	Bacteria_Proteobacteria_Alphaproteobacteria_Rhodobacterales	Bacteria_Proteobacteria_Alphaproteobacteria_Rhodobacterales_Rhodobacteraceae	Bacteria_Proteobacteria_Alphaproteobacteria_Rhodobacterales_Rhodobacteraceae_Pseudorhodobacter	Bacteria_Proteobacteria_Alphaproteobacteria_Rhodobacterales_Rhodobacteraceae_Pseudorhodobacter_Rhodobacter sp. Cr4-37
224	224	13	0	0	0	0	Bacteria	Bacteria_Proteobacteria	Bacteria_Proteobacteria_Alphaproteobacteria	Bacteria_Proteobacteria_Alphaproteobacteria_Rhodobacterales	Bacteria_Proteobacteria_Alphaproteobacteria_Rhodobacterales_Rhodobacteraceae	Bacteria_Proteobacteria_Alphaproteobacteria_Rhodobacterales_Rhodobacteraceae_Rhodobacter	Bacteria_Proteobacteria_Alphaproteobacteria_Rhodobacterales_Rhodobacteraceae_Rhodobacter_uncultured alpha proteobacterium
225	225	13	1	0	0	0	Bacteria	Bacteria_Epsilonbacteraeota	Bacteria_Epsilonbacteraeota_Campylobacteria	Bacteria_Epsilonbacteraeota_Campylobacteria_Campylobacterales	Bacteria_Epsilonbacteraeota_Campylobacteria_Campylobacterales_Thiovulaceae	Bacteria_Epsilonbacteraeota_Campylobacteria_Campylobacterales_Thiovulaceae_Sulfurimonas	Bacteria_Epsilonbacteraeota_Campylobacteria_Campylobacterales_Thiovulaceae_Sulfurimonas_Sulfurimonas hongkongensis
226	226	13	5	2	18	5	Bacteria	Bacteria_Spirochaetes	Bacteria_Spirochaetes_Spirochaetia	Bacteria_Spirochaetes_Spirochaetia_Spirochaetales	Bacteria_Spirochaetes_Spirochaetia_Spirochaetales_Spirochaetaceae	Bacteria_Spirochaetes_Spirochaetia_Spirochaetales_Spirochaetaceae_Spirochaeta 2	Bacteria_Spirochaetes_Spirochaetia_Spirochaetales_Spirochaetaceae_Spirochaeta 2_uncultured organism
227	227	13	21	9	15	8	Bacteria	Bacteria_Proteobacteria	Bacteria_Proteobacteria_Gammaproteobacteria	Bacteria_Proteobacteria_Gammaproteobacteria_Betaproteobacteriales	Bacteria_Proteobacteria_Gammaproteobacteria_Betaproteobacteriales_Burkholderiaceae	Bacteria_Proteobacteria_Gammaproteobacteria_Betaproteobacteriales_Burkholderiaceae_Aquabacterium	Bacteria_Proteobacteria_Gammaproteobacteria_Betaproteobacteriales_Burkholderiaceae_Aquabacterium_uncultured bacterium
228	228	13	26	245	146	382	Bacteria	Bacteria_Proteobacteria	Bacteria_Proteobacteria_Gammaproteobacteria	Bacteria_Proteobacteria_Gammaproteobacteria_Betaproteobacteriales	Bacteria_Proteobacteria_Gammaproteobacteria_Betaproteobacteriales_Methylophilaceae	Bacteria_Proteobacteria_Gammaproteobacteria_Betaproteobacteriales_Methylophilaceae_Methylotenera	Bacteria_Proteobacteria_Gammaproteobacteria_Betaproteobacteriales_Methylophilaceae_Methylotenera_freshwater metagenome
229	229	13	3	1	13	3	Bacteria	Bacteria_Proteobacteria	Bacteria_Proteobacteria_Gammaproteobacteria	Bacteria_Proteobacteria_Gammaproteobacteria_Pseudomonadales	Bacteria_Proteobacteria_Gammaproteobacteria_Pseudomonadales_Moraxellaceae	Bacteria_Proteobacteria_Gammaproteobacteria_Pseudomonadales_Moraxellaceae_Acinetobacter	Bacteria_Proteobacteria_Gammaproteobacteria_Pseudomonadales_Moraxellaceae_Acinetobacter_Acinetobacter lwoffii WJ10621
230	230	13	0	0	8	0	Bacteria	Bacteria_Proteobacteria	Bacteria_Proteobacteria_Alphaproteobacteria	Bacteria_Proteobacteria_Alphaproteobacteria_Rhodobacterales	Bacteria_Proteobacteria_Alphaproteobacteria_Rhodobacterales_Rhodobacteraceae	Bacteria_Proteobacteria_Alphaproteobacteria_Rhodobacterales_Rhodobacteraceae_Defluviimonas	Bacteria_Proteobacteria_Alphaproteobacteria_Rhodobacterales_Rhodobacteraceae_Defluviimonas_-Defluviimonas-
231	231	12	0	11	0	0	Bacteria	Bacteria_Proteobacteria	Bacteria_Proteobacteria_Gammaproteobacteria	Bacteria_Proteobacteria_Gammaproteobacteria_Betaproteobacteriales	Bacteria_Proteobacteria_Gammaproteobacteria_Betaproteobacteriales_Hydrogenophilaceae	Bacteria_Proteobacteria_Gammaproteobacteria_Betaproteobacteriales_Hydrogenophilaceae_uncultured	Bacteria_Proteobacteria_Gammaproteobacteria_Betaproteobacteriales_Hydrogenophilaceae_uncultured_uncultured beta proteobacterium
232	232	12	8	0	0	1	Bacteria	Bacteria_Proteobacteria	Bacteria_Proteobacteria_Gammaproteobacteria	Bacteria_Proteobacteria_Gammaproteobacteria_Methylococcales	Bacteria_Proteobacteria_Gammaproteobacteria_Methylococcales_Methylomonaceae	Bacteria_Proteobacteria_Gammaproteobacteria_Methylococcales_Methylomonaceae_Marine Methylotrophic Group 2	Bacteria_Proteobacteria_Gammaproteobacteria_Methylococcales_Methylomonaceae_Marine Methylotrophic Group 2_marine metagenome
233	233	12	0	0	0	3	Bacteria	Bacteria_Proteobacteria	Bacteria_Proteobacteria_Alphaproteobacteria	Bacteria_Proteobacteria_Alphaproteobacteria_Rhodobacterales	Bacteria_Proteobacteria_Alphaproteobacteria_Rhodobacterales_Rhodobacteraceae	Bacteria_Proteobacteria_Alphaproteobacteria_Rhodobacterales_Rhodobacteraceae_uncultured	Bacteria_Proteobacteria_Alphaproteobacteria_Rhodobacterales_Rhodobacteraceae_uncultured_-uncultured-
234	234	12	10	22	30	5	Bacteria	Bacteria_Proteobacteria	Bacteria_Proteobacteria_Gammaproteobacteria	Bacteria_Proteobacteria_Gammaproteobacteria_Betaproteobacteriales	Bacteria_Proteobacteria_Gammaproteobacteria_Betaproteobacteriales_Burkholderiaceae	Bacteria_Proteobacteria_Gammaproteobacteria_Betaproteobacteriales_Burkholderiaceae_Ottowia	Bacteria_Proteobacteria_Gammaproteobacteria_Betaproteobacteriales_Burkholderiaceae_Ottowia_uncultured bacterium
235	235	12	14	2	56	1	Bacteria	Bacteria_Bacteroidetes	Bacteria_Bacteroidetes_Bacteroidia	Bacteria_Bacteroidetes_Bacteroidia_Bacteroidales	Bacteria_Bacteroidetes_Bacteroidia_Bacteroidales_Prolixibacteraceae	Bacteria_Bacteroidetes_Bacteroidia_Bacteroidales_Prolixibacteraceae_uncultured	Bacteria_Bacteroidetes_Bacteroidia_Bacteroidales_Prolixibacteraceae_uncultured_uncultured bacterium
236	236	12	3	1	1	1	Bacteria	Bacteria_Proteobacteria	Bacteria_Proteobacteria_Gammaproteobacteria	Bacteria_Proteobacteria_Gammaproteobacteria_Betaproteobacteriales	Bacteria_Proteobacteria_Gammaproteobacteria_Betaproteobacteriales_Rhodocyclaceae	Bacteria_Proteobacteria_Gammaproteobacteria_Betaproteobacteriales_Rhodocyclaceae_Sulfuritalea	Bacteria_Proteobacteria_Gammaproteobacteria_Betaproteobacteriales_Rhodocyclaceae_Sulfuritalea_uncultured proteobacterium A13
237	237	12	6	2	0	1	Bacteria	Bacteria_Proteobacteria	Bacteria_Proteobacteria_Gammaproteobacteria	Bacteria_Proteobacteria_Gammaproteobacteria_Alteromonadales	Bacteria_Proteobacteria_Gammaproteobacteria_Alteromonadales_Shewanellaceae	Bacteria_Proteobacteria_Gammaproteobacteria_Alteromonadales_Shewanellaceae_Shewanella	Bacteria_Proteobacteria_Gammaproteobacteria_Alteromonadales_Shewanellaceae_Shewanella_uncultured bacterium
238	238	12	0	0	0	0	Bacteria	Bacteria_Bacteroidetes	Bacteria_Bacteroidetes_Bacteroidia	Bacteria_Bacteroidetes_Bacteroidia_Flavobacteriales	Bacteria_Bacteroidetes_Bacteroidia_Flavobacteriales_Flavobacteriaceae	Bacteria_Bacteroidetes_Bacteroidia_Flavobacteriales_Flavobacteriaceae_Gramella	Bacteria_Bacteroidetes_Bacteroidia_Flavobacteriales_Flavobacteriaceae_Gramella_Gramella portivictoriae DSM 23547
239	239	11	23	29	13	26	Bacteria	Bacteria_Bacteroidetes	Bacteria_Bacteroidetes_Bacteroidia	Bacteria_Bacteroidetes_Bacteroidia_Sphingobacteriales	Bacteria_Bacteroidetes_Bacteroidia_Sphingobacteriales_Lentimicrobiaceae	Bacteria_Bacteroidetes_Bacteroidia_Sphingobacteriales_Lentimicrobiaceae_uncultured bacterium	Bacteria_Bacteroidetes_Bacteroidia_Sphingobacteriales_Lentimicrobiaceae_uncultured bacterium_-uncultured bacterium-
240	240	11	6	3	10	25	Bacteria	Bacteria_Proteobacteria	Bacteria_Proteobacteria_Gammaproteobacteria	Bacteria_Proteobacteria_Gammaproteobacteria_Betaproteobacteriales	Bacteria_Proteobacteria_Gammaproteobacteria_Betaproteobacteriales_Burkholderiaceae	Bacteria_Proteobacteria_Gammaproteobacteria_Betaproteobacteriales_Burkholderiaceae_Hydrogenophaga	Bacteria_Proteobacteria_Gammaproteobacteria_Betaproteobacteriales_Burkholderiaceae_Hydrogenophaga_Hydrogenophaga atypica
241	241	11	0	0	0	0	Bacteria	Bacteria_Bacteroidetes	Bacteria_Bacteroidetes_Bacteroidia	Bacteria_Bacteroidetes_Bacteroidia_Flavobacteriales	Bacteria_Bacteroidetes_Bacteroidia_Flavobacteriales_Flavobacteriaceae	Bacteria_Bacteroidetes_Bacteroidia_Flavobacteriales_Flavobacteriaceae_Citreitalea	Bacteria_Bacteroidetes_Bacteroidia_Flavobacteriales_Flavobacteriaceae_Citreitalea_uncultured bacterium
242	242	11	7	3	7	6	Bacteria	Bacteria_Firmicutes	Bacteria_Firmicutes_-Firmicutes-	Bacteria_Firmicutes_-Firmicutes-_-Firmicutes-	Bacteria_Firmicutes_-Firmicutes-_-Firmicutes-_-Firmicutes-	Bacteria_Firmicutes_-Firmicutes-_-Firmicutes-_-Firmicutes-_-Firmicutes-	Bacteria_Firmicutes_-Firmicutes-_-Firmicutes-_-Firmicutes-_-Firmicutes-_-Firmicutes-
243	243	11	18	6	8	2	Bacteria	Bacteria_Proteobacteria	Bacteria_Proteobacteria_Gammaproteobacteria	Bacteria_Proteobacteria_Gammaproteobacteria_Methylococcales	Bacteria_Proteobacteria_Gammaproteobacteria_Methylococcales_Methylomonaceae	Bacteria_Proteobacteria_Gammaproteobacteria_Methylococcales_Methylomonaceae_uncultured	Bacteria_Proteobacteria_Gammaproteobacteria_Methylococcales_Methylomonaceae_uncultured_uncultured bacterium
244	244	11	0	0	0	0	Bacteria	Bacteria_Bacteroidetes	Bacteria_Bacteroidetes_Bacteroidia	Bacteria_Bacteroidetes_Bacteroidia_Flavobacteriales	Bacteria_Bacteroidetes_Bacteroidia_Flavobacteriales_Flavobacteriaceae	Bacteria_Bacteroidetes_Bacteroidia_Flavobacteriales_Flavobacteriaceae_Galbibacter	Bacteria_Bacteroidetes_Bacteroidia_Flavobacteriales_Flavobacteriaceae_Galbibacter_Galbibacter marinus
245	245	11	18	3	0	0	Bacteria	Bacteria_Proteobacteria	Bacteria_Proteobacteria_Gammaproteobacteria	Bacteria_Proteobacteria_Gammaproteobacteria_Betaproteobacteriales	Bacteria_Proteobacteria_Gammaproteobacteria_Betaproteobacteriales_Burkholderiaceae	Bacteria_Proteobacteria_Gammaproteobacteria_Betaproteobacteriales_Burkholderiaceae_uncultured	Bacteria_Proteobacteria_Gammaproteobacteria_Betaproteobacteriales_Burkholderiaceae_uncultured_metagenome
246	246	11	0	0	0	0	Bacteria	Bacteria_Proteobacteria	Bacteria_Proteobacteria_Gammaproteobacteria	Bacteria_Proteobacteria_Gammaproteobacteria_Betaproteobacteriales	Bacteria_Proteobacteria_Gammaproteobacteria_Betaproteobacteriales_Burkholderiaceae	Bacteria_Proteobacteria_Gammaproteobacteria_Betaproteobacteriales_Burkholderiaceae_uncultured	Bacteria_Proteobacteria_Gammaproteobacteria_Betaproteobacteriales_Burkholderiaceae_uncultured_-uncultured-
247	247	11	1	0	2	0	Bacteria	Bacteria_Proteobacteria	Bacteria_Proteobacteria_Alphaproteobacteria	Bacteria_Proteobacteria_Alphaproteobacteria_Rhodobacterales	Bacteria_Proteobacteria_Alphaproteobacteria_Rhodobacterales_Rhodobacteraceae	Bacteria_Proteobacteria_Alphaproteobacteria_Rhodobacterales_Rhodobacteraceae_Tabrizicola	Bacteria_Proteobacteria_Alphaproteobacteria_Rhodobacterales_Rhodobacteraceae_Tabrizicola_metagenome
248	248	11	0	0	1	0	Bacteria	Bacteria_Proteobacteria	Bacteria_Proteobacteria_Alphaproteobacteria	Bacteria_Proteobacteria_Alphaproteobacteria_Rhodobacterales	Bacteria_Proteobacteria_Alphaproteobacteria_Rhodobacterales_Rhodobacteraceae	Bacteria_Proteobacteria_Alphaproteobacteria_Rhodobacterales_Rhodobacteraceae_Roseovarius	Bacteria_Proteobacteria_Alphaproteobacteria_Rhodobacterales_Rhodobacteraceae_Roseovarius_rock porewater metagenome
249	249	11	1	24	20	31	Bacteria	Bacteria_Proteobacteria	Bacteria_Proteobacteria_Gammaproteobacteria	Bacteria_Proteobacteria_Gammaproteobacteria_Betaproteobacteriales	Bacteria_Proteobacteria_Gammaproteobacteria_Betaproteobacteriales_Methylophilaceae	Bacteria_Proteobacteria_Gammaproteobacteria_Betaproteobacteriales_Methylophilaceae_UBA6140	Bacteria_Proteobacteria_Gammaproteobacteria_Betaproteobacteriales_Methylophilaceae_UBA6140_Methylophilales bacterium LSUCC0135
250	250	11	10	0	0	0	Bacteria	Bacteria_Patescibacteria	Bacteria_Patescibacteria_Gracilibacteria	Bacteria_Patescibacteria_Gracilibacteria_-Gracilibacteria-	Bacteria_Patescibacteria_Gracilibacteria_-Gracilibacteria-_-Gracilibacteria-	Bacteria_Patescibacteria_Gracilibacteria_-Gracilibacteria-_-Gracilibacteria-_-Gracilibacteria-	Bacteria_Patescibacteria_Gracilibacteria_-Gracilibacteria-_-Gracilibacteria-_-Gracilibacteria-_-Gracilibacteria-
251	251	11	0	0	0	0	Bacteria	Bacteria_Proteobacteria	Bacteria_Proteobacteria_Gammaproteobacteria	Bacteria_Proteobacteria_Gammaproteobacteria_Betaproteobacteriales	Bacteria_Proteobacteria_Gammaproteobacteria_Betaproteobacteriales_Gallionellaceae	Bacteria_Proteobacteria_Gammaproteobacteria_Betaproteobacteriales_Gallionellaceae_Sideroxydans	Bacteria_Proteobacteria_Gammaproteobacteria_Betaproteobacteriales_Gallionellaceae_Sideroxydans_Gallionella sp. enrichment culture clone MWE_N34
252	252	10	14	1	0	0	Bacteria	Bacteria_Proteobacteria	Bacteria_Proteobacteria_Gammaproteobacteria	Bacteria_Proteobacteria_Gammaproteobacteria_Betaproteobacteriales	Bacteria_Proteobacteria_Gammaproteobacteria_Betaproteobacteriales_Gallionellaceae	Bacteria_Proteobacteria_Gammaproteobacteria_Betaproteobacteriales_Gallionellaceae_Gallionella	Bacteria_Proteobacteria_Gammaproteobacteria_Betaproteobacteriales_Gallionellaceae_Gallionella_uncultured bacterium
253	253	10	1	1	6	2	Eukaryota	Eukaryota_Opisthokonta	Eukaryota_Opisthokonta_Holozoa	Eukaryota_Opisthokonta_Holozoa_Metazoa -Animalia-	Eukaryota_Opisthokonta_Holozoa_Metazoa -Animalia-_Eumetazoa	Eukaryota_Opisthokonta_Holozoa_Metazoa -Animalia-_Eumetazoa_Bilateria	Eukaryota_Opisthokonta_Holozoa_Metazoa -Animalia-_Eumetazoa_Bilateria_Nematoda
254	254	10	0	0	2	0	Bacteria	Bacteria_Proteobacteria	Bacteria_Proteobacteria_Alphaproteobacteria	Bacteria_Proteobacteria_Alphaproteobacteria_Rhodobacterales	Bacteria_Proteobacteria_Alphaproteobacteria_Rhodobacterales_Rhodobacteraceae	Bacteria_Proteobacteria_Alphaproteobacteria_Rhodobacterales_Rhodobacteraceae_Paracoccus	Bacteria_Proteobacteria_Alphaproteobacteria_Rhodobacterales_Rhodobacteraceae_Paracoccus_bacterium K14-2011-
255	255	10	9	1	1	2	Bacteria	Bacteria_Proteobacteria	Bacteria_Proteobacteria_Gammaproteobacteria	Bacteria_Proteobacteria_Gammaproteobacteria_Methylococcales	Bacteria_Proteobacteria_Gammaproteobacteria_Methylococcales_Methylomonaceae	Bacteria_Proteobacteria_Gammaproteobacteria_Methylococcales_Methylomonaceae_Methylobacter	Bacteria_Proteobacteria_Gammaproteobacteria_Methylococcales_Methylomonaceae_Methylobacter_Methylobacter psychrophilus
256	256	10	7	0	6	3	Eukaryota	Eukaryota_SAR	Eukaryota_SAR_Rhizaria	Eukaryota_SAR_Rhizaria_Cercozoa	Eukaryota_SAR_Rhizaria_Cercozoa_Incertae Sedis	Eukaryota_SAR_Rhizaria_Cercozoa_Incertae Sedis_Reticulamoeba	Eukaryota_SAR_Rhizaria_Cercozoa_Incertae Sedis_Reticulamoeba_Reticulamoeba gemmipara
257	257	10	74	804	669	46	Bacteria	Bacteria_Proteobacteria	Bacteria_Proteobacteria_Gammaproteobacteria	Bacteria_Proteobacteria_Gammaproteobacteria_Betaproteobacteriales	Bacteria_Proteobacteria_Gammaproteobacteria_Betaproteobacteriales_Burkholderiaceae	Bacteria_Proteobacteria_Gammaproteobacteria_Betaproteobacteriales_Burkholderiaceae_Rhodoferax	Bacteria_Proteobacteria_Gammaproteobacteria_Betaproteobacteriales_Burkholderiaceae_Rhodoferax_uncultured bacterium
258	258	10	0	0	0	0	Bacteria	Bacteria_Proteobacteria	Bacteria_Proteobacteria_Gammaproteobacteria	Bacteria_Proteobacteria_Gammaproteobacteria_Pseudomonadales	Bacteria_Proteobacteria_Gammaproteobacteria_Pseudomonadales_Pseudomonadaceae	Bacteria_Proteobacteria_Gammaproteobacteria_Pseudomonadales_Pseudomonadaceae_Pseudomonas	Bacteria_Proteobacteria_Gammaproteobacteria_Pseudomonadales_Pseudomonadaceae_Pseudomonas_Pseudomonas sp. ACP14
259	259	10	0	0	0	0	Bacteria	Bacteria_Proteobacteria	Bacteria_Proteobacteria_Gammaproteobacteria	Bacteria_Proteobacteria_Gammaproteobacteria_Betaproteobacteriales	Bacteria_Proteobacteria_Gammaproteobacteria_Betaproteobacteriales_Gallionellaceae	Bacteria_Proteobacteria_Gammaproteobacteria_Betaproteobacteriales_Gallionellaceae_Sideroxydans	Bacteria_Proteobacteria_Gammaproteobacteria_Betaproteobacteriales_Gallionellaceae_Sideroxydans_uncultured beta proteobacterium
260	260	10	1	0	1	0	Bacteria	Bacteria_Proteobacteria	Bacteria_Proteobacteria_Gammaproteobacteria	Bacteria_Proteobacteria_Gammaproteobacteria_Betaproteobacteriales	Bacteria_Proteobacteria_Gammaproteobacteria_Betaproteobacteriales_Rhodocyclaceae	Bacteria_Proteobacteria_Gammaproteobacteria_Betaproteobacteriales_Rhodocyclaceae_Sulfuritalea	Bacteria_Proteobacteria_Gammaproteobacteria_Betaproteobacteriales_Rhodocyclaceae_Sulfuritalea_uncultured beta proteobacterium
261	261	10	0	0	1	0	Bacteria	Bacteria_Proteobacteria	Bacteria_Proteobacteria_Alphaproteobacteria	Bacteria_Proteobacteria_Alphaproteobacteria_Sphingomonadales	Bacteria_Proteobacteria_Alphaproteobacteria_Sphingomonadales_Sphingomonadaceae	Bacteria_Proteobacteria_Alphaproteobacteria_Sphingomonadales_Sphingomonadaceae_uncultured	Bacteria_Proteobacteria_Alphaproteobacteria_Sphingomonadales_Sphingomonadaceae_uncultured_uncultured organism
262	262	10	41	4	118	3	Bacteria	Bacteria_Bacteroidetes	Bacteria_Bacteroidetes_Bacteroidia	Bacteria_Bacteroidetes_Bacteroidia_Bacteroidales	Bacteria_Bacteroidetes_Bacteroidia_Bacteroidales_Prolixibacteraceae	Bacteria_Bacteroidetes_Bacteroidia_Bacteroidales_Prolixibacteraceae_-Prolixibacteraceae-	Bacteria_Bacteroidetes_Bacteroidia_Bacteroidales_Prolixibacteraceae_-Prolixibacteraceae-_-Prolixibacteraceae-
263	263	10	2	8	0	0	Bacteria	Bacteria_Proteobacteria	Bacteria_Proteobacteria_Alphaproteobacteria	Bacteria_Proteobacteria_Alphaproteobacteria_Rickettsiales	Bacteria_Proteobacteria_Alphaproteobacteria_Rickettsiales_Rickettsiaceae	Bacteria_Proteobacteria_Alphaproteobacteria_Rickettsiales_Rickettsiaceae_Rickettsia	Bacteria_Proteobacteria_Alphaproteobacteria_Rickettsiales_Rickettsiaceae_Rickettsia_uncultured bacterium
264	264	10	161	0	1	0	Bacteria	Bacteria_Patescibacteria	Bacteria_Patescibacteria_Microgenomatia	Bacteria_Patescibacteria_Microgenomatia_Candidatus Gottesmanbacteria	Bacteria_Patescibacteria_Microgenomatia_Candidatus Gottesmanbacteria_uncultured bacterium	Bacteria_Patescibacteria_Microgenomatia_Candidatus Gottesmanbacteria_uncultured bacterium_-uncultured bacterium-	Bacteria_Patescibacteria_Microgenomatia_Candidatus Gottesmanbacteria_uncultured bacterium_-uncultured bacterium-_-uncultured bacterium-
265	265	10	2	2	2	1	Bacteria	Bacteria_Cyanobacteria	Bacteria_Cyanobacteria_Oxyphotobacteria	Bacteria_Cyanobacteria_Oxyphotobacteria_Chloroplast	Bacteria_Cyanobacteria_Oxyphotobacteria_Chloroplast_Cercis gigantea	Bacteria_Cyanobacteria_Oxyphotobacteria_Chloroplast_Cercis gigantea_-Cercis gigantea-	Bacteria_Cyanobacteria_Oxyphotobacteria_Chloroplast_Cercis gigantea_-Cercis gigantea-_-Cercis gigantea-
266	266	10	0	7	3	6	Bacteria	Bacteria_Proteobacteria	Bacteria_Proteobacteria_Gammaproteobacteria	Bacteria_Proteobacteria_Gammaproteobacteria_Enterobacteriales	Bacteria_Proteobacteria_Gammaproteobacteria_Enterobacteriales_Enterobacteriaceae	Bacteria_Proteobacteria_Gammaproteobacteria_Enterobacteriales_Enterobacteriaceae_Salmonella	Bacteria_Proteobacteria_Gammaproteobacteria_Enterobacteriales_Enterobacteriaceae_Salmonella_-Salmonella-
267	267	10	0	8	0	8	Bacteria	Bacteria_Proteobacteria	Bacteria_Proteobacteria_Gammaproteobacteria	Bacteria_Proteobacteria_Gammaproteobacteria_Betaproteobacteriales	Bacteria_Proteobacteria_Gammaproteobacteria_Betaproteobacteriales_Methylophilaceae	Bacteria_Proteobacteria_Gammaproteobacteria_Betaproteobacteriales_Methylophilaceae_Methylobacillus	Bacteria_Proteobacteria_Gammaproteobacteria_Betaproteobacteriales_Methylophilaceae_Methylobacillus_uncultured soil bacterium
268	268	10	9	4	0	0	Bacteria	Bacteria_Proteobacteria	Bacteria_Proteobacteria_Gammaproteobacteria	Bacteria_Proteobacteria_Gammaproteobacteria_Oceanospirillales	Bacteria_Proteobacteria_Gammaproteobacteria_Oceanospirillales_Endozoicomonadaceae	Bacteria_Proteobacteria_Gammaproteobacteria_Oceanospirillales_Endozoicomonadaceae_Endozoicomonas	Bacteria_Proteobacteria_Gammaproteobacteria_Oceanospirillales_Endozoicomonadaceae_Endozoicomonas_Endozoicomonas ascidiicola
269	269	10	1	11	6	15	Bacteria	Bacteria_Proteobacteria	Bacteria_Proteobacteria_Gammaproteobacteria	Bacteria_Proteobacteria_Gammaproteobacteria_Betaproteobacteriales	Bacteria_Proteobacteria_Gammaproteobacteria_Betaproteobacteriales_Methylophilaceae	Bacteria_Proteobacteria_Gammaproteobacteria_Betaproteobacteriales_Methylophilaceae_Methylotenera	Bacteria_Proteobacteria_Gammaproteobacteria_Betaproteobacteriales_Methylophilaceae_Methylotenera_uncultured soil bacterium
270	270	9	6	2	0	0	Bacteria	Bacteria_Proteobacteria	Bacteria_Proteobacteria_Gammaproteobacteria	Bacteria_Proteobacteria_Gammaproteobacteria_Methylococcales	Bacteria_Proteobacteria_Gammaproteobacteria_Methylococcales_Methylomonaceae	Bacteria_Proteobacteria_Gammaproteobacteria_Methylococcales_Methylomonaceae_Methyloprofundus	Bacteria_Proteobacteria_Gammaproteobacteria_Methylococcales_Methylomonaceae_Methyloprofundus_methanotrophic bacterial endosymbiont of Bathymodiolus sp.
271	271	9	0	0	0	0	Bacteria	Bacteria_Bacteroidetes	Bacteria_Bacteroidetes_Bacteroidia	Bacteria_Bacteroidetes_Bacteroidia_Flavobacteriales	Bacteria_Bacteroidetes_Bacteroidia_Flavobacteriales_Flavobacteriaceae	Bacteria_Bacteroidetes_Bacteroidia_Flavobacteriales_Flavobacteriaceae_Flavobacterium	Bacteria_Bacteroidetes_Bacteroidia_Flavobacteriales_Flavobacteriaceae_Flavobacterium_Flavobacterium sp. Sun4
272	272	9	0	1	6	0	Bacteria	Bacteria_Proteobacteria	Bacteria_Proteobacteria_Alphaproteobacteria	Bacteria_Proteobacteria_Alphaproteobacteria_Rhodobacterales	Bacteria_Proteobacteria_Alphaproteobacteria_Rhodobacterales_Rhodobacteraceae	Bacteria_Proteobacteria_Alphaproteobacteria_Rhodobacterales_Rhodobacteraceae_Rhodobacter	Bacteria_Proteobacteria_Alphaproteobacteria_Rhodobacterales_Rhodobacteraceae_Rhodobacter_metagenome
273	273	9	0	0	0	0	Bacteria	Bacteria_Proteobacteria	Bacteria_Proteobacteria_Gammaproteobacteria	Bacteria_Proteobacteria_Gammaproteobacteria_Xanthomonadales	Bacteria_Proteobacteria_Gammaproteobacteria_Xanthomonadales_Xanthomonadaceae	Bacteria_Proteobacteria_Gammaproteobacteria_Xanthomonadales_Xanthomonadaceae_Luteimonas	Bacteria_Proteobacteria_Gammaproteobacteria_Xanthomonadales_Xanthomonadaceae_Luteimonas_uncultured bacterium
274	274	9	2	3	3	2	Bacteria	Bacteria_Bacteroidetes	Bacteria_Bacteroidetes_Bacteroidia	Bacteria_Bacteroidetes_Bacteroidia_Bacteroidales	Bacteria_Bacteroidetes_Bacteroidia_Bacteroidales_Porphyromonadaceae	Bacteria_Bacteroidetes_Bacteroidia_Bacteroidales_Porphyromonadaceae_Porphyromonas	Bacteria_Bacteroidetes_Bacteroidia_Bacteroidales_Porphyromonadaceae_Porphyromonas_Porphyromonas sp. COT-290 OH860
275	275	9	0	1	0	0	Bacteria	Bacteria_Planctomycetes	Bacteria_Planctomycetes_vadinHA49	Bacteria_Planctomycetes_vadinHA49_uncultured bacterium	Bacteria_Planctomycetes_vadinHA49_uncultured bacterium_-uncultured bacterium-	Bacteria_Planctomycetes_vadinHA49_uncultured bacterium_-uncultured bacterium-_-uncultured bacterium-	Bacteria_Planctomycetes_vadinHA49_uncultured bacterium_-uncultured bacterium-_-uncultured bacterium-_-uncultured bacterium-
276	276	9	3	0	0	0	Bacteria	Bacteria_Proteobacteria	Bacteria_Proteobacteria_Gammaproteobacteria	Bacteria_Proteobacteria_Gammaproteobacteria_Betaproteobacteriales	Bacteria_Proteobacteria_Gammaproteobacteria_Betaproteobacteriales_Burkholderiaceae	Bacteria_Proteobacteria_Gammaproteobacteria_Betaproteobacteriales_Burkholderiaceae_Simplicispira	Bacteria_Proteobacteria_Gammaproteobacteria_Betaproteobacteriales_Burkholderiaceae_Simplicispira_uncultured bacterium
277	277	9	1	0	0	1	Bacteria	Bacteria_Proteobacteria	Bacteria_Proteobacteria_Gammaproteobacteria	Bacteria_Proteobacteria_Gammaproteobacteria_Betaproteobacteriales	Bacteria_Proteobacteria_Gammaproteobacteria_Betaproteobacteriales_Rhodocyclaceae	Bacteria_Proteobacteria_Gammaproteobacteria_Betaproteobacteriales_Rhodocyclaceae_Sulfuritalea	Bacteria_Proteobacteria_Gammaproteobacteria_Betaproteobacteriales_Rhodocyclaceae_Sulfuritalea_uncultured bacterium H20
278	278	9	12	5	0	1	Bacteria	Bacteria_Firmicutes	Bacteria_Firmicutes_Bacilli	Bacteria_Firmicutes_Bacilli_Lactobacillales	Bacteria_Firmicutes_Bacilli_Lactobacillales_Streptococcaceae	Bacteria_Firmicutes_Bacilli_Lactobacillales_Streptococcaceae_Streptococcus	Bacteria_Firmicutes_Bacilli_Lactobacillales_Streptococcaceae_Streptococcus_Streptococcus pneumoniae
279	279	9	8	0	0	1	Bacteria	Bacteria_Proteobacteria	Bacteria_Proteobacteria_Gammaproteobacteria	Bacteria_Proteobacteria_Gammaproteobacteria_Oceanospirillales	Bacteria_Proteobacteria_Gammaproteobacteria_Oceanospirillales_Pseudohongiellaceae	Bacteria_Proteobacteria_Gammaproteobacteria_Oceanospirillales_Pseudohongiellaceae_Pseudohongiella	Bacteria_Proteobacteria_Gammaproteobacteria_Oceanospirillales_Pseudohongiellaceae_Pseudohongiella_uncultured bacterium
280	280	9	7	0	0	0	Bacteria	Bacteria_Proteobacteria	Bacteria_Proteobacteria_Gammaproteobacteria	Bacteria_Proteobacteria_Gammaproteobacteria_Ectothiorhodospirales	Bacteria_Proteobacteria_Gammaproteobacteria_Ectothiorhodospirales_Ectothiorhodospiraceae	Bacteria_Proteobacteria_Gammaproteobacteria_Ectothiorhodospirales_Ectothiorhodospiraceae_Ectothiorhodospira	Bacteria_Proteobacteria_Gammaproteobacteria_Ectothiorhodospirales_Ectothiorhodospiraceae_Ectothiorhodospira_Ectothiorhodospira sp. PHS-1
281	281	9	8	14	0	4	Bacteria	Bacteria_Bacteroidetes	Bacteria_Bacteroidetes_Rhodothermia	Bacteria_Bacteroidetes_Rhodothermia_Rhodothermales	Bacteria_Bacteroidetes_Rhodothermia_Rhodothermales_Rhodothermaceae	Bacteria_Bacteroidetes_Rhodothermia_Rhodothermales_Rhodothermaceae_Salinibacter	Bacteria_Bacteroidetes_Rhodothermia_Rhodothermales_Rhodothermaceae_Salinibacter_uncultured bacterium
282	282	9	18	247	325	25	Bacteria	Bacteria_Proteobacteria	Bacteria_Proteobacteria_Gammaproteobacteria	Bacteria_Proteobacteria_Gammaproteobacteria_Betaproteobacteriales	Bacteria_Proteobacteria_Gammaproteobacteria_Betaproteobacteriales_Burkholderiaceae	Bacteria_Proteobacteria_Gammaproteobacteria_Betaproteobacteriales_Burkholderiaceae_Candidatus Symbiobacter	Bacteria_Proteobacteria_Gammaproteobacteria_Betaproteobacteriales_Burkholderiaceae_Candidatus Symbiobacter_uncultured bacterium
283	283	9	1	0	2	0	Bacteria	Bacteria_Proteobacteria	Bacteria_Proteobacteria_Alphaproteobacteria	Bacteria_Proteobacteria_Alphaproteobacteria_Rhodobacterales	Bacteria_Proteobacteria_Alphaproteobacteria_Rhodobacterales_Rhodobacteraceae	Bacteria_Proteobacteria_Alphaproteobacteria_Rhodobacterales_Rhodobacteraceae_Roseovarius	Bacteria_Proteobacteria_Alphaproteobacteria_Rhodobacterales_Rhodobacteraceae_Roseovarius_uncultured bacterium
284	284	9	0	1	6	42	Bacteria	Bacteria_Bacteroidetes	Bacteria_Bacteroidetes_Bacteroidia	Bacteria_Bacteroidetes_Bacteroidia_Flavobacteriales	Bacteria_Bacteroidetes_Bacteroidia_Flavobacteriales_Flavobacteriaceae	Bacteria_Bacteroidetes_Bacteroidia_Flavobacteriales_Flavobacteriaceae_Flavobacterium	Bacteria_Bacteroidetes_Bacteroidia_Flavobacteriales_Flavobacteriaceae_Flavobacterium_uncultured bacterium
285	285	9	107	6	0	6	Bacteria	Bacteria_Bacteroidetes	Bacteria_Bacteroidetes_Ignavibacteria	Bacteria_Bacteroidetes_Ignavibacteria_Kryptoniales	Bacteria_Bacteroidetes_Ignavibacteria_Kryptoniales_BSV26	Bacteria_Bacteroidetes_Ignavibacteria_Kryptoniales_BSV26_uncultured bacterium	Bacteria_Bacteroidetes_Ignavibacteria_Kryptoniales_BSV26_uncultured bacterium_-uncultured bacterium-
286	286	9	5	58	41	96	Bacteria	Bacteria_Proteobacteria	Bacteria_Proteobacteria_Gammaproteobacteria	Bacteria_Proteobacteria_Gammaproteobacteria_Betaproteobacteriales	Bacteria_Proteobacteria_Gammaproteobacteria_Betaproteobacteriales_Methylophilaceae	Bacteria_Proteobacteria_Gammaproteobacteria_Betaproteobacteriales_Methylophilaceae_Methylotenera	Bacteria_Proteobacteria_Gammaproteobacteria_Betaproteobacteriales_Methylophilaceae_Methylotenera_uncultured Methylophilus sp.
287	287	9	5	6	2	2	Bacteria	Bacteria_Proteobacteria	Bacteria_Proteobacteria_Gammaproteobacteria	Bacteria_Proteobacteria_Gammaproteobacteria_AT-s2-59	Bacteria_Proteobacteria_Gammaproteobacteria_AT-s2-59_uncultured bacterium	Bacteria_Proteobacteria_Gammaproteobacteria_AT-s2-59_uncultured bacterium_-uncultured bacterium-	Bacteria_Proteobacteria_Gammaproteobacteria_AT-s2-59_uncultured bacterium_-uncultured bacterium-_-uncultured bacterium-
288	288	9	1	0	0	0	Bacteria	Bacteria_Elusimicrobia	Bacteria_Elusimicrobia_Endomicrobia	Bacteria_Elusimicrobia_Endomicrobia_Endomicrobiales	Bacteria_Elusimicrobia_Endomicrobia_Endomicrobiales_Endomicrobiaceae	Bacteria_Elusimicrobia_Endomicrobia_Endomicrobiales_Endomicrobiaceae_Candidatus Endomicrobium	Bacteria_Elusimicrobia_Endomicrobia_Endomicrobiales_Endomicrobiaceae_Candidatus Endomicrobium_Candidatus Endomicrobium trichonymphae
289	289	9	13	16	8	2	Bacteria	Bacteria_Proteobacteria	Bacteria_Proteobacteria_Gammaproteobacteria	Bacteria_Proteobacteria_Gammaproteobacteria_Betaproteobacteriales	Bacteria_Proteobacteria_Gammaproteobacteria_Betaproteobacteriales_Rhodocyclaceae	Bacteria_Proteobacteria_Gammaproteobacteria_Betaproteobacteriales_Rhodocyclaceae_Zoogloea	Bacteria_Proteobacteria_Gammaproteobacteria_Betaproteobacteriales_Rhodocyclaceae_Zoogloea_uncultured bacterium
290	290	9	5	0	0	5	Bacteria	Bacteria_Proteobacteria	Bacteria_Proteobacteria_Gammaproteobacteria	Bacteria_Proteobacteria_Gammaproteobacteria_uncultured	Bacteria_Proteobacteria_Gammaproteobacteria_uncultured_uncultured bacterium	Bacteria_Proteobacteria_Gammaproteobacteria_uncultured_uncultured bacterium_-uncultured bacterium-	Bacteria_Proteobacteria_Gammaproteobacteria_uncultured_uncultured bacterium_-uncultured bacterium-_-uncultured bacterium-
291	291	8	2	2	0	15	Bacteria	Bacteria_Proteobacteria	Bacteria_Proteobacteria_Gammaproteobacteria	Bacteria_Proteobacteria_Gammaproteobacteria_Pseudomonadales	Bacteria_Proteobacteria_Gammaproteobacteria_Pseudomonadales_Pseudomonadaceae	Bacteria_Proteobacteria_Gammaproteobacteria_Pseudomonadales_Pseudomonadaceae_Pseudomonas	Bacteria_Proteobacteria_Gammaproteobacteria_Pseudomonadales_Pseudomonadaceae_Pseudomonas_Pseudomonas sp. ElOx 5
292	292	8	2	3	0	2	Bacteria	Bacteria_Proteobacteria	Bacteria_Proteobacteria_Gammaproteobacteria	Bacteria_Proteobacteria_Gammaproteobacteria_Alteromonadales	Bacteria_Proteobacteria_Gammaproteobacteria_Alteromonadales_Shewanellaceae	Bacteria_Proteobacteria_Gammaproteobacteria_Alteromonadales_Shewanellaceae_Psychrobium	Bacteria_Proteobacteria_Gammaproteobacteria_Alteromonadales_Shewanellaceae_Psychrobium_uncultured bacterium
293	293	8	0	0	0	3	Bacteria	Bacteria_Bacteroidetes	Bacteria_Bacteroidetes_Bacteroidia	Bacteria_Bacteroidetes_Bacteroidia_Cytophagales	Bacteria_Bacteroidetes_Bacteroidia_Cytophagales_Cyclobacteriaceae	Bacteria_Bacteroidetes_Bacteroidia_Cytophagales_Cyclobacteriaceae_Algoriphagus	Bacteria_Bacteroidetes_Bacteroidia_Cytophagales_Cyclobacteriaceae_Algoriphagus_Algoriphagus sp. A40
294	294	8	4	2	0	0	Bacteria	Bacteria_Proteobacteria	Bacteria_Proteobacteria_Gammaproteobacteria	Bacteria_Proteobacteria_Gammaproteobacteria_Immundisolibacterales	Bacteria_Proteobacteria_Gammaproteobacteria_Immundisolibacterales_Immundisolibacteraceae	Bacteria_Proteobacteria_Gammaproteobacteria_Immundisolibacterales_Immundisolibacteraceae_uncultured	Bacteria_Proteobacteria_Gammaproteobacteria_Immundisolibacterales_Immundisolibacteraceae_uncultured_uncultured gamma proteobacterium
295	295	8	0	69	0	0	Bacteria	Bacteria_Proteobacteria	Bacteria_Proteobacteria_Gammaproteobacteria	Bacteria_Proteobacteria_Gammaproteobacteria_Pseudomonadales	Bacteria_Proteobacteria_Gammaproteobacteria_Pseudomonadales_Pseudomonadaceae	Bacteria_Proteobacteria_Gammaproteobacteria_Pseudomonadales_Pseudomonadaceae_Pseudomonas	Bacteria_Proteobacteria_Gammaproteobacteria_Pseudomonadales_Pseudomonadaceae_Pseudomonas_Pseudomonas sp. Hsa.28
296	296	8	0	2	40	14	Eukaryota	Eukaryota_SAR	Eukaryota_SAR_Stramenopiles	Eukaryota_SAR_Stramenopiles_Placididea	Eukaryota_SAR_Stramenopiles_Placididea_Suigetsumonas	Eukaryota_SAR_Stramenopiles_Placididea_Suigetsumonas_-Suigetsumonas-	Eukaryota_SAR_Stramenopiles_Placididea_Suigetsumonas_-Suigetsumonas-_-Suigetsumonas-
297	297	8	0	1	0	0	Bacteria	Bacteria_Proteobacteria	Bacteria_Proteobacteria_Gammaproteobacteria	Bacteria_Proteobacteria_Gammaproteobacteria_Xanthomonadales	Bacteria_Proteobacteria_Gammaproteobacteria_Xanthomonadales_Rhodanobacteraceae	Bacteria_Proteobacteria_Gammaproteobacteria_Xanthomonadales_Rhodanobacteraceae_Dokdonella	Bacteria_Proteobacteria_Gammaproteobacteria_Xanthomonadales_Rhodanobacteraceae_Dokdonella_uncultured bacterium
298	298	8	2	4	5	9	Bacteria	Bacteria_Proteobacteria	Bacteria_Proteobacteria_Gammaproteobacteria	Bacteria_Proteobacteria_Gammaproteobacteria_Betaproteobacteriales	Bacteria_Proteobacteria_Gammaproteobacteria_Betaproteobacteriales_Burkholderiaceae	Bacteria_Proteobacteria_Gammaproteobacteria_Betaproteobacteriales_Burkholderiaceae_Variovorax	Bacteria_Proteobacteria_Gammaproteobacteria_Betaproteobacteriales_Burkholderiaceae_Variovorax_metagenome
299	299	8	0	0	0	2	Bacteria	Bacteria_Bacteroidetes	Bacteria_Bacteroidetes_Bacteroidia	Bacteria_Bacteroidetes_Bacteroidia_Flavobacteriales	Bacteria_Bacteroidetes_Bacteroidia_Flavobacteriales_Cryomorphaceae	Bacteria_Bacteroidetes_Bacteroidia_Flavobacteriales_Cryomorphaceae_uncultured	Bacteria_Bacteroidetes_Bacteroidia_Flavobacteriales_Cryomorphaceae_uncultured_uncultured bacterium
300	300	8	0	0	0	2	Bacteria	Bacteria_Bacteroidetes	Bacteria_Bacteroidetes_Bacteroidia	Bacteria_Bacteroidetes_Bacteroidia_Flavobacteriales	Bacteria_Bacteroidetes_Bacteroidia_Flavobacteriales_Cryomorphaceae	Bacteria_Bacteroidetes_Bacteroidia_Flavobacteriales_Cryomorphaceae_NS10 marine group	Bacteria_Bacteroidetes_Bacteroidia_Flavobacteriales_Cryomorphaceae_NS10 marine group_uncultured Flavobacteriia bacterium
301	301	8	0	1	4	1	Bacteria	Bacteria_Bacteroidetes	Bacteria_Bacteroidetes_Bacteroidia	Bacteria_Bacteroidetes_Bacteroidia_Flavobacteriales	Bacteria_Bacteroidetes_Bacteroidia_Flavobacteriales_Flavobacteriaceae	Bacteria_Bacteroidetes_Bacteroidia_Flavobacteriales_Flavobacteriaceae_NS5 marine group	Bacteria_Bacteroidetes_Bacteroidia_Flavobacteriales_Flavobacteriaceae_NS5 marine group_marine metagenome
302	302	8	6	3	4	3	Eukaryota	Eukaryota_SAR	Eukaryota_SAR_Stramenopiles	Eukaryota_SAR_Stramenopiles_Ochrophyta	Eukaryota_SAR_Stramenopiles_Ochrophyta_Chrysophyceae	Eukaryota_SAR_Stramenopiles_Ochrophyta_Chrysophyceae_Ochromonadales	Eukaryota_SAR_Stramenopiles_Ochrophyta_Chrysophyceae_Ochromonadales_Paraphysomonas
303	303	8	2	3	0	1	Bacteria	Bacteria_Proteobacteria	Bacteria_Proteobacteria_Deltaproteobacteria	Bacteria_Proteobacteria_Deltaproteobacteria_Desulfobacterales	Bacteria_Proteobacteria_Deltaproteobacteria_Desulfobacterales_Desulfobulbaceae	Bacteria_Proteobacteria_Deltaproteobacteria_Desulfobacterales_Desulfobulbaceae_Desulfocapsa	Bacteria_Proteobacteria_Deltaproteobacteria_Desulfobacterales_Desulfobulbaceae_Desulfocapsa_uncultured bacterium
304	304	8	1	11	7	9	Bacteria	Bacteria_Proteobacteria	Bacteria_Proteobacteria_Gammaproteobacteria	Bacteria_Proteobacteria_Gammaproteobacteria_Betaproteobacteriales	Bacteria_Proteobacteria_Gammaproteobacteria_Betaproteobacteriales_Burkholderiaceae	Bacteria_Proteobacteria_Gammaproteobacteria_Betaproteobacteriales_Burkholderiaceae_Burkholderia-Caballeronia-Paraburkholderia	Bacteria_Proteobacteria_Gammaproteobacteria_Betaproteobacteriales_Burkholderiaceae_Burkholderia-Caballeronia-Paraburkholderia_Paraburkholderia tropica
305	305	8	10	0	0	4	Bacteria	Bacteria_Proteobacteria	Bacteria_Proteobacteria_Gammaproteobacteria	Bacteria_Proteobacteria_Gammaproteobacteria_Oceanospirillales	Bacteria_Proteobacteria_Gammaproteobacteria_Oceanospirillales_Pseudohongiellaceae	Bacteria_Proteobacteria_Gammaproteobacteria_Oceanospirillales_Pseudohongiellaceae_Pseudohongiella	Bacteria_Proteobacteria_Gammaproteobacteria_Oceanospirillales_Pseudohongiellaceae_Pseudohongiella_uncultured Cellvibrio sp.
306	306	8	7	4	8	4	Bacteria	Bacteria_Proteobacteria	Bacteria_Proteobacteria_Gammaproteobacteria	Bacteria_Proteobacteria_Gammaproteobacteria_Pseudomonadales	Bacteria_Proteobacteria_Gammaproteobacteria_Pseudomonadales_Moraxellaceae	Bacteria_Proteobacteria_Gammaproteobacteria_Pseudomonadales_Moraxellaceae_Acinetobacter	Bacteria_Proteobacteria_Gammaproteobacteria_Pseudomonadales_Moraxellaceae_Acinetobacter_Acinetobacter lwoffii
307	307	8	1	6	1	0	Bacteria	Bacteria_Proteobacteria	Bacteria_Proteobacteria_Gammaproteobacteria	Bacteria_Proteobacteria_Gammaproteobacteria_Pasteurellales	Bacteria_Proteobacteria_Gammaproteobacteria_Pasteurellales_Pasteurellaceae	Bacteria_Proteobacteria_Gammaproteobacteria_Pasteurellales_Pasteurellaceae_Haemophilus	Bacteria_Proteobacteria_Gammaproteobacteria_Pasteurellales_Pasteurellaceae_Haemophilus_Haemophilus sp. oral clone ASCB01
308	308	8	0	0	0	0	Bacteria	Bacteria_Epsilonbacteraeota	Bacteria_Epsilonbacteraeota_Campylobacteria	Bacteria_Epsilonbacteraeota_Campylobacteria_Campylobacterales	Bacteria_Epsilonbacteraeota_Campylobacteria_Campylobacterales_Thiovulaceae	Bacteria_Epsilonbacteraeota_Campylobacteria_Campylobacterales_Thiovulaceae_Sulfurimonas	Bacteria_Epsilonbacteraeota_Campylobacteria_Campylobacterales_Thiovulaceae_Sulfurimonas_uncultured prokaryote
309	309	8	10	0	0	0	Bacteria	Bacteria_Proteobacteria	Bacteria_Proteobacteria_Gammaproteobacteria	Bacteria_Proteobacteria_Gammaproteobacteria_Betaproteobacteriales	Bacteria_Proteobacteria_Gammaproteobacteria_Betaproteobacteriales_Sulfuricellaceae	Bacteria_Proteobacteria_Gammaproteobacteria_Betaproteobacteriales_Sulfuricellaceae_Sulfuriferula	Bacteria_Proteobacteria_Gammaproteobacteria_Betaproteobacteriales_Sulfuricellaceae_Sulfuriferula_uncultured bacterium
310	310	8	0	0	0	0	Bacteria	Bacteria_Proteobacteria	Bacteria_Proteobacteria_Gammaproteobacteria	Bacteria_Proteobacteria_Gammaproteobacteria_Chromatiales	Bacteria_Proteobacteria_Gammaproteobacteria_Chromatiales_Sedimenticolaceae	Bacteria_Proteobacteria_Gammaproteobacteria_Chromatiales_Sedimenticolaceae_uncultured	Bacteria_Proteobacteria_Gammaproteobacteria_Chromatiales_Sedimenticolaceae_uncultured_gamma proteobacterium endosymbiont of Lamellibrachia satsuma
311	311	8	46	11	19	4	Bacteria	Bacteria_Proteobacteria	Bacteria_Proteobacteria_Gammaproteobacteria	Bacteria_Proteobacteria_Gammaproteobacteria_Betaproteobacteriales	Bacteria_Proteobacteria_Gammaproteobacteria_Betaproteobacteriales_Burkholderiaceae	Bacteria_Proteobacteria_Gammaproteobacteria_Betaproteobacteriales_Burkholderiaceae_Curvibacter	Bacteria_Proteobacteria_Gammaproteobacteria_Betaproteobacteriales_Burkholderiaceae_Curvibacter_Curvibacter sp. PAE-UM
312	312	8	9	4	0	1	Bacteria	Bacteria_Proteobacteria	Bacteria_Proteobacteria_Gammaproteobacteria	Bacteria_Proteobacteria_Gammaproteobacteria_Oceanospirillales	Bacteria_Proteobacteria_Gammaproteobacteria_Oceanospirillales_Halomonadaceae	Bacteria_Proteobacteria_Gammaproteobacteria_Oceanospirillales_Halomonadaceae_Halomonas	Bacteria_Proteobacteria_Gammaproteobacteria_Oceanospirillales_Halomonadaceae_Halomonas_Halomonas zincidurans B6
313	313	8	0	0	0	0	Bacteria	Bacteria_Zixibacteria	Bacteria_Zixibacteria_bioreactor metagenome	Bacteria_Zixibacteria_bioreactor metagenome_-bioreactor metagenome-	Bacteria_Zixibacteria_bioreactor metagenome_-bioreactor metagenome-_-bioreactor metagenome-	Bacteria_Zixibacteria_bioreactor metagenome_-bioreactor metagenome-_-bioreactor metagenome-_-bioreactor metagenome-	Bacteria_Zixibacteria_bioreactor metagenome_-bioreactor metagenome-_-bioreactor metagenome-_-bioreactor metagenome-_-bioreactor metagenome-
314	314	8	5	2	0	0	Bacteria	Bacteria_Proteobacteria	Bacteria_Proteobacteria_Gammaproteobacteria	Bacteria_Proteobacteria_Gammaproteobacteria_Alteromonadales	Bacteria_Proteobacteria_Gammaproteobacteria_Alteromonadales_Psychromonadaceae	Bacteria_Proteobacteria_Gammaproteobacteria_Alteromonadales_Psychromonadaceae_Psychromonas	Bacteria_Proteobacteria_Gammaproteobacteria_Alteromonadales_Psychromonadaceae_Psychromonas_Psychromonas ingrahamii 37
315	315	7	0	0	1	5	Bacteria	Bacteria_Bacteroidetes	Bacteria_Bacteroidetes_Bacteroidia	Bacteria_Bacteroidetes_Bacteroidia_Flavobacteriales	Bacteria_Bacteroidetes_Bacteroidia_Flavobacteriales_Flavobacteriaceae	Bacteria_Bacteroidetes_Bacteroidia_Flavobacteriales_Flavobacteriaceae_Algitalea	Bacteria_Bacteroidetes_Bacteroidia_Flavobacteriales_Flavobacteriaceae_Algitalea_Aquimarina agarilytica ZC1
316	316	7	3	2	0	0	Bacteria	Bacteria_Proteobacteria	Bacteria_Proteobacteria_Gammaproteobacteria	Bacteria_Proteobacteria_Gammaproteobacteria_Alteromonadales	Bacteria_Proteobacteria_Gammaproteobacteria_Alteromonadales_Shewanellaceae	Bacteria_Proteobacteria_Gammaproteobacteria_Alteromonadales_Shewanellaceae_Ferrimonas	Bacteria_Proteobacteria_Gammaproteobacteria_Alteromonadales_Shewanellaceae_Ferrimonas_Ferrimonas balearica DSM 9799
317	317	7	2	0	0	1	Bacteria	Bacteria_Bacteroidetes	Bacteria_Bacteroidetes_Bacteroidia	Bacteria_Bacteroidetes_Bacteroidia_Cytophagales	Bacteria_Bacteroidetes_Bacteroidia_Cytophagales_Cyclobacteriaceae	Bacteria_Bacteroidetes_Bacteroidia_Cytophagales_Cyclobacteriaceae_Algoriphagus	Bacteria_Bacteroidetes_Bacteroidia_Cytophagales_Cyclobacteriaceae_Algoriphagus_Algoriphagus sp. CNU007
318	318	7	0	0	0	0	Bacteria	Bacteria_Proteobacteria	Bacteria_Proteobacteria_Gammaproteobacteria	Bacteria_Proteobacteria_Gammaproteobacteria_Methylococcales	Bacteria_Proteobacteria_Gammaproteobacteria_Methylococcales_Methylomonaceae	Bacteria_Proteobacteria_Gammaproteobacteria_Methylococcales_Methylomonaceae_Methylomicrobium	Bacteria_Proteobacteria_Gammaproteobacteria_Methylococcales_Methylomonaceae_Methylomicrobium_uncultured gamma proteobacterium
319	319	7	0	0	0	1	Bacteria	Bacteria_Proteobacteria	Bacteria_Proteobacteria_Gammaproteobacteria	Bacteria_Proteobacteria_Gammaproteobacteria_Pseudomonadales	Bacteria_Proteobacteria_Gammaproteobacteria_Pseudomonadales_Pseudomonadaceae	Bacteria_Proteobacteria_Gammaproteobacteria_Pseudomonadales_Pseudomonadaceae_Pseudomonas	Bacteria_Proteobacteria_Gammaproteobacteria_Pseudomonadales_Pseudomonadaceae_Pseudomonas_Pseudomonas fluorescens
320	320	7	10	1	0	0	Bacteria	Bacteria_Proteobacteria	Bacteria_Proteobacteria_Gammaproteobacteria	Bacteria_Proteobacteria_Gammaproteobacteria_Betaproteobacteriales	Bacteria_Proteobacteria_Gammaproteobacteria_Betaproteobacteriales_Sulfuricellaceae	Bacteria_Proteobacteria_Gammaproteobacteria_Betaproteobacteriales_Sulfuricellaceae_-Sulfuricellaceae-	Bacteria_Proteobacteria_Gammaproteobacteria_Betaproteobacteriales_Sulfuricellaceae_-Sulfuricellaceae-_-Sulfuricellaceae-
321	321	7	26	1	0	2	Bacteria	Bacteria_Proteobacteria	Bacteria_Proteobacteria_Gammaproteobacteria	Bacteria_Proteobacteria_Gammaproteobacteria_Betaproteobacteriales	Bacteria_Proteobacteria_Gammaproteobacteria_Betaproteobacteriales_Gallionellaceae	Bacteria_Proteobacteria_Gammaproteobacteria_Betaproteobacteriales_Gallionellaceae_Gallionella	Bacteria_Proteobacteria_Gammaproteobacteria_Betaproteobacteriales_Gallionellaceae_Gallionella_Candidatus Gallionella acididurans
322	322	7	29	5	3	3	Bacteria	Bacteria_Proteobacteria	Bacteria_Proteobacteria_Deltaproteobacteria	Bacteria_Proteobacteria_Deltaproteobacteria_-Deltaproteobacteria-	Bacteria_Proteobacteria_Deltaproteobacteria_-Deltaproteobacteria-_-Deltaproteobacteria-	Bacteria_Proteobacteria_Deltaproteobacteria_-Deltaproteobacteria-_-Deltaproteobacteria-_-Deltaproteobacteria-	Bacteria_Proteobacteria_Deltaproteobacteria_-Deltaproteobacteria-_-Deltaproteobacteria-_-Deltaproteobacteria-_-Deltaproteobacteria-
323	323	7	2	0	0	0	Bacteria	Bacteria_Epsilonbacteraeota	Bacteria_Epsilonbacteraeota_Campylobacteria	Bacteria_Epsilonbacteraeota_Campylobacteria_Campylobacterales	Bacteria_Epsilonbacteraeota_Campylobacteria_Campylobacterales_Thiovulaceae	Bacteria_Epsilonbacteraeota_Campylobacteria_Campylobacterales_Thiovulaceae_Sulfurimonas	Bacteria_Epsilonbacteraeota_Campylobacteria_Campylobacterales_Thiovulaceae_Sulfurimonas_-Sulfurimonas-
324	324	7	0	0	0	0	Bacteria	Bacteria_Proteobacteria	Bacteria_Proteobacteria_Gammaproteobacteria	Bacteria_Proteobacteria_Gammaproteobacteria_Tenderiales	Bacteria_Proteobacteria_Gammaproteobacteria_Tenderiales_Tenderiaceae	Bacteria_Proteobacteria_Gammaproteobacteria_Tenderiales_Tenderiaceae_Candidatus Tenderia	Bacteria_Proteobacteria_Gammaproteobacteria_Tenderiales_Tenderiaceae_Candidatus Tenderia_uncultured beta proteobacterium
325	325	7	0	2	13	5	Eukaryota	Eukaryota_SAR	Eukaryota_SAR_Rhizaria	Eukaryota_SAR_Rhizaria_Retaria	Eukaryota_SAR_Rhizaria_Retaria_Foraminifera	Eukaryota_SAR_Rhizaria_Retaria_Foraminifera_Globothalamea	Eukaryota_SAR_Rhizaria_Retaria_Foraminifera_Globothalamea_Rotaliida
326	326	7	7	4	0	0	Bacteria	Bacteria_Proteobacteria	Bacteria_Proteobacteria_Gammaproteobacteria	Bacteria_Proteobacteria_Gammaproteobacteria_Cellvibrionales	Bacteria_Proteobacteria_Gammaproteobacteria_Cellvibrionales_Halieaceae	Bacteria_Proteobacteria_Gammaproteobacteria_Cellvibrionales_Halieaceae_Halioglobus	Bacteria_Proteobacteria_Gammaproteobacteria_Cellvibrionales_Halieaceae_Halioglobus_bacterium enrichment culture clone 71
327	327	7	0	0	0	0	Bacteria	Bacteria_Patescibacteria	Bacteria_Patescibacteria_Gracilibacteria	Bacteria_Patescibacteria_Gracilibacteria_JGI 0000069-P22	Bacteria_Patescibacteria_Gracilibacteria_JGI 0000069-P22_unidentified proteobacterium	Bacteria_Patescibacteria_Gracilibacteria_JGI 0000069-P22_unidentified proteobacterium_-unidentified proteobacterium-	Bacteria_Patescibacteria_Gracilibacteria_JGI 0000069-P22_unidentified proteobacterium_-unidentified proteobacterium-_-unidentified proteobacterium-
328	328	7	0	0	0	0	Bacteria	Bacteria_Proteobacteria	Bacteria_Proteobacteria_Gammaproteobacteria	Bacteria_Proteobacteria_Gammaproteobacteria_Xanthomonadales	Bacteria_Proteobacteria_Gammaproteobacteria_Xanthomonadales_Xanthomonadaceae	Bacteria_Proteobacteria_Gammaproteobacteria_Xanthomonadales_Xanthomonadaceae_Silanimonas	Bacteria_Proteobacteria_Gammaproteobacteria_Xanthomonadales_Xanthomonadaceae_Silanimonas_uncultured bacterium
329	329	7	2	1	1	2	Bacteria	Bacteria_Firmicutes	Bacteria_Firmicutes_Bacilli	Bacteria_Firmicutes_Bacilli_Lactobacillales	Bacteria_Firmicutes_Bacilli_Lactobacillales_Streptococcaceae	Bacteria_Firmicutes_Bacilli_Lactobacillales_Streptococcaceae_Streptococcus	Bacteria_Firmicutes_Bacilli_Lactobacillales_Streptococcaceae_Streptococcus_Streptococcus pneumoniae SPN061370
330	330	7	0	0	0	1	Bacteria	Bacteria_Bacteroidetes	Bacteria_Bacteroidetes_Bacteroidia	Bacteria_Bacteroidetes_Bacteroidia_Flavobacteriales	Bacteria_Bacteroidetes_Bacteroidia_Flavobacteriales_Flavobacteriaceae	Bacteria_Bacteroidetes_Bacteroidia_Flavobacteriales_Flavobacteriaceae_Arcticiflavibacter	Bacteria_Bacteroidetes_Bacteroidia_Flavobacteriales_Flavobacteriaceae_Arcticiflavibacter_Formosa sp. Hel1_31_208
331	331	7	0	0	0	5	Bacteria	Bacteria_Proteobacteria	Bacteria_Proteobacteria_Gammaproteobacteria	Bacteria_Proteobacteria_Gammaproteobacteria_Betaproteobacteriales	Bacteria_Proteobacteria_Gammaproteobacteria_Betaproteobacteriales_Burkholderiaceae	Bacteria_Proteobacteria_Gammaproteobacteria_Betaproteobacteriales_Burkholderiaceae_Hydrogenophaga	Bacteria_Proteobacteria_Gammaproteobacteria_Betaproteobacteriales_Burkholderiaceae_Hydrogenophaga_uncultured bacterium mle1-6
332	332	7	0	0	0	0	Bacteria	Bacteria_Patescibacteria	Bacteria_Patescibacteria_Gracilibacteria	Bacteria_Patescibacteria_Gracilibacteria_JGI 0000069-P22	Bacteria_Patescibacteria_Gracilibacteria_JGI 0000069-P22_Gracilibacteria bacterium canine oral taxon 364	Bacteria_Patescibacteria_Gracilibacteria_JGI 0000069-P22_Gracilibacteria bacterium canine oral taxon 364_-Gracilibacteria bacterium canine oral taxon 364-	Bacteria_Patescibacteria_Gracilibacteria_JGI 0000069-P22_Gracilibacteria bacterium canine oral taxon 364_-Gracilibacteria bacterium canine oral taxon 364-_-Gracilibacteria bacterium canine oral taxon 364-
333	333	7	5	1	0	0	Bacteria	Bacteria_Proteobacteria	Bacteria_Proteobacteria_Gammaproteobacteria	Bacteria_Proteobacteria_Gammaproteobacteria_Betaproteobacteriales	Bacteria_Proteobacteria_Gammaproteobacteria_Betaproteobacteriales_Gallionellaceae	Bacteria_Proteobacteria_Gammaproteobacteria_Betaproteobacteriales_Gallionellaceae_Gallionella	Bacteria_Proteobacteria_Gammaproteobacteria_Betaproteobacteriales_Gallionellaceae_Gallionella_Gallionellales bacterium GWA2_54_124
334	334	7	0	0	2	1	Bacteria	Bacteria_Proteobacteria	Bacteria_Proteobacteria_Alphaproteobacteria	Bacteria_Proteobacteria_Alphaproteobacteria_Rhodobacterales	Bacteria_Proteobacteria_Alphaproteobacteria_Rhodobacterales_Rhodobacteraceae	Bacteria_Proteobacteria_Alphaproteobacteria_Rhodobacterales_Rhodobacteraceae_uncultured	Bacteria_Proteobacteria_Alphaproteobacteria_Rhodobacterales_Rhodobacteraceae_uncultured_metagenome
335	335	7	15	8	5	10	Bacteria	Bacteria_Proteobacteria	Bacteria_Proteobacteria_Gammaproteobacteria	Bacteria_Proteobacteria_Gammaproteobacteria_Betaproteobacteriales	Bacteria_Proteobacteria_Gammaproteobacteria_Betaproteobacteriales_TRA3-20	Bacteria_Proteobacteria_Gammaproteobacteria_Betaproteobacteriales_TRA3-20_uncultured bacterium	Bacteria_Proteobacteria_Gammaproteobacteria_Betaproteobacteriales_TRA3-20_uncultured bacterium_-uncultured bacterium-
336	336	7	2	0	3	2	Bacteria	Bacteria_Proteobacteria	Bacteria_Proteobacteria_Alphaproteobacteria	Bacteria_Proteobacteria_Alphaproteobacteria_Rhodobacterales	Bacteria_Proteobacteria_Alphaproteobacteria_Rhodobacterales_Rhodobacteraceae	Bacteria_Proteobacteria_Alphaproteobacteria_Rhodobacterales_Rhodobacteraceae_Rhodobacter	Bacteria_Proteobacteria_Alphaproteobacteria_Rhodobacterales_Rhodobacteraceae_Rhodobacter_uncultured bacterium
337	337	7	0	0	0	0	Bacteria	Bacteria_Epsilonbacteraeota	Bacteria_Epsilonbacteraeota_Campylobacteria	Bacteria_Epsilonbacteraeota_Campylobacteria_Campylobacterales	Bacteria_Epsilonbacteraeota_Campylobacteria_Campylobacterales_Thiovulaceae	Bacteria_Epsilonbacteraeota_Campylobacteria_Campylobacterales_Thiovulaceae_Sulfuricurvum	Bacteria_Epsilonbacteraeota_Campylobacteria_Campylobacterales_Thiovulaceae_Sulfuricurvum_uncultured Epsilonproteobacteria bacterium
338	338	6	0	0	0	0	Bacteria	Bacteria_Epsilonbacteraeota	Bacteria_Epsilonbacteraeota_Campylobacteria	Bacteria_Epsilonbacteraeota_Campylobacteria_Campylobacterales	Bacteria_Epsilonbacteraeota_Campylobacteria_Campylobacterales_Sulfurovaceae	Bacteria_Epsilonbacteraeota_Campylobacteria_Campylobacterales_Sulfurovaceae_Sulfurovum	Bacteria_Epsilonbacteraeota_Campylobacteria_Campylobacterales_Sulfurovaceae_Sulfurovum_epibiont metagenome
339	339	6	0	12	5	6	Bacteria	Bacteria_Proteobacteria	Bacteria_Proteobacteria_Gammaproteobacteria	Bacteria_Proteobacteria_Gammaproteobacteria_B2M28	Bacteria_Proteobacteria_Gammaproteobacteria_B2M28_uncultured bacterium	Bacteria_Proteobacteria_Gammaproteobacteria_B2M28_uncultured bacterium_-uncultured bacterium-	Bacteria_Proteobacteria_Gammaproteobacteria_B2M28_uncultured bacterium_-uncultured bacterium-_-uncultured bacterium-
340	340	6	0	0	0	0	Bacteria	Bacteria_Epsilonbacteraeota	Bacteria_Epsilonbacteraeota_Campylobacteria	Bacteria_Epsilonbacteraeota_Campylobacteria_Campylobacterales	Bacteria_Epsilonbacteraeota_Campylobacteria_Campylobacterales_Campylobacteraceae	Bacteria_Epsilonbacteraeota_Campylobacteria_Campylobacterales_Campylobacteraceae_Campylobacter	Bacteria_Epsilonbacteraeota_Campylobacteria_Campylobacterales_Campylobacteraceae_Campylobacter_Campylobacter sp. RM6137
341	341	6	0	0	0	0	Bacteria	Bacteria_Bacteroidetes	Bacteria_Bacteroidetes_Bacteroidia	Bacteria_Bacteroidetes_Bacteroidia_Sphingobacteriales	Bacteria_Bacteroidetes_Bacteroidia_Sphingobacteriales_ST-12K33	Bacteria_Bacteroidetes_Bacteroidia_Sphingobacteriales_ST-12K33_uncultured Cytophagales bacterium	Bacteria_Bacteroidetes_Bacteroidia_Sphingobacteriales_ST-12K33_uncultured Cytophagales bacterium_-uncultured Cytophagales bacterium-
342	342	6	2	7	4	7	Bacteria	Bacteria_Proteobacteria	Bacteria_Proteobacteria_Gammaproteobacteria	Bacteria_Proteobacteria_Gammaproteobacteria_Betaproteobacteriales	Bacteria_Proteobacteria_Gammaproteobacteria_Betaproteobacteriales_Methylophilaceae	Bacteria_Proteobacteria_Gammaproteobacteria_Betaproteobacteriales_Methylophilaceae_Methylobacillus	Bacteria_Proteobacteria_Gammaproteobacteria_Betaproteobacteriales_Methylophilaceae_Methylobacillus_uncultured bacterium
343	343	6	23	11	36	5	Bacteria	Bacteria_Proteobacteria	Bacteria_Proteobacteria_Gammaproteobacteria	Bacteria_Proteobacteria_Gammaproteobacteria_Betaproteobacteriales	Bacteria_Proteobacteria_Gammaproteobacteria_Betaproteobacteriales_Burkholderiaceae	Bacteria_Proteobacteria_Gammaproteobacteria_Betaproteobacteriales_Burkholderiaceae_Limnohabitans	Bacteria_Proteobacteria_Gammaproteobacteria_Betaproteobacteriales_Burkholderiaceae_Limnohabitans_uncultured bacterium
344	344	6	0	1	0	0	Bacteria	Bacteria_Proteobacteria	Bacteria_Proteobacteria_Alphaproteobacteria	Bacteria_Proteobacteria_Alphaproteobacteria_Rhodobacterales	Bacteria_Proteobacteria_Alphaproteobacteria_Rhodobacterales_Rhodobacteraceae	Bacteria_Proteobacteria_Alphaproteobacteria_Rhodobacterales_Rhodobacteraceae_Halovulum	Bacteria_Proteobacteria_Alphaproteobacteria_Rhodobacterales_Rhodobacteraceae_Halovulum_uncultured alpha proteobacterium
345	345	6	0	0	0	0	Bacteria	Bacteria_Patescibacteria	Bacteria_Patescibacteria_Gracilibacteria	Bacteria_Patescibacteria_Gracilibacteria_JGI 0000069-P22	Bacteria_Patescibacteria_Gracilibacteria_JGI 0000069-P22_uncultured Epsilonproteobacteria bacterium	Bacteria_Patescibacteria_Gracilibacteria_JGI 0000069-P22_uncultured Epsilonproteobacteria bacterium_-uncultured Epsilonproteobacteria bacterium-	Bacteria_Patescibacteria_Gracilibacteria_JGI 0000069-P22_uncultured Epsilonproteobacteria bacterium_-uncultured Epsilonproteobacteria bacterium-_-uncultured Epsilonproteobacteria bacterium-
346	346	6	0	0	0	0	Bacteria	Bacteria_Proteobacteria	Bacteria_Proteobacteria_Gammaproteobacteria	Bacteria_Proteobacteria_Gammaproteobacteria_Alteromonadales	Bacteria_Proteobacteria_Gammaproteobacteria_Alteromonadales_Alteromonadaceae	Bacteria_Proteobacteria_Gammaproteobacteria_Alteromonadales_Alteromonadaceae_Rheinheimera	Bacteria_Proteobacteria_Gammaproteobacteria_Alteromonadales_Alteromonadaceae_Rheinheimera_-Rheinheimera-
347	347	6	0	0	0	0	Bacteria	Bacteria_Proteobacteria	Bacteria_Proteobacteria_Gammaproteobacteria	Bacteria_Proteobacteria_Gammaproteobacteria_Alteromonadales	Bacteria_Proteobacteria_Gammaproteobacteria_Alteromonadales_Pseudoalteromonadaceae	Bacteria_Proteobacteria_Gammaproteobacteria_Alteromonadales_Pseudoalteromonadaceae_Pseudoalteromonas	Bacteria_Proteobacteria_Gammaproteobacteria_Alteromonadales_Pseudoalteromonadaceae_Pseudoalteromonas_uncultured bacterium
348	348	6	25	2	5	3	Bacteria	Bacteria_Chloroflexi	Bacteria_Chloroflexi_Anaerolineae	Bacteria_Chloroflexi_Anaerolineae_Anaerolineales	Bacteria_Chloroflexi_Anaerolineae_Anaerolineales_Anaerolineaceae	Bacteria_Chloroflexi_Anaerolineae_Anaerolineales_Anaerolineaceae_uncultured	Bacteria_Chloroflexi_Anaerolineae_Anaerolineales_Anaerolineaceae_uncultured_uncultured bacterium
349	349	6	2	0	124	2	Bacteria	Bacteria_Proteobacteria	Bacteria_Proteobacteria_Alphaproteobacteria	Bacteria_Proteobacteria_Alphaproteobacteria_Sphingomonadales	Bacteria_Proteobacteria_Alphaproteobacteria_Sphingomonadales_Sphingomonadaceae	Bacteria_Proteobacteria_Alphaproteobacteria_Sphingomonadales_Sphingomonadaceae_Novosphingobium	Bacteria_Proteobacteria_Alphaproteobacteria_Sphingomonadales_Sphingomonadaceae_Novosphingobium_-Novosphingobium-
350	350	6	0	7	0	0	Bacteria	Bacteria_Proteobacteria	Bacteria_Proteobacteria_Gammaproteobacteria	Bacteria_Proteobacteria_Gammaproteobacteria_Pseudomonadales	Bacteria_Proteobacteria_Gammaproteobacteria_Pseudomonadales_Pseudomonadaceae	Bacteria_Proteobacteria_Gammaproteobacteria_Pseudomonadales_Pseudomonadaceae_Pseudomonas	Bacteria_Proteobacteria_Gammaproteobacteria_Pseudomonadales_Pseudomonadaceae_Pseudomonas_Pseudomonas syringae pv. actinidiae ICMP 19102
351	351	6	7	10	10	9	Bacteria	Bacteria_Cyanobacteria	Bacteria_Cyanobacteria_Oxyphotobacteria	Bacteria_Cyanobacteria_Oxyphotobacteria_Chloroplast	Bacteria_Cyanobacteria_Oxyphotobacteria_Chloroplast_Azolla filiculoides	Bacteria_Cyanobacteria_Oxyphotobacteria_Chloroplast_Azolla filiculoides_-Azolla filiculoides-	Bacteria_Cyanobacteria_Oxyphotobacteria_Chloroplast_Azolla filiculoides_-Azolla filiculoides-_-Azolla filiculoides-
352	352	6	1	1	5	2	Bacteria	Bacteria_Bacteroidetes	Bacteria_Bacteroidetes_Bacteroidia	Bacteria_Bacteroidetes_Bacteroidia_Flavobacteriales	Bacteria_Bacteroidetes_Bacteroidia_Flavobacteriales_Flavobacteriaceae	Bacteria_Bacteroidetes_Bacteroidia_Flavobacteriales_Flavobacteriaceae_Polaribacter	Bacteria_Bacteroidetes_Bacteroidia_Flavobacteriales_Flavobacteriaceae_Polaribacter_uncultured Flavobacteriaceae bacterium
353	353	6	18	1	1	7	Bacteria	Bacteria_Nitrospirae	Bacteria_Nitrospirae_Thermodesulfovibrionia	Bacteria_Nitrospirae_Thermodesulfovibrionia_uncultured	Bacteria_Nitrospirae_Thermodesulfovibrionia_uncultured_uncultured bacterium	Bacteria_Nitrospirae_Thermodesulfovibrionia_uncultured_uncultured bacterium_-uncultured bacterium-	Bacteria_Nitrospirae_Thermodesulfovibrionia_uncultured_uncultured bacterium_-uncultured bacterium-_-uncultured bacterium-
354	354	6	1	0	0	0	Bacteria	Bacteria_Proteobacteria	Bacteria_Proteobacteria_Gammaproteobacteria	Bacteria_Proteobacteria_Gammaproteobacteria_Betaproteobacteriales	Bacteria_Proteobacteria_Gammaproteobacteria_Betaproteobacteriales_Gallionellaceae	Bacteria_Proteobacteria_Gammaproteobacteria_Betaproteobacteriales_Gallionellaceae_Gallionella	Bacteria_Proteobacteria_Gammaproteobacteria_Betaproteobacteriales_Gallionellaceae_Gallionella_uncultured Gallionella sp.
355	355	6	3	1	0	0	Bacteria	Bacteria_Proteobacteria	Bacteria_Proteobacteria_Alphaproteobacteria	Bacteria_Proteobacteria_Alphaproteobacteria_Rickettsiales	Bacteria_Proteobacteria_Alphaproteobacteria_Rickettsiales_Mitochondria	Bacteria_Proteobacteria_Alphaproteobacteria_Rickettsiales_Mitochondria_Sphagnum angustifolium	Bacteria_Proteobacteria_Alphaproteobacteria_Rickettsiales_Mitochondria_Sphagnum angustifolium_-Sphagnum angustifolium-
356	356	6	3	2	7	8	Bacteria	Bacteria_Firmicutes	Bacteria_Firmicutes_Bacilli	Bacteria_Firmicutes_Bacilli_-Bacilli-	Bacteria_Firmicutes_Bacilli_-Bacilli-_-Bacilli-	Bacteria_Firmicutes_Bacilli_-Bacilli-_-Bacilli-_-Bacilli-	Bacteria_Firmicutes_Bacilli_-Bacilli-_-Bacilli-_-Bacilli-_-Bacilli-
357	357	6	5	0	3	4	Bacteria	Bacteria_Firmicutes	Bacteria_Firmicutes_Bacilli	Bacteria_Firmicutes_Bacilli_Bacillales	Bacteria_Firmicutes_Bacilli_Bacillales_Paenibacillaceae	Bacteria_Firmicutes_Bacilli_Bacillales_Paenibacillaceae_Paenibacillus	Bacteria_Firmicutes_Bacilli_Bacillales_Paenibacillaceae_Paenibacillus_Paenibacillus sp. SKU 11
358	358	6	0	0	0	0	Bacteria	Bacteria_Proteobacteria	Bacteria_Proteobacteria_Alphaproteobacteria	Bacteria_Proteobacteria_Alphaproteobacteria_Sphingomonadales	Bacteria_Proteobacteria_Alphaproteobacteria_Sphingomonadales_Sphingomonadaceae	Bacteria_Proteobacteria_Alphaproteobacteria_Sphingomonadales_Sphingomonadaceae_Altererythrobacter	Bacteria_Proteobacteria_Alphaproteobacteria_Sphingomonadales_Sphingomonadaceae_Altererythrobacter_Altererythrobacter sp.
359	359	6	108	0	0	111	Bacteria	Bacteria_Proteobacteria	Bacteria_Proteobacteria_Alphaproteobacteria	Bacteria_Proteobacteria_Alphaproteobacteria_Caulobacterales	Bacteria_Proteobacteria_Alphaproteobacteria_Caulobacterales_Caulobacteraceae	Bacteria_Proteobacteria_Alphaproteobacteria_Caulobacterales_Caulobacteraceae_Phenylobacterium	Bacteria_Proteobacteria_Alphaproteobacteria_Caulobacterales_Caulobacteraceae_Phenylobacterium_uncultured Phenylobacterium sp.
360	360	6	0	0	1	0	Bacteria	Bacteria_Proteobacteria	Bacteria_Proteobacteria_Alphaproteobacteria	Bacteria_Proteobacteria_Alphaproteobacteria_Rhodobacterales	Bacteria_Proteobacteria_Alphaproteobacteria_Rhodobacterales_Rhodobacteraceae	Bacteria_Proteobacteria_Alphaproteobacteria_Rhodobacterales_Rhodobacteraceae_Paracoccus	Bacteria_Proteobacteria_Alphaproteobacteria_Rhodobacterales_Rhodobacteraceae_Paracoccus_-Paracoccus-
361	361	6	90	0	2	24	Bacteria	Bacteria_Proteobacteria	Bacteria_Proteobacteria_Alphaproteobacteria	Bacteria_Proteobacteria_Alphaproteobacteria_Caulobacterales	Bacteria_Proteobacteria_Alphaproteobacteria_Caulobacterales_Caulobacteraceae	Bacteria_Proteobacteria_Alphaproteobacteria_Caulobacterales_Caulobacteraceae_-Caulobacteraceae-	Bacteria_Proteobacteria_Alphaproteobacteria_Caulobacterales_Caulobacteraceae_-Caulobacteraceae-_-Caulobacteraceae-
362	362	6	3	2	8	2	Bacteria	Bacteria_Proteobacteria	Bacteria_Proteobacteria_Gammaproteobacteria	Bacteria_Proteobacteria_Gammaproteobacteria_Betaproteobacteriales	Bacteria_Proteobacteria_Gammaproteobacteria_Betaproteobacteriales_Methylophilaceae	Bacteria_Proteobacteria_Gammaproteobacteria_Betaproteobacteriales_Methylophilaceae_uncultured	Bacteria_Proteobacteria_Gammaproteobacteria_Betaproteobacteriales_Methylophilaceae_uncultured_uncultured bacterium
363	363	6	4	1	3	6	Bacteria	Bacteria_Acidobacteria	Bacteria_Acidobacteria_Subgroup 5	Bacteria_Acidobacteria_Subgroup 5_uncultured Acidobacteria bacterium	Bacteria_Acidobacteria_Subgroup 5_uncultured Acidobacteria bacterium_-uncultured Acidobacteria bacterium-	Bacteria_Acidobacteria_Subgroup 5_uncultured Acidobacteria bacterium_-uncultured Acidobacteria bacterium-_-uncultured Acidobacteria bacterium-	Bacteria_Acidobacteria_Subgroup 5_uncultured Acidobacteria bacterium_-uncultured Acidobacteria bacterium-_-uncultured Acidobacteria bacterium-_-uncultured Acidobacteria bacterium-
364	364	6	0	0	0	0	Bacteria	Bacteria_Bacteroidetes	Bacteria_Bacteroidetes_Bacteroidia	Bacteria_Bacteroidetes_Bacteroidia_Flavobacteriales	Bacteria_Bacteroidetes_Bacteroidia_Flavobacteriales_Flavobacteriaceae	Bacteria_Bacteroidetes_Bacteroidia_Flavobacteriales_Flavobacteriaceae_Myroides	Bacteria_Bacteroidetes_Bacteroidia_Flavobacteriales_Flavobacteriaceae_Myroides_Myroides odoratimimus CCUG 10230
365	365	6	0	0	0	0	Bacteria	Bacteria_Proteobacteria	Bacteria_Proteobacteria_Gammaproteobacteria	Bacteria_Proteobacteria_Gammaproteobacteria_Xanthomonadales	Bacteria_Proteobacteria_Gammaproteobacteria_Xanthomonadales_Xanthomonadaceae	Bacteria_Proteobacteria_Gammaproteobacteria_Xanthomonadales_Xanthomonadaceae_Luteimonas	Bacteria_Proteobacteria_Gammaproteobacteria_Xanthomonadales_Xanthomonadaceae_Luteimonas_Xanthomonas sp. Mitacek01
366	366	6	0	11	286	6	Bacteria	Bacteria_Proteobacteria	Bacteria_Proteobacteria_Gammaproteobacteria	Bacteria_Proteobacteria_Gammaproteobacteria_Betaproteobacteriales	Bacteria_Proteobacteria_Gammaproteobacteria_Betaproteobacteriales_Burkholderiaceae	Bacteria_Proteobacteria_Gammaproteobacteria_Betaproteobacteriales_Burkholderiaceae_Hydrogenophaga	Bacteria_Proteobacteria_Gammaproteobacteria_Betaproteobacteriales_Burkholderiaceae_Hydrogenophaga_Proasellus meridianus
367	367	6	0	0	9	1	Bacteria	Bacteria_Proteobacteria	Bacteria_Proteobacteria_Gammaproteobacteria	Bacteria_Proteobacteria_Gammaproteobacteria_Diplorickettsiales	Bacteria_Proteobacteria_Gammaproteobacteria_Diplorickettsiales_Diplorickettsiaceae	Bacteria_Proteobacteria_Gammaproteobacteria_Diplorickettsiales_Diplorickettsiaceae_Aquicella	Bacteria_Proteobacteria_Gammaproteobacteria_Diplorickettsiales_Diplorickettsiaceae_Aquicella_uncultured bacterium
368	368	6	0	0	0	1	Bacteria	Bacteria_Proteobacteria	Bacteria_Proteobacteria_Gammaproteobacteria	Bacteria_Proteobacteria_Gammaproteobacteria_Legionellales	Bacteria_Proteobacteria_Gammaproteobacteria_Legionellales_Legionellaceae	Bacteria_Proteobacteria_Gammaproteobacteria_Legionellales_Legionellaceae_uncultured	Bacteria_Proteobacteria_Gammaproteobacteria_Legionellales_Legionellaceae_uncultured_uncultured bacterium
369	369	6	11	2	15	7	Bacteria	Bacteria_Proteobacteria	Bacteria_Proteobacteria_Alphaproteobacteria	Bacteria_Proteobacteria_Alphaproteobacteria_Rickettsiales	Bacteria_Proteobacteria_Alphaproteobacteria_Rickettsiales_Mitochondria	Bacteria_Proteobacteria_Alphaproteobacteria_Rickettsiales_Mitochondria_-Mitochondria-	Bacteria_Proteobacteria_Alphaproteobacteria_Rickettsiales_Mitochondria_-Mitochondria-_-Mitochondria-
370	370	6	0	1	0	0	Bacteria	Bacteria_Firmicutes	Bacteria_Firmicutes_Clostridia	Bacteria_Firmicutes_Clostridia_Clostridia Incertae Sedis	Bacteria_Firmicutes_Clostridia_Clostridia Incertae Sedis_Unknown Family	Bacteria_Firmicutes_Clostridia_Clostridia Incertae Sedis_Unknown Family_Candidatus Desulforudis	Bacteria_Firmicutes_Clostridia_Clostridia Incertae Sedis_Unknown Family_Candidatus Desulforudis_uncultured bacterium
371	371	6	1	0	1	5	Bacteria	Bacteria_Proteobacteria	Bacteria_Proteobacteria_Gammaproteobacteria	Bacteria_Proteobacteria_Gammaproteobacteria_Betaproteobacteriales	Bacteria_Proteobacteria_Gammaproteobacteria_Betaproteobacteriales_Burkholderiaceae	Bacteria_Proteobacteria_Gammaproteobacteria_Betaproteobacteriales_Burkholderiaceae_Acidovorax	Bacteria_Proteobacteria_Gammaproteobacteria_Betaproteobacteriales_Burkholderiaceae_Acidovorax_Acidovorax radicis N35
372	372	6	2	12	14	9	Bacteria	Bacteria_Firmicutes	Bacteria_Firmicutes_Clostridia	Bacteria_Firmicutes_Clostridia_Clostridiales	Bacteria_Firmicutes_Clostridia_Clostridiales_Peptococcaceae	Bacteria_Firmicutes_Clostridia_Clostridiales_Peptococcaceae_SCADC1-2-3	Bacteria_Firmicutes_Clostridia_Clostridiales_Peptococcaceae_SCADC1-2-3_terrestrial metagenome
373	373	6	1	0	0	0	Bacteria	Bacteria_Proteobacteria	Bacteria_Proteobacteria_Gammaproteobacteria	Bacteria_Proteobacteria_Gammaproteobacteria_Alteromonadales	Bacteria_Proteobacteria_Gammaproteobacteria_Alteromonadales_Alteromonadaceae	Bacteria_Proteobacteria_Gammaproteobacteria_Alteromonadales_Alteromonadaceae_Rheinheimera	Bacteria_Proteobacteria_Gammaproteobacteria_Alteromonadales_Alteromonadaceae_Rheinheimera_Rheinheimera baltica
374	374	5	4	4	0	2	Bacteria	Bacteria_Proteobacteria	Bacteria_Proteobacteria_Gammaproteobacteria	Bacteria_Proteobacteria_Gammaproteobacteria_Oceanospirillales	Bacteria_Proteobacteria_Gammaproteobacteria_Oceanospirillales_Endozoicomonadaceae	Bacteria_Proteobacteria_Gammaproteobacteria_Oceanospirillales_Endozoicomonadaceae_Endozoicomonas	Bacteria_Proteobacteria_Gammaproteobacteria_Oceanospirillales_Endozoicomonadaceae_Endozoicomonas_Endozoicomonas montiporae CL-33
375	375	5	0	0	0	0	Bacteria	Bacteria_Proteobacteria	Bacteria_Proteobacteria_Gammaproteobacteria	Bacteria_Proteobacteria_Gammaproteobacteria_Xanthomonadales	Bacteria_Proteobacteria_Gammaproteobacteria_Xanthomonadales_Rhodanobacteraceae	Bacteria_Proteobacteria_Gammaproteobacteria_Xanthomonadales_Rhodanobacteraceae_-Rhodanobacteraceae-	Bacteria_Proteobacteria_Gammaproteobacteria_Xanthomonadales_Rhodanobacteraceae_-Rhodanobacteraceae-_-Rhodanobacteraceae-
376	376	5	4	0	0	0	Bacteria	Bacteria_Proteobacteria	Bacteria_Proteobacteria_Gammaproteobacteria	Bacteria_Proteobacteria_Gammaproteobacteria_Thiomicrospirales	Bacteria_Proteobacteria_Gammaproteobacteria_Thiomicrospirales_Thiomicrospiraceae	Bacteria_Proteobacteria_Gammaproteobacteria_Thiomicrospirales_Thiomicrospiraceae_Thiomicrospira	Bacteria_Proteobacteria_Gammaproteobacteria_Thiomicrospirales_Thiomicrospiraceae_Thiomicrospira_-Thiomicrospira-
377	377	5	0	0	0	0	Bacteria	Bacteria_Proteobacteria	Bacteria_Proteobacteria_Gammaproteobacteria	Bacteria_Proteobacteria_Gammaproteobacteria_Alteromonadales	Bacteria_Proteobacteria_Gammaproteobacteria_Alteromonadales_Alteromonadaceae	Bacteria_Proteobacteria_Gammaproteobacteria_Alteromonadales_Alteromonadaceae_Rheinheimera	Bacteria_Proteobacteria_Gammaproteobacteria_Alteromonadales_Alteromonadaceae_Rheinheimera_Rheinheimera sp. SA_1
378	378	5	8	0	237	1	Bacteria	Bacteria_Proteobacteria	Bacteria_Proteobacteria_Alphaproteobacteria	Bacteria_Proteobacteria_Alphaproteobacteria_Sphingomonadales	Bacteria_Proteobacteria_Alphaproteobacteria_Sphingomonadales_Sphingomonadaceae	Bacteria_Proteobacteria_Alphaproteobacteria_Sphingomonadales_Sphingomonadaceae_Novosphingobium	Bacteria_Proteobacteria_Alphaproteobacteria_Sphingomonadales_Sphingomonadaceae_Novosphingobium_metagenome
379	379	5	1	1	2	1	Bacteria	Bacteria_Proteobacteria	Bacteria_Proteobacteria_Gammaproteobacteria	Bacteria_Proteobacteria_Gammaproteobacteria_Betaproteobacteriales	Bacteria_Proteobacteria_Gammaproteobacteria_Betaproteobacteriales_Burkholderiaceae	Bacteria_Proteobacteria_Gammaproteobacteria_Betaproteobacteriales_Burkholderiaceae_Advenella	Bacteria_Proteobacteria_Gammaproteobacteria_Betaproteobacteriales_Burkholderiaceae_Advenella_uncultured bacterium
380	380	5	0	38	0	0	Bacteria	Bacteria_Proteobacteria	Bacteria_Proteobacteria_Gammaproteobacteria	Bacteria_Proteobacteria_Gammaproteobacteria_Betaproteobacteriales	Bacteria_Proteobacteria_Gammaproteobacteria_Betaproteobacteriales_Hydrogenophilaceae	Bacteria_Proteobacteria_Gammaproteobacteria_Betaproteobacteriales_Hydrogenophilaceae_uncultured	Bacteria_Proteobacteria_Gammaproteobacteria_Betaproteobacteriales_Hydrogenophilaceae_uncultured_-uncultured-
381	381	5	0	1	4	3	Bacteria	Bacteria_Proteobacteria	Bacteria_Proteobacteria_Gammaproteobacteria	Bacteria_Proteobacteria_Gammaproteobacteria_Betaproteobacteriales	Bacteria_Proteobacteria_Gammaproteobacteria_Betaproteobacteriales_Rhodocyclaceae	Bacteria_Proteobacteria_Gammaproteobacteria_Betaproteobacteriales_Rhodocyclaceae_Candidatus Accumulibacter	Bacteria_Proteobacteria_Gammaproteobacteria_Betaproteobacteriales_Rhodocyclaceae_Candidatus Accumulibacter_Candidatus Accumulibacter sp. SK-01
382	382	5	336	0	81	94	Bacteria	Bacteria_Patescibacteria	Bacteria_Patescibacteria_Parcubacteria	Bacteria_Patescibacteria_Parcubacteria_-Parcubacteria-	Bacteria_Patescibacteria_Parcubacteria_-Parcubacteria-_-Parcubacteria-	Bacteria_Patescibacteria_Parcubacteria_-Parcubacteria-_-Parcubacteria-_-Parcubacteria-	Bacteria_Patescibacteria_Parcubacteria_-Parcubacteria-_-Parcubacteria-_-Parcubacteria-_-Parcubacteria-
383	383	5	1	0	1	1	Bacteria	Bacteria_Proteobacteria	Bacteria_Proteobacteria_Alphaproteobacteria	Bacteria_Proteobacteria_Alphaproteobacteria_Rhodobacterales	Bacteria_Proteobacteria_Alphaproteobacteria_Rhodobacterales_Rhodobacteraceae	Bacteria_Proteobacteria_Alphaproteobacteria_Rhodobacterales_Rhodobacteraceae_Albirhodobacter	Bacteria_Proteobacteria_Alphaproteobacteria_Rhodobacterales_Rhodobacteraceae_Albirhodobacter_uncultured bacterium
384	384	5	0	0	0	1	Bacteria	Bacteria_Proteobacteria	Bacteria_Proteobacteria_Gammaproteobacteria	Bacteria_Proteobacteria_Gammaproteobacteria_Pseudomonadales	Bacteria_Proteobacteria_Gammaproteobacteria_Pseudomonadales_Moraxellaceae	Bacteria_Proteobacteria_Gammaproteobacteria_Pseudomonadales_Moraxellaceae_Acinetobacter	Bacteria_Proteobacteria_Gammaproteobacteria_Pseudomonadales_Moraxellaceae_Acinetobacter_uncultured Acinetobacter sp.
385	385	5	1	17	17	23	Bacteria	Bacteria_Proteobacteria	Bacteria_Proteobacteria_Gammaproteobacteria	Bacteria_Proteobacteria_Gammaproteobacteria_Betaproteobacteriales	Bacteria_Proteobacteria_Gammaproteobacteria_Betaproteobacteriales_Burkholderiaceae	Bacteria_Proteobacteria_Gammaproteobacteria_Betaproteobacteriales_Burkholderiaceae_Hydrogenophaga	Bacteria_Proteobacteria_Gammaproteobacteria_Betaproteobacteriales_Burkholderiaceae_Hydrogenophaga_uncultured Hydrogenophaga sp.
386	386	5	0	0	0	0	Archaea	Archaea_Euryarchaeota	Archaea_Euryarchaeota_Methanomicrobia	Archaea_Euryarchaeota_Methanomicrobia_Methanosarcinales	Archaea_Euryarchaeota_Methanomicrobia_Methanosarcinales_Methanosarcinaceae	Archaea_Euryarchaeota_Methanomicrobia_Methanosarcinales_Methanosarcinaceae_Methanosarcina	Archaea_Euryarchaeota_Methanomicrobia_Methanosarcinales_Methanosarcinaceae_Methanosarcina_-Methanosarcina-
387	387	5	0	2	8	2	Eukaryota	Eukaryota_Opisthokonta	Eukaryota_Opisthokonta_Holozoa	Eukaryota_Opisthokonta_Holozoa_Metazoa -Animalia-	Eukaryota_Opisthokonta_Holozoa_Metazoa -Animalia-_Eumetazoa	Eukaryota_Opisthokonta_Holozoa_Metazoa -Animalia-_Eumetazoa_Bilateria	Eukaryota_Opisthokonta_Holozoa_Metazoa -Animalia-_Eumetazoa_Bilateria_-Bilateria-
388	388	5	1	372	79	200	Bacteria	Bacteria_Proteobacteria	Bacteria_Proteobacteria_Gammaproteobacteria	Bacteria_Proteobacteria_Gammaproteobacteria_Methylococcales	Bacteria_Proteobacteria_Gammaproteobacteria_Methylococcales_Methylomonaceae	Bacteria_Proteobacteria_Gammaproteobacteria_Methylococcales_Methylomonaceae_Methylomicrobium	Bacteria_Proteobacteria_Gammaproteobacteria_Methylococcales_Methylomonaceae_Methylomicrobium_Methylomicrobium album BG8
389	389	5	3	0	0	0	Bacteria	Bacteria_Proteobacteria	Bacteria_Proteobacteria_Alphaproteobacteria	Bacteria_Proteobacteria_Alphaproteobacteria_Caulobacterales	Bacteria_Proteobacteria_Alphaproteobacteria_Caulobacterales_Caulobacteraceae	Bacteria_Proteobacteria_Alphaproteobacteria_Caulobacterales_Caulobacteraceae_Brevundimonas	Bacteria_Proteobacteria_Alphaproteobacteria_Caulobacterales_Caulobacteraceae_Brevundimonas_Brevundimonas sp. Root1279
390	390	5	0	6	1	4	Bacteria	Bacteria_Proteobacteria	Bacteria_Proteobacteria_Deltaproteobacteria	Bacteria_Proteobacteria_Deltaproteobacteria_Desulfobacterales	Bacteria_Proteobacteria_Deltaproteobacteria_Desulfobacterales_Desulfobulbaceae	Bacteria_Proteobacteria_Deltaproteobacteria_Desulfobacterales_Desulfobulbaceae_MSBL7	Bacteria_Proteobacteria_Deltaproteobacteria_Desulfobacterales_Desulfobulbaceae_MSBL7_uncultured sediment bacterium
391	391	5	0	0	0	0	Bacteria	Bacteria_Proteobacteria	Bacteria_Proteobacteria_Gammaproteobacteria	Bacteria_Proteobacteria_Gammaproteobacteria_Xanthomonadales	Bacteria_Proteobacteria_Gammaproteobacteria_Xanthomonadales_Xanthomonadaceae	Bacteria_Proteobacteria_Gammaproteobacteria_Xanthomonadales_Xanthomonadaceae_Arenimonas	Bacteria_Proteobacteria_Gammaproteobacteria_Xanthomonadales_Xanthomonadaceae_Arenimonas_-Arenimonas-
392	392	5	6	3	0	1	Bacteria	Bacteria_Proteobacteria	Bacteria_Proteobacteria_Gammaproteobacteria	Bacteria_Proteobacteria_Gammaproteobacteria_Alteromonadales	Bacteria_Proteobacteria_Gammaproteobacteria_Alteromonadales_Pseudoalteromonadaceae	Bacteria_Proteobacteria_Gammaproteobacteria_Alteromonadales_Pseudoalteromonadaceae_Pseudoalteromonas	Bacteria_Proteobacteria_Gammaproteobacteria_Alteromonadales_Pseudoalteromonadaceae_Pseudoalteromonas_Pseudoalteromonas sp. NJ70
393	393	5	0	3	0	0	Bacteria	Bacteria_Proteobacteria	Bacteria_Proteobacteria_Gammaproteobacteria	Bacteria_Proteobacteria_Gammaproteobacteria_Pseudomonadales	Bacteria_Proteobacteria_Gammaproteobacteria_Pseudomonadales_Pseudomonadaceae	Bacteria_Proteobacteria_Gammaproteobacteria_Pseudomonadales_Pseudomonadaceae_Pseudomonas	Bacteria_Proteobacteria_Gammaproteobacteria_Pseudomonadales_Pseudomonadaceae_Pseudomonas_Pseudomonas putida DOT-T1E
394	394	5	0	0	0	0	Bacteria	Bacteria_Proteobacteria	Bacteria_Proteobacteria_Alphaproteobacteria	Bacteria_Proteobacteria_Alphaproteobacteria_Sphingomonadales	Bacteria_Proteobacteria_Alphaproteobacteria_Sphingomonadales_Sphingomonadaceae	Bacteria_Proteobacteria_Alphaproteobacteria_Sphingomonadales_Sphingomonadaceae_Porphyrobacter	Bacteria_Proteobacteria_Alphaproteobacteria_Sphingomonadales_Sphingomonadaceae_Porphyrobacter_-Porphyrobacter-
395	395	5	0	1	4	4	Bacteria	Bacteria_Proteobacteria	Bacteria_Proteobacteria_Alphaproteobacteria	Bacteria_Proteobacteria_Alphaproteobacteria_Rickettsiales	Bacteria_Proteobacteria_Alphaproteobacteria_Rickettsiales_Mitochondria	Bacteria_Proteobacteria_Alphaproteobacteria_Rickettsiales_Mitochondria_Sphagnum capillifolium	Bacteria_Proteobacteria_Alphaproteobacteria_Rickettsiales_Mitochondria_Sphagnum capillifolium_-Sphagnum capillifolium-
396	396	5	0	1	0	1	Bacteria	Bacteria_Proteobacteria	Bacteria_Proteobacteria_Gammaproteobacteria	Bacteria_Proteobacteria_Gammaproteobacteria_Pseudomonadales	Bacteria_Proteobacteria_Gammaproteobacteria_Pseudomonadales_Pseudomonadaceae	Bacteria_Proteobacteria_Gammaproteobacteria_Pseudomonadales_Pseudomonadaceae_Pseudomonas	Bacteria_Proteobacteria_Gammaproteobacteria_Pseudomonadales_Pseudomonadaceae_Pseudomonas_Pseudomonas chlororaphis
397	397	5	0	0	0	0	Bacteria	Bacteria_Proteobacteria	Bacteria_Proteobacteria_Alphaproteobacteria	Bacteria_Proteobacteria_Alphaproteobacteria_Rhodobacterales	Bacteria_Proteobacteria_Alphaproteobacteria_Rhodobacterales_Rhodobacteraceae	Bacteria_Proteobacteria_Alphaproteobacteria_Rhodobacterales_Rhodobacteraceae_Defluviimonas	Bacteria_Proteobacteria_Alphaproteobacteria_Rhodobacterales_Rhodobacteraceae_Defluviimonas_uncultured bacterium
398	398	5	16	6	4	3	Bacteria	Bacteria_Bacteroidetes	Bacteria_Bacteroidetes_Bacteroidia	Bacteria_Bacteroidetes_Bacteroidia_Sphingobacteriales	Bacteria_Bacteroidetes_Bacteroidia_Sphingobacteriales_-Sphingobacteriales-	Bacteria_Bacteroidetes_Bacteroidia_Sphingobacteriales_-Sphingobacteriales-_-Sphingobacteriales-	Bacteria_Bacteroidetes_Bacteroidia_Sphingobacteriales_-Sphingobacteriales-_-Sphingobacteriales-_-Sphingobacteriales-
399	399	5	1	1	0	0	Bacteria	Bacteria_Bacteroidetes	Bacteria_Bacteroidetes_Bacteroidia	Bacteria_Bacteroidetes_Bacteroidia_Flavobacteriales	Bacteria_Bacteroidetes_Bacteroidia_Flavobacteriales_Flavobacteriaceae	Bacteria_Bacteroidetes_Bacteroidia_Flavobacteriales_Flavobacteriaceae_Polaribacter	Bacteria_Bacteroidetes_Bacteroidia_Flavobacteriales_Flavobacteriaceae_Polaribacter_uncultured organism
400	400	5	4	0	1	0	Bacteria	Bacteria_Proteobacteria	Bacteria_Proteobacteria_Deltaproteobacteria	Bacteria_Proteobacteria_Deltaproteobacteria_Desulfobacterales	Bacteria_Proteobacteria_Deltaproteobacteria_Desulfobacterales_Desulfobulbaceae	Bacteria_Proteobacteria_Deltaproteobacteria_Desulfobacterales_Desulfobulbaceae_Desulfobulbus	Bacteria_Proteobacteria_Deltaproteobacteria_Desulfobacterales_Desulfobulbaceae_Desulfobulbus_uncultured bacterium
401	401	5	14	0	12	1	Bacteria	Bacteria_Bacteroidetes	Bacteria_Bacteroidetes_Bacteroidia	Bacteria_Bacteroidetes_Bacteroidia_Bacteroidales	Bacteria_Bacteroidetes_Bacteroidia_Bacteroidales_Rs-E47 termite group	Bacteria_Bacteroidetes_Bacteroidia_Bacteroidales_Rs-E47 termite group_GWE2-42-42	Bacteria_Bacteroidetes_Bacteroidia_Bacteroidales_Rs-E47 termite group_GWE2-42-42_uncultured bacterium
402	402	5	3	4	3	5	Eukaryota	Eukaryota_Cryptophyceae	Eukaryota_Cryptophyceae_Cryptomonadales	Eukaryota_Cryptophyceae_Cryptomonadales_Rhodomonas	Eukaryota_Cryptophyceae_Cryptomonadales_Rhodomonas_Rhodomonas abbreviata	Eukaryota_Cryptophyceae_Cryptomonadales_Rhodomonas_Rhodomonas abbreviata_-Rhodomonas abbreviata-	Eukaryota_Cryptophyceae_Cryptomonadales_Rhodomonas_Rhodomonas abbreviata_-Rhodomonas abbreviata-_-Rhodomonas abbreviata-
403	403	5	0	0	0	1	Bacteria	Bacteria_Proteobacteria	Bacteria_Proteobacteria_Alphaproteobacteria	Bacteria_Proteobacteria_Alphaproteobacteria_Rhodobacterales	Bacteria_Proteobacteria_Alphaproteobacteria_Rhodobacterales_Rhodobacteraceae	Bacteria_Proteobacteria_Alphaproteobacteria_Rhodobacterales_Rhodobacteraceae_Gemmobacter	Bacteria_Proteobacteria_Alphaproteobacteria_Rhodobacterales_Rhodobacteraceae_Gemmobacter_uncultured Gemmobacter sp.
404	404	5	1	1	0	1	Eukaryota	Eukaryota_Cryptophyceae	Eukaryota_Cryptophyceae_Cryptomonadales	Eukaryota_Cryptophyceae_Cryptomonadales_Cryptomonas	Eukaryota_Cryptophyceae_Cryptomonadales_Cryptomonas_Cryptomonas sp. M2807	Eukaryota_Cryptophyceae_Cryptomonadales_Cryptomonas_Cryptomonas sp. M2807_-Cryptomonas sp. M2807-	Eukaryota_Cryptophyceae_Cryptomonadales_Cryptomonas_Cryptomonas sp. M2807_-Cryptomonas sp. M2807-_-Cryptomonas sp. M2807-
405	405	5	3	1	1	4	Bacteria	Bacteria_Firmicutes	Bacteria_Firmicutes_Bacilli	Bacteria_Firmicutes_Bacilli_Lactobacillales	Bacteria_Firmicutes_Bacilli_Lactobacillales_Leuconostocaceae	Bacteria_Firmicutes_Bacilli_Lactobacillales_Leuconostocaceae_Leuconostoc	Bacteria_Firmicutes_Bacilli_Lactobacillales_Leuconostocaceae_Leuconostoc_Leuconostoc mesenteroides subsp. mesenteroides
406	406	5	0	0	0	0	Bacteria	Bacteria_Proteobacteria	Bacteria_Proteobacteria_Gammaproteobacteria	Bacteria_Proteobacteria_Gammaproteobacteria_Xanthomonadales	Bacteria_Proteobacteria_Gammaproteobacteria_Xanthomonadales_Xanthomonadaceae	Bacteria_Proteobacteria_Gammaproteobacteria_Xanthomonadales_Xanthomonadaceae_Arenimonas	Bacteria_Proteobacteria_Gammaproteobacteria_Xanthomonadales_Xanthomonadaceae_Arenimonas_Arenimonas donghaensis
407	407	5	3	9	3	5	Bacteria	Bacteria_Firmicutes	Bacteria_Firmicutes_Clostridia	Bacteria_Firmicutes_Clostridia_Clostridiales	Bacteria_Firmicutes_Clostridia_Clostridiales_-Clostridiales-	Bacteria_Firmicutes_Clostridia_Clostridiales_-Clostridiales-_-Clostridiales-	Bacteria_Firmicutes_Clostridia_Clostridiales_-Clostridiales-_-Clostridiales-_-Clostridiales-
408	408	5	13	137	87	9	Bacteria	Bacteria_Proteobacteria	Bacteria_Proteobacteria_Gammaproteobacteria	Bacteria_Proteobacteria_Gammaproteobacteria_Betaproteobacteriales	Bacteria_Proteobacteria_Gammaproteobacteria_Betaproteobacteriales_Burkholderiaceae	Bacteria_Proteobacteria_Gammaproteobacteria_Betaproteobacteriales_Burkholderiaceae_Rhodoferax	Bacteria_Proteobacteria_Gammaproteobacteria_Betaproteobacteriales_Burkholderiaceae_Rhodoferax_metagenome
409	409	5	4	2	2	2	Bacteria	Bacteria_Acidobacteria	Bacteria_Acidobacteria_Subgroup 6	Bacteria_Acidobacteria_Subgroup 6_uncultured Acidobacteria bacterium	Bacteria_Acidobacteria_Subgroup 6_uncultured Acidobacteria bacterium_-uncultured Acidobacteria bacterium-	Bacteria_Acidobacteria_Subgroup 6_uncultured Acidobacteria bacterium_-uncultured Acidobacteria bacterium-_-uncultured Acidobacteria bacterium-	Bacteria_Acidobacteria_Subgroup 6_uncultured Acidobacteria bacterium_-uncultured Acidobacteria bacterium-_-uncultured Acidobacteria bacterium-_-uncultured Acidobacteria bacterium-
410	410	5	3	2	3	5	Bacteria	Bacteria_Proteobacteria	Bacteria_Proteobacteria_Gammaproteobacteria	Bacteria_Proteobacteria_Gammaproteobacteria_Betaproteobacteriales	Bacteria_Proteobacteria_Gammaproteobacteria_Betaproteobacteriales_Nitrosomonadaceae	Bacteria_Proteobacteria_Gammaproteobacteria_Betaproteobacteriales_Nitrosomonadaceae_MND1	Bacteria_Proteobacteria_Gammaproteobacteria_Betaproteobacteriales_Nitrosomonadaceae_MND1_uncultured bacterium
411	411	5	2	2	0	2	Bacteria	Bacteria_Firmicutes	Bacteria_Firmicutes_Clostridia	Bacteria_Firmicutes_Clostridia_Clostridiales	Bacteria_Firmicutes_Clostridia_Clostridiales_Clostridiaceae 4	Bacteria_Firmicutes_Clostridia_Clostridiales_Clostridiaceae 4_Crassaminicella	Bacteria_Firmicutes_Clostridia_Clostridiales_Clostridiaceae 4_Crassaminicella_Inediibacterium massiliense
412	412	5	1	0	0	6	Bacteria	Bacteria_Proteobacteria	Bacteria_Proteobacteria_Alphaproteobacteria	Bacteria_Proteobacteria_Alphaproteobacteria_Caulobacterales	Bacteria_Proteobacteria_Alphaproteobacteria_Caulobacterales_Caulobacteraceae	Bacteria_Proteobacteria_Alphaproteobacteria_Caulobacterales_Caulobacteraceae_Brevundimonas	Bacteria_Proteobacteria_Alphaproteobacteria_Caulobacterales_Caulobacteraceae_Brevundimonas_metagenome
413	413	5	0	0	5	4	Bacteria	Bacteria_Bacteroidetes	Bacteria_Bacteroidetes_Bacteroidia	Bacteria_Bacteroidetes_Bacteroidia_Flavobacteriales	Bacteria_Bacteroidetes_Bacteroidia_Flavobacteriales_Flavobacteriaceae	Bacteria_Bacteroidetes_Bacteroidia_Flavobacteriales_Flavobacteriaceae_Actibacter	Bacteria_Bacteroidetes_Bacteroidia_Flavobacteriales_Flavobacteriaceae_Actibacter_uncultured bacterium
414	414	4	23	2	4	1	Bacteria	Bacteria_Chloroflexi	Bacteria_Chloroflexi_Anaerolineae	Bacteria_Chloroflexi_Anaerolineae_Anaerolineales	Bacteria_Chloroflexi_Anaerolineae_Anaerolineales_Anaerolineaceae	Bacteria_Chloroflexi_Anaerolineae_Anaerolineales_Anaerolineaceae_uncultured	Bacteria_Chloroflexi_Anaerolineae_Anaerolineales_Anaerolineaceae_uncultured_-uncultured-
415	415	4	0	0	0	0	Bacteria	Bacteria_Proteobacteria	Bacteria_Proteobacteria_Gammaproteobacteria	Bacteria_Proteobacteria_Gammaproteobacteria_Betaproteobacteriales	Bacteria_Proteobacteria_Gammaproteobacteria_Betaproteobacteriales_Sulfuricellaceae	Bacteria_Proteobacteria_Gammaproteobacteria_Betaproteobacteriales_Sulfuricellaceae_Ferritrophicum	Bacteria_Proteobacteria_Gammaproteobacteria_Betaproteobacteriales_Sulfuricellaceae_Ferritrophicum_uncultured Sulfuricella sp.
416	416	4	4	35	55	3	Bacteria	Bacteria_Proteobacteria	Bacteria_Proteobacteria_Gammaproteobacteria	Bacteria_Proteobacteria_Gammaproteobacteria_Betaproteobacteriales	Bacteria_Proteobacteria_Gammaproteobacteria_Betaproteobacteriales_Burkholderiaceae	Bacteria_Proteobacteria_Gammaproteobacteria_Betaproteobacteriales_Burkholderiaceae_RS62 marine group	Bacteria_Proteobacteria_Gammaproteobacteria_Betaproteobacteriales_Burkholderiaceae_RS62 marine group_uncultured Comamonadaceae bacterium
417	417	4	0	0	0	0	Bacteria	Bacteria_Proteobacteria	Bacteria_Proteobacteria_Gammaproteobacteria	Bacteria_Proteobacteria_Gammaproteobacteria_MBAE14	Bacteria_Proteobacteria_Gammaproteobacteria_MBAE14_uncultured bacterium	Bacteria_Proteobacteria_Gammaproteobacteria_MBAE14_uncultured bacterium_-uncultured bacterium-	Bacteria_Proteobacteria_Gammaproteobacteria_MBAE14_uncultured bacterium_-uncultured bacterium-_-uncultured bacterium-
418	418	4	1	0	0	4	Bacteria	Bacteria_Proteobacteria	Bacteria_Proteobacteria_Gammaproteobacteria	Bacteria_Proteobacteria_Gammaproteobacteria_Betaproteobacteriales	Bacteria_Proteobacteria_Gammaproteobacteria_Betaproteobacteriales_Burkholderiaceae	Bacteria_Proteobacteria_Gammaproteobacteria_Betaproteobacteriales_Burkholderiaceae_Hydrogenophaga	Bacteria_Proteobacteria_Gammaproteobacteria_Betaproteobacteriales_Burkholderiaceae_Hydrogenophaga_Hydrogenophaga sp. THG-DN5.8
419	419	4	0	0	6	4	Bacteria	Bacteria_Proteobacteria	Bacteria_Proteobacteria_Gammaproteobacteria	Bacteria_Proteobacteria_Gammaproteobacteria_Betaproteobacteriales	Bacteria_Proteobacteria_Gammaproteobacteria_Betaproteobacteriales_Burkholderiaceae	Bacteria_Proteobacteria_Gammaproteobacteria_Betaproteobacteriales_Burkholderiaceae_Castellaniella	Bacteria_Proteobacteria_Gammaproteobacteria_Betaproteobacteriales_Burkholderiaceae_Castellaniella_Castellaniella caeni NBRC 101664
420	420	4	1	0	1	0	Bacteria	Bacteria_Proteobacteria	Bacteria_Proteobacteria_Gammaproteobacteria	Bacteria_Proteobacteria_Gammaproteobacteria_Betaproteobacteriales	Bacteria_Proteobacteria_Gammaproteobacteria_Betaproteobacteriales_Burkholderiaceae	Bacteria_Proteobacteria_Gammaproteobacteria_Betaproteobacteriales_Burkholderiaceae_Leptothrix	Bacteria_Proteobacteria_Gammaproteobacteria_Betaproteobacteriales_Burkholderiaceae_Leptothrix_metagenome
421	421	4	4	0	0	2	Bacteria	Bacteria_Proteobacteria	Bacteria_Proteobacteria_Alphaproteobacteria	Bacteria_Proteobacteria_Alphaproteobacteria_Rickettsiales	Bacteria_Proteobacteria_Alphaproteobacteria_Rickettsiales_Mitochondria	Bacteria_Proteobacteria_Alphaproteobacteria_Rickettsiales_Mitochondria_Peltigera dolichorrhiza	Bacteria_Proteobacteria_Alphaproteobacteria_Rickettsiales_Mitochondria_Peltigera dolichorrhiza_-Peltigera dolichorrhiza-
422	422	4	0	0	0	0	Bacteria	Bacteria_Proteobacteria	Bacteria_Proteobacteria_Gammaproteobacteria	Bacteria_Proteobacteria_Gammaproteobacteria_Pseudomonadales	Bacteria_Proteobacteria_Gammaproteobacteria_Pseudomonadales_Pseudomonadaceae	Bacteria_Proteobacteria_Gammaproteobacteria_Pseudomonadales_Pseudomonadaceae_Pseudomonas	Bacteria_Proteobacteria_Gammaproteobacteria_Pseudomonadales_Pseudomonadaceae_Pseudomonas_Pseudomonas lurida
423	423	4	0	0	0	0	Eukaryota	Eukaryota_Opisthokonta	Eukaryota_Opisthokonta_Holozoa	Eukaryota_Opisthokonta_Holozoa_-Holozoa-	Eukaryota_Opisthokonta_Holozoa_-Holozoa-_-Holozoa-	Eukaryota_Opisthokonta_Holozoa_-Holozoa-_-Holozoa-_-Holozoa-	Eukaryota_Opisthokonta_Holozoa_-Holozoa-_-Holozoa-_-Holozoa-_-Holozoa-
424	424	4	4	1	1	1	Bacteria	Bacteria_Proteobacteria	Bacteria_Proteobacteria_Gammaproteobacteria	Bacteria_Proteobacteria_Gammaproteobacteria_Betaproteobacteriales	Bacteria_Proteobacteria_Gammaproteobacteria_Betaproteobacteriales_Nitrosomonadaceae	Bacteria_Proteobacteria_Gammaproteobacteria_Betaproteobacteriales_Nitrosomonadaceae_Nitrosomonas	Bacteria_Proteobacteria_Gammaproteobacteria_Betaproteobacteriales_Nitrosomonadaceae_Nitrosomonas_uncultured beta proteobacterium
425	425	4	0	0	0	0	Bacteria	Bacteria_Planctomycetes	Bacteria_Planctomycetes_Planctomycetacia	Bacteria_Planctomycetes_Planctomycetacia_Pirellulales	Bacteria_Planctomycetes_Planctomycetacia_Pirellulales_Pirellulaceae	Bacteria_Planctomycetes_Planctomycetacia_Pirellulales_Pirellulaceae_Rhodopirellula	Bacteria_Planctomycetes_Planctomycetacia_Pirellulales_Pirellulaceae_Rhodopirellula_uncultured bacterium
426	426	4	0	0	0	0	Bacteria	Bacteria_Patescibacteria	Bacteria_Patescibacteria_Gracilibacteria	Bacteria_Patescibacteria_Gracilibacteria_JGI 0000069-P22	Bacteria_Patescibacteria_Gracilibacteria_JGI 0000069-P22_Gracilibacteria bacterium oral taxon 872	Bacteria_Patescibacteria_Gracilibacteria_JGI 0000069-P22_Gracilibacteria bacterium oral taxon 872_-Gracilibacteria bacterium oral taxon 872-	Bacteria_Patescibacteria_Gracilibacteria_JGI 0000069-P22_Gracilibacteria bacterium oral taxon 872_-Gracilibacteria bacterium oral taxon 872-_-Gracilibacteria bacterium oral taxon 872-
427	427	4	22	0	0	0	Bacteria	Bacteria_Proteobacteria	Bacteria_Proteobacteria_Alphaproteobacteria	Bacteria_Proteobacteria_Alphaproteobacteria_Rhizobiales	Bacteria_Proteobacteria_Alphaproteobacteria_Rhizobiales_Xanthobacteraceae	Bacteria_Proteobacteria_Alphaproteobacteria_Rhizobiales_Xanthobacteraceae_Bradyrhizobium	Bacteria_Proteobacteria_Alphaproteobacteria_Rhizobiales_Xanthobacteraceae_Bradyrhizobium_metagenome
428	428	4	0	0	0	0	Bacteria	Bacteria_Bacteroidetes	Bacteria_Bacteroidetes_Bacteroidia	Bacteria_Bacteroidetes_Bacteroidia_Cytophagales	Bacteria_Bacteroidetes_Bacteroidia_Cytophagales_Cyclobacteriaceae	Bacteria_Bacteroidetes_Bacteroidia_Cytophagales_Cyclobacteriaceae_Rhodonellum	Bacteria_Bacteroidetes_Bacteroidia_Cytophagales_Cyclobacteriaceae_Rhodonellum_Rhodonellum psychrophilum GCM71 = DSM 17998
429	429	4	0	0	0	0	Bacteria	Bacteria_Bacteroidetes	Bacteria_Bacteroidetes_Bacteroidia	Bacteria_Bacteroidetes_Bacteroidia_Flavobacteriales	Bacteria_Bacteroidetes_Bacteroidia_Flavobacteriales_Flavobacteriaceae	Bacteria_Bacteroidetes_Bacteroidia_Flavobacteriales_Flavobacteriaceae_Nonlabens	Bacteria_Bacteroidetes_Bacteroidia_Flavobacteriales_Flavobacteriaceae_Nonlabens_Nonlabens ulvanivorans
430	430	4	2	1	0	0	Bacteria	Bacteria_Proteobacteria	Bacteria_Proteobacteria_Gammaproteobacteria	Bacteria_Proteobacteria_Gammaproteobacteria_Methylococcales	Bacteria_Proteobacteria_Gammaproteobacteria_Methylococcales_Methylomonaceae	Bacteria_Proteobacteria_Gammaproteobacteria_Methylococcales_Methylomonaceae_Methyloprofundus	Bacteria_Proteobacteria_Gammaproteobacteria_Methylococcales_Methylomonaceae_Methyloprofundus_-Methyloprofundus-
431	431	4	2	2	0	0	Bacteria	Bacteria_Proteobacteria	Bacteria_Proteobacteria_Gammaproteobacteria	Bacteria_Proteobacteria_Gammaproteobacteria_Oceanospirillales	Bacteria_Proteobacteria_Gammaproteobacteria_Oceanospirillales_Nitrincolaceae	Bacteria_Proteobacteria_Gammaproteobacteria_Oceanospirillales_Nitrincolaceae_uncultured	Bacteria_Proteobacteria_Gammaproteobacteria_Oceanospirillales_Nitrincolaceae_uncultured_uncultured gamma proteobacterium
432	432	4	0	0	0	0	Bacteria	Bacteria_Proteobacteria	Bacteria_Proteobacteria_Gammaproteobacteria	Bacteria_Proteobacteria_Gammaproteobacteria_Methylococcales	Bacteria_Proteobacteria_Gammaproteobacteria_Methylococcales_Methylomonaceae	Bacteria_Proteobacteria_Gammaproteobacteria_Methylococcales_Methylomonaceae_Methylomicrobium	Bacteria_Proteobacteria_Gammaproteobacteria_Methylococcales_Methylomonaceae_Methylomicrobium_uncultured bacterium
433	433	4	0	0	0	0	Eukaryota	Eukaryota_Opisthokonta	Eukaryota_Opisthokonta_-Opisthokonta-	Eukaryota_Opisthokonta_-Opisthokonta-_-Opisthokonta-	Eukaryota_Opisthokonta_-Opisthokonta-_-Opisthokonta-_-Opisthokonta-	Eukaryota_Opisthokonta_-Opisthokonta-_-Opisthokonta-_-Opisthokonta-_-Opisthokonta-	Eukaryota_Opisthokonta_-Opisthokonta-_-Opisthokonta-_-Opisthokonta-_-Opisthokonta-_-Opisthokonta-
434	434	4	1	1	2	1	Bacteria	Bacteria_Proteobacteria	Bacteria_Proteobacteria_Alphaproteobacteria	Bacteria_Proteobacteria_Alphaproteobacteria_Rhizobiales	Bacteria_Proteobacteria_Alphaproteobacteria_Rhizobiales_Rhizobiaceae	Bacteria_Proteobacteria_Alphaproteobacteria_Rhizobiales_Rhizobiaceae_Ochrobactrum	Bacteria_Proteobacteria_Alphaproteobacteria_Rhizobiales_Rhizobiaceae_Ochrobactrum_Ochrobactrum pseudintermedium
435	435	4	98	6	5	0	Bacteria	Bacteria_Proteobacteria	Bacteria_Proteobacteria_Gammaproteobacteria	Bacteria_Proteobacteria_Gammaproteobacteria_Xanthomonadales	Bacteria_Proteobacteria_Gammaproteobacteria_Xanthomonadales_Rhodanobacteraceae	Bacteria_Proteobacteria_Gammaproteobacteria_Xanthomonadales_Rhodanobacteraceae_Rhodanobacter	Bacteria_Proteobacteria_Gammaproteobacteria_Xanthomonadales_Rhodanobacteraceae_Rhodanobacter_uncultured bacterium
436	436	4	2	0	4	0	Bacteria	Bacteria_Proteobacteria	Bacteria_Proteobacteria_Alphaproteobacteria	Bacteria_Proteobacteria_Alphaproteobacteria_Rhodobacterales	Bacteria_Proteobacteria_Alphaproteobacteria_Rhodobacterales_Rhodobacteraceae	Bacteria_Proteobacteria_Alphaproteobacteria_Rhodobacterales_Rhodobacteraceae_Pseudorhodobacter	Bacteria_Proteobacteria_Alphaproteobacteria_Rhodobacterales_Rhodobacteraceae_Pseudorhodobacter_-Pseudorhodobacter-
437	437	4	0	0	0	0	Bacteria	Bacteria_Patescibacteria	Bacteria_Patescibacteria_Gracilibacteria	Bacteria_Patescibacteria_Gracilibacteria_JGI 0000069-P22	Bacteria_Patescibacteria_Gracilibacteria_JGI 0000069-P22_Gracilibacteria bacterium oral taxon 871	Bacteria_Patescibacteria_Gracilibacteria_JGI 0000069-P22_Gracilibacteria bacterium oral taxon 871_-Gracilibacteria bacterium oral taxon 871-	Bacteria_Patescibacteria_Gracilibacteria_JGI 0000069-P22_Gracilibacteria bacterium oral taxon 871_-Gracilibacteria bacterium oral taxon 871-_-Gracilibacteria bacterium oral taxon 871-
438	438	4	2	10	11	5	Bacteria	Bacteria_Proteobacteria	Bacteria_Proteobacteria_Gammaproteobacteria	Bacteria_Proteobacteria_Gammaproteobacteria_Betaproteobacteriales	Bacteria_Proteobacteria_Gammaproteobacteria_Betaproteobacteriales_Burkholderiaceae	Bacteria_Proteobacteria_Gammaproteobacteria_Betaproteobacteriales_Burkholderiaceae_Burkholderia-Caballeronia-Paraburkholderia	Bacteria_Proteobacteria_Gammaproteobacteria_Betaproteobacteriales_Burkholderiaceae_Burkholderia-Caballeronia-Paraburkholderia_Burkholderia vietnamiensis
439	439	4	0	0	0	0	Bacteria	Bacteria_Proteobacteria	Bacteria_Proteobacteria_Gammaproteobacteria	Bacteria_Proteobacteria_Gammaproteobacteria_Betaproteobacteriales	Bacteria_Proteobacteria_Gammaproteobacteria_Betaproteobacteriales_Gallionellaceae	Bacteria_Proteobacteria_Gammaproteobacteria_Betaproteobacteriales_Gallionellaceae_Gallionella	Bacteria_Proteobacteria_Gammaproteobacteria_Betaproteobacteriales_Gallionellaceae_Gallionella_mine drainage metagenome
440	440	4	9	5	12	10	Bacteria	Bacteria_Proteobacteria	Bacteria_Proteobacteria_Gammaproteobacteria	Bacteria_Proteobacteria_Gammaproteobacteria_Betaproteobacteriales	Bacteria_Proteobacteria_Gammaproteobacteria_Betaproteobacteriales_Chromobacteriaceae	Bacteria_Proteobacteria_Gammaproteobacteria_Betaproteobacteriales_Chromobacteriaceae_Vogesella	Bacteria_Proteobacteria_Gammaproteobacteria_Betaproteobacteriales_Chromobacteriaceae_Vogesella_uncultured bacterium
441	441	4	0	0	0	0	Bacteria	Bacteria_Bacteroidetes	Bacteria_Bacteroidetes_Bacteroidia	Bacteria_Bacteroidetes_Bacteroidia_Flavobacteriales	Bacteria_Bacteroidetes_Bacteroidia_Flavobacteriales_Flavobacteriaceae	Bacteria_Bacteroidetes_Bacteroidia_Flavobacteriales_Flavobacteriaceae_Wenyingzhuangia	Bacteria_Bacteroidetes_Bacteroidia_Flavobacteriales_Flavobacteriaceae_Wenyingzhuangia_Flavobacteriaceae bacterium RC2-3
442	442	4	0	0	0	0	Bacteria	Bacteria_Bacteroidetes	Bacteria_Bacteroidetes_Bacteroidia	Bacteria_Bacteroidetes_Bacteroidia_Flavobacteriales	Bacteria_Bacteroidetes_Bacteroidia_Flavobacteriales_Flavobacteriaceae	Bacteria_Bacteroidetes_Bacteroidia_Flavobacteriales_Flavobacteriaceae_uncultured	Bacteria_Bacteroidetes_Bacteroidia_Flavobacteriales_Flavobacteriaceae_uncultured_uncultured Bacteroidetes bacterium
443	443	4	3	2	1	1	Bacteria	Bacteria_Proteobacteria	Bacteria_Proteobacteria_Gammaproteobacteria	Bacteria_Proteobacteria_Gammaproteobacteria_Betaproteobacteriales	Bacteria_Proteobacteria_Gammaproteobacteria_Betaproteobacteriales_Burkholderiaceae	Bacteria_Proteobacteria_Gammaproteobacteria_Betaproteobacteriales_Burkholderiaceae_Limnohabitans	Bacteria_Proteobacteria_Gammaproteobacteria_Betaproteobacteriales_Burkholderiaceae_Limnohabitans_metagenome
444	444	4	5	1	2	2	Bacteria	Bacteria_Proteobacteria	Bacteria_Proteobacteria_Gammaproteobacteria	Bacteria_Proteobacteria_Gammaproteobacteria_Betaproteobacteriales	Bacteria_Proteobacteria_Gammaproteobacteria_Betaproteobacteriales_Methylophilaceae	Bacteria_Proteobacteria_Gammaproteobacteria_Betaproteobacteriales_Methylophilaceae_MM1	Bacteria_Proteobacteria_Gammaproteobacteria_Betaproteobacteriales_Methylophilaceae_MM1_mine drainage metagenome
445	445	4	0	0	2	0	Bacteria	Bacteria_Proteobacteria	Bacteria_Proteobacteria_Alphaproteobacteria	Bacteria_Proteobacteria_Alphaproteobacteria_Rhodobacterales	Bacteria_Proteobacteria_Alphaproteobacteria_Rhodobacterales_Rhodobacteraceae	Bacteria_Proteobacteria_Alphaproteobacteria_Rhodobacterales_Rhodobacteraceae_Defluviimonas	Bacteria_Proteobacteria_Alphaproteobacteria_Rhodobacterales_Rhodobacteraceae_Defluviimonas_Defluviimonas sp. 20V17
446	446	4	0	11	0	0	Bacteria	Bacteria_Firmicutes	Bacteria_Firmicutes_Clostridia	Bacteria_Firmicutes_Clostridia_Thermoanaerobacterales	Bacteria_Firmicutes_Clostridia_Thermoanaerobacterales_SRB2	Bacteria_Firmicutes_Clostridia_Thermoanaerobacterales_SRB2_uncultured bacterium	Bacteria_Firmicutes_Clostridia_Thermoanaerobacterales_SRB2_uncultured bacterium_-uncultured bacterium-
447	447	4	1	8	0	0	Bacteria	Bacteria_Firmicutes	Bacteria_Firmicutes_Clostridia	Bacteria_Firmicutes_Clostridia_Clostridiales	Bacteria_Firmicutes_Clostridia_Clostridiales_Syntrophomonadaceae	Bacteria_Firmicutes_Clostridia_Clostridiales_Syntrophomonadaceae_uncultured	Bacteria_Firmicutes_Clostridia_Clostridiales_Syntrophomonadaceae_uncultured_-uncultured-
448	448	4	1	0	0	1	Bacteria	Bacteria_Proteobacteria	Bacteria_Proteobacteria_Alphaproteobacteria	Bacteria_Proteobacteria_Alphaproteobacteria_Rickettsiales	Bacteria_Proteobacteria_Alphaproteobacteria_Rickettsiales_Mitochondria	Bacteria_Proteobacteria_Alphaproteobacteria_Rickettsiales_Mitochondria_Ophioglossum californicum	Bacteria_Proteobacteria_Alphaproteobacteria_Rickettsiales_Mitochondria_Ophioglossum californicum_-Ophioglossum californicum-
449	449	4	0	2	0	3	Bacteria	Bacteria_Proteobacteria	Bacteria_Proteobacteria_Gammaproteobacteria	Bacteria_Proteobacteria_Gammaproteobacteria_Pseudomonadales	Bacteria_Proteobacteria_Gammaproteobacteria_Pseudomonadales_Pseudomonadaceae	Bacteria_Proteobacteria_Gammaproteobacteria_Pseudomonadales_Pseudomonadaceae_Pseudomonas	Bacteria_Proteobacteria_Gammaproteobacteria_Pseudomonadales_Pseudomonadaceae_Pseudomonas_uncultured Pseudomonas sp.
450	450	4	9	10	0	1	Bacteria	Bacteria_Proteobacteria	Bacteria_Proteobacteria_Gammaproteobacteria	Bacteria_Proteobacteria_Gammaproteobacteria_Betaproteobacteriales	Bacteria_Proteobacteria_Gammaproteobacteria_Betaproteobacteriales_Rhodocyclaceae	Bacteria_Proteobacteria_Gammaproteobacteria_Betaproteobacteriales_Rhodocyclaceae_Azospira	Bacteria_Proteobacteria_Gammaproteobacteria_Betaproteobacteriales_Rhodocyclaceae_Azospira_uncultured bacterium
451	451	4	4	2	0	0	Bacteria	Bacteria_Proteobacteria	Bacteria_Proteobacteria_Gammaproteobacteria	Bacteria_Proteobacteria_Gammaproteobacteria_AT-s2-59	Bacteria_Proteobacteria_Gammaproteobacteria_AT-s2-59_uncultured gamma proteobacterium	Bacteria_Proteobacteria_Gammaproteobacteria_AT-s2-59_uncultured gamma proteobacterium_-uncultured gamma proteobacterium-	Bacteria_Proteobacteria_Gammaproteobacteria_AT-s2-59_uncultured gamma proteobacterium_-uncultured gamma proteobacterium-_-uncultured gamma proteobacterium-
452	452	4	0	0	14	0	Bacteria	Bacteria_Bacteroidetes	Bacteria_Bacteroidetes_Bacteroidia	Bacteria_Bacteroidetes_Bacteroidia_Flavobacteriales	Bacteria_Bacteroidetes_Bacteroidia_Flavobacteriales_Flavobacteriaceae	Bacteria_Bacteroidetes_Bacteroidia_Flavobacteriales_Flavobacteriaceae_Gillisia	Bacteria_Bacteroidetes_Bacteroidia_Flavobacteriales_Flavobacteriaceae_Gillisia_Gillisia limnaea DSM 15749
453	453	4	2	1	0	0	Bacteria	Bacteria_Bacteroidetes	Bacteria_Bacteroidetes_Bacteroidia	Bacteria_Bacteroidetes_Bacteroidia_Bacteroidales	Bacteria_Bacteroidetes_Bacteroidia_Bacteroidales_Prolixibacteraceae	Bacteria_Bacteroidetes_Bacteroidia_Bacteroidales_Prolixibacteraceae_uncultured	Bacteria_Bacteroidetes_Bacteroidia_Bacteroidales_Prolixibacteraceae_uncultured_-uncultured-
454	454	4	1	0	1	0	Bacteria	Bacteria_Bacteroidetes	Bacteria_Bacteroidetes_Bacteroidia	Bacteria_Bacteroidetes_Bacteroidia_Cytophagales	Bacteria_Bacteroidetes_Bacteroidia_Cytophagales_Cyclobacteriaceae	Bacteria_Bacteroidetes_Bacteroidia_Cytophagales_Cyclobacteriaceae_Fulvivirga	Bacteria_Bacteroidetes_Bacteroidia_Cytophagales_Cyclobacteriaceae_Fulvivirga_uncultured organism
455	455	4	2	0	25	0	Bacteria	Bacteria_Proteobacteria	Bacteria_Proteobacteria_Deltaproteobacteria	Bacteria_Proteobacteria_Deltaproteobacteria_Desulfobacterales	Bacteria_Proteobacteria_Deltaproteobacteria_Desulfobacterales_Desulfobulbaceae	Bacteria_Proteobacteria_Deltaproteobacteria_Desulfobacterales_Desulfobulbaceae_[Desulfobacterium] catecholicum group	Bacteria_Proteobacteria_Deltaproteobacteria_Desulfobacterales_Desulfobulbaceae_[Desulfobacterium] catecholicum group_uncultured bacterium
456	456	4	0	0	0	2	Bacteria	Bacteria_Bacteroidetes	Bacteria_Bacteroidetes_Bacteroidia	Bacteria_Bacteroidetes_Bacteroidia_Flavobacteriales	Bacteria_Bacteroidetes_Bacteroidia_Flavobacteriales_Flavobacteriaceae	Bacteria_Bacteroidetes_Bacteroidia_Flavobacteriales_Flavobacteriaceae_Myroides	Bacteria_Bacteroidetes_Bacteroidia_Flavobacteriales_Flavobacteriaceae_Myroides_uncultured bacterium
457	457	4	1	1	0	0	Bacteria	Bacteria_Bacteroidetes	Bacteria_Bacteroidetes_Bacteroidia	Bacteria_Bacteroidetes_Bacteroidia_Bacteroidales	Bacteria_Bacteroidetes_Bacteroidia_Bacteroidales_SB-5	Bacteria_Bacteroidetes_Bacteroidia_Bacteroidales_SB-5_uncultured bacterium	Bacteria_Bacteroidetes_Bacteroidia_Bacteroidales_SB-5_uncultured bacterium_-uncultured bacterium-
458	458	4	1	3	0	2	Bacteria	Bacteria_Proteobacteria	Bacteria_Proteobacteria_Gammaproteobacteria	Bacteria_Proteobacteria_Gammaproteobacteria_Diplorickettsiales	Bacteria_Proteobacteria_Gammaproteobacteria_Diplorickettsiales_Diplorickettsiaceae	Bacteria_Proteobacteria_Gammaproteobacteria_Diplorickettsiales_Diplorickettsiaceae_Diplorickettsia	Bacteria_Proteobacteria_Gammaproteobacteria_Diplorickettsiales_Diplorickettsiaceae_Diplorickettsia_Diplorickettsia massiliensis 20B
459	459	4	0	23	0	6	Bacteria	Bacteria_Proteobacteria	Bacteria_Proteobacteria_Gammaproteobacteria	Bacteria_Proteobacteria_Gammaproteobacteria_Pseudomonadales	Bacteria_Proteobacteria_Gammaproteobacteria_Pseudomonadales_Pseudomonadaceae	Bacteria_Proteobacteria_Gammaproteobacteria_Pseudomonadales_Pseudomonadaceae_Pseudomonas	Bacteria_Proteobacteria_Gammaproteobacteria_Pseudomonadales_Pseudomonadaceae_Pseudomonas_Pseudomonas alcaligenes
460	460	4	3	0	1	0	Bacteria	Bacteria_Proteobacteria	Bacteria_Proteobacteria_Gammaproteobacteria	Bacteria_Proteobacteria_Gammaproteobacteria_Betaproteobacteriales	Bacteria_Proteobacteria_Gammaproteobacteria_Betaproteobacteriales_Sulfuricellaceae	Bacteria_Proteobacteria_Gammaproteobacteria_Betaproteobacteriales_Sulfuricellaceae_Ferritrophicum	Bacteria_Proteobacteria_Gammaproteobacteria_Betaproteobacteriales_Sulfuricellaceae_Ferritrophicum_uncultured prokaryote
461	461	4	0	0	0	0	Bacteria	Bacteria_Epsilonbacteraeota	Bacteria_Epsilonbacteraeota_Campylobacteria	Bacteria_Epsilonbacteraeota_Campylobacteria_Campylobacterales	Bacteria_Epsilonbacteraeota_Campylobacteria_Campylobacterales_Campylobacteraceae	Bacteria_Epsilonbacteraeota_Campylobacteria_Campylobacterales_Campylobacteraceae_Campylobacter	Bacteria_Epsilonbacteraeota_Campylobacteria_Campylobacterales_Campylobacteraceae_Campylobacter_Campylobacter upsaliensis RM3195
462	462	4	3	0	1	1	Eukaryota	Eukaryota_Amoebozoa	Eukaryota_Amoebozoa_Archamoebae	Eukaryota_Amoebozoa_Archamoebae_Incertae Sedis	Eukaryota_Amoebozoa_Archamoebae_Incertae Sedis_Rhizomastix	Eukaryota_Amoebozoa_Archamoebae_Incertae Sedis_Rhizomastix_Rhizomastix libera	Eukaryota_Amoebozoa_Archamoebae_Incertae Sedis_Rhizomastix_Rhizomastix libera_-Rhizomastix libera-
463	463	4	0	0	3	2	Bacteria	Bacteria_Proteobacteria	Bacteria_Proteobacteria_Alphaproteobacteria	Bacteria_Proteobacteria_Alphaproteobacteria_Sphingomonadales	Bacteria_Proteobacteria_Alphaproteobacteria_Sphingomonadales_Sphingomonadaceae	Bacteria_Proteobacteria_Alphaproteobacteria_Sphingomonadales_Sphingomonadaceae_Altererythrobacter	Bacteria_Proteobacteria_Alphaproteobacteria_Sphingomonadales_Sphingomonadaceae_Altererythrobacter_metagenome
464	464	4	2	0	0	1	Bacteria	Bacteria_Proteobacteria	Bacteria_Proteobacteria_Gammaproteobacteria	Bacteria_Proteobacteria_Gammaproteobacteria_Betaproteobacteriales	Bacteria_Proteobacteria_Gammaproteobacteria_Betaproteobacteriales_Burkholderiaceae	Bacteria_Proteobacteria_Gammaproteobacteria_Betaproteobacteriales_Burkholderiaceae_Undibacterium	Bacteria_Proteobacteria_Gammaproteobacteria_Betaproteobacteriales_Burkholderiaceae_Undibacterium_uncultured bacterium
465	465	4	6	26	6	16	Bacteria	Bacteria_Bacteroidetes	Bacteria_Bacteroidetes_Bacteroidia	Bacteria_Bacteroidetes_Bacteroidia_Sphingobacteriales	Bacteria_Bacteroidetes_Bacteroidia_Sphingobacteriales_Lentimicrobiaceae	Bacteria_Bacteroidetes_Bacteroidia_Sphingobacteriales_Lentimicrobiaceae_-Lentimicrobiaceae-	Bacteria_Bacteroidetes_Bacteroidia_Sphingobacteriales_Lentimicrobiaceae_-Lentimicrobiaceae-_-Lentimicrobiaceae-
466	466	4	13	0	5	4	Bacteria	Bacteria_Proteobacteria	Bacteria_Proteobacteria_Alphaproteobacteria	Bacteria_Proteobacteria_Alphaproteobacteria_Rhizobiales	Bacteria_Proteobacteria_Alphaproteobacteria_Rhizobiales_Rhizobiales Incertae Sedis	Bacteria_Proteobacteria_Alphaproteobacteria_Rhizobiales_Rhizobiales Incertae Sedis_uncultured	Bacteria_Proteobacteria_Alphaproteobacteria_Rhizobiales_Rhizobiales Incertae Sedis_uncultured_uncultured bacterium
467	467	4	0	0	0	0	Bacteria	Bacteria_Proteobacteria	Bacteria_Proteobacteria_Gammaproteobacteria	Bacteria_Proteobacteria_Gammaproteobacteria_Xanthomonadales	Bacteria_Proteobacteria_Gammaproteobacteria_Xanthomonadales_Xanthomonadaceae	Bacteria_Proteobacteria_Gammaproteobacteria_Xanthomonadales_Xanthomonadaceae_Rehaibacterium	Bacteria_Proteobacteria_Gammaproteobacteria_Xanthomonadales_Xanthomonadaceae_Rehaibacterium_Rehaibacterium terrae
468	468	4	0	0	0	0	Bacteria	Bacteria_Proteobacteria	Bacteria_Proteobacteria_Alphaproteobacteria	Bacteria_Proteobacteria_Alphaproteobacteria_Paracaedibacterales	Bacteria_Proteobacteria_Alphaproteobacteria_Paracaedibacterales_Paracaedibacteraceae	Bacteria_Proteobacteria_Alphaproteobacteria_Paracaedibacterales_Paracaedibacteraceae_Candidatus Paracaedibacter	Bacteria_Proteobacteria_Alphaproteobacteria_Paracaedibacterales_Paracaedibacteraceae_Candidatus Paracaedibacter_uncultured bacterium
469	469	4	0	6	0	0	Bacteria	Bacteria_Proteobacteria	Bacteria_Proteobacteria_Gammaproteobacteria	Bacteria_Proteobacteria_Gammaproteobacteria_Betaproteobacteriales	Bacteria_Proteobacteria_Gammaproteobacteria_Betaproteobacteriales_Rhodocyclaceae	Bacteria_Proteobacteria_Gammaproteobacteria_Betaproteobacteriales_Rhodocyclaceae_Azovibrio	Bacteria_Proteobacteria_Gammaproteobacteria_Betaproteobacteriales_Rhodocyclaceae_Azovibrio_uncultured Azovibrio sp.
470	470	4	0	0	0	0	Bacteria	Bacteria_Bacteroidetes	Bacteria_Bacteroidetes_Bacteroidia	Bacteria_Bacteroidetes_Bacteroidia_Flavobacteriales	Bacteria_Bacteroidetes_Bacteroidia_Flavobacteriales_Flavobacteriaceae	Bacteria_Bacteroidetes_Bacteroidia_Flavobacteriales_Flavobacteriaceae_uncultured	Bacteria_Bacteroidetes_Bacteroidia_Flavobacteriales_Flavobacteriaceae_uncultured_-uncultured-
471	471	4	0	0	0	1	Bacteria	Bacteria_Bacteroidetes	Bacteria_Bacteroidetes_Bacteroidia	Bacteria_Bacteroidetes_Bacteroidia_Flavobacteriales	Bacteria_Bacteroidetes_Bacteroidia_Flavobacteriales_Flavobacteriaceae	Bacteria_Bacteroidetes_Bacteroidia_Flavobacteriales_Flavobacteriaceae_uncultured	Bacteria_Bacteroidetes_Bacteroidia_Flavobacteriales_Flavobacteriaceae_uncultured_uncultured bacterium
472	472	4	0	0	0	0	Bacteria	Bacteria_Bacteroidetes	Bacteria_Bacteroidetes_Bacteroidia	Bacteria_Bacteroidetes_Bacteroidia_Flavobacteriales	Bacteria_Bacteroidetes_Bacteroidia_Flavobacteriales_Flavobacteriaceae	Bacteria_Bacteroidetes_Bacteroidia_Flavobacteriales_Flavobacteriaceae_Sinomicrobium	Bacteria_Bacteroidetes_Bacteroidia_Flavobacteriales_Flavobacteriaceae_Sinomicrobium_Cytophaga sp. TUT1226
473	473	4	1	0	0	0	Bacteria	Bacteria_Bacteroidetes	Bacteria_Bacteroidetes_Bacteroidia	Bacteria_Bacteroidetes_Bacteroidia_Bacteroidales	Bacteria_Bacteroidetes_Bacteroidia_Bacteroidales_Bacteroidetes vadinHA17	Bacteria_Bacteroidetes_Bacteroidia_Bacteroidales_Bacteroidetes vadinHA17_-Bacteroidetes vadinHA17-	Bacteria_Bacteroidetes_Bacteroidia_Bacteroidales_Bacteroidetes vadinHA17_-Bacteroidetes vadinHA17-_-Bacteroidetes vadinHA17-
474	474	4	0	0	0	0	Bacteria	Bacteria_Epsilonbacteraeota	Bacteria_Epsilonbacteraeota_Campylobacteria	Bacteria_Epsilonbacteraeota_Campylobacteria_Campylobacterales	Bacteria_Epsilonbacteraeota_Campylobacteria_Campylobacterales_Sulfurovaceae	Bacteria_Epsilonbacteraeota_Campylobacteria_Campylobacterales_Sulfurovaceae_Sulfurovum	Bacteria_Epsilonbacteraeota_Campylobacteria_Campylobacterales_Sulfurovaceae_Sulfurovum_uncultured bacterium
475	475	4	1	2	2	1	Bacteria	Bacteria_Proteobacteria	Bacteria_Proteobacteria_Gammaproteobacteria	Bacteria_Proteobacteria_Gammaproteobacteria_Xanthomonadales	Bacteria_Proteobacteria_Gammaproteobacteria_Xanthomonadales_Xanthomonadaceae	Bacteria_Proteobacteria_Gammaproteobacteria_Xanthomonadales_Xanthomonadaceae_Thermomonas	Bacteria_Proteobacteria_Gammaproteobacteria_Xanthomonadales_Xanthomonadaceae_Thermomonas_uncultured bacterium
476	476	4	1	0	0	1	Bacteria	Bacteria_Proteobacteria	Bacteria_Proteobacteria_Gammaproteobacteria	Bacteria_Proteobacteria_Gammaproteobacteria_Methylococcales	Bacteria_Proteobacteria_Gammaproteobacteria_Methylococcales_Methylomonaceae	Bacteria_Proteobacteria_Gammaproteobacteria_Methylococcales_Methylomonaceae_Crenothrix	Bacteria_Proteobacteria_Gammaproteobacteria_Methylococcales_Methylomonaceae_Crenothrix_uncultured Crenothrix sp.
477	477	4	3	20	15	23	Bacteria	Bacteria_Proteobacteria	Bacteria_Proteobacteria_Gammaproteobacteria	Bacteria_Proteobacteria_Gammaproteobacteria_Betaproteobacteriales	Bacteria_Proteobacteria_Gammaproteobacteria_Betaproteobacteriales_Burkholderiaceae	Bacteria_Proteobacteria_Gammaproteobacteria_Betaproteobacteriales_Burkholderiaceae_Herbaspirillum	Bacteria_Proteobacteria_Gammaproteobacteria_Betaproteobacteriales_Burkholderiaceae_Herbaspirillum_uncultured Herbaspirillum sp.
478	478	4	0	4	7	1	Bacteria	Bacteria_Proteobacteria	Bacteria_Proteobacteria_Gammaproteobacteria	Bacteria_Proteobacteria_Gammaproteobacteria_Vibrionales	Bacteria_Proteobacteria_Gammaproteobacteria_Vibrionales_Vibrionaceae	Bacteria_Proteobacteria_Gammaproteobacteria_Vibrionales_Vibrionaceae_Photobacterium	Bacteria_Proteobacteria_Gammaproteobacteria_Vibrionales_Vibrionaceae_Photobacterium_uncultured bacterium
479	479	4	27	0	0	0	Bacteria	Bacteria_Proteobacteria	Bacteria_Proteobacteria_Gammaproteobacteria	Bacteria_Proteobacteria_Gammaproteobacteria_Betaproteobacteriales	Bacteria_Proteobacteria_Gammaproteobacteria_Betaproteobacteriales_Sulfuricellaceae	Bacteria_Proteobacteria_Gammaproteobacteria_Betaproteobacteriales_Sulfuricellaceae_Sulfuricella	Bacteria_Proteobacteria_Gammaproteobacteria_Betaproteobacteriales_Sulfuricellaceae_Sulfuricella_Sulfuricella denitrificans skB26
480	480	4	0	0	0	0	Bacteria	Bacteria_Proteobacteria	Bacteria_Proteobacteria_Gammaproteobacteria	Bacteria_Proteobacteria_Gammaproteobacteria_Xanthomonadales	Bacteria_Proteobacteria_Gammaproteobacteria_Xanthomonadales_Xanthomonadaceae	Bacteria_Proteobacteria_Gammaproteobacteria_Xanthomonadales_Xanthomonadaceae_Arenimonas	Bacteria_Proteobacteria_Gammaproteobacteria_Xanthomonadales_Xanthomonadaceae_Arenimonas_Xanthomonas sp. enrichment culture clone VanCtr94
481	481	4	0	36	21	0	Bacteria	Bacteria_Proteobacteria	Bacteria_Proteobacteria_Gammaproteobacteria	Bacteria_Proteobacteria_Gammaproteobacteria_Betaproteobacteriales	Bacteria_Proteobacteria_Gammaproteobacteria_Betaproteobacteriales_Burkholderiaceae	Bacteria_Proteobacteria_Gammaproteobacteria_Betaproteobacteriales_Burkholderiaceae_Rhodoferax	Bacteria_Proteobacteria_Gammaproteobacteria_Betaproteobacteriales_Burkholderiaceae_Rhodoferax_Rhodoferax sp. DCY110
482	482	4	2	0	0	4	Bacteria	Bacteria_Verrucomicrobia	Bacteria_Verrucomicrobia_Verrucomicrobiae	Bacteria_Verrucomicrobia_Verrucomicrobiae_Opitutales	Bacteria_Verrucomicrobia_Verrucomicrobiae_Opitutales_Opitutaceae	Bacteria_Verrucomicrobia_Verrucomicrobiae_Opitutales_Opitutaceae_Lacunisphaera	Bacteria_Verrucomicrobia_Verrucomicrobiae_Opitutales_Opitutaceae_Lacunisphaera_-Lacunisphaera-
483	483	4	2	0	4	0	Bacteria	Bacteria_Proteobacteria	Bacteria_Proteobacteria_Deltaproteobacteria	Bacteria_Proteobacteria_Deltaproteobacteria_Desulfobacterales	Bacteria_Proteobacteria_Deltaproteobacteria_Desulfobacterales_Desulfobacteraceae	Bacteria_Proteobacteria_Deltaproteobacteria_Desulfobacterales_Desulfobacteraceae_Desulfatirhabdium	Bacteria_Proteobacteria_Deltaproteobacteria_Desulfobacterales_Desulfobacteraceae_Desulfatirhabdium_uncultured bacterium
484	484	4	13	1	0	2	Bacteria	Bacteria_Actinobacteria	Bacteria_Actinobacteria_Actinobacteria	Bacteria_Actinobacteria_Actinobacteria_-Actinobacteria-	Bacteria_Actinobacteria_Actinobacteria_-Actinobacteria-_-Actinobacteria-	Bacteria_Actinobacteria_Actinobacteria_-Actinobacteria-_-Actinobacteria-_-Actinobacteria-	Bacteria_Actinobacteria_Actinobacteria_-Actinobacteria-_-Actinobacteria-_-Actinobacteria-_-Actinobacteria-
485	485	4	5	14	225	16	Bacteria	Bacteria_Proteobacteria	Bacteria_Proteobacteria_Gammaproteobacteria	Bacteria_Proteobacteria_Gammaproteobacteria_Betaproteobacteriales	Bacteria_Proteobacteria_Gammaproteobacteria_Betaproteobacteriales_Burkholderiaceae	Bacteria_Proteobacteria_Gammaproteobacteria_Betaproteobacteriales_Burkholderiaceae_Hydrogenophaga	Bacteria_Proteobacteria_Gammaproteobacteria_Betaproteobacteriales_Burkholderiaceae_Hydrogenophaga_Hydrogenophaga sp. T4
486	486	4	0	7	1	3	Bacteria	Bacteria_Proteobacteria	Bacteria_Proteobacteria_Gammaproteobacteria	Bacteria_Proteobacteria_Gammaproteobacteria_Enterobacteriales	Bacteria_Proteobacteria_Gammaproteobacteria_Enterobacteriales_Enterobacteriaceae	Bacteria_Proteobacteria_Gammaproteobacteria_Enterobacteriales_Enterobacteriaceae_Salmonella	Bacteria_Proteobacteria_Gammaproteobacteria_Enterobacteriales_Enterobacteriaceae_Salmonella_Salmonella enterica subsp. enterica
487	487	3	1	0	0	0	Bacteria	Bacteria_Proteobacteria	Bacteria_Proteobacteria_Gammaproteobacteria	Bacteria_Proteobacteria_Gammaproteobacteria_Betaproteobacteriales	Bacteria_Proteobacteria_Gammaproteobacteria_Betaproteobacteriales_Burkholderiaceae	Bacteria_Proteobacteria_Gammaproteobacteria_Betaproteobacteriales_Burkholderiaceae_Candidatus Vidania	Bacteria_Proteobacteria_Gammaproteobacteria_Betaproteobacteriales_Burkholderiaceae_Candidatus Vidania_Candidatus Vidania fulgoroideae
488	488	3	45	0	0	0	Bacteria	Bacteria_Patescibacteria	Bacteria_Patescibacteria_Gracilibacteria	Bacteria_Patescibacteria_Gracilibacteria_Candidatus Peregrinibacteria	Bacteria_Patescibacteria_Gracilibacteria_Candidatus Peregrinibacteria_uncultured bacterium	Bacteria_Patescibacteria_Gracilibacteria_Candidatus Peregrinibacteria_uncultured bacterium_-uncultured bacterium-	Bacteria_Patescibacteria_Gracilibacteria_Candidatus Peregrinibacteria_uncultured bacterium_-uncultured bacterium-_-uncultured bacterium-
489	489	3	1	3	1	2	Bacteria	Bacteria_Bacteroidetes	Bacteria_Bacteroidetes_Ignavibacteria	Bacteria_Bacteroidetes_Ignavibacteria_OPB56	Bacteria_Bacteroidetes_Ignavibacteria_OPB56_uncultured bacterium	Bacteria_Bacteroidetes_Ignavibacteria_OPB56_uncultured bacterium_-uncultured bacterium-	Bacteria_Bacteroidetes_Ignavibacteria_OPB56_uncultured bacterium_-uncultured bacterium-_-uncultured bacterium-
490	490	3	29	0	8	4	Bacteria	Bacteria_Patescibacteria	Bacteria_Patescibacteria_Parcubacteria	Bacteria_Patescibacteria_Parcubacteria_Candidatus Yanofskybacteria	Bacteria_Patescibacteria_Parcubacteria_Candidatus Yanofskybacteria_uncultured bacterium	Bacteria_Patescibacteria_Parcubacteria_Candidatus Yanofskybacteria_uncultured bacterium_-uncultured bacterium-	Bacteria_Patescibacteria_Parcubacteria_Candidatus Yanofskybacteria_uncultured bacterium_-uncultured bacterium-_-uncultured bacterium-
491	491	3	2	1	0	1	Bacteria	Bacteria_Actinobacteria	Bacteria_Actinobacteria_Actinobacteria	Bacteria_Actinobacteria_Actinobacteria_PeM15	Bacteria_Actinobacteria_Actinobacteria_PeM15_metagenome	Bacteria_Actinobacteria_Actinobacteria_PeM15_metagenome_-metagenome-	Bacteria_Actinobacteria_Actinobacteria_PeM15_metagenome_-metagenome-_-metagenome-
492	492	3	0	0	0	0	Bacteria	Bacteria_Bacteroidetes	Bacteria_Bacteroidetes_Bacteroidia	Bacteria_Bacteroidetes_Bacteroidia_Flavobacteriales	Bacteria_Bacteroidetes_Bacteroidia_Flavobacteriales_Flavobacteriaceae	Bacteria_Bacteroidetes_Bacteroidia_Flavobacteriales_Flavobacteriaceae_NS5 marine group	Bacteria_Bacteroidetes_Bacteroidia_Flavobacteriales_Flavobacteriaceae_NS5 marine group_uncultured bacterium ARCTIC37_F_06
493	493	3	0	0	0	0	Bacteria	Bacteria_Proteobacteria	Bacteria_Proteobacteria_Alphaproteobacteria	Bacteria_Proteobacteria_Alphaproteobacteria_Paracaedibacterales	Bacteria_Proteobacteria_Alphaproteobacteria_Paracaedibacterales_Paracaedibacteraceae	Bacteria_Proteobacteria_Alphaproteobacteria_Paracaedibacterales_Paracaedibacteraceae_-Paracaedibacteraceae-	Bacteria_Proteobacteria_Alphaproteobacteria_Paracaedibacterales_Paracaedibacteraceae_-Paracaedibacteraceae-_-Paracaedibacteraceae-
494	494	3	0	2	2	6	Bacteria	Bacteria_Proteobacteria	Bacteria_Proteobacteria_Alphaproteobacteria	Bacteria_Proteobacteria_Alphaproteobacteria_Rickettsiales	Bacteria_Proteobacteria_Alphaproteobacteria_Rickettsiales_Mitochondria	Bacteria_Proteobacteria_Alphaproteobacteria_Rickettsiales_Mitochondria_uncultured organism	Bacteria_Proteobacteria_Alphaproteobacteria_Rickettsiales_Mitochondria_uncultured organism_-uncultured organism-
495	495	3	0	0	0	0	Bacteria	Bacteria_Epsilonbacteraeota	Bacteria_Epsilonbacteraeota_Campylobacteria	Bacteria_Epsilonbacteraeota_Campylobacteria_Campylobacterales	Bacteria_Epsilonbacteraeota_Campylobacteria_Campylobacterales_Sulfurovaceae	Bacteria_Epsilonbacteraeota_Campylobacteria_Campylobacterales_Sulfurovaceae_Sulfurovum	Bacteria_Epsilonbacteraeota_Campylobacteria_Campylobacterales_Sulfurovaceae_Sulfurovum_uncultured Epsilonproteobacteria bacterium
496	496	3	4	0	0	0	Bacteria	Bacteria_Proteobacteria	Bacteria_Proteobacteria_Alphaproteobacteria	Bacteria_Proteobacteria_Alphaproteobacteria_Rickettsiales	Bacteria_Proteobacteria_Alphaproteobacteria_Rickettsiales_Mitochondria	Bacteria_Proteobacteria_Alphaproteobacteria_Rickettsiales_Mitochondria_Chlorokybus atmophyticus	Bacteria_Proteobacteria_Alphaproteobacteria_Rickettsiales_Mitochondria_Chlorokybus atmophyticus_-Chlorokybus atmophyticus-
497	497	3	0	0	0	0	Bacteria	Bacteria_Firmicutes	Bacteria_Firmicutes_Bacilli	Bacteria_Firmicutes_Bacilli_Bacillales	Bacteria_Firmicutes_Bacilli_Bacillales_Bacillaceae	Bacteria_Firmicutes_Bacilli_Bacillales_Bacillaceae_Bacillus	Bacteria_Firmicutes_Bacilli_Bacillales_Bacillaceae_Bacillus_Bacillus massiliglaciei
498	498	3	0	0	0	0	Eukaryota	Eukaryota_SAR	Eukaryota_SAR_Rhizaria	Eukaryota_SAR_Rhizaria_Retaria	Eukaryota_SAR_Rhizaria_Retaria_Polycystinea	Eukaryota_SAR_Rhizaria_Retaria_Polycystinea_Spumellaria	Eukaryota_SAR_Rhizaria_Retaria_Polycystinea_Spumellaria_uncultured
499	499	3	0	0	4	0	Bacteria	Bacteria_Proteobacteria	Bacteria_Proteobacteria_Deltaproteobacteria	Bacteria_Proteobacteria_Deltaproteobacteria_Desulfobacterales	Bacteria_Proteobacteria_Deltaproteobacteria_Desulfobacterales_Desulfobacteraceae	Bacteria_Proteobacteria_Deltaproteobacteria_Desulfobacterales_Desulfobacteraceae_uncultured	Bacteria_Proteobacteria_Deltaproteobacteria_Desulfobacterales_Desulfobacteraceae_uncultured_uncultured delta proteobacterium
500	500	3	5	0	0	0	Bacteria	Bacteria_Proteobacteria	Bacteria_Proteobacteria_Gammaproteobacteria	Bacteria_Proteobacteria_Gammaproteobacteria_Betaproteobacteriales	Bacteria_Proteobacteria_Gammaproteobacteria_Betaproteobacteriales_Sulfuricellaceae	Bacteria_Proteobacteria_Gammaproteobacteria_Betaproteobacteriales_Sulfuricellaceae_Ferritrophicum	Bacteria_Proteobacteria_Gammaproteobacteria_Betaproteobacteriales_Sulfuricellaceae_Ferritrophicum_-Ferritrophicum-
501	501	3	0	0	0	0	Bacteria	Bacteria_Proteobacteria	Bacteria_Proteobacteria_Gammaproteobacteria	Bacteria_Proteobacteria_Gammaproteobacteria_Betaproteobacteriales	Bacteria_Proteobacteria_Gammaproteobacteria_Betaproteobacteriales_Burkholderiaceae	Bacteria_Proteobacteria_Gammaproteobacteria_Betaproteobacteriales_Burkholderiaceae_GKS98 freshwater group	Bacteria_Proteobacteria_Gammaproteobacteria_Betaproteobacteriales_Burkholderiaceae_GKS98 freshwater group_metagenome
502	502	3	1	3	2	2	Bacteria	Bacteria_Proteobacteria	Bacteria_Proteobacteria_Gammaproteobacteria	Bacteria_Proteobacteria_Gammaproteobacteria_Ectothiorhodospirales	Bacteria_Proteobacteria_Gammaproteobacteria_Ectothiorhodospirales_Thioalkalispiraceae	Bacteria_Proteobacteria_Gammaproteobacteria_Ectothiorhodospirales_Thioalkalispiraceae_Thioalkalispira	Bacteria_Proteobacteria_Gammaproteobacteria_Ectothiorhodospirales_Thioalkalispiraceae_Thioalkalispira_uncultured proteobacterium
503	503	3	18	0	0	2	Bacteria	Bacteria_Patescibacteria	Bacteria_Patescibacteria_Parcubacteria	Bacteria_Patescibacteria_Parcubacteria_Candidatus Nomurabacteria	Bacteria_Patescibacteria_Parcubacteria_Candidatus Nomurabacteria_Candidatus Nomurabacteria bacterium GW2011_GWE1_32_28	Bacteria_Patescibacteria_Parcubacteria_Candidatus Nomurabacteria_Candidatus Nomurabacteria bacterium GW2011_GWE1_32_28_-Candidatus Nomurabacteria bacterium GW2011_GWE1_32_28-	Bacteria_Patescibacteria_Parcubacteria_Candidatus Nomurabacteria_Candidatus Nomurabacteria bacterium GW2011_GWE1_32_28_-Candidatus Nomurabacteria bacterium GW2011_GWE1_32_28-_-Candidatus Nomurabacteria bacterium GW2011_GWE1_32_28-
504	504	3	0	0	6	0	Bacteria	Bacteria_Bacteroidetes	Bacteria_Bacteroidetes_Bacteroidia	Bacteria_Bacteroidetes_Bacteroidia_Flavobacteriales	Bacteria_Bacteroidetes_Bacteroidia_Flavobacteriales_Flavobacteriaceae	Bacteria_Bacteroidetes_Bacteroidia_Flavobacteriales_Flavobacteriaceae_Aureivirga	Bacteria_Bacteroidetes_Bacteroidia_Flavobacteriales_Flavobacteriaceae_Aureivirga_Aureivirga sp. CE83
505	505	3	0	4	0	0	Bacteria	Bacteria_Proteobacteria	Bacteria_Proteobacteria_Gammaproteobacteria	Bacteria_Proteobacteria_Gammaproteobacteria_Betaproteobacteriales	Bacteria_Proteobacteria_Gammaproteobacteria_Betaproteobacteriales_Rhodocyclaceae	Bacteria_Proteobacteria_Gammaproteobacteria_Betaproteobacteriales_Rhodocyclaceae_uncultured Sterolibacterium sp.	Bacteria_Proteobacteria_Gammaproteobacteria_Betaproteobacteriales_Rhodocyclaceae_uncultured Sterolibacterium sp._-uncultured Sterolibacterium sp.-
506	506	3	0	0	0	0	Bacteria	Bacteria_Proteobacteria	Bacteria_Proteobacteria_Alphaproteobacteria	Bacteria_Proteobacteria_Alphaproteobacteria_Rhodobacterales	Bacteria_Proteobacteria_Alphaproteobacteria_Rhodobacterales_Rhodobacteraceae	Bacteria_Proteobacteria_Alphaproteobacteria_Rhodobacterales_Rhodobacteraceae_Gemmobacter	Bacteria_Proteobacteria_Alphaproteobacteria_Rhodobacterales_Rhodobacteraceae_Gemmobacter_uncultured bacterium
507	507	3	0	11	4	9	Bacteria	Bacteria_Acidobacteria	Bacteria_Acidobacteria_Subgroup 6	Bacteria_Acidobacteria_Subgroup 6_uncultured organism	Bacteria_Acidobacteria_Subgroup 6_uncultured organism_-uncultured organism-	Bacteria_Acidobacteria_Subgroup 6_uncultured organism_-uncultured organism-_-uncultured organism-	Bacteria_Acidobacteria_Subgroup 6_uncultured organism_-uncultured organism-_-uncultured organism-_-uncultured organism-
508	508	3	0	0	0	0	Bacteria	Bacteria_Proteobacteria	Bacteria_Proteobacteria_Gammaproteobacteria	Bacteria_Proteobacteria_Gammaproteobacteria_Orbales	Bacteria_Proteobacteria_Gammaproteobacteria_Orbales_Orbaceae	Bacteria_Proteobacteria_Gammaproteobacteria_Orbales_Orbaceae_Orbus	Bacteria_Proteobacteria_Gammaproteobacteria_Orbales_Orbaceae_Orbus_Heliconius cydno chioneus
509	509	3	1	0	0	0	Bacteria	Bacteria_Firmicutes	Bacteria_Firmicutes_Clostridia	Bacteria_Firmicutes_Clostridia_Clostridiales	Bacteria_Firmicutes_Clostridia_Clostridiales_Clostridiaceae 1	Bacteria_Firmicutes_Clostridia_Clostridiales_Clostridiaceae 1_-Clostridiaceae 1-	Bacteria_Firmicutes_Clostridia_Clostridiales_Clostridiaceae 1_-Clostridiaceae 1-_-Clostridiaceae 1-
510	510	3	1	47	1	5	Bacteria	Bacteria_Actinobacteria	Bacteria_Actinobacteria_Coriobacteriia	Bacteria_Actinobacteria_Coriobacteriia_OPB41	Bacteria_Actinobacteria_Coriobacteriia_OPB41_uncultured bacterium	Bacteria_Actinobacteria_Coriobacteriia_OPB41_uncultured bacterium_-uncultured bacterium-	Bacteria_Actinobacteria_Coriobacteriia_OPB41_uncultured bacterium_-uncultured bacterium-_-uncultured bacterium-
511	511	3	0	0	4	2	Bacteria	Bacteria_Bacteroidetes	Bacteria_Bacteroidetes_Bacteroidia	Bacteria_Bacteroidetes_Bacteroidia_Flavobacteriales	Bacteria_Bacteroidetes_Bacteroidia_Flavobacteriales_Flavobacteriaceae	Bacteria_Bacteroidetes_Bacteroidia_Flavobacteriales_Flavobacteriaceae_NS5 marine group	Bacteria_Bacteroidetes_Bacteroidia_Flavobacteriales_Flavobacteriaceae_NS5 marine group_uncultured bacterium HF0010_31F02
512	512	3	0	0	0	0	Bacteria	Bacteria_Proteobacteria	Bacteria_Proteobacteria_Alphaproteobacteria	Bacteria_Proteobacteria_Alphaproteobacteria_Sphingomonadales	Bacteria_Proteobacteria_Alphaproteobacteria_Sphingomonadales_Sphingomonadaceae	Bacteria_Proteobacteria_Alphaproteobacteria_Sphingomonadales_Sphingomonadaceae_Altererythrobacter	Bacteria_Proteobacteria_Alphaproteobacteria_Sphingomonadales_Sphingomonadaceae_Altererythrobacter_uncultured bacterium
513	513	3	0	0	0	0	Bacteria	Bacteria_Verrucomicrobia	Bacteria_Verrucomicrobia_Verrucomicrobiae	Bacteria_Verrucomicrobia_Verrucomicrobiae_Opitutales	Bacteria_Verrucomicrobia_Verrucomicrobiae_Opitutales_Opitutaceae	Bacteria_Verrucomicrobia_Verrucomicrobiae_Opitutales_Opitutaceae_Lacunisphaera	Bacteria_Verrucomicrobia_Verrucomicrobiae_Opitutales_Opitutaceae_Lacunisphaera_Verrucomicrobia bacterium RIFCSPLOWO2_12_FULL_64_8
514	514	3	2	0	0	0	Bacteria	Bacteria_Proteobacteria	Bacteria_Proteobacteria_Gammaproteobacteria	Bacteria_Proteobacteria_Gammaproteobacteria_Betaproteobacteriales	Bacteria_Proteobacteria_Gammaproteobacteria_Betaproteobacteriales_Burkholderiaceae	Bacteria_Proteobacteria_Gammaproteobacteria_Betaproteobacteriales_Burkholderiaceae_Rhizobacter	Bacteria_Proteobacteria_Gammaproteobacteria_Betaproteobacteriales_Burkholderiaceae_Rhizobacter_uncultured bacterium
515	515	3	28	4	20	5	Bacteria	Bacteria_Proteobacteria	Bacteria_Proteobacteria_Gammaproteobacteria	Bacteria_Proteobacteria_Gammaproteobacteria_Betaproteobacteriales	Bacteria_Proteobacteria_Gammaproteobacteria_Betaproteobacteriales_Burkholderiaceae	Bacteria_Proteobacteria_Gammaproteobacteria_Betaproteobacteriales_Burkholderiaceae_Delftia	Bacteria_Proteobacteria_Gammaproteobacteria_Betaproteobacteriales_Burkholderiaceae_Delftia_Delftia acidovorans
516	516	3	0	0	3	0	Bacteria	Bacteria_Proteobacteria	Bacteria_Proteobacteria_Alphaproteobacteria	Bacteria_Proteobacteria_Alphaproteobacteria_Rhodobacterales	Bacteria_Proteobacteria_Alphaproteobacteria_Rhodobacterales_Rhodobacteraceae	Bacteria_Proteobacteria_Alphaproteobacteria_Rhodobacterales_Rhodobacteraceae_Rhodobacter	Bacteria_Proteobacteria_Alphaproteobacteria_Rhodobacterales_Rhodobacteraceae_Rhodobacter_-Rhodobacter-
517	517	3	0	0	0	0	Bacteria	Bacteria_Bacteroidetes	Bacteria_Bacteroidetes_Bacteroidia	Bacteria_Bacteroidetes_Bacteroidia_Flavobacteriales	Bacteria_Bacteroidetes_Bacteroidia_Flavobacteriales_Flavobacteriaceae	Bacteria_Bacteroidetes_Bacteroidia_Flavobacteriales_Flavobacteriaceae_Lutibacter	Bacteria_Bacteroidetes_Bacteroidia_Flavobacteriales_Flavobacteriaceae_Lutibacter_Lutibacter oricola
518	518	3	3	8	0	3	Bacteria	Bacteria_Proteobacteria	Bacteria_Proteobacteria_Gammaproteobacteria	Bacteria_Proteobacteria_Gammaproteobacteria_Legionellales	Bacteria_Proteobacteria_Gammaproteobacteria_Legionellales_Legionellaceae	Bacteria_Proteobacteria_Gammaproteobacteria_Legionellales_Legionellaceae_Legionella	Bacteria_Proteobacteria_Gammaproteobacteria_Legionellales_Legionellaceae_Legionella_uncultured bacterium
519	519	3	0	0	0	0	Bacteria	Bacteria_Epsilonbacteraeota	Bacteria_Epsilonbacteraeota_Campylobacteria	Bacteria_Epsilonbacteraeota_Campylobacteria_Campylobacterales	Bacteria_Epsilonbacteraeota_Campylobacteria_Campylobacterales_Sulfurovaceae	Bacteria_Epsilonbacteraeota_Campylobacteria_Campylobacterales_Sulfurovaceae_Sulfurovum	Bacteria_Epsilonbacteraeota_Campylobacteria_Campylobacterales_Sulfurovaceae_Sulfurovum_-Sulfurovum-
520	520	3	241	20	10	18	Bacteria	Bacteria_Proteobacteria	Bacteria_Proteobacteria_Gammaproteobacteria	Bacteria_Proteobacteria_Gammaproteobacteria_Methylococcales	Bacteria_Proteobacteria_Gammaproteobacteria_Methylococcales_Methylomonaceae	Bacteria_Proteobacteria_Gammaproteobacteria_Methylococcales_Methylomonaceae_uncultured	Bacteria_Proteobacteria_Gammaproteobacteria_Methylococcales_Methylomonaceae_uncultured_metagenome
521	521	3	0	0	0	0	Bacteria	Bacteria_Proteobacteria	Bacteria_Proteobacteria_Gammaproteobacteria	Bacteria_Proteobacteria_Gammaproteobacteria_Pseudomonadales	Bacteria_Proteobacteria_Gammaproteobacteria_Pseudomonadales_Pseudomonadaceae	Bacteria_Proteobacteria_Gammaproteobacteria_Pseudomonadales_Pseudomonadaceae_Pseudomonas	Bacteria_Proteobacteria_Gammaproteobacteria_Pseudomonadales_Pseudomonadaceae_Pseudomonas_Pseudomonas synxantha
522	522	3	0	0	0	0	Bacteria	Bacteria_Proteobacteria	Bacteria_Proteobacteria_Gammaproteobacteria	Bacteria_Proteobacteria_Gammaproteobacteria_Pseudomonadales	Bacteria_Proteobacteria_Gammaproteobacteria_Pseudomonadales_Pseudomonadaceae	Bacteria_Proteobacteria_Gammaproteobacteria_Pseudomonadales_Pseudomonadaceae_Pseudomonas	Bacteria_Proteobacteria_Gammaproteobacteria_Pseudomonadales_Pseudomonadaceae_Pseudomonas_Pseudomonas proteolytica
523	523	3	0	0	0	0	Archaea	Archaea_Euryarchaeota	Archaea_Euryarchaeota_Methanomicrobia	Archaea_Euryarchaeota_Methanomicrobia_Methanosarcinales	Archaea_Euryarchaeota_Methanomicrobia_Methanosarcinales_Methanosarcinaceae	Archaea_Euryarchaeota_Methanomicrobia_Methanosarcinales_Methanosarcinaceae_Methanosarcina	Archaea_Euryarchaeota_Methanomicrobia_Methanosarcinales_Methanosarcinaceae_Methanosarcina_Methanosarcina sp. WWM596
524	524	3	0	1	0	0	Bacteria	Bacteria_Proteobacteria	Bacteria_Proteobacteria_Alphaproteobacteria	Bacteria_Proteobacteria_Alphaproteobacteria_Rickettsiales	Bacteria_Proteobacteria_Alphaproteobacteria_Rickettsiales_Mitochondria	Bacteria_Proteobacteria_Alphaproteobacteria_Rickettsiales_Mitochondria_Zasmidium cellare	Bacteria_Proteobacteria_Alphaproteobacteria_Rickettsiales_Mitochondria_Zasmidium cellare_-Zasmidium cellare-
525	525	3	0	0	2	0	Bacteria	Bacteria_Proteobacteria	Bacteria_Proteobacteria_Alphaproteobacteria	Bacteria_Proteobacteria_Alphaproteobacteria_Rhodobacterales	Bacteria_Proteobacteria_Alphaproteobacteria_Rhodobacterales_Rhodobacteraceae	Bacteria_Proteobacteria_Alphaproteobacteria_Rhodobacterales_Rhodobacteraceae_Thioclava	Bacteria_Proteobacteria_Alphaproteobacteria_Rhodobacterales_Rhodobacteraceae_Thioclava_Thioclava pacifica DSM 10166
526	526	3	0	0	0	0	Bacteria	Bacteria_Proteobacteria	Bacteria_Proteobacteria_Gammaproteobacteria	Bacteria_Proteobacteria_Gammaproteobacteria_Beggiatoales	Bacteria_Proteobacteria_Gammaproteobacteria_Beggiatoales_Beggiatoaceae	Bacteria_Proteobacteria_Gammaproteobacteria_Beggiatoales_Beggiatoaceae_Thioflexothrix	Bacteria_Proteobacteria_Gammaproteobacteria_Beggiatoales_Beggiatoaceae_Thioflexothrix_Thiotrichales bacterium HS_08
527	527	3	0	0	1	0	Bacteria	Bacteria_Proteobacteria	Bacteria_Proteobacteria_Gammaproteobacteria	Bacteria_Proteobacteria_Gammaproteobacteria_Betaproteobacteriales	Bacteria_Proteobacteria_Gammaproteobacteria_Betaproteobacteriales_Rhodocyclaceae	Bacteria_Proteobacteria_Gammaproteobacteria_Betaproteobacteriales_Rhodocyclaceae_Sulfuritalea	Bacteria_Proteobacteria_Gammaproteobacteria_Betaproteobacteriales_Rhodocyclaceae_Sulfuritalea_Sulfuritalea hydrogenivorans sk43H
528	528	3	0	6	0	0	Bacteria	Bacteria_Firmicutes	Bacteria_Firmicutes_Clostridia	Bacteria_Firmicutes_Clostridia_Clostridiales	Bacteria_Firmicutes_Clostridia_Clostridiales_Syntrophomonadaceae	Bacteria_Firmicutes_Clostridia_Clostridiales_Syntrophomonadaceae_uncultured	Bacteria_Firmicutes_Clostridia_Clostridiales_Syntrophomonadaceae_uncultured_uncultured bacterium
529	529	3	1	0	0	1	Bacteria	Bacteria_Bacteroidetes	Bacteria_Bacteroidetes_Bacteroidia	Bacteria_Bacteroidetes_Bacteroidia_Cytophagales	Bacteria_Bacteroidetes_Bacteroidia_Cytophagales_Microscillaceae	Bacteria_Bacteroidetes_Bacteroidia_Cytophagales_Microscillaceae_uncultured	Bacteria_Bacteroidetes_Bacteroidia_Cytophagales_Microscillaceae_uncultured_uncultured bacterium
530	530	3	0	0	4	13	Bacteria	Bacteria_Proteobacteria	Bacteria_Proteobacteria_Gammaproteobacteria	Bacteria_Proteobacteria_Gammaproteobacteria_Betaproteobacteriales	Bacteria_Proteobacteria_Gammaproteobacteria_Betaproteobacteriales_Burkholderiaceae	Bacteria_Proteobacteria_Gammaproteobacteria_Betaproteobacteriales_Burkholderiaceae_Acidovorax	Bacteria_Proteobacteria_Gammaproteobacteria_Betaproteobacteriales_Burkholderiaceae_Acidovorax_-Acidovorax-
531	531	3	0	0	0	0	Bacteria	Bacteria_Patescibacteria	Bacteria_Patescibacteria_Gracilibacteria	Bacteria_Patescibacteria_Gracilibacteria_wastewater metagenome	Bacteria_Patescibacteria_Gracilibacteria_wastewater metagenome_-wastewater metagenome-	Bacteria_Patescibacteria_Gracilibacteria_wastewater metagenome_-wastewater metagenome-_-wastewater metagenome-	Bacteria_Patescibacteria_Gracilibacteria_wastewater metagenome_-wastewater metagenome-_-wastewater metagenome-_-wastewater metagenome-
532	532	3	3	1	0	3	Eukaryota	Eukaryota_Cryptophyceae	Eukaryota_Cryptophyceae_Cryptomonadales	Eukaryota_Cryptophyceae_Cryptomonadales_Cryptomonas	Eukaryota_Cryptophyceae_Cryptomonadales_Cryptomonas_Cryptomonas sp. SAG 977-2f	Eukaryota_Cryptophyceae_Cryptomonadales_Cryptomonas_Cryptomonas sp. SAG 977-2f_-Cryptomonas sp. SAG 977-2f-	Eukaryota_Cryptophyceae_Cryptomonadales_Cryptomonas_Cryptomonas sp. SAG 977-2f_-Cryptomonas sp. SAG 977-2f-_-Cryptomonas sp. SAG 977-2f-
533	533	3	0	0	1	0	Bacteria	Bacteria_Proteobacteria	Bacteria_Proteobacteria_Alphaproteobacteria	Bacteria_Proteobacteria_Alphaproteobacteria_Rhodobacterales	Bacteria_Proteobacteria_Alphaproteobacteria_Rhodobacterales_Rhodobacteraceae	Bacteria_Proteobacteria_Alphaproteobacteria_Rhodobacterales_Rhodobacteraceae_Defluviimonas	Bacteria_Proteobacteria_Alphaproteobacteria_Rhodobacterales_Rhodobacteraceae_Defluviimonas_metagenome
534	534	3	2	0	6	5	Eukaryota	Eukaryota_SAR	Eukaryota_SAR_Stramenopiles	Eukaryota_SAR_Stramenopiles_Peronosporomycetes	Eukaryota_SAR_Stramenopiles_Peronosporomycetes_Phytophthora	Eukaryota_SAR_Stramenopiles_Peronosporomycetes_Phytophthora_Phytophthora infestans T30-4	Eukaryota_SAR_Stramenopiles_Peronosporomycetes_Phytophthora_Phytophthora infestans T30-4_-Phytophthora infestans T30-4-
535	535	3	0	1	2	1	Bacteria	Bacteria_Spirochaetes	Bacteria_Spirochaetes_MVP-15	Bacteria_Spirochaetes_MVP-15_uncultured bacterium	Bacteria_Spirochaetes_MVP-15_uncultured bacterium_-uncultured bacterium-	Bacteria_Spirochaetes_MVP-15_uncultured bacterium_-uncultured bacterium-_-uncultured bacterium-	Bacteria_Spirochaetes_MVP-15_uncultured bacterium_-uncultured bacterium-_-uncultured bacterium-_-uncultured bacterium-
536	536	3	3	3	3	1	Bacteria	Bacteria_Firmicutes	Bacteria_Firmicutes_Clostridia	Bacteria_Firmicutes_Clostridia_Clostridiales	Bacteria_Firmicutes_Clostridia_Clostridiales_Lachnospiraceae	Bacteria_Firmicutes_Clostridia_Clostridiales_Lachnospiraceae_Roseburia	Bacteria_Firmicutes_Clostridia_Clostridiales_Lachnospiraceae_Roseburia_uncultured bacterium
537	537	3	0	0	0	0	Bacteria	Bacteria_Proteobacteria	Bacteria_Proteobacteria_Gammaproteobacteria	Bacteria_Proteobacteria_Gammaproteobacteria_Betaproteobacteriales	Bacteria_Proteobacteria_Gammaproteobacteria_Betaproteobacteriales_Burkholderiaceae	Bacteria_Proteobacteria_Gammaproteobacteria_Betaproteobacteriales_Burkholderiaceae_GKS98 freshwater group	Bacteria_Proteobacteria_Gammaproteobacteria_Betaproteobacteriales_Burkholderiaceae_GKS98 freshwater group_-GKS98 freshwater group-
538	538	3	0	0	0	0	Bacteria	Bacteria_Proteobacteria	Bacteria_Proteobacteria_Gammaproteobacteria	Bacteria_Proteobacteria_Gammaproteobacteria_Pseudomonadales	Bacteria_Proteobacteria_Gammaproteobacteria_Pseudomonadales_Pseudomonadaceae	Bacteria_Proteobacteria_Gammaproteobacteria_Pseudomonadales_Pseudomonadaceae_Pseudomonas	Bacteria_Proteobacteria_Gammaproteobacteria_Pseudomonadales_Pseudomonadaceae_Pseudomonas_Pseudomonas sp. Asd M6-6
539	539	3	0	0	0	0	Bacteria	Bacteria_Proteobacteria	Bacteria_Proteobacteria_Alphaproteobacteria	Bacteria_Proteobacteria_Alphaproteobacteria_Rickettsiales	Bacteria_Proteobacteria_Alphaproteobacteria_Rickettsiales_Rickettsiaceae	Bacteria_Proteobacteria_Alphaproteobacteria_Rickettsiales_Rickettsiaceae_uncultured	Bacteria_Proteobacteria_Alphaproteobacteria_Rickettsiales_Rickettsiaceae_uncultured_metagenome
540	540	3	0	1	0	0	Bacteria	Bacteria_Proteobacteria	Bacteria_Proteobacteria_Gammaproteobacteria	Bacteria_Proteobacteria_Gammaproteobacteria_Alteromonadales	Bacteria_Proteobacteria_Gammaproteobacteria_Alteromonadales_Alteromonadaceae	Bacteria_Proteobacteria_Gammaproteobacteria_Alteromonadales_Alteromonadaceae_Rheinheimera	Bacteria_Proteobacteria_Gammaproteobacteria_Alteromonadales_Alteromonadaceae_Rheinheimera_gamma proteobacterium Ph-Ret-19
541	541	3	3	51	16	26	Bacteria	Bacteria_Proteobacteria	Bacteria_Proteobacteria_Gammaproteobacteria	Bacteria_Proteobacteria_Gammaproteobacteria_Methylococcales	Bacteria_Proteobacteria_Gammaproteobacteria_Methylococcales_Methylomonaceae	Bacteria_Proteobacteria_Gammaproteobacteria_Methylococcales_Methylomonaceae_Methylosarcina	Bacteria_Proteobacteria_Gammaproteobacteria_Methylococcales_Methylomonaceae_Methylosarcina_Methylosarcina lacus LW14
542	542	3	0	5	3	0	Bacteria	Bacteria_Proteobacteria	Bacteria_Proteobacteria_Deltaproteobacteria	Bacteria_Proteobacteria_Deltaproteobacteria_Syntrophobacterales	Bacteria_Proteobacteria_Deltaproteobacteria_Syntrophobacterales_Syntrophaceae	Bacteria_Proteobacteria_Deltaproteobacteria_Syntrophobacterales_Syntrophaceae_-Syntrophaceae-	Bacteria_Proteobacteria_Deltaproteobacteria_Syntrophobacterales_Syntrophaceae_-Syntrophaceae-_-Syntrophaceae-
543	543	3	0	0	0	0	Bacteria	Bacteria_Planctomycetes	Bacteria_Planctomycetes_vadinHA49	Bacteria_Planctomycetes_vadinHA49_-vadinHA49-	Bacteria_Planctomycetes_vadinHA49_-vadinHA49-_-vadinHA49-	Bacteria_Planctomycetes_vadinHA49_-vadinHA49-_-vadinHA49-_-vadinHA49-	Bacteria_Planctomycetes_vadinHA49_-vadinHA49-_-vadinHA49-_-vadinHA49-_-vadinHA49-
544	544	3	0	0	0	0	Bacteria	Bacteria_Proteobacteria	Bacteria_Proteobacteria_Alphaproteobacteria	Bacteria_Proteobacteria_Alphaproteobacteria_Rhodobacterales	Bacteria_Proteobacteria_Alphaproteobacteria_Rhodobacterales_Rhodobacteraceae	Bacteria_Proteobacteria_Alphaproteobacteria_Rhodobacterales_Rhodobacteraceae_uncultured	Bacteria_Proteobacteria_Alphaproteobacteria_Rhodobacterales_Rhodobacteraceae_uncultured_uncultured alpha proteobacterium
545	545	3	2	0	1	0	Bacteria	Bacteria_Bacteroidetes	Bacteria_Bacteroidetes_Bacteroidia	Bacteria_Bacteroidetes_Bacteroidia_Bacteroidales	Bacteria_Bacteroidetes_Bacteroidia_Bacteroidales_Marinifilaceae	Bacteria_Bacteroidetes_Bacteroidia_Bacteroidales_Marinifilaceae_uncultured	Bacteria_Bacteroidetes_Bacteroidia_Bacteroidales_Marinifilaceae_uncultured_uncultured bacterium
546	546	3	0	1	0	0	Bacteria	Bacteria_Proteobacteria	Bacteria_Proteobacteria_Gammaproteobacteria	Bacteria_Proteobacteria_Gammaproteobacteria_Pseudomonadales	Bacteria_Proteobacteria_Gammaproteobacteria_Pseudomonadales_Pseudomonadaceae	Bacteria_Proteobacteria_Gammaproteobacteria_Pseudomonadales_Pseudomonadaceae_Pseudomonas	Bacteria_Proteobacteria_Gammaproteobacteria_Pseudomonadales_Pseudomonadaceae_Pseudomonas_Pseudomonas peli
547	547	3	0	0	0	1	Bacteria	Bacteria_Proteobacteria	Bacteria_Proteobacteria_Gammaproteobacteria	Bacteria_Proteobacteria_Gammaproteobacteria_Xanthomonadales	Bacteria_Proteobacteria_Gammaproteobacteria_Xanthomonadales_Xanthomonadaceae	Bacteria_Proteobacteria_Gammaproteobacteria_Xanthomonadales_Xanthomonadaceae_Arenimonas	Bacteria_Proteobacteria_Gammaproteobacteria_Xanthomonadales_Xanthomonadaceae_Arenimonas_uncultured bacterium
548	548	3	0	0	0	0	Bacteria	Bacteria_Bacteroidetes	Bacteria_Bacteroidetes_Bacteroidia	Bacteria_Bacteroidetes_Bacteroidia_Flavobacteriales	Bacteria_Bacteroidetes_Bacteroidia_Flavobacteriales_Flavobacteriaceae	Bacteria_Bacteroidetes_Bacteroidia_Flavobacteriales_Flavobacteriaceae_NS5 marine group	Bacteria_Bacteroidetes_Bacteroidia_Flavobacteriales_Flavobacteriaceae_NS5 marine group_uncultured bacterium
549	549	3	23	1009	811	37	Bacteria	Bacteria_Proteobacteria	Bacteria_Proteobacteria_Gammaproteobacteria	Bacteria_Proteobacteria_Gammaproteobacteria_Betaproteobacteriales	Bacteria_Proteobacteria_Gammaproteobacteria_Betaproteobacteriales_Burkholderiaceae	Bacteria_Proteobacteria_Gammaproteobacteria_Betaproteobacteriales_Burkholderiaceae_Rhodoferax	Bacteria_Proteobacteria_Gammaproteobacteria_Betaproteobacteriales_Burkholderiaceae_Rhodoferax_uncultured beta proteobacterium
550	550	3	1	0	0	1	Bacteria	Bacteria_Proteobacteria	Bacteria_Proteobacteria_Alphaproteobacteria	Bacteria_Proteobacteria_Alphaproteobacteria_Caulobacterales	Bacteria_Proteobacteria_Alphaproteobacteria_Caulobacterales_Caulobacteraceae	Bacteria_Proteobacteria_Alphaproteobacteria_Caulobacterales_Caulobacteraceae_Brevundimonas	Bacteria_Proteobacteria_Alphaproteobacteria_Caulobacterales_Caulobacteraceae_Brevundimonas_Brevundimonas sp. W24
551	551	3	0	0	0	0	Bacteria	Bacteria_Proteobacteria	Bacteria_Proteobacteria_Gammaproteobacteria	Bacteria_Proteobacteria_Gammaproteobacteria_Betaproteobacteriales	Bacteria_Proteobacteria_Gammaproteobacteria_Betaproteobacteriales_Methylophilaceae	Bacteria_Proteobacteria_Gammaproteobacteria_Betaproteobacteriales_Methylophilaceae_OM43 clade	Bacteria_Proteobacteria_Gammaproteobacteria_Betaproteobacteriales_Methylophilaceae_OM43 clade_uncultured Methylobacillus sp.
552	552	3	0	2	0	1	Bacteria	Bacteria_Proteobacteria	Bacteria_Proteobacteria_Gammaproteobacteria	Bacteria_Proteobacteria_Gammaproteobacteria_Enterobacteriales	Bacteria_Proteobacteria_Gammaproteobacteria_Enterobacteriales_Enterobacteriaceae	Bacteria_Proteobacteria_Gammaproteobacteria_Enterobacteriales_Enterobacteriaceae_Candidatus Blochmannia	Bacteria_Proteobacteria_Gammaproteobacteria_Enterobacteriales_Enterobacteriaceae_Candidatus Blochmannia_Candidatus Blochmannia vafer str. BVAF
553	553	3	23	20	8	1	Bacteria	Bacteria_Proteobacteria	Bacteria_Proteobacteria_Gammaproteobacteria	Bacteria_Proteobacteria_Gammaproteobacteria_Betaproteobacteriales	Bacteria_Proteobacteria_Gammaproteobacteria_Betaproteobacteriales_Burkholderiaceae	Bacteria_Proteobacteria_Gammaproteobacteria_Betaproteobacteriales_Burkholderiaceae_Xenophilus	Bacteria_Proteobacteria_Gammaproteobacteria_Betaproteobacteriales_Burkholderiaceae_Xenophilus_uncultured bacterium
554	554	3	0	0	0	0	Bacteria	Bacteria_Proteobacteria	Bacteria_Proteobacteria_Gammaproteobacteria	Bacteria_Proteobacteria_Gammaproteobacteria_Cellvibrionales	Bacteria_Proteobacteria_Gammaproteobacteria_Cellvibrionales_Cellvibrionaceae	Bacteria_Proteobacteria_Gammaproteobacteria_Cellvibrionales_Cellvibrionaceae_Cellvibrio	Bacteria_Proteobacteria_Gammaproteobacteria_Cellvibrionales_Cellvibrionaceae_Cellvibrio_Cellvibrio sp. KY-YJ-4
555	555	3	0	0	0	1	Bacteria	Bacteria_Bacteroidetes	Bacteria_Bacteroidetes_Bacteroidia	Bacteria_Bacteroidetes_Bacteroidia_Flavobacteriales	Bacteria_Bacteroidetes_Bacteroidia_Flavobacteriales_Flavobacteriaceae	Bacteria_Bacteroidetes_Bacteroidia_Flavobacteriales_Flavobacteriaceae_Salegentibacter	Bacteria_Bacteroidetes_Bacteroidia_Flavobacteriales_Flavobacteriaceae_Salegentibacter_Salegentibacter sp. T436
556	556	3	1	2	0	0	Bacteria	Bacteria_Proteobacteria	Bacteria_Proteobacteria_Gammaproteobacteria	Bacteria_Proteobacteria_Gammaproteobacteria_Betaproteobacteriales	Bacteria_Proteobacteria_Gammaproteobacteria_Betaproteobacteriales_Methylophilaceae	Bacteria_Proteobacteria_Gammaproteobacteria_Betaproteobacteriales_Methylophilaceae_Candidatus Methylopumilus	Bacteria_Proteobacteria_Gammaproteobacteria_Betaproteobacteriales_Methylophilaceae_Candidatus Methylopumilus_Candidatus Methylopumilus turicensis
557	557	3	21	2	0	0	Bacteria	Bacteria_Proteobacteria	Bacteria_Proteobacteria_Gammaproteobacteria	Bacteria_Proteobacteria_Gammaproteobacteria_Betaproteobacteriales	Bacteria_Proteobacteria_Gammaproteobacteria_Betaproteobacteriales_Gallionellaceae	Bacteria_Proteobacteria_Gammaproteobacteria_Betaproteobacteriales_Gallionellaceae_Ferriphaselus	Bacteria_Proteobacteria_Gammaproteobacteria_Betaproteobacteriales_Gallionellaceae_Ferriphaselus_Ferriphaselus sp. R-1
558	558	3	0	0	0	0	Bacteria	Bacteria_Proteobacteria	Bacteria_Proteobacteria_Gammaproteobacteria	Bacteria_Proteobacteria_Gammaproteobacteria_Methylococcales	Bacteria_Proteobacteria_Gammaproteobacteria_Methylococcales_Methylomonaceae	Bacteria_Proteobacteria_Gammaproteobacteria_Methylococcales_Methylomonaceae_Methylosarcina	Bacteria_Proteobacteria_Gammaproteobacteria_Methylococcales_Methylomonaceae_Methylosarcina_Methylosarcina fibrata AML-C10
559	559	3	5	2	0	1	Bacteria	Bacteria_Proteobacteria	Bacteria_Proteobacteria_Gammaproteobacteria	Bacteria_Proteobacteria_Gammaproteobacteria_Legionellales	Bacteria_Proteobacteria_Gammaproteobacteria_Legionellales_Legionellaceae	Bacteria_Proteobacteria_Gammaproteobacteria_Legionellales_Legionellaceae_uncultured	Bacteria_Proteobacteria_Gammaproteobacteria_Legionellales_Legionellaceae_uncultured_uncultured organism
560	560	3	0	0	0	0	Bacteria	Bacteria_Proteobacteria	Bacteria_Proteobacteria_Alphaproteobacteria	Bacteria_Proteobacteria_Alphaproteobacteria_Rhodobacterales	Bacteria_Proteobacteria_Alphaproteobacteria_Rhodobacterales_Rhodobacteraceae	Bacteria_Proteobacteria_Alphaproteobacteria_Rhodobacterales_Rhodobacteraceae_Roseinatronobacter	Bacteria_Proteobacteria_Alphaproteobacteria_Rhodobacterales_Rhodobacteraceae_Roseinatronobacter_Roseinatronobacter thiooxidans
561	561	3	2	0	0	0	Bacteria	Bacteria_Proteobacteria	Bacteria_Proteobacteria_Gammaproteobacteria	Bacteria_Proteobacteria_Gammaproteobacteria_Cellvibrionales	Bacteria_Proteobacteria_Gammaproteobacteria_Cellvibrionales_Halieaceae	Bacteria_Proteobacteria_Gammaproteobacteria_Cellvibrionales_Halieaceae_OM60-NOR5- clade	Bacteria_Proteobacteria_Gammaproteobacteria_Cellvibrionales_Halieaceae_OM60-NOR5- clade_uncultured gamma proteobacterium
562	562	3	2	1	1	0	Bacteria	Bacteria_Proteobacteria	Bacteria_Proteobacteria_Gammaproteobacteria	Bacteria_Proteobacteria_Gammaproteobacteria_Alteromonadales	Bacteria_Proteobacteria_Gammaproteobacteria_Alteromonadales_-Alteromonadales-	Bacteria_Proteobacteria_Gammaproteobacteria_Alteromonadales_-Alteromonadales-_-Alteromonadales-	Bacteria_Proteobacteria_Gammaproteobacteria_Alteromonadales_-Alteromonadales-_-Alteromonadales-_-Alteromonadales-
563	563	3	1	0	0	0	Bacteria	Bacteria_Proteobacteria	Bacteria_Proteobacteria_Gammaproteobacteria	Bacteria_Proteobacteria_Gammaproteobacteria_Betaproteobacteriales	Bacteria_Proteobacteria_Gammaproteobacteria_Betaproteobacteriales_Methylophilaceae	Bacteria_Proteobacteria_Gammaproteobacteria_Betaproteobacteriales_Methylophilaceae_Methylobacillus	Bacteria_Proteobacteria_Gammaproteobacteria_Betaproteobacteriales_Methylophilaceae_Methylobacillus_Methylobacillus glycogenes
564	564	3	0	1	1	1	Bacteria	Bacteria_Proteobacteria	Bacteria_Proteobacteria_Gammaproteobacteria	Bacteria_Proteobacteria_Gammaproteobacteria_Betaproteobacteriales	Bacteria_Proteobacteria_Gammaproteobacteria_Betaproteobacteriales_Burkholderiaceae	Bacteria_Proteobacteria_Gammaproteobacteria_Betaproteobacteriales_Burkholderiaceae_Candidatus Zinderia	Bacteria_Proteobacteria_Gammaproteobacteria_Betaproteobacteriales_Burkholderiaceae_Candidatus Zinderia_Candidatus Zinderia insecticola
565	565	3	0	0	0	0	Bacteria	Bacteria_Proteobacteria	Bacteria_Proteobacteria_Gammaproteobacteria	Bacteria_Proteobacteria_Gammaproteobacteria_Vibrionales	Bacteria_Proteobacteria_Gammaproteobacteria_Vibrionales_Vibrionaceae	Bacteria_Proteobacteria_Gammaproteobacteria_Vibrionales_Vibrionaceae_Vibrio	Bacteria_Proteobacteria_Gammaproteobacteria_Vibrionales_Vibrionaceae_Vibrio_Vibrio proteolyticus
566	566	3	3	0	1	1	Bacteria	Bacteria_Proteobacteria	Bacteria_Proteobacteria_Gammaproteobacteria	Bacteria_Proteobacteria_Gammaproteobacteria_Steroidobacterales	Bacteria_Proteobacteria_Gammaproteobacteria_Steroidobacterales_Woeseiaceae	Bacteria_Proteobacteria_Gammaproteobacteria_Steroidobacterales_Woeseiaceae_Woeseia	Bacteria_Proteobacteria_Gammaproteobacteria_Steroidobacterales_Woeseiaceae_Woeseia_uncultured bacterium
567	567	3	0	0	0	0	Bacteria	Bacteria_Proteobacteria	Bacteria_Proteobacteria_Gammaproteobacteria	Bacteria_Proteobacteria_Gammaproteobacteria_Vibrionales	Bacteria_Proteobacteria_Gammaproteobacteria_Vibrionales_Vibrionaceae	Bacteria_Proteobacteria_Gammaproteobacteria_Vibrionales_Vibrionaceae_Vibrio	Bacteria_Proteobacteria_Gammaproteobacteria_Vibrionales_Vibrionaceae_Vibrio_Vibrio sp. EHP5
568	568	3	36	0	0	31	Bacteria	Bacteria_Proteobacteria	Bacteria_Proteobacteria_Alphaproteobacteria	Bacteria_Proteobacteria_Alphaproteobacteria_Caulobacterales	Bacteria_Proteobacteria_Alphaproteobacteria_Caulobacterales_Caulobacteraceae	Bacteria_Proteobacteria_Alphaproteobacteria_Caulobacterales_Caulobacteraceae_Phenylobacterium	Bacteria_Proteobacteria_Alphaproteobacteria_Caulobacterales_Caulobacteraceae_Phenylobacterium_-Phenylobacterium-
569	569	3	1	1	0	0	Bacteria	Bacteria_Proteobacteria	Bacteria_Proteobacteria_Gammaproteobacteria	Bacteria_Proteobacteria_Gammaproteobacteria_UBA10353 marine group	Bacteria_Proteobacteria_Gammaproteobacteria_UBA10353 marine group_-UBA10353 marine group-	Bacteria_Proteobacteria_Gammaproteobacteria_UBA10353 marine group_-UBA10353 marine group-_-UBA10353 marine group-	Bacteria_Proteobacteria_Gammaproteobacteria_UBA10353 marine group_-UBA10353 marine group-_-UBA10353 marine group-_-UBA10353 marine group-
570	570	3	0	4	5	0	Bacteria	Bacteria_Epsilonbacteraeota	Bacteria_Epsilonbacteraeota_Campylobacteria	Bacteria_Epsilonbacteraeota_Campylobacteria_Campylobacterales	Bacteria_Epsilonbacteraeota_Campylobacteria_Campylobacterales_Helicobacteraceae	Bacteria_Epsilonbacteraeota_Campylobacteria_Campylobacterales_Helicobacteraceae_Helicobacter	Bacteria_Epsilonbacteraeota_Campylobacteria_Campylobacterales_Helicobacteraceae_Helicobacter_Helicobacter saguini
571	571	3	0	0	0	0	Bacteria	Bacteria_Proteobacteria	Bacteria_Proteobacteria_Gammaproteobacteria	Bacteria_Proteobacteria_Gammaproteobacteria_Pseudomonadales	Bacteria_Proteobacteria_Gammaproteobacteria_Pseudomonadales_Pseudomonadaceae	Bacteria_Proteobacteria_Gammaproteobacteria_Pseudomonadales_Pseudomonadaceae_Pseudomonas	Bacteria_Proteobacteria_Gammaproteobacteria_Pseudomonadales_Pseudomonadaceae_Pseudomonas_Pseudomonas sp. J237
572	572	3	0	1	0	5	Bacteria	Bacteria_Proteobacteria	Bacteria_Proteobacteria_Gammaproteobacteria	Bacteria_Proteobacteria_Gammaproteobacteria_Betaproteobacteriales	Bacteria_Proteobacteria_Gammaproteobacteria_Betaproteobacteriales_Rhodocyclaceae	Bacteria_Proteobacteria_Gammaproteobacteria_Betaproteobacteriales_Rhodocyclaceae_Methyloversatilis	Bacteria_Proteobacteria_Gammaproteobacteria_Betaproteobacteriales_Rhodocyclaceae_Methyloversatilis_Methyloversatilis universalis FAM5
573	573	2	8	40	22	1	Bacteria	Bacteria_Proteobacteria	Bacteria_Proteobacteria_Gammaproteobacteria	Bacteria_Proteobacteria_Gammaproteobacteria_Betaproteobacteriales	Bacteria_Proteobacteria_Gammaproteobacteria_Betaproteobacteriales_Burkholderiaceae	Bacteria_Proteobacteria_Gammaproteobacteria_Betaproteobacteriales_Burkholderiaceae_Variovorax	Bacteria_Proteobacteria_Gammaproteobacteria_Betaproteobacteriales_Burkholderiaceae_Variovorax_Variovorax paradoxus
574	574	2	0	0	0	0	Bacteria	Bacteria_Bacteroidetes	Bacteria_Bacteroidetes_Bacteroidia	Bacteria_Bacteroidetes_Bacteroidia_Flavobacteriales	Bacteria_Bacteroidetes_Bacteroidia_Flavobacteriales_Flavobacteriaceae	Bacteria_Bacteroidetes_Bacteroidia_Flavobacteriales_Flavobacteriaceae_Flavobacterium	Bacteria_Bacteroidetes_Bacteroidia_Flavobacteriales_Flavobacteriaceae_Flavobacterium_Flavobacterium columnare
575	575	2	0	0	0	0	Bacteria	Bacteria_Patescibacteria	Bacteria_Patescibacteria_Gracilibacteria	Bacteria_Patescibacteria_Gracilibacteria_uncultured beta proteobacterium	Bacteria_Patescibacteria_Gracilibacteria_uncultured beta proteobacterium_-uncultured beta proteobacterium-	Bacteria_Patescibacteria_Gracilibacteria_uncultured beta proteobacterium_-uncultured beta proteobacterium-_-uncultured beta proteobacterium-	Bacteria_Patescibacteria_Gracilibacteria_uncultured beta proteobacterium_-uncultured beta proteobacterium-_-uncultured beta proteobacterium-_-uncultured beta proteobacterium-
576	576	2	15	0	0	21	Bacteria	Bacteria_Proteobacteria	Bacteria_Proteobacteria_Alphaproteobacteria	Bacteria_Proteobacteria_Alphaproteobacteria_Caulobacterales	Bacteria_Proteobacteria_Alphaproteobacteria_Caulobacterales_Caulobacteraceae	Bacteria_Proteobacteria_Alphaproteobacteria_Caulobacterales_Caulobacteraceae_Phenylobacterium	Bacteria_Proteobacteria_Alphaproteobacteria_Caulobacterales_Caulobacteraceae_Phenylobacterium_uncultured bacterium
577	577	2	74	0	0	0	Bacteria	Bacteria_Proteobacteria	Bacteria_Proteobacteria_Gammaproteobacteria	Bacteria_Proteobacteria_Gammaproteobacteria_Betaproteobacteriales	Bacteria_Proteobacteria_Gammaproteobacteria_Betaproteobacteriales_Nitrosomonadaceae	Bacteria_Proteobacteria_Gammaproteobacteria_Betaproteobacteriales_Nitrosomonadaceae_Nitrosomonas	Bacteria_Proteobacteria_Gammaproteobacteria_Betaproteobacteriales_Nitrosomonadaceae_Nitrosomonas_-Nitrosomonas-
578	578	2	0	0	0	0	Bacteria	Bacteria_Proteobacteria	Bacteria_Proteobacteria_Alphaproteobacteria	Bacteria_Proteobacteria_Alphaproteobacteria_Rhodobacterales	Bacteria_Proteobacteria_Alphaproteobacteria_Rhodobacterales_Rhodobacteraceae	Bacteria_Proteobacteria_Alphaproteobacteria_Rhodobacterales_Rhodobacteraceae_Rhodobacter	Bacteria_Proteobacteria_Alphaproteobacteria_Rhodobacterales_Rhodobacteraceae_Rhodobacter_Rhodobacter sp. TUT3735
579	579	2	0	36	0	0	Bacteria	Bacteria_Proteobacteria	Bacteria_Proteobacteria_Gammaproteobacteria	Bacteria_Proteobacteria_Gammaproteobacteria_Pseudomonadales	Bacteria_Proteobacteria_Gammaproteobacteria_Pseudomonadales_Pseudomonadaceae	Bacteria_Proteobacteria_Gammaproteobacteria_Pseudomonadales_Pseudomonadaceae_Pseudomonas	Bacteria_Proteobacteria_Gammaproteobacteria_Pseudomonadales_Pseudomonadaceae_Pseudomonas_Pseudomonas sp. DY-A
580	580	2	5	4	0	0	Bacteria	Bacteria_Proteobacteria	Bacteria_Proteobacteria_Gammaproteobacteria	Bacteria_Proteobacteria_Gammaproteobacteria_Betaproteobacteriales	Bacteria_Proteobacteria_Gammaproteobacteria_Betaproteobacteriales_Gallionellaceae	Bacteria_Proteobacteria_Gammaproteobacteria_Betaproteobacteriales_Gallionellaceae_Gallionella	Bacteria_Proteobacteria_Gammaproteobacteria_Betaproteobacteriales_Gallionellaceae_Gallionella_-Gallionella-
581	581	2	1	0	0	0	Bacteria	Bacteria_Bacteroidetes	Bacteria_Bacteroidetes_Bacteroidia	Bacteria_Bacteroidetes_Bacteroidia_Cytophagales	Bacteria_Bacteroidetes_Bacteroidia_Cytophagales_Cyclobacteriaceae	Bacteria_Bacteroidetes_Bacteroidia_Cytophagales_Cyclobacteriaceae_Algoriphagus	Bacteria_Bacteroidetes_Bacteroidia_Cytophagales_Cyclobacteriaceae_Algoriphagus_Algoriphagus zhangzhouensis
582	582	2	0	0	0	0	Bacteria	Bacteria_Aquificae	Bacteria_Aquificae_Desulfurobacteriia	Bacteria_Aquificae_Desulfurobacteriia_Desulfurobacteriales	Bacteria_Aquificae_Desulfurobacteriia_Desulfurobacteriales_Desulfurobacteriaceae	Bacteria_Aquificae_Desulfurobacteriia_Desulfurobacteriales_Desulfurobacteriaceae_Desulfurobacterium	Bacteria_Aquificae_Desulfurobacteriia_Desulfurobacteriales_Desulfurobacteriaceae_Desulfurobacterium_Desulfurobacterium thermolithotrophum DSM 11699
583	583	2	0	0	0	0	Bacteria	Bacteria_Proteobacteria	Bacteria_Proteobacteria_Alphaproteobacteria	Bacteria_Proteobacteria_Alphaproteobacteria_Sphingomonadales	Bacteria_Proteobacteria_Alphaproteobacteria_Sphingomonadales_Sphingomonadaceae	Bacteria_Proteobacteria_Alphaproteobacteria_Sphingomonadales_Sphingomonadaceae_Sphingopyxis	Bacteria_Proteobacteria_Alphaproteobacteria_Sphingomonadales_Sphingomonadaceae_Sphingopyxis_Sphingopyxis baekryungensis DSM 16222
584	584	2	0	0	0	0	Bacteria	Bacteria_Bacteroidetes	Bacteria_Bacteroidetes_Bacteroidia	Bacteria_Bacteroidetes_Bacteroidia_Flavobacteriales	Bacteria_Bacteroidetes_Bacteroidia_Flavobacteriales_Flavobacteriaceae	Bacteria_Bacteroidetes_Bacteroidia_Flavobacteriales_Flavobacteriaceae_Maribacter	Bacteria_Bacteroidetes_Bacteroidia_Flavobacteriales_Flavobacteriaceae_Maribacter_Maribacter sp. BSw21908
585	585	2	1	0	1	0	Eukaryota	Eukaryota_Cryptophyceae	Eukaryota_Cryptophyceae_Cryptomonadales	Eukaryota_Cryptophyceae_Cryptomonadales_Rhodomonas	Eukaryota_Cryptophyceae_Cryptomonadales_Rhodomonas_Rhodomonas sp. CCMP743	Eukaryota_Cryptophyceae_Cryptomonadales_Rhodomonas_Rhodomonas sp. CCMP743_-Rhodomonas sp. CCMP743-	Eukaryota_Cryptophyceae_Cryptomonadales_Rhodomonas_Rhodomonas sp. CCMP743_-Rhodomonas sp. CCMP743-_-Rhodomonas sp. CCMP743-
586	586	2	0	0	0	3	Bacteria	Bacteria_Proteobacteria	Bacteria_Proteobacteria_Alphaproteobacteria	Bacteria_Proteobacteria_Alphaproteobacteria_Rhodobacterales	Bacteria_Proteobacteria_Alphaproteobacteria_Rhodobacterales_Rhodobacteraceae	Bacteria_Proteobacteria_Alphaproteobacteria_Rhodobacterales_Rhodobacteraceae_Pseudorhodobacter	Bacteria_Proteobacteria_Alphaproteobacteria_Rhodobacterales_Rhodobacteraceae_Pseudorhodobacter_metagenome
587	587	2	1	0	0	0	Bacteria	Bacteria_Proteobacteria	Bacteria_Proteobacteria_Alphaproteobacteria	Bacteria_Proteobacteria_Alphaproteobacteria_Rhodobacterales	Bacteria_Proteobacteria_Alphaproteobacteria_Rhodobacterales_Rhodobacteraceae	Bacteria_Proteobacteria_Alphaproteobacteria_Rhodobacterales_Rhodobacteraceae_Rhodovulum	Bacteria_Proteobacteria_Alphaproteobacteria_Rhodobacterales_Rhodobacteraceae_Rhodovulum_Rhodovulum sulfidophilum
588	588	2	0	1	0	0	Bacteria	Bacteria_Proteobacteria	Bacteria_Proteobacteria_Gammaproteobacteria	Bacteria_Proteobacteria_Gammaproteobacteria_Oceanospirillales	Bacteria_Proteobacteria_Gammaproteobacteria_Oceanospirillales_Halomonadaceae	Bacteria_Proteobacteria_Gammaproteobacteria_Oceanospirillales_Halomonadaceae_Salinicola	Bacteria_Proteobacteria_Gammaproteobacteria_Oceanospirillales_Halomonadaceae_Salinicola_Halomonas sp. QTR-38
589	589	2	0	0	0	0	Bacteria	Bacteria_Bacteroidetes	Bacteria_Bacteroidetes_Bacteroidia	Bacteria_Bacteroidetes_Bacteroidia_Sphingobacteriales	Bacteria_Bacteroidetes_Bacteroidia_Sphingobacteriales_Lentimicrobiaceae	Bacteria_Bacteroidetes_Bacteroidia_Sphingobacteriales_Lentimicrobiaceae_Lentimicrobium	Bacteria_Bacteroidetes_Bacteroidia_Sphingobacteriales_Lentimicrobiaceae_Lentimicrobium_Lentimicrobium saccharophilum
590	590	2	0	0	0	0	Bacteria	Bacteria_Proteobacteria	Bacteria_Proteobacteria_Alphaproteobacteria	Bacteria_Proteobacteria_Alphaproteobacteria_Rickettsiales	Bacteria_Proteobacteria_Alphaproteobacteria_Rickettsiales_Mitochondria	Bacteria_Proteobacteria_Alphaproteobacteria_Rickettsiales_Mitochondria_Babesia orientalis	Bacteria_Proteobacteria_Alphaproteobacteria_Rickettsiales_Mitochondria_Babesia orientalis_-Babesia orientalis-
591	591	2	3	1	2	3	Bacteria	Bacteria_Proteobacteria	Bacteria_Proteobacteria_Gammaproteobacteria	Bacteria_Proteobacteria_Gammaproteobacteria_Betaproteobacteriales	Bacteria_Proteobacteria_Gammaproteobacteria_Betaproteobacteriales_Burkholderiaceae	Bacteria_Proteobacteria_Gammaproteobacteria_Betaproteobacteriales_Burkholderiaceae_uncultured	Bacteria_Proteobacteria_Gammaproteobacteria_Betaproteobacteriales_Burkholderiaceae_uncultured_uncultured Rhodoferax sp.
592	592	2	0	0	2	0	Bacteria	Bacteria_Proteobacteria	Bacteria_Proteobacteria_Alphaproteobacteria	Bacteria_Proteobacteria_Alphaproteobacteria_Rhodobacterales	Bacteria_Proteobacteria_Alphaproteobacteria_Rhodobacterales_Rhodobacteraceae	Bacteria_Proteobacteria_Alphaproteobacteria_Rhodobacterales_Rhodobacteraceae_Paracoccus	Bacteria_Proteobacteria_Alphaproteobacteria_Rhodobacterales_Rhodobacteraceae_Paracoccus_uncultured bacterium
593	593	2	0	0	0	0	Bacteria	Bacteria_Proteobacteria	Bacteria_Proteobacteria_Gammaproteobacteria	Bacteria_Proteobacteria_Gammaproteobacteria_Betaproteobacteriales	Bacteria_Proteobacteria_Gammaproteobacteria_Betaproteobacteriales_Methylophilaceae	Bacteria_Proteobacteria_Gammaproteobacteria_Betaproteobacteriales_Methylophilaceae_UBA6140	Bacteria_Proteobacteria_Gammaproteobacteria_Betaproteobacteriales_Methylophilaceae_UBA6140_uncultured bacterium
594	594	2	1	0	0	0	Bacteria	Bacteria_Proteobacteria	Bacteria_Proteobacteria_Alphaproteobacteria	Bacteria_Proteobacteria_Alphaproteobacteria_Rhodobacterales	Bacteria_Proteobacteria_Alphaproteobacteria_Rhodobacterales_Rhodobacteraceae	Bacteria_Proteobacteria_Alphaproteobacteria_Rhodobacterales_Rhodobacteraceae_Gemmobacter	Bacteria_Proteobacteria_Alphaproteobacteria_Rhodobacterales_Rhodobacteraceae_Gemmobacter_uncultured Rhodobacteraceae bacterium
595	595	2	0	0	0	0	Bacteria	Bacteria_Bacteroidetes	Bacteria_Bacteroidetes_Ignavibacteria	Bacteria_Bacteroidetes_Ignavibacteria_OPB56	Bacteria_Bacteroidetes_Ignavibacteria_OPB56_Ignavibacteria bacterium RIFOXYA2_FULL_35_10	Bacteria_Bacteroidetes_Ignavibacteria_OPB56_Ignavibacteria bacterium RIFOXYA2_FULL_35_10_-Ignavibacteria bacterium RIFOXYA2_FULL_35_10-	Bacteria_Bacteroidetes_Ignavibacteria_OPB56_Ignavibacteria bacterium RIFOXYA2_FULL_35_10_-Ignavibacteria bacterium RIFOXYA2_FULL_35_10-_-Ignavibacteria bacterium RIFOXYA2_FULL_35_10-
596	596	2	0	0	0	0	Bacteria	Bacteria_Bacteroidetes	Bacteria_Bacteroidetes_Bacteroidia	Bacteria_Bacteroidetes_Bacteroidia_Flavobacteriales	Bacteria_Bacteroidetes_Bacteroidia_Flavobacteriales_Flavobacteriaceae	Bacteria_Bacteroidetes_Bacteroidia_Flavobacteriales_Flavobacteriaceae_Cellulophaga	Bacteria_Bacteroidetes_Bacteroidia_Flavobacteriales_Flavobacteriaceae_Cellulophaga_uncultured bacterium
597	597	2	0	0	2	0	Bacteria	Bacteria_Chloroflexi	Bacteria_Chloroflexi_Chloroflexia	Bacteria_Chloroflexi_Chloroflexia_Chloroflexales	Bacteria_Chloroflexi_Chloroflexia_Chloroflexales_Roseiflexaceae	Bacteria_Chloroflexi_Chloroflexia_Chloroflexales_Roseiflexaceae_uncultured	Bacteria_Chloroflexi_Chloroflexia_Chloroflexales_Roseiflexaceae_uncultured_uncultured bacterium
598	598	2	0	0	0	0	Bacteria	Bacteria_Firmicutes	Bacteria_Firmicutes_Clostridia	Bacteria_Firmicutes_Clostridia_Clostridiales	Bacteria_Firmicutes_Clostridia_Clostridiales_Lachnospiraceae	Bacteria_Firmicutes_Clostridia_Clostridiales_Lachnospiraceae_-Lachnospiraceae-	Bacteria_Firmicutes_Clostridia_Clostridiales_Lachnospiraceae_-Lachnospiraceae-_-Lachnospiraceae-
599	599	2	0	0	0	0	Bacteria	Bacteria_Aegiribacteria	Bacteria_Aegiribacteria_metagenome	Bacteria_Aegiribacteria_metagenome_-metagenome-	Bacteria_Aegiribacteria_metagenome_-metagenome-_-metagenome-	Bacteria_Aegiribacteria_metagenome_-metagenome-_-metagenome-_-metagenome-	Bacteria_Aegiribacteria_metagenome_-metagenome-_-metagenome-_-metagenome-_-metagenome-
600	600	2	2	0	0	0	Bacteria	Bacteria_Proteobacteria	Bacteria_Proteobacteria_Gammaproteobacteria	Bacteria_Proteobacteria_Gammaproteobacteria_Gammaproteobacteria Incertae Sedis	Bacteria_Proteobacteria_Gammaproteobacteria_Gammaproteobacteria Incertae Sedis_Unknown Family	Bacteria_Proteobacteria_Gammaproteobacteria_Gammaproteobacteria Incertae Sedis_Unknown Family_uncultured	Bacteria_Proteobacteria_Gammaproteobacteria_Gammaproteobacteria Incertae Sedis_Unknown Family_uncultured_uncultured bacterium
601	601	2	0	0	0	0	Archaea	Archaea_Euryarchaeota	Archaea_Euryarchaeota_Methanobacteria	Archaea_Euryarchaeota_Methanobacteria_Methanobacteriales	Archaea_Euryarchaeota_Methanobacteria_Methanobacteriales_Methanobacteriaceae	Archaea_Euryarchaeota_Methanobacteria_Methanobacteriales_Methanobacteriaceae_Methanobrevibacter	Archaea_Euryarchaeota_Methanobacteria_Methanobacteriales_Methanobacteriaceae_Methanobrevibacter_uncultured archaeon
602	602	2	0	0	0	0	Bacteria	Bacteria_Bacteroidetes	Bacteria_Bacteroidetes_Bacteroidia	Bacteria_Bacteroidetes_Bacteroidia_Flavobacteriales	Bacteria_Bacteroidetes_Bacteroidia_Flavobacteriales_Flavobacteriaceae	Bacteria_Bacteroidetes_Bacteroidia_Flavobacteriales_Flavobacteriaceae_Flavobacterium	Bacteria_Bacteroidetes_Bacteroidia_Flavobacteriales_Flavobacteriaceae_Flavobacterium_Flavobacterium urocaniciphilum
603	603	2	5	0	18	11	Bacteria	Bacteria_Proteobacteria	Bacteria_Proteobacteria_Alphaproteobacteria	Bacteria_Proteobacteria_Alphaproteobacteria_Rhizobiales	Bacteria_Proteobacteria_Alphaproteobacteria_Rhizobiales_Rhizobiaceae	Bacteria_Proteobacteria_Alphaproteobacteria_Rhizobiales_Rhizobiaceae_-Rhizobiaceae-	Bacteria_Proteobacteria_Alphaproteobacteria_Rhizobiales_Rhizobiaceae_-Rhizobiaceae-_-Rhizobiaceae-
604	604	2	1	10	2	3	Bacteria	Bacteria_Proteobacteria	Bacteria_Proteobacteria_Gammaproteobacteria	Bacteria_Proteobacteria_Gammaproteobacteria_Pseudomonadales	Bacteria_Proteobacteria_Gammaproteobacteria_Pseudomonadales_Moraxellaceae	Bacteria_Proteobacteria_Gammaproteobacteria_Pseudomonadales_Moraxellaceae_Acinetobacter	Bacteria_Proteobacteria_Gammaproteobacteria_Pseudomonadales_Moraxellaceae_Acinetobacter_Acinetobacter baumannii BIDMC 57
605	605	2	10	2	1	6	Bacteria	Bacteria_Actinobacteria	Bacteria_Actinobacteria_Thermoleophilia	Bacteria_Actinobacteria_Thermoleophilia_Gaiellales	Bacteria_Actinobacteria_Thermoleophilia_Gaiellales_uncultured	Bacteria_Actinobacteria_Thermoleophilia_Gaiellales_uncultured_uncultured bacterium	Bacteria_Actinobacteria_Thermoleophilia_Gaiellales_uncultured_uncultured bacterium_-uncultured bacterium-
606	606	2	1	0	0	1	Bacteria	Bacteria_Bacteroidetes	Bacteria_Bacteroidetes_Bacteroidia	Bacteria_Bacteroidetes_Bacteroidia_Flavobacteriales	Bacteria_Bacteroidetes_Bacteroidia_Flavobacteriales_Flavobacteriaceae	Bacteria_Bacteroidetes_Bacteroidia_Flavobacteriales_Flavobacteriaceae_Flavobacterium	Bacteria_Bacteroidetes_Bacteroidia_Flavobacteriales_Flavobacteriaceae_Flavobacterium_metagenome
607	607	2	2	0	0	0	Bacteria	Bacteria_Proteobacteria	Bacteria_Proteobacteria_Alphaproteobacteria	Bacteria_Proteobacteria_Alphaproteobacteria_Rhizobiales	Bacteria_Proteobacteria_Alphaproteobacteria_Rhizobiales_Rhizobiales Incertae Sedis	Bacteria_Proteobacteria_Alphaproteobacteria_Rhizobiales_Rhizobiales Incertae Sedis_uncultured	Bacteria_Proteobacteria_Alphaproteobacteria_Rhizobiales_Rhizobiales Incertae Sedis_uncultured_-uncultured-
608	608	2	1	0	0	0	Bacteria	Bacteria_Proteobacteria	Bacteria_Proteobacteria_Gammaproteobacteria	Bacteria_Proteobacteria_Gammaproteobacteria_Oceanospirillales	Bacteria_Proteobacteria_Gammaproteobacteria_Oceanospirillales_Pseudohongiellaceae	Bacteria_Proteobacteria_Gammaproteobacteria_Oceanospirillales_Pseudohongiellaceae_Pseudohongiella	Bacteria_Proteobacteria_Gammaproteobacteria_Oceanospirillales_Pseudohongiellaceae_Pseudohongiella_uncultured gamma proteobacterium
609	609	2	0	0	0	0	Bacteria	Bacteria_Proteobacteria	Bacteria_Proteobacteria_Gammaproteobacteria	Bacteria_Proteobacteria_Gammaproteobacteria_Betaproteobacteriales	Bacteria_Proteobacteria_Gammaproteobacteria_Betaproteobacteriales_Rhodocyclaceae	Bacteria_Proteobacteria_Gammaproteobacteria_Betaproteobacteriales_Rhodocyclaceae_Sulfuritalea	Bacteria_Proteobacteria_Gammaproteobacteria_Betaproteobacteriales_Rhodocyclaceae_Sulfuritalea_uncultured sludge bacterium S40
610	610	2	0	0	0	0	Bacteria	Bacteria_Proteobacteria	Bacteria_Proteobacteria_Alphaproteobacteria	Bacteria_Proteobacteria_Alphaproteobacteria_Rhodobacterales	Bacteria_Proteobacteria_Alphaproteobacteria_Rhodobacterales_Rhodobacteraceae	Bacteria_Proteobacteria_Alphaproteobacteria_Rhodobacterales_Rhodobacteraceae_Paracoccus	Bacteria_Proteobacteria_Alphaproteobacteria_Rhodobacterales_Rhodobacteraceae_Paracoccus_Paracoccus sp. Ol18
611	611	2	0	0	1	2	Bacteria	Bacteria_Proteobacteria	Bacteria_Proteobacteria_Gammaproteobacteria	Bacteria_Proteobacteria_Gammaproteobacteria_Betaproteobacteriales	Bacteria_Proteobacteria_Gammaproteobacteria_Betaproteobacteriales_Burkholderiaceae	Bacteria_Proteobacteria_Gammaproteobacteria_Betaproteobacteriales_Burkholderiaceae_Pseudorhodoferax	Bacteria_Proteobacteria_Gammaproteobacteria_Betaproteobacteriales_Burkholderiaceae_Pseudorhodoferax_Pseudorhodoferax sp. Leaf265
612	612	2	0	0	0	0	Bacteria	Bacteria_Elusimicrobia	Bacteria_Elusimicrobia_Elusimicrobia	Bacteria_Elusimicrobia_Elusimicrobia_Lineage IV	Bacteria_Elusimicrobia_Elusimicrobia_Lineage IV_Elusimicrobia bacterium RIFCSPHIGHO2_02_FULL_61_10	Bacteria_Elusimicrobia_Elusimicrobia_Lineage IV_Elusimicrobia bacterium RIFCSPHIGHO2_02_FULL_61_10_-Elusimicrobia bacterium RIFCSPHIGHO2_02_FULL_61_10-	Bacteria_Elusimicrobia_Elusimicrobia_Lineage IV_Elusimicrobia bacterium RIFCSPHIGHO2_02_FULL_61_10_-Elusimicrobia bacterium RIFCSPHIGHO2_02_FULL_61_10-_-Elusimicrobia bacterium RIFCSPHIGHO2_02_FULL_61_10-
613	613	2	0	0	0	0	Bacteria	Bacteria_Proteobacteria	Bacteria_Proteobacteria_Deltaproteobacteria	Bacteria_Proteobacteria_Deltaproteobacteria_Desulfovibrionales	Bacteria_Proteobacteria_Deltaproteobacteria_Desulfovibrionales_Desulfovibrionaceae	Bacteria_Proteobacteria_Deltaproteobacteria_Desulfovibrionales_Desulfovibrionaceae_Desulfovibrio	Bacteria_Proteobacteria_Deltaproteobacteria_Desulfovibrionales_Desulfovibrionaceae_Desulfovibrio_uncultured bacterium
614	614	2	0	0	0	0	Bacteria	Bacteria_Proteobacteria	Bacteria_Proteobacteria_Alphaproteobacteria	Bacteria_Proteobacteria_Alphaproteobacteria_Elsterales	Bacteria_Proteobacteria_Alphaproteobacteria_Elsterales_Elsteraceae	Bacteria_Proteobacteria_Alphaproteobacteria_Elsterales_Elsteraceae_Elstera	Bacteria_Proteobacteria_Alphaproteobacteria_Elsterales_Elsteraceae_Elstera_Elstera litoralis
615	615	2	0	0	0	0	Bacteria	Bacteria_Bacteroidetes	Bacteria_Bacteroidetes_Bacteroidia	Bacteria_Bacteroidetes_Bacteroidia_Flavobacteriales	Bacteria_Bacteroidetes_Bacteroidia_Flavobacteriales_Flavobacteriaceae	Bacteria_Bacteroidetes_Bacteroidia_Flavobacteriales_Flavobacteriaceae_Psychroserpens	Bacteria_Bacteroidetes_Bacteroidia_Flavobacteriales_Flavobacteriaceae_Psychroserpens_Psychroserpens sp. Hel_I_66
616	616	2	0	0	0	0	Bacteria	Bacteria_Proteobacteria	Bacteria_Proteobacteria_Gammaproteobacteria	Bacteria_Proteobacteria_Gammaproteobacteria_Thiomicrospirales	Bacteria_Proteobacteria_Gammaproteobacteria_Thiomicrospirales_Thiomicrospiraceae	Bacteria_Proteobacteria_Gammaproteobacteria_Thiomicrospirales_Thiomicrospiraceae_Thiomicrospira	Bacteria_Proteobacteria_Gammaproteobacteria_Thiomicrospirales_Thiomicrospiraceae_Thiomicrospira_Thiomicrospira sp. WB1
617	617	2	0	0	0	0	Bacteria	Bacteria_Bacteroidetes	Bacteria_Bacteroidetes_Bacteroidia	Bacteria_Bacteroidetes_Bacteroidia_Flavobacteriales	Bacteria_Bacteroidetes_Bacteroidia_Flavobacteriales_Flavobacteriaceae	Bacteria_Bacteroidetes_Bacteroidia_Flavobacteriales_Flavobacteriaceae_Formosa	Bacteria_Bacteroidetes_Bacteroidia_Flavobacteriales_Flavobacteriaceae_Formosa_uncultured bacterium
618	618	2	0	0	0	0	Bacteria	Bacteria_Proteobacteria	Bacteria_Proteobacteria_Gammaproteobacteria	Bacteria_Proteobacteria_Gammaproteobacteria_Cellvibrionales	Bacteria_Proteobacteria_Gammaproteobacteria_Cellvibrionales_Cellvibrionaceae	Bacteria_Proteobacteria_Gammaproteobacteria_Cellvibrionales_Cellvibrionaceae_Cellvibrio	Bacteria_Proteobacteria_Gammaproteobacteria_Cellvibrionales_Cellvibrionaceae_Cellvibrio_uncultured bacterium
619	619	2	0	0	0	0	Bacteria	Bacteria_Proteobacteria	Bacteria_Proteobacteria_Gammaproteobacteria	Bacteria_Proteobacteria_Gammaproteobacteria_Vibrionales	Bacteria_Proteobacteria_Gammaproteobacteria_Vibrionales_Vibrionaceae	Bacteria_Proteobacteria_Gammaproteobacteria_Vibrionales_Vibrionaceae_Aliivibrio	Bacteria_Proteobacteria_Gammaproteobacteria_Vibrionales_Vibrionaceae_Aliivibrio_uncultured bacterium
620	620	2	3	7	2	1	Bacteria	Bacteria_Epsilonbacteraeota	Bacteria_Epsilonbacteraeota_Campylobacteria	Bacteria_Epsilonbacteraeota_Campylobacteria_Campylobacterales	Bacteria_Epsilonbacteraeota_Campylobacteria_Campylobacterales_Helicobacteraceae	Bacteria_Epsilonbacteraeota_Campylobacteria_Campylobacterales_Helicobacteraceae_Helicobacter	Bacteria_Epsilonbacteraeota_Campylobacteria_Campylobacterales_Helicobacteraceae_Helicobacter_Helicobacter canis
621	621	2	475	51	43	2	Bacteria	Bacteria_Proteobacteria	Bacteria_Proteobacteria_Gammaproteobacteria	Bacteria_Proteobacteria_Gammaproteobacteria_Betaproteobacteriales	Bacteria_Proteobacteria_Gammaproteobacteria_Betaproteobacteriales_Burkholderiaceae	Bacteria_Proteobacteria_Gammaproteobacteria_Betaproteobacteriales_Burkholderiaceae_Polaromonas	Bacteria_Proteobacteria_Gammaproteobacteria_Betaproteobacteriales_Burkholderiaceae_Polaromonas_Polaromonas glacialis
622	622	2	0	0	0	0	Bacteria	Bacteria_Bacteroidetes	Bacteria_Bacteroidetes_Bacteroidia	Bacteria_Bacteroidetes_Bacteroidia_Flavobacteriales	Bacteria_Bacteroidetes_Bacteroidia_Flavobacteriales_Flavobacteriaceae	Bacteria_Bacteroidetes_Bacteroidia_Flavobacteriales_Flavobacteriaceae_Flavobacterium	Bacteria_Bacteroidetes_Bacteroidia_Flavobacteriales_Flavobacteriaceae_Flavobacterium_Flavobacterium rivuli WB 3.3-2 = DSM 21788
623	623	2	1	0	0	1	Bacteria	Bacteria_Proteobacteria	Bacteria_Proteobacteria_Gammaproteobacteria	Bacteria_Proteobacteria_Gammaproteobacteria_MBAE14	Bacteria_Proteobacteria_Gammaproteobacteria_MBAE14_uncultured gamma proteobacterium	Bacteria_Proteobacteria_Gammaproteobacteria_MBAE14_uncultured gamma proteobacterium_-uncultured gamma proteobacterium-	Bacteria_Proteobacteria_Gammaproteobacteria_MBAE14_uncultured gamma proteobacterium_-uncultured gamma proteobacterium-_-uncultured gamma proteobacterium-
624	624	2	0	1	1	0	Bacteria	Bacteria_Proteobacteria	Bacteria_Proteobacteria_Gammaproteobacteria	Bacteria_Proteobacteria_Gammaproteobacteria_Steroidobacterales	Bacteria_Proteobacteria_Gammaproteobacteria_Steroidobacterales_Woeseiaceae	Bacteria_Proteobacteria_Gammaproteobacteria_Steroidobacterales_Woeseiaceae_Woeseia	Bacteria_Proteobacteria_Gammaproteobacteria_Steroidobacterales_Woeseiaceae_Woeseia_uncultured gamma proteobacterium
625	625	2	0	0	1	0	Bacteria	Bacteria_Bacteroidetes	Bacteria_Bacteroidetes_Bacteroidia	Bacteria_Bacteroidetes_Bacteroidia_Bacteroidales	Bacteria_Bacteroidetes_Bacteroidia_Bacteroidales_Muribaculaceae	Bacteria_Bacteroidetes_Bacteroidia_Bacteroidales_Muribaculaceae_uncultured bacterium	Bacteria_Bacteroidetes_Bacteroidia_Bacteroidales_Muribaculaceae_uncultured bacterium_-uncultured bacterium-
626	626	2	4	1	1	5	Bacteria	Bacteria_Proteobacteria	Bacteria_Proteobacteria_Alphaproteobacteria	Bacteria_Proteobacteria_Alphaproteobacteria_Rhizobiales	Bacteria_Proteobacteria_Alphaproteobacteria_Rhizobiales_Rhizobiaceae	Bacteria_Proteobacteria_Alphaproteobacteria_Rhizobiales_Rhizobiaceae_Hoeflea	Bacteria_Proteobacteria_Alphaproteobacteria_Rhizobiales_Rhizobiaceae_Hoeflea_Hoeflea sp. BAL378
627	627	2	0	0	0	0	Archaea	Archaea_Euryarchaeota	Archaea_Euryarchaeota_Methanomicrobia	Archaea_Euryarchaeota_Methanomicrobia_Methanocellales	Archaea_Euryarchaeota_Methanomicrobia_Methanocellales_Methanocellaceae	Archaea_Euryarchaeota_Methanomicrobia_Methanocellales_Methanocellaceae_Methanocella	Archaea_Euryarchaeota_Methanomicrobia_Methanocellales_Methanocellaceae_Methanocella_Methanocella arvoryzae MRE50
628	628	2	0	0	0	0	Bacteria	Bacteria_Bacteroidetes	Bacteria_Bacteroidetes_Bacteroidia	Bacteria_Bacteroidetes_Bacteroidia_Flavobacteriales	Bacteria_Bacteroidetes_Bacteroidia_Flavobacteriales_Flavobacteriaceae	Bacteria_Bacteroidetes_Bacteroidia_Flavobacteriales_Flavobacteriaceae_Spongiimonas	Bacteria_Bacteroidetes_Bacteroidia_Flavobacteriales_Flavobacteriaceae_Spongiimonas_uncultured bacterium
629	629	2	0	0	1	0	Bacteria	Bacteria_Bacteroidetes	Bacteria_Bacteroidetes_Ignavibacteria	Bacteria_Bacteroidetes_Ignavibacteria_OPB56	Bacteria_Bacteroidetes_Ignavibacteria_OPB56_metagenome	Bacteria_Bacteroidetes_Ignavibacteria_OPB56_metagenome_-metagenome-	Bacteria_Bacteroidetes_Ignavibacteria_OPB56_metagenome_-metagenome-_-metagenome-
630	630	2	0	0	0	0	Bacteria	Bacteria_Proteobacteria	Bacteria_Proteobacteria_Gammaproteobacteria	Bacteria_Proteobacteria_Gammaproteobacteria_Betaproteobacteriales	Bacteria_Proteobacteria_Gammaproteobacteria_Betaproteobacteriales_Rhodocyclaceae	Bacteria_Proteobacteria_Gammaproteobacteria_Betaproteobacteriales_Rhodocyclaceae_Dechloromonas	Bacteria_Proteobacteria_Gammaproteobacteria_Betaproteobacteriales_Rhodocyclaceae_Dechloromonas_metagenome
631	631	2	0	1	1	0	Eukaryota	Eukaryota_Amoebozoa	Eukaryota_Amoebozoa_Discosea	Eukaryota_Amoebozoa_Discosea_Flabellinia	Eukaryota_Amoebozoa_Discosea_Flabellinia_Dactylopodida	Eukaryota_Amoebozoa_Discosea_Flabellinia_Dactylopodida_Neoparamoeba	Eukaryota_Amoebozoa_Discosea_Flabellinia_Dactylopodida_Neoparamoeba_Paramoeba eilhardi
632	632	2	0	0	1	0	Bacteria	Bacteria_Cyanobacteria	Bacteria_Cyanobacteria_Oxyphotobacteria	Bacteria_Cyanobacteria_Oxyphotobacteria_Chloroplast	Bacteria_Cyanobacteria_Oxyphotobacteria_Chloroplast_Citrus maxima	Bacteria_Cyanobacteria_Oxyphotobacteria_Chloroplast_Citrus maxima_-Citrus maxima-	Bacteria_Cyanobacteria_Oxyphotobacteria_Chloroplast_Citrus maxima_-Citrus maxima-_-Citrus maxima-
633	633	2	0	0	0	1	Bacteria	Bacteria_Verrucomicrobia	Bacteria_Verrucomicrobia_Verrucomicrobiae	Bacteria_Verrucomicrobia_Verrucomicrobiae_Opitutales	Bacteria_Verrucomicrobia_Verrucomicrobiae_Opitutales_Opitutaceae	Bacteria_Verrucomicrobia_Verrucomicrobiae_Opitutales_Opitutaceae_uncultured	Bacteria_Verrucomicrobia_Verrucomicrobiae_Opitutales_Opitutaceae_uncultured_metagenome
634	634	2	5	0	0	0	Bacteria	Bacteria_Proteobacteria	Bacteria_Proteobacteria_Gammaproteobacteria	Bacteria_Proteobacteria_Gammaproteobacteria_Betaproteobacteriales	Bacteria_Proteobacteria_Gammaproteobacteria_Betaproteobacteriales_Gallionellaceae	Bacteria_Proteobacteria_Gammaproteobacteria_Betaproteobacteriales_Gallionellaceae_Sideroxydans	Bacteria_Proteobacteria_Gammaproteobacteria_Betaproteobacteriales_Gallionellaceae_Sideroxydans_Sideroxydans lithotrophicus ES-1
635	635	2	4	0	0	1	Bacteria	Bacteria_Patescibacteria	Bacteria_Patescibacteria_ABY1	Bacteria_Patescibacteria_ABY1_Candidatus Kuenenbacteria	Bacteria_Patescibacteria_ABY1_Candidatus Kuenenbacteria_Candidatus Kuenenbacteria bacterium GW2011_GWA2_42_15	Bacteria_Patescibacteria_ABY1_Candidatus Kuenenbacteria_Candidatus Kuenenbacteria bacterium GW2011_GWA2_42_15_-Candidatus Kuenenbacteria bacterium GW2011_GWA2_42_15-	Bacteria_Patescibacteria_ABY1_Candidatus Kuenenbacteria_Candidatus Kuenenbacteria bacterium GW2011_GWA2_42_15_-Candidatus Kuenenbacteria bacterium GW2011_GWA2_42_15-_-Candidatus Kuenenbacteria bacterium GW2011_GWA2_42_15-
636	636	2	2	2	0	1	Bacteria	Bacteria_Bacteroidetes	Bacteria_Bacteroidetes_Bacteroidia	Bacteria_Bacteroidetes_Bacteroidia_Flavobacteriales	Bacteria_Bacteroidetes_Bacteroidia_Flavobacteriales_Flavobacteriaceae	Bacteria_Bacteroidetes_Bacteroidia_Flavobacteriales_Flavobacteriaceae_NS2b marine group	Bacteria_Bacteroidetes_Bacteroidia_Flavobacteriales_Flavobacteriaceae_NS2b marine group_uncultured bacterium
637	637	2	0	0	0	0	Bacteria	Bacteria_Proteobacteria	Bacteria_Proteobacteria_Deltaproteobacteria	Bacteria_Proteobacteria_Deltaproteobacteria_Oligoflexales	Bacteria_Proteobacteria_Deltaproteobacteria_Oligoflexales_Oligoflexaceae	Bacteria_Proteobacteria_Deltaproteobacteria_Oligoflexales_Oligoflexaceae_uncultured	Bacteria_Proteobacteria_Deltaproteobacteria_Oligoflexales_Oligoflexaceae_uncultured_uncultured bacterium
638	638	2	2	2	2	4	Eukaryota	Eukaryota_Opisthokonta	Eukaryota_Opisthokonta_Nucletmycea	Eukaryota_Opisthokonta_Nucletmycea_Fungi	Eukaryota_Opisthokonta_Nucletmycea_Fungi_Zoopagomycota	Eukaryota_Opisthokonta_Nucletmycea_Fungi_Zoopagomycota_Kickxellomycotina	Eukaryota_Opisthokonta_Nucletmycea_Fungi_Zoopagomycota_Kickxellomycotina_Incertae Sedis
639	639	2	0	0	1	1	Bacteria	Bacteria_Firmicutes	Bacteria_Firmicutes_Bacilli	Bacteria_Firmicutes_Bacilli_Lactobacillales	Bacteria_Firmicutes_Bacilli_Lactobacillales_Lactobacillaceae	Bacteria_Firmicutes_Bacilli_Lactobacillales_Lactobacillaceae_Lactobacillus	Bacteria_Firmicutes_Bacilli_Lactobacillales_Lactobacillaceae_Lactobacillus_Lactobacillus mali KCTC 3596 = DSM 20444
640	640	2	0	0	0	1	Bacteria	Bacteria_Bacteroidetes	Bacteria_Bacteroidetes_Bacteroidia	Bacteria_Bacteroidetes_Bacteroidia_Flavobacteriales	Bacteria_Bacteroidetes_Bacteroidia_Flavobacteriales_Flavobacteriaceae	Bacteria_Bacteroidetes_Bacteroidia_Flavobacteriales_Flavobacteriaceae_Mangrovimonas	Bacteria_Bacteroidetes_Bacteroidia_Flavobacteriales_Flavobacteriaceae_Mangrovimonas_Mangrovimonas yunxiaonensis
641	641	2	0	1	0	0	Bacteria	Bacteria_Proteobacteria	Bacteria_Proteobacteria_Gammaproteobacteria	Bacteria_Proteobacteria_Gammaproteobacteria_Betaproteobacteriales	Bacteria_Proteobacteria_Gammaproteobacteria_Betaproteobacteriales_Hydrogenophilaceae	Bacteria_Proteobacteria_Gammaproteobacteria_Betaproteobacteriales_Hydrogenophilaceae_Thiobacillus	Bacteria_Proteobacteria_Gammaproteobacteria_Betaproteobacteriales_Hydrogenophilaceae_Thiobacillus_Thiobacillus thioparus DSM 505
642	642	2	0	1	3	1	Bacteria	Bacteria_Proteobacteria	Bacteria_Proteobacteria_Alphaproteobacteria	Bacteria_Proteobacteria_Alphaproteobacteria_Sphingomonadales	Bacteria_Proteobacteria_Alphaproteobacteria_Sphingomonadales_Sphingomonadaceae	Bacteria_Proteobacteria_Alphaproteobacteria_Sphingomonadales_Sphingomonadaceae_uncultured	Bacteria_Proteobacteria_Alphaproteobacteria_Sphingomonadales_Sphingomonadaceae_uncultured_metagenome
643	643	2	0	2	0	0	Bacteria	Bacteria_Edwardsbacteria	Bacteria_Edwardsbacteria_Candidatus Edwardsbacteria bacterium RIFOXYD12_FULL_50_11	Bacteria_Edwardsbacteria_Candidatus Edwardsbacteria bacterium RIFOXYD12_FULL_50_11_-Candidatus Edwardsbacteria bacterium RIFOXYD12_FULL_50_11-	Bacteria_Edwardsbacteria_Candidatus Edwardsbacteria bacterium RIFOXYD12_FULL_50_11_-Candidatus Edwardsbacteria bacterium RIFOXYD12_FULL_50_11-_-Candidatus Edwardsbacteria bacterium RIFOXYD12_FULL_50_11-	Bacteria_Edwardsbacteria_Candidatus Edwardsbacteria bacterium RIFOXYD12_FULL_50_11_-Candidatus Edwardsbacteria bacterium RIFOXYD12_FULL_50_11-_-Candidatus Edwardsbacteria bacterium RIFOXYD12_FULL_50_11-_-Candidatus Edwardsbacteria bacterium RIFOXYD12_FULL_50_11-	Bacteria_Edwardsbacteria_Candidatus Edwardsbacteria bacterium RIFOXYD12_FULL_50_11_-Candidatus Edwardsbacteria bacterium RIFOXYD12_FULL_50_11-_-Candidatus Edwardsbacteria bacterium RIFOXYD12_FULL_50_11-_-Candidatus Edwardsbacteria bacterium RIFOXYD12_FULL_50_11-_-Candidatus Edwardsbacteria bacterium RIFOXYD12_FULL_50_11-
644	644	2	1	0	0	0	Bacteria	Bacteria_Proteobacteria	Bacteria_Proteobacteria_Gammaproteobacteria	Bacteria_Proteobacteria_Gammaproteobacteria_Betaproteobacteriales	Bacteria_Proteobacteria_Gammaproteobacteria_Betaproteobacteriales_Methylophilaceae	Bacteria_Proteobacteria_Gammaproteobacteria_Betaproteobacteriales_Methylophilaceae_Methylotenera	Bacteria_Proteobacteria_Gammaproteobacteria_Betaproteobacteriales_Methylophilaceae_Methylotenera_bacterium SH5-11
645	645	2	0	0	0	0	Bacteria	Bacteria_Cyanobacteria	Bacteria_Cyanobacteria_Oxyphotobacteria	Bacteria_Cyanobacteria_Oxyphotobacteria_Chloroplast	Bacteria_Cyanobacteria_Oxyphotobacteria_Chloroplast_Prototheca stagnorum	Bacteria_Cyanobacteria_Oxyphotobacteria_Chloroplast_Prototheca stagnorum_-Prototheca stagnorum-	Bacteria_Cyanobacteria_Oxyphotobacteria_Chloroplast_Prototheca stagnorum_-Prototheca stagnorum-_-Prototheca stagnorum-
646	646	2	1	0	0	0	Bacteria	Bacteria_Cyanobacteria	Bacteria_Cyanobacteria_Oxyphotobacteria	Bacteria_Cyanobacteria_Oxyphotobacteria_Chloroplast	Bacteria_Cyanobacteria_Oxyphotobacteria_Chloroplast_Cenchrus americanus	Bacteria_Cyanobacteria_Oxyphotobacteria_Chloroplast_Cenchrus americanus_-Cenchrus americanus-	Bacteria_Cyanobacteria_Oxyphotobacteria_Chloroplast_Cenchrus americanus_-Cenchrus americanus-_-Cenchrus americanus-
647	647	2	13	3	3	0	Bacteria	Bacteria_Bacteroidetes	Bacteria_Bacteroidetes_Ignavibacteria	Bacteria_Bacteroidetes_Ignavibacteria_Ignavibacteriales	Bacteria_Bacteroidetes_Ignavibacteria_Ignavibacteriales_Ignavibacteriaceae	Bacteria_Bacteroidetes_Ignavibacteria_Ignavibacteriales_Ignavibacteriaceae_Ignavibacterium	Bacteria_Bacteroidetes_Ignavibacteria_Ignavibacteriales_Ignavibacteriaceae_Ignavibacterium_uncultured bacterium
648	648	2	37	0	42	20	Bacteria	Bacteria_Patescibacteria	Bacteria_Patescibacteria_Parcubacteria	Bacteria_Patescibacteria_Parcubacteria_uncultured bacterium	Bacteria_Patescibacteria_Parcubacteria_uncultured bacterium_-uncultured bacterium-	Bacteria_Patescibacteria_Parcubacteria_uncultured bacterium_-uncultured bacterium-_-uncultured bacterium-	Bacteria_Patescibacteria_Parcubacteria_uncultured bacterium_-uncultured bacterium-_-uncultured bacterium-_-uncultured bacterium-
649	649	2	0	2	13	0	Bacteria	Bacteria_Spirochaetes	Bacteria_Spirochaetes_Spirochaetia	Bacteria_Spirochaetes_Spirochaetia_Spirochaetales	Bacteria_Spirochaetes_Spirochaetia_Spirochaetales_Spirochaetaceae	Bacteria_Spirochaetes_Spirochaetia_Spirochaetales_Spirochaetaceae_Sphaerochaeta	Bacteria_Spirochaetes_Spirochaetia_Spirochaetales_Spirochaetaceae_Sphaerochaeta_-Sphaerochaeta-
650	650	2	0	0	0	0	Bacteria	Bacteria_Proteobacteria	Bacteria_Proteobacteria_Gammaproteobacteria	Bacteria_Proteobacteria_Gammaproteobacteria_Betaproteobacteriales	Bacteria_Proteobacteria_Gammaproteobacteria_Betaproteobacteriales_Burkholderiaceae	Bacteria_Proteobacteria_Gammaproteobacteria_Betaproteobacteriales_Burkholderiaceae_GKS98 freshwater group	Bacteria_Proteobacteria_Gammaproteobacteria_Betaproteobacteriales_Burkholderiaceae_GKS98 freshwater group_Achromobacter marplatensis
651	651	2	0	0	0	0	Bacteria	Bacteria_Proteobacteria	Bacteria_Proteobacteria_Alphaproteobacteria	Bacteria_Proteobacteria_Alphaproteobacteria_Sphingomonadales	Bacteria_Proteobacteria_Alphaproteobacteria_Sphingomonadales_Sphingomonadaceae	Bacteria_Proteobacteria_Alphaproteobacteria_Sphingomonadales_Sphingomonadaceae_Altererythrobacter	Bacteria_Proteobacteria_Alphaproteobacteria_Sphingomonadales_Sphingomonadaceae_Altererythrobacter_Altererythrobacter sp. MH-B5
652	652	2	0	0	0	0	Bacteria	Bacteria_Bacteroidetes	Bacteria_Bacteroidetes_Bacteroidia	Bacteria_Bacteroidetes_Bacteroidia_Sphingobacteriales	Bacteria_Bacteroidetes_Bacteroidia_Sphingobacteriales_Sphingobacteriaceae	Bacteria_Bacteroidetes_Bacteroidia_Sphingobacteriales_Sphingobacteriaceae_Pseudopedobacter	Bacteria_Bacteroidetes_Bacteroidia_Sphingobacteriales_Sphingobacteriaceae_Pseudopedobacter_Pseudopedobacter saltans DSM 12145
653	653	2	0	0	0	0	Bacteria	Bacteria_Firmicutes	Bacteria_Firmicutes_Clostridia	Bacteria_Firmicutes_Clostridia_Clostridiales	Bacteria_Firmicutes_Clostridia_Clostridiales_Clostridiaceae 1	Bacteria_Firmicutes_Clostridia_Clostridiales_Clostridiaceae 1_Clostridium sensu stricto 2	Bacteria_Firmicutes_Clostridia_Clostridiales_Clostridiaceae 1_Clostridium sensu stricto 2_Clostridium frigidicarnis
654	654	2	0	0	0	0	Bacteria	Bacteria_Proteobacteria	Bacteria_Proteobacteria_Gammaproteobacteria	Bacteria_Proteobacteria_Gammaproteobacteria_Betaproteobacteriales	Bacteria_Proteobacteria_Gammaproteobacteria_Betaproteobacteriales_Methylophilaceae	Bacteria_Proteobacteria_Gammaproteobacteria_Betaproteobacteriales_Methylophilaceae_Methylobacillus	Bacteria_Proteobacteria_Gammaproteobacteria_Betaproteobacteriales_Methylophilaceae_Methylobacillus_-Methylobacillus-
655	655	2	1	6	0	0	Bacteria	Bacteria_Caldiserica	Bacteria_Caldiserica_Caldisericia	Bacteria_Caldiserica_Caldisericia_Caldisericales	Bacteria_Caldiserica_Caldisericia_Caldisericales_WCHB1-02	Bacteria_Caldiserica_Caldisericia_Caldisericales_WCHB1-02_-WCHB1-02-	Bacteria_Caldiserica_Caldisericia_Caldisericales_WCHB1-02_-WCHB1-02-_-WCHB1-02-
656	656	2	0	0	0	0	Eukaryota	Eukaryota_Excavata	Eukaryota_Excavata_Discoba	Eukaryota_Excavata_Discoba_Discicristata	Eukaryota_Excavata_Discoba_Discicristata_Euglenozoa	Eukaryota_Excavata_Discoba_Discicristata_Euglenozoa_Euglenida	Eukaryota_Excavata_Discoba_Discicristata_Euglenozoa_Euglenida_Euglenophyceae
657	657	2	0	0	0	0	Bacteria	Bacteria_Proteobacteria	Bacteria_Proteobacteria_Gammaproteobacteria	Bacteria_Proteobacteria_Gammaproteobacteria_Betaproteobacteriales	Bacteria_Proteobacteria_Gammaproteobacteria_Betaproteobacteriales_Burkholderiaceae	Bacteria_Proteobacteria_Gammaproteobacteria_Betaproteobacteriales_Burkholderiaceae_Rubrivivax	Bacteria_Proteobacteria_Gammaproteobacteria_Betaproteobacteriales_Burkholderiaceae_Rubrivivax_metagenome
658	658	2	0	0	0	0	Bacteria	Bacteria_Proteobacteria	Bacteria_Proteobacteria_Gammaproteobacteria	Bacteria_Proteobacteria_Gammaproteobacteria_Alteromonadales	Bacteria_Proteobacteria_Gammaproteobacteria_Alteromonadales_Alteromonadaceae	Bacteria_Proteobacteria_Gammaproteobacteria_Alteromonadales_Alteromonadaceae_-Alteromonadaceae-	Bacteria_Proteobacteria_Gammaproteobacteria_Alteromonadales_Alteromonadaceae_-Alteromonadaceae-_-Alteromonadaceae-
659	659	2	0	0	0	0	Bacteria	Bacteria_Proteobacteria	Bacteria_Proteobacteria_Gammaproteobacteria	Bacteria_Proteobacteria_Gammaproteobacteria_Oceanospirillales	Bacteria_Proteobacteria_Gammaproteobacteria_Oceanospirillales_Halomonadaceae	Bacteria_Proteobacteria_Gammaproteobacteria_Oceanospirillales_Halomonadaceae_Halomonas	Bacteria_Proteobacteria_Gammaproteobacteria_Oceanospirillales_Halomonadaceae_Halomonas_Halomonas anticariensis FP35 = DSM 16096
660	660	2	4	0	0	2	Bacteria	Bacteria_Bacteroidetes	Bacteria_Bacteroidetes_Bacteroidia	Bacteria_Bacteroidetes_Bacteroidia_Cytophagales	Bacteria_Bacteroidetes_Bacteroidia_Cytophagales_Cyclobacteriaceae	Bacteria_Bacteroidetes_Bacteroidia_Cytophagales_Cyclobacteriaceae_uncultured	Bacteria_Bacteroidetes_Bacteroidia_Cytophagales_Cyclobacteriaceae_uncultured_uncultured organism
661	661	2	1	0	0	0	Bacteria	Bacteria_Proteobacteria	Bacteria_Proteobacteria_Alphaproteobacteria	Bacteria_Proteobacteria_Alphaproteobacteria_Caulobacterales	Bacteria_Proteobacteria_Alphaproteobacteria_Caulobacterales_Caulobacteraceae	Bacteria_Proteobacteria_Alphaproteobacteria_Caulobacterales_Caulobacteraceae_Brevundimonas	Bacteria_Proteobacteria_Alphaproteobacteria_Caulobacterales_Caulobacteraceae_Brevundimonas_Brevundimonas sp. B11
662	662	2	1	2	0	2	Eukaryota	Eukaryota_Cryptophyceae	Eukaryota_Cryptophyceae_Cryptomonadales	Eukaryota_Cryptophyceae_Cryptomonadales_Chroomonas sp. M1703	Eukaryota_Cryptophyceae_Cryptomonadales_Chroomonas sp. M1703_-Chroomonas sp. M1703-	Eukaryota_Cryptophyceae_Cryptomonadales_Chroomonas sp. M1703_-Chroomonas sp. M1703-_-Chroomonas sp. M1703-	Eukaryota_Cryptophyceae_Cryptomonadales_Chroomonas sp. M1703_-Chroomonas sp. M1703-_-Chroomonas sp. M1703-_-Chroomonas sp. M1703-
663	663	2	0	0	0	0	Bacteria	Bacteria_Proteobacteria	Bacteria_Proteobacteria_Deltaproteobacteria	Bacteria_Proteobacteria_Deltaproteobacteria_Myxococcales	Bacteria_Proteobacteria_Deltaproteobacteria_Myxococcales_Phaselicystidaceae	Bacteria_Proteobacteria_Deltaproteobacteria_Myxococcales_Phaselicystidaceae_Phaselicystis	Bacteria_Proteobacteria_Deltaproteobacteria_Myxococcales_Phaselicystidaceae_Phaselicystis_-Phaselicystis-
664	664	2	0	0	0	1	Bacteria	Bacteria_Proteobacteria	Bacteria_Proteobacteria_Alphaproteobacteria	Bacteria_Proteobacteria_Alphaproteobacteria_uncultured	Bacteria_Proteobacteria_Alphaproteobacteria_uncultured_uncultured bacterium	Bacteria_Proteobacteria_Alphaproteobacteria_uncultured_uncultured bacterium_-uncultured bacterium-	Bacteria_Proteobacteria_Alphaproteobacteria_uncultured_uncultured bacterium_-uncultured bacterium-_-uncultured bacterium-
665	665	2	0	0	0	2	Bacteria	Bacteria_Bacteroidetes	Bacteria_Bacteroidetes_Bacteroidia	Bacteria_Bacteroidetes_Bacteroidia_Flavobacteriales	Bacteria_Bacteroidetes_Bacteroidia_Flavobacteriales_Flavobacteriaceae	Bacteria_Bacteroidetes_Bacteroidia_Flavobacteriales_Flavobacteriaceae_Flavobacterium	Bacteria_Bacteroidetes_Bacteroidia_Flavobacteriales_Flavobacteriaceae_Flavobacterium_Flavobacterium sp. 316
666	666	2	0	5	6	21	Bacteria	Bacteria_Proteobacteria	Bacteria_Proteobacteria_Gammaproteobacteria	Bacteria_Proteobacteria_Gammaproteobacteria_Betaproteobacteriales	Bacteria_Proteobacteria_Gammaproteobacteria_Betaproteobacteriales_Methylophilaceae	Bacteria_Proteobacteria_Gammaproteobacteria_Betaproteobacteriales_Methylophilaceae_uncultured	Bacteria_Proteobacteria_Gammaproteobacteria_Betaproteobacteriales_Methylophilaceae_uncultured_uncultured Methylophilaceae bacterium
667	667	2	0	0	0	0	Bacteria	Bacteria_Bacteroidetes	Bacteria_Bacteroidetes_Bacteroidia	Bacteria_Bacteroidetes_Bacteroidia_Flavobacteriales	Bacteria_Bacteroidetes_Bacteroidia_Flavobacteriales_Flavobacteriaceae	Bacteria_Bacteroidetes_Bacteroidia_Flavobacteriales_Flavobacteriaceae_Eudoraea	Bacteria_Bacteroidetes_Bacteroidia_Flavobacteriales_Flavobacteriaceae_Eudoraea_uncultured bacterium
668	668	2	0	0	0	0	Bacteria	Bacteria_Proteobacteria	Bacteria_Proteobacteria_Gammaproteobacteria	Bacteria_Proteobacteria_Gammaproteobacteria_Xanthomonadales	Bacteria_Proteobacteria_Gammaproteobacteria_Xanthomonadales_Xanthomonadaceae	Bacteria_Proteobacteria_Gammaproteobacteria_Xanthomonadales_Xanthomonadaceae_Lysobacter	Bacteria_Proteobacteria_Gammaproteobacteria_Xanthomonadales_Xanthomonadaceae_Lysobacter_uncultured gamma proteobacterium
669	669	2	5	0	0	0	Archaea	Archaea_Nanoarchaeaeota	Archaea_Nanoarchaeaeota_Woesearchaeia	Archaea_Nanoarchaeaeota_Woesearchaeia_Candidatus Pacearchaeota archaeon CG1_02_32_21	Archaea_Nanoarchaeaeota_Woesearchaeia_Candidatus Pacearchaeota archaeon CG1_02_32_21_-Candidatus Pacearchaeota archaeon CG1_02_32_21-	Archaea_Nanoarchaeaeota_Woesearchaeia_Candidatus Pacearchaeota archaeon CG1_02_32_21_-Candidatus Pacearchaeota archaeon CG1_02_32_21-_-Candidatus Pacearchaeota archaeon CG1_02_32_21-	Archaea_Nanoarchaeaeota_Woesearchaeia_Candidatus Pacearchaeota archaeon CG1_02_32_21_-Candidatus Pacearchaeota archaeon CG1_02_32_21-_-Candidatus Pacearchaeota archaeon CG1_02_32_21-_-Candidatus Pacearchaeota archaeon CG1_02_32_21-
670	670	2	0	0	0	0	Bacteria	Bacteria_Proteobacteria	Bacteria_Proteobacteria_Gammaproteobacteria	Bacteria_Proteobacteria_Gammaproteobacteria_Pseudomonadales	Bacteria_Proteobacteria_Gammaproteobacteria_Pseudomonadales_Pseudomonadaceae	Bacteria_Proteobacteria_Gammaproteobacteria_Pseudomonadales_Pseudomonadaceae_Pseudomonas	Bacteria_Proteobacteria_Gammaproteobacteria_Pseudomonadales_Pseudomonadaceae_Pseudomonas_Pseudomonas sp. HC1-15
671	671	2	0	0	0	0	Bacteria	Bacteria_Proteobacteria	Bacteria_Proteobacteria_Alphaproteobacteria	Bacteria_Proteobacteria_Alphaproteobacteria_Rhodobacterales	Bacteria_Proteobacteria_Alphaproteobacteria_Rhodobacterales_Rhodobacteraceae	Bacteria_Proteobacteria_Alphaproteobacteria_Rhodobacterales_Rhodobacteraceae_Roseovarius	Bacteria_Proteobacteria_Alphaproteobacteria_Rhodobacterales_Rhodobacteraceae_Roseovarius_Roseovarius sp. A-2
672	672	2	0	0	1	0	Bacteria	Bacteria_Proteobacteria	Bacteria_Proteobacteria_Alphaproteobacteria	Bacteria_Proteobacteria_Alphaproteobacteria_Rhodobacterales	Bacteria_Proteobacteria_Alphaproteobacteria_Rhodobacterales_Rhodobacteraceae	Bacteria_Proteobacteria_Alphaproteobacteria_Rhodobacterales_Rhodobacteraceae_Pseudorhodobacter	Bacteria_Proteobacteria_Alphaproteobacteria_Rhodobacterales_Rhodobacteraceae_Pseudorhodobacter_Pseudorhodobacter sp. HWR-46
673	673	2	0	2	0	0	Bacteria	Bacteria_Proteobacteria	Bacteria_Proteobacteria_Gammaproteobacteria	Bacteria_Proteobacteria_Gammaproteobacteria_Oceanospirillales	Bacteria_Proteobacteria_Gammaproteobacteria_Oceanospirillales_Halomonadaceae	Bacteria_Proteobacteria_Gammaproteobacteria_Oceanospirillales_Halomonadaceae_-Halomonadaceae-	Bacteria_Proteobacteria_Gammaproteobacteria_Oceanospirillales_Halomonadaceae_-Halomonadaceae-_-Halomonadaceae-
674	674	2	0	0	0	0	Bacteria	Bacteria_Proteobacteria	Bacteria_Proteobacteria_Gammaproteobacteria	Bacteria_Proteobacteria_Gammaproteobacteria_Cardiobacteriales	Bacteria_Proteobacteria_Gammaproteobacteria_Cardiobacteriales_Wohlfahrtiimonadaceae	Bacteria_Proteobacteria_Gammaproteobacteria_Cardiobacteriales_Wohlfahrtiimonadaceae_Wohlfahrtiimonas	Bacteria_Proteobacteria_Gammaproteobacteria_Cardiobacteriales_Wohlfahrtiimonadaceae_Wohlfahrtiimonas_uncultured bacterium
675	675	2	3	0	0	0	Bacteria	Bacteria_Proteobacteria	Bacteria_Proteobacteria_Alphaproteobacteria	Bacteria_Proteobacteria_Alphaproteobacteria_Rhizobiales	Bacteria_Proteobacteria_Alphaproteobacteria_Rhizobiales_Xanthobacteraceae	Bacteria_Proteobacteria_Alphaproteobacteria_Rhizobiales_Xanthobacteraceae_Bradyrhizobium	Bacteria_Proteobacteria_Alphaproteobacteria_Rhizobiales_Xanthobacteraceae_Bradyrhizobium_uncultured Bradyrhizobium sp.
676	676	2	0	0	0	0	Bacteria	Bacteria_Proteobacteria	Bacteria_Proteobacteria_Gammaproteobacteria	Bacteria_Proteobacteria_Gammaproteobacteria_Xanthomonadales	Bacteria_Proteobacteria_Gammaproteobacteria_Xanthomonadales_Xanthomonadaceae	Bacteria_Proteobacteria_Gammaproteobacteria_Xanthomonadales_Xanthomonadaceae_Rehaibacterium	Bacteria_Proteobacteria_Gammaproteobacteria_Xanthomonadales_Xanthomonadaceae_Rehaibacterium_rock porewater metagenome
677	677	2	0	0	0	1	Bacteria	Bacteria_Verrucomicrobia	Bacteria_Verrucomicrobia_Verrucomicrobiae	Bacteria_Verrucomicrobia_Verrucomicrobiae_Opitutales	Bacteria_Verrucomicrobia_Verrucomicrobiae_Opitutales_Opitutaceae	Bacteria_Verrucomicrobia_Verrucomicrobiae_Opitutales_Opitutaceae_Lacunisphaera	Bacteria_Verrucomicrobia_Verrucomicrobiae_Opitutales_Opitutaceae_Lacunisphaera_uncultured Opitutus sp.
678	678	2	0	0	18	2	Bacteria	Bacteria_Proteobacteria	Bacteria_Proteobacteria_Gammaproteobacteria	Bacteria_Proteobacteria_Gammaproteobacteria_Oceanospirillales	Bacteria_Proteobacteria_Gammaproteobacteria_Oceanospirillales_Halomonadaceae	Bacteria_Proteobacteria_Gammaproteobacteria_Oceanospirillales_Halomonadaceae_Halomonas	Bacteria_Proteobacteria_Gammaproteobacteria_Oceanospirillales_Halomonadaceae_Halomonas_uncultured organism
679	679	2	0	0	0	0	Bacteria	Bacteria_Bacteroidetes	Bacteria_Bacteroidetes_Bacteroidia	Bacteria_Bacteroidetes_Bacteroidia_Flavobacteriales	Bacteria_Bacteroidetes_Bacteroidia_Flavobacteriales_Flavobacteriaceae	Bacteria_Bacteroidetes_Bacteroidia_Flavobacteriales_Flavobacteriaceae_Wenyingzhuangia	Bacteria_Bacteroidetes_Bacteroidia_Flavobacteriales_Flavobacteriaceae_Wenyingzhuangia_Wenyingzhuangia fucanilytica
680	680	2	4	0	0	0	Bacteria	Bacteria_Proteobacteria	Bacteria_Proteobacteria_Gammaproteobacteria	Bacteria_Proteobacteria_Gammaproteobacteria_Enterobacteriales	Bacteria_Proteobacteria_Gammaproteobacteria_Enterobacteriales_Enterobacteriaceae	Bacteria_Proteobacteria_Gammaproteobacteria_Enterobacteriales_Enterobacteriaceae_Pectobacterium	Bacteria_Proteobacteria_Gammaproteobacteria_Enterobacteriales_Enterobacteriaceae_Pectobacterium_Pectobacterium carotovorum subsp. carotovorum UGC32
681	681	2	0	5	0	18	Bacteria	Bacteria_Proteobacteria	Bacteria_Proteobacteria_Gammaproteobacteria	Bacteria_Proteobacteria_Gammaproteobacteria_Pseudomonadales	Bacteria_Proteobacteria_Gammaproteobacteria_Pseudomonadales_Pseudomonadaceae	Bacteria_Proteobacteria_Gammaproteobacteria_Pseudomonadales_Pseudomonadaceae_Pseudomonas	Bacteria_Proteobacteria_Gammaproteobacteria_Pseudomonadales_Pseudomonadaceae_Pseudomonas_Pseudomonas sp. MACL12A
682	682	2	0	0	0	0	Bacteria	Bacteria_Proteobacteria	Bacteria_Proteobacteria_Gammaproteobacteria	Bacteria_Proteobacteria_Gammaproteobacteria_eub62A3	Bacteria_Proteobacteria_Gammaproteobacteria_eub62A3_uncultured bacterium	Bacteria_Proteobacteria_Gammaproteobacteria_eub62A3_uncultured bacterium_-uncultured bacterium-	Bacteria_Proteobacteria_Gammaproteobacteria_eub62A3_uncultured bacterium_-uncultured bacterium-_-uncultured bacterium-
683	683	2	0	0	0	0	Bacteria	Bacteria_Proteobacteria	Bacteria_Proteobacteria_Gammaproteobacteria	Bacteria_Proteobacteria_Gammaproteobacteria_Betaproteobacteriales	Bacteria_Proteobacteria_Gammaproteobacteria_Betaproteobacteriales_Burkholderiaceae	Bacteria_Proteobacteria_Gammaproteobacteria_Betaproteobacteriales_Burkholderiaceae_Leptothrix	Bacteria_Proteobacteria_Gammaproteobacteria_Betaproteobacteriales_Burkholderiaceae_Leptothrix_-Leptothrix-
684	684	2	1	0	0	0	Bacteria	Bacteria_Proteobacteria	Bacteria_Proteobacteria_Gammaproteobacteria	Bacteria_Proteobacteria_Gammaproteobacteria_Betaproteobacteriales	Bacteria_Proteobacteria_Gammaproteobacteria_Betaproteobacteriales_Sulfuricellaceae	Bacteria_Proteobacteria_Gammaproteobacteria_Betaproteobacteriales_Sulfuricellaceae_Sulfurirhabdus	Bacteria_Proteobacteria_Gammaproteobacteria_Betaproteobacteriales_Sulfuricellaceae_Sulfurirhabdus_uncultured bacterium
685	685	2	0	0	1	0	Bacteria	Bacteria_Proteobacteria	Bacteria_Proteobacteria_Alphaproteobacteria	Bacteria_Proteobacteria_Alphaproteobacteria_Rhodobacterales	Bacteria_Proteobacteria_Alphaproteobacteria_Rhodobacterales_Rhodobacteraceae	Bacteria_Proteobacteria_Alphaproteobacteria_Rhodobacterales_Rhodobacteraceae_Rhodobacter	Bacteria_Proteobacteria_Alphaproteobacteria_Rhodobacterales_Rhodobacteraceae_Rhodobacter_Paenirhodobacter sp. MME-103
686	686	2	0	0	0	0	Bacteria	Bacteria_Proteobacteria	Bacteria_Proteobacteria_Gammaproteobacteria	Bacteria_Proteobacteria_Gammaproteobacteria_Enterobacteriales	Bacteria_Proteobacteria_Gammaproteobacteria_Enterobacteriales_Enterobacteriaceae	Bacteria_Proteobacteria_Gammaproteobacteria_Enterobacteriales_Enterobacteriaceae_Salmonella	Bacteria_Proteobacteria_Gammaproteobacteria_Enterobacteriales_Enterobacteriaceae_Salmonella_Salmonella enterica subsp. enterica serovar Typhi
687	687	2	0	0	0	0	Bacteria	Bacteria_Bacteroidetes	Bacteria_Bacteroidetes_Bacteroidia	Bacteria_Bacteroidetes_Bacteroidia_Flavobacteriales	Bacteria_Bacteroidetes_Bacteroidia_Flavobacteriales_Flavobacteriaceae	Bacteria_Bacteroidetes_Bacteroidia_Flavobacteriales_Flavobacteriaceae_Maribacter	Bacteria_Bacteroidetes_Bacteroidia_Flavobacteriales_Flavobacteriaceae_Maribacter_Maribacter sp. 1_2014MBL_MicDiv
688	688	2	0	2	0	0	Bacteria	Bacteria_Proteobacteria	Bacteria_Proteobacteria_Alphaproteobacteria	Bacteria_Proteobacteria_Alphaproteobacteria_Rhizobiales	Bacteria_Proteobacteria_Alphaproteobacteria_Rhizobiales_Hyphomicrobiaceae	Bacteria_Proteobacteria_Alphaproteobacteria_Rhizobiales_Hyphomicrobiaceae_Hyphomicrobium	Bacteria_Proteobacteria_Alphaproteobacteria_Rhizobiales_Hyphomicrobiaceae_Hyphomicrobium_uncultured bacterium
689	689	2	1	0	0	0	Bacteria	Bacteria_Actinobacteria	Bacteria_Actinobacteria_Actinobacteria	Bacteria_Actinobacteria_Actinobacteria_Propionibacteriales	Bacteria_Actinobacteria_Actinobacteria_Propionibacteriales_Propionibacteriaceae	Bacteria_Actinobacteria_Actinobacteria_Propionibacteriales_Propionibacteriaceae_Cutibacterium	Bacteria_Actinobacteria_Actinobacteria_Propionibacteriales_Propionibacteriaceae_Cutibacterium_uncultured Propionibacterium sp.
690	690	2	0	0	3	0	Eukaryota	Eukaryota_Amoebozoa	Eukaryota_Amoebozoa_Discosea	Eukaryota_Amoebozoa_Discosea_Longamoebia	Eukaryota_Amoebozoa_Discosea_Longamoebia_Centramoebida	Eukaryota_Amoebozoa_Discosea_Longamoebia_Centramoebida_Acanthamoeba	Eukaryota_Amoebozoa_Discosea_Longamoebia_Centramoebida_Acanthamoeba_Acanthamoeba sp. KA/MSG12
691	691	2	0	0	0	0	Bacteria	Bacteria_Proteobacteria	Bacteria_Proteobacteria_Deltaproteobacteria	Bacteria_Proteobacteria_Deltaproteobacteria_Desulfobacterales	Bacteria_Proteobacteria_Deltaproteobacteria_Desulfobacterales_-Desulfobacterales-	Bacteria_Proteobacteria_Deltaproteobacteria_Desulfobacterales_-Desulfobacterales-_-Desulfobacterales-	Bacteria_Proteobacteria_Deltaproteobacteria_Desulfobacterales_-Desulfobacterales-_-Desulfobacterales-_-Desulfobacterales-
692	692	2	0	2	0	0	Bacteria	Bacteria_Proteobacteria	Bacteria_Proteobacteria_Gammaproteobacteria	Bacteria_Proteobacteria_Gammaproteobacteria_Betaproteobacteriales	Bacteria_Proteobacteria_Gammaproteobacteria_Betaproteobacteriales_Hydrogenophilaceae	Bacteria_Proteobacteria_Gammaproteobacteria_Betaproteobacteriales_Hydrogenophilaceae_uncultured	Bacteria_Proteobacteria_Gammaproteobacteria_Betaproteobacteriales_Hydrogenophilaceae_uncultured_uncultured Thiobacillus sp.
693	693	2	1	0	1	0	Bacteria	Bacteria_Firmicutes	Bacteria_Firmicutes_Clostridia	Bacteria_Firmicutes_Clostridia_Clostridiales	Bacteria_Firmicutes_Clostridia_Clostridiales_Peptococcaceae	Bacteria_Firmicutes_Clostridia_Clostridiales_Peptococcaceae_uncultured	Bacteria_Firmicutes_Clostridia_Clostridiales_Peptococcaceae_uncultured_uncultured bacterium
694	694	2	0	0	0	0	Bacteria	Bacteria_Firmicutes	Bacteria_Firmicutes_Clostridia	Bacteria_Firmicutes_Clostridia_Clostridiales	Bacteria_Firmicutes_Clostridia_Clostridiales_Clostridiaceae 1	Bacteria_Firmicutes_Clostridia_Clostridiales_Clostridiaceae 1_Clostridium sensu stricto 5	Bacteria_Firmicutes_Clostridia_Clostridiales_Clostridiaceae 1_Clostridium sensu stricto 5_-Clostridium sensu stricto 5-
695	695	2	0	0	0	0	Bacteria	Bacteria_Spirochaetes	Bacteria_Spirochaetes_MVP-15	Bacteria_Spirochaetes_MVP-15_-MVP-15-	Bacteria_Spirochaetes_MVP-15_-MVP-15-_-MVP-15-	Bacteria_Spirochaetes_MVP-15_-MVP-15-_-MVP-15-_-MVP-15-	Bacteria_Spirochaetes_MVP-15_-MVP-15-_-MVP-15-_-MVP-15-_-MVP-15-
696	696	2	0	0	0	0	Bacteria	Bacteria_Proteobacteria	Bacteria_Proteobacteria_Gammaproteobacteria	Bacteria_Proteobacteria_Gammaproteobacteria_SAR86 clade	Bacteria_Proteobacteria_Gammaproteobacteria_SAR86 clade_uncultured bacterium AD235-B9	Bacteria_Proteobacteria_Gammaproteobacteria_SAR86 clade_uncultured bacterium AD235-B9_-uncultured bacterium AD235-B9-	Bacteria_Proteobacteria_Gammaproteobacteria_SAR86 clade_uncultured bacterium AD235-B9_-uncultured bacterium AD235-B9-_-uncultured bacterium AD235-B9-
697	697	2	0	0	2	2	Bacteria	Bacteria_Bacteroidetes	Bacteria_Bacteroidetes_Bacteroidia	Bacteria_Bacteroidetes_Bacteroidia_Flavobacteriales	Bacteria_Bacteroidetes_Bacteroidia_Flavobacteriales_Flavobacteriaceae	Bacteria_Bacteroidetes_Bacteroidia_Flavobacteriales_Flavobacteriaceae_Salegentibacter	Bacteria_Bacteroidetes_Bacteroidia_Flavobacteriales_Flavobacteriaceae_Salegentibacter_Salegentibacter salegens
698	698	2	0	0	0	0	Bacteria	Bacteria_Firmicutes	Bacteria_Firmicutes_Clostridia	Bacteria_Firmicutes_Clostridia_Clostridiales	Bacteria_Firmicutes_Clostridia_Clostridiales_TSAC18	Bacteria_Firmicutes_Clostridia_Clostridiales_TSAC18_-TSAC18-	Bacteria_Firmicutes_Clostridia_Clostridiales_TSAC18_-TSAC18-_-TSAC18-
699	699	2	2	0	57	4	Bacteria	Bacteria_Proteobacteria	Bacteria_Proteobacteria_Alphaproteobacteria	Bacteria_Proteobacteria_Alphaproteobacteria_Sphingomonadales	Bacteria_Proteobacteria_Alphaproteobacteria_Sphingomonadales_Sphingomonadaceae	Bacteria_Proteobacteria_Alphaproteobacteria_Sphingomonadales_Sphingomonadaceae_Sphingomonas	Bacteria_Proteobacteria_Alphaproteobacteria_Sphingomonadales_Sphingomonadaceae_Sphingomonas_uncultured bacterium
700	700	2	1	0	1	2	Bacteria	Bacteria_Proteobacteria	Bacteria_Proteobacteria_Gammaproteobacteria	Bacteria_Proteobacteria_Gammaproteobacteria_Methylococcales	Bacteria_Proteobacteria_Gammaproteobacteria_Methylococcales_Methylomonaceae	Bacteria_Proteobacteria_Gammaproteobacteria_Methylococcales_Methylomonaceae_Methyloprofundus	Bacteria_Proteobacteria_Gammaproteobacteria_Methylococcales_Methylomonaceae_Methyloprofundus_uncultured bacterium
701	701	2	0	0	0	0	Bacteria	Bacteria_Patescibacteria	Bacteria_Patescibacteria_Gracilibacteria	Bacteria_Patescibacteria_Gracilibacteria_uncultured proteobacterium	Bacteria_Patescibacteria_Gracilibacteria_uncultured proteobacterium_-uncultured proteobacterium-	Bacteria_Patescibacteria_Gracilibacteria_uncultured proteobacterium_-uncultured proteobacterium-_-uncultured proteobacterium-	Bacteria_Patescibacteria_Gracilibacteria_uncultured proteobacterium_-uncultured proteobacterium-_-uncultured proteobacterium-_-uncultured proteobacterium-
702	702	2	0	4	0	8	Bacteria	Bacteria_Proteobacteria	Bacteria_Proteobacteria_Gammaproteobacteria	Bacteria_Proteobacteria_Gammaproteobacteria_Pseudomonadales	Bacteria_Proteobacteria_Gammaproteobacteria_Pseudomonadales_Pseudomonadaceae	Bacteria_Proteobacteria_Gammaproteobacteria_Pseudomonadales_Pseudomonadaceae_Pseudomonas	Bacteria_Proteobacteria_Gammaproteobacteria_Pseudomonadales_Pseudomonadaceae_Pseudomonas_Pseudomonas aeruginosa
703	703	2	7	0	43	0	Bacteria	Bacteria_Bacteroidetes	Bacteria_Bacteroidetes_Bacteroidia	Bacteria_Bacteroidetes_Bacteroidia_Bacteroidales	Bacteria_Bacteroidetes_Bacteroidia_Bacteroidales_Prolixibacteraceae	Bacteria_Bacteroidetes_Bacteroidia_Bacteroidales_Prolixibacteraceae_WCHB1-32	Bacteria_Bacteroidetes_Bacteroidia_Bacteroidales_Prolixibacteraceae_WCHB1-32_-WCHB1-32-
704	704	2	0	0	0	0	Archaea	Archaea_Euryarchaeota	Archaea_Euryarchaeota_Methanomicrobia	Archaea_Euryarchaeota_Methanomicrobia_Methanosarcinales	Archaea_Euryarchaeota_Methanomicrobia_Methanosarcinales_Methanosarcinaceae	Archaea_Euryarchaeota_Methanomicrobia_Methanosarcinales_Methanosarcinaceae_Methanosarcina	Archaea_Euryarchaeota_Methanomicrobia_Methanosarcinales_Methanosarcinaceae_Methanosarcina_Methanosarcina barkeri CM1
705	705	2	14	3	6	3	Bacteria	Bacteria_Proteobacteria	Bacteria_Proteobacteria_Deltaproteobacteria	Bacteria_Proteobacteria_Deltaproteobacteria_Syntrophobacterales	Bacteria_Proteobacteria_Deltaproteobacteria_Syntrophobacterales_Syntrophaceae	Bacteria_Proteobacteria_Deltaproteobacteria_Syntrophobacterales_Syntrophaceae_Syntrophus	Bacteria_Proteobacteria_Deltaproteobacteria_Syntrophobacterales_Syntrophaceae_Syntrophus_uncultured bacterium
706	706	2	0	0	0	0	Bacteria	Bacteria_Actinobacteria	Bacteria_Actinobacteria_Actinobacteria	Bacteria_Actinobacteria_Actinobacteria_Corynebacteriales	Bacteria_Actinobacteria_Actinobacteria_Corynebacteriales_Corynebacteriaceae	Bacteria_Actinobacteria_Actinobacteria_Corynebacteriales_Corynebacteriaceae_Corynebacterium 1	Bacteria_Actinobacteria_Actinobacteria_Corynebacteriales_Corynebacteriaceae_Corynebacterium 1_uncultured bacterium
707	707	2	0	0	2	1	Bacteria	Bacteria_Proteobacteria	Bacteria_Proteobacteria_Alphaproteobacteria	Bacteria_Proteobacteria_Alphaproteobacteria_Sphingomonadales	Bacteria_Proteobacteria_Alphaproteobacteria_Sphingomonadales_Sphingomonadaceae	Bacteria_Proteobacteria_Alphaproteobacteria_Sphingomonadales_Sphingomonadaceae_Sphingopyxis	Bacteria_Proteobacteria_Alphaproteobacteria_Sphingomonadales_Sphingomonadaceae_Sphingopyxis_uncultured Novosphingobium sp.
708	708	2	0	0	0	0	Bacteria	Bacteria_Proteobacteria	Bacteria_Proteobacteria_Gammaproteobacteria	Bacteria_Proteobacteria_Gammaproteobacteria_Betaproteobacteriales	Bacteria_Proteobacteria_Gammaproteobacteria_Betaproteobacteriales_Rhodocyclaceae	Bacteria_Proteobacteria_Gammaproteobacteria_Betaproteobacteriales_Rhodocyclaceae_Sulfuritalea	Bacteria_Proteobacteria_Gammaproteobacteria_Betaproteobacteriales_Rhodocyclaceae_Sulfuritalea_uncultured bacterium H23
709	709	2	1	0	1	2	Bacteria	Bacteria_Proteobacteria	Bacteria_Proteobacteria_Gammaproteobacteria	Bacteria_Proteobacteria_Gammaproteobacteria_Enterobacteriales	Bacteria_Proteobacteria_Gammaproteobacteria_Enterobacteriales_Enterobacteriaceae	Bacteria_Proteobacteria_Gammaproteobacteria_Enterobacteriales_Enterobacteriaceae_Buchnera	Bacteria_Proteobacteria_Gammaproteobacteria_Enterobacteriales_Enterobacteriaceae_Buchnera_Buchnera aphidicola -Schizolachnus obscurus-
710	710	2	1	0	1	0	Eukaryota	Eukaryota_SAR	Eukaryota_SAR_Rhizaria	Eukaryota_SAR_Rhizaria_Retaria	Eukaryota_SAR_Rhizaria_Retaria_Foraminifera	Eukaryota_SAR_Rhizaria_Retaria_Foraminifera_Tubothalamea	Eukaryota_SAR_Rhizaria_Retaria_Foraminifera_Tubothalamea_Miliolida
711	711	2	5	1	1	1	Bacteria	Bacteria_Halanaerobiaeota	Bacteria_Halanaerobiaeota_Halanaerobiia	Bacteria_Halanaerobiaeota_Halanaerobiia_Halanaerobiales	Bacteria_Halanaerobiaeota_Halanaerobiia_Halanaerobiales_Halanaerobiaceae	Bacteria_Halanaerobiaeota_Halanaerobiia_Halanaerobiales_Halanaerobiaceae_Halanaerobium	Bacteria_Halanaerobiaeota_Halanaerobiia_Halanaerobiales_Halanaerobiaceae_Halanaerobium_Halanaerobium sp. 4-GBenrich
712	712	2	0	1	3	0	Bacteria	Bacteria_Proteobacteria	Bacteria_Proteobacteria_Gammaproteobacteria	Bacteria_Proteobacteria_Gammaproteobacteria_Vibrionales	Bacteria_Proteobacteria_Gammaproteobacteria_Vibrionales_Vibrionaceae	Bacteria_Proteobacteria_Gammaproteobacteria_Vibrionales_Vibrionaceae_Vibrio	Bacteria_Proteobacteria_Gammaproteobacteria_Vibrionales_Vibrionaceae_Vibrio_Vibrio cholerae
713	713	2	0	0	0	0	Bacteria	Bacteria_Proteobacteria	Bacteria_Proteobacteria_Gammaproteobacteria	Bacteria_Proteobacteria_Gammaproteobacteria_Xanthomonadales	Bacteria_Proteobacteria_Gammaproteobacteria_Xanthomonadales_Xanthomonadaceae	Bacteria_Proteobacteria_Gammaproteobacteria_Xanthomonadales_Xanthomonadaceae_Rehaibacterium	Bacteria_Proteobacteria_Gammaproteobacteria_Xanthomonadales_Xanthomonadaceae_Rehaibacterium_-Rehaibacterium-
714	714	2	0	0	4	0	Eukaryota	Eukaryota_Opisthokonta	Eukaryota_Opisthokonta_Holozoa	Eukaryota_Opisthokonta_Holozoa_Metazoa -Animalia-	Eukaryota_Opisthokonta_Holozoa_Metazoa -Animalia-_Eumetazoa	Eukaryota_Opisthokonta_Holozoa_Metazoa -Animalia-_Eumetazoa_Bilateria	Eukaryota_Opisthokonta_Holozoa_Metazoa -Animalia-_Eumetazoa_Bilateria_Mollusca
715	715	2	0	0	0	1	Bacteria	Bacteria_Acidobacteria	Bacteria_Acidobacteria_Aminicenantia	Bacteria_Acidobacteria_Aminicenantia_Aminicenantales	Bacteria_Acidobacteria_Aminicenantia_Aminicenantales_uncultured bacterium	Bacteria_Acidobacteria_Aminicenantia_Aminicenantales_uncultured bacterium_-uncultured bacterium-	Bacteria_Acidobacteria_Aminicenantia_Aminicenantales_uncultured bacterium_-uncultured bacterium-_-uncultured bacterium-
716	716	2	2	0	1	0	Bacteria	Bacteria_Proteobacteria	Bacteria_Proteobacteria_Gammaproteobacteria	Bacteria_Proteobacteria_Gammaproteobacteria_Diplorickettsiales	Bacteria_Proteobacteria_Gammaproteobacteria_Diplorickettsiales_Diplorickettsiaceae	Bacteria_Proteobacteria_Gammaproteobacteria_Diplorickettsiales_Diplorickettsiaceae_Rickettsiella	Bacteria_Proteobacteria_Gammaproteobacteria_Diplorickettsiales_Diplorickettsiaceae_Rickettsiella_Proasellus assaforensis
717	717	2	0	0	0	0	Bacteria	Bacteria_Proteobacteria	Bacteria_Proteobacteria_Alphaproteobacteria	Bacteria_Proteobacteria_Alphaproteobacteria_Rhodobacterales	Bacteria_Proteobacteria_Alphaproteobacteria_Rhodobacterales_Rhodobacteraceae	Bacteria_Proteobacteria_Alphaproteobacteria_Rhodobacterales_Rhodobacteraceae_Paracoccus	Bacteria_Proteobacteria_Alphaproteobacteria_Rhodobacterales_Rhodobacteraceae_Paracoccus_Paracoccus zeaxanthinifaciens
718	718	2	0	0	0	0	Bacteria	Bacteria_Bacteroidetes	Bacteria_Bacteroidetes_Bacteroidia	Bacteria_Bacteroidetes_Bacteroidia_Flavobacteriales	Bacteria_Bacteroidetes_Bacteroidia_Flavobacteriales_Flavobacteriaceae	Bacteria_Bacteroidetes_Bacteroidia_Flavobacteriales_Flavobacteriaceae_Planktosalinus	Bacteria_Bacteroidetes_Bacteroidia_Flavobacteriales_Flavobacteriaceae_Planktosalinus_uncultured bacterium
719	719	2	0	0	2	0	Bacteria	Bacteria_Bacteroidetes	Bacteria_Bacteroidetes_Bacteroidia	Bacteria_Bacteroidetes_Bacteroidia_Flavobacteriales	Bacteria_Bacteroidetes_Bacteroidia_Flavobacteriales_Flavobacteriaceae	Bacteria_Bacteroidetes_Bacteroidia_Flavobacteriales_Flavobacteriaceae_Mesonia	Bacteria_Bacteroidetes_Bacteroidia_Flavobacteriales_Flavobacteriaceae_Mesonia_marine bacterium UL4
720	720	2	0	1	1	1	Bacteria	Bacteria_Firmicutes	Bacteria_Firmicutes_Bacilli	Bacteria_Firmicutes_Bacilli_Bacillales	Bacteria_Firmicutes_Bacilli_Bacillales_Bacillaceae	Bacteria_Firmicutes_Bacilli_Bacillales_Bacillaceae_Bacillus	Bacteria_Firmicutes_Bacilli_Bacillales_Bacillaceae_Bacillus_Bacillus licheniformis
721	721	2	0	0	0	2	Bacteria	Bacteria_Bacteroidetes	Bacteria_Bacteroidetes_Bacteroidia	Bacteria_Bacteroidetes_Bacteroidia_Flavobacteriales	Bacteria_Bacteroidetes_Bacteroidia_Flavobacteriales_Cryomorphaceae	Bacteria_Bacteroidetes_Bacteroidia_Flavobacteriales_Cryomorphaceae_NS10 marine group	Bacteria_Bacteroidetes_Bacteroidia_Flavobacteriales_Cryomorphaceae_NS10 marine group_-NS10 marine group-
722	722	2	0	0	0	0	Bacteria	Bacteria_Proteobacteria	Bacteria_Proteobacteria_Alphaproteobacteria	Bacteria_Proteobacteria_Alphaproteobacteria_Rickettsiales	Bacteria_Proteobacteria_Alphaproteobacteria_Rickettsiales_Rickettsiaceae	Bacteria_Proteobacteria_Alphaproteobacteria_Rickettsiales_Rickettsiaceae_-Rickettsiaceae-	Bacteria_Proteobacteria_Alphaproteobacteria_Rickettsiales_Rickettsiaceae_-Rickettsiaceae-_-Rickettsiaceae-
723	723	2	0	1	0	0	Bacteria	Bacteria_Firmicutes	Bacteria_Firmicutes_Clostridia	Bacteria_Firmicutes_Clostridia_Clostridiales	Bacteria_Firmicutes_Clostridia_Clostridiales_Syntrophomonadaceae	Bacteria_Firmicutes_Clostridia_Clostridiales_Syntrophomonadaceae_Dethiobacter	Bacteria_Firmicutes_Clostridia_Clostridiales_Syntrophomonadaceae_Dethiobacter_uncultured bacterium
724	724	2	0	0	1	1	Bacteria	Bacteria_Firmicutes	Bacteria_Firmicutes_Erysipelotrichia	Bacteria_Firmicutes_Erysipelotrichia_Erysipelotrichales	Bacteria_Firmicutes_Erysipelotrichia_Erysipelotrichales_Erysipelotrichaceae	Bacteria_Firmicutes_Erysipelotrichia_Erysipelotrichales_Erysipelotrichaceae_Erysipelotrichaceae UCG-007	Bacteria_Firmicutes_Erysipelotrichia_Erysipelotrichales_Erysipelotrichaceae_Erysipelotrichaceae UCG-007_uncultured bacterium
725	725	2	0	1	0	0	Bacteria	Bacteria_Proteobacteria	Bacteria_Proteobacteria_Deltaproteobacteria	Bacteria_Proteobacteria_Deltaproteobacteria_Desulfovibrionales	Bacteria_Proteobacteria_Deltaproteobacteria_Desulfovibrionales_Desulfomicrobiaceae	Bacteria_Proteobacteria_Deltaproteobacteria_Desulfovibrionales_Desulfomicrobiaceae_Desulfomicrobium	Bacteria_Proteobacteria_Deltaproteobacteria_Desulfovibrionales_Desulfomicrobiaceae_Desulfomicrobium_bacterium Phosphoac4
726	726	2	0	0	1	0	Bacteria	Bacteria_Bacteroidetes	Bacteria_Bacteroidetes_Bacteroidia	Bacteria_Bacteroidetes_Bacteroidia_Cytophagales	Bacteria_Bacteroidetes_Bacteroidia_Cytophagales_Microscillaceae	Bacteria_Bacteroidetes_Bacteroidia_Cytophagales_Microscillaceae_Chryseolinea	Bacteria_Bacteroidetes_Bacteroidia_Cytophagales_Microscillaceae_Chryseolinea_metagenome
727	727	2	0	1	0	21	Bacteria	Bacteria_Proteobacteria	Bacteria_Proteobacteria_Alphaproteobacteria	Bacteria_Proteobacteria_Alphaproteobacteria_Caulobacterales	Bacteria_Proteobacteria_Alphaproteobacteria_Caulobacterales_Caulobacteraceae	Bacteria_Proteobacteria_Alphaproteobacteria_Caulobacterales_Caulobacteraceae_Brevundimonas	Bacteria_Proteobacteria_Alphaproteobacteria_Caulobacterales_Caulobacteraceae_Brevundimonas_-Brevundimonas-
728	728	2	0	0	4	6	Bacteria	Bacteria_Proteobacteria	Bacteria_Proteobacteria_Alphaproteobacteria	Bacteria_Proteobacteria_Alphaproteobacteria_Rhodospirillales	Bacteria_Proteobacteria_Alphaproteobacteria_Rhodospirillales_uncultured	Bacteria_Proteobacteria_Alphaproteobacteria_Rhodospirillales_uncultured_uncultured bacterium	Bacteria_Proteobacteria_Alphaproteobacteria_Rhodospirillales_uncultured_uncultured bacterium_-uncultured bacterium-
729	729	2	0	0	1	0	Bacteria	Bacteria_Proteobacteria	Bacteria_Proteobacteria_Deltaproteobacteria	Bacteria_Proteobacteria_Deltaproteobacteria_Desulfovibrionales	Bacteria_Proteobacteria_Deltaproteobacteria_Desulfovibrionales_Desulfovibrionaceae	Bacteria_Proteobacteria_Deltaproteobacteria_Desulfovibrionales_Desulfovibrionaceae_Desulfovibrio	Bacteria_Proteobacteria_Deltaproteobacteria_Desulfovibrionales_Desulfovibrionaceae_Desulfovibrio_-Desulfovibrio-
730	730	2	0	27	2	1	Bacteria	Bacteria_Bacteroidetes	Bacteria_Bacteroidetes_Bacteroidia	Bacteria_Bacteroidetes_Bacteroidia_Bacteroidales	Bacteria_Bacteroidetes_Bacteroidia_Bacteroidales_Rikenellaceae	Bacteria_Bacteroidetes_Bacteroidia_Bacteroidales_Rikenellaceae_uncultured	Bacteria_Bacteroidetes_Bacteroidia_Bacteroidales_Rikenellaceae_uncultured_uncultured bacterium
731	731	2	0	0	54	18	Eukaryota	Eukaryota_SAR	Eukaryota_SAR_Stramenopiles	Eukaryota_SAR_Stramenopiles_Placididea	Eukaryota_SAR_Stramenopiles_Placididea_-Placididea-	Eukaryota_SAR_Stramenopiles_Placididea_-Placididea-_-Placididea-	Eukaryota_SAR_Stramenopiles_Placididea_-Placididea-_-Placididea-_-Placididea-
732	732	2	0	0	0	0	Bacteria	Bacteria_Actinobacteria	Bacteria_Actinobacteria_Actinobacteria	Bacteria_Actinobacteria_Actinobacteria_PeM15	Bacteria_Actinobacteria_Actinobacteria_PeM15_-PeM15-	Bacteria_Actinobacteria_Actinobacteria_PeM15_-PeM15-_-PeM15-	Bacteria_Actinobacteria_Actinobacteria_PeM15_-PeM15-_-PeM15-_-PeM15-
733	733	2	0	0	0	0	Bacteria	Bacteria_Proteobacteria	Bacteria_Proteobacteria_Alphaproteobacteria	Bacteria_Proteobacteria_Alphaproteobacteria_Rhodobacterales	Bacteria_Proteobacteria_Alphaproteobacteria_Rhodobacterales_Rhodobacteraceae	Bacteria_Proteobacteria_Alphaproteobacteria_Rhodobacterales_Rhodobacteraceae_Rhodobaculum	Bacteria_Proteobacteria_Alphaproteobacteria_Rhodobacterales_Rhodobacteraceae_Rhodobaculum_uncultured bacterium
734	734	2	0	0	1	0	Bacteria	Bacteria_Bacteroidetes	Bacteria_Bacteroidetes_Bacteroidia	Bacteria_Bacteroidetes_Bacteroidia_Bacteroidales	Bacteria_Bacteroidetes_Bacteroidia_Bacteroidales_ML635J-40 aquatic group	Bacteria_Bacteroidetes_Bacteroidia_Bacteroidales_ML635J-40 aquatic group_uncultured bacterium	Bacteria_Bacteroidetes_Bacteroidia_Bacteroidales_ML635J-40 aquatic group_uncultured bacterium_-uncultured bacterium-
735	735	2	2	2	2	0	Bacteria	Bacteria_Proteobacteria	Bacteria_Proteobacteria_Gammaproteobacteria	Bacteria_Proteobacteria_Gammaproteobacteria_Enterobacteriales	Bacteria_Proteobacteria_Gammaproteobacteria_Enterobacteriales_Enterobacteriaceae	Bacteria_Proteobacteria_Gammaproteobacteria_Enterobacteriales_Enterobacteriaceae_Serratia	Bacteria_Proteobacteria_Gammaproteobacteria_Enterobacteriales_Enterobacteriaceae_Serratia_Serratia marcescens
736	736	2	2	0	2	0	Bacteria	Bacteria_Bacteroidetes	Bacteria_Bacteroidetes_-Bacteroidetes-	Bacteria_Bacteroidetes_-Bacteroidetes-_-Bacteroidetes-	Bacteria_Bacteroidetes_-Bacteroidetes-_-Bacteroidetes-_-Bacteroidetes-	Bacteria_Bacteroidetes_-Bacteroidetes-_-Bacteroidetes-_-Bacteroidetes-_-Bacteroidetes-	Bacteria_Bacteroidetes_-Bacteroidetes-_-Bacteroidetes-_-Bacteroidetes-_-Bacteroidetes-_-Bacteroidetes-
737	737	2	0	0	0	0	Bacteria	Bacteria_Firmicutes	Bacteria_Firmicutes_Clostridia	Bacteria_Firmicutes_Clostridia_Clostridiales	Bacteria_Firmicutes_Clostridia_Clostridiales_Christensenellaceae	Bacteria_Firmicutes_Clostridia_Clostridiales_Christensenellaceae_uncultured	Bacteria_Firmicutes_Clostridia_Clostridiales_Christensenellaceae_uncultured_uncultured bacterium
738	738	2	0	0	0	0	Bacteria	Bacteria_Cyanobacteria	Bacteria_Cyanobacteria_Oxyphotobacteria	Bacteria_Cyanobacteria_Oxyphotobacteria_Chloroplast	Bacteria_Cyanobacteria_Oxyphotobacteria_Chloroplast_Edaphochlorella mirabilis	Bacteria_Cyanobacteria_Oxyphotobacteria_Chloroplast_Edaphochlorella mirabilis_-Edaphochlorella mirabilis-	Bacteria_Cyanobacteria_Oxyphotobacteria_Chloroplast_Edaphochlorella mirabilis_-Edaphochlorella mirabilis-_-Edaphochlorella mirabilis-
739	739	2	2	0	0	0	Bacteria	Bacteria_Proteobacteria	Bacteria_Proteobacteria_Alphaproteobacteria	Bacteria_Proteobacteria_Alphaproteobacteria_Rhodobacterales	Bacteria_Proteobacteria_Alphaproteobacteria_Rhodobacterales_Rhodobacteraceae	Bacteria_Proteobacteria_Alphaproteobacteria_Rhodobacterales_Rhodobacteraceae_Pseudorhodobacter	Bacteria_Proteobacteria_Alphaproteobacteria_Rhodobacterales_Rhodobacteraceae_Pseudorhodobacter_uncultured alpha proteobacterium
740	740	2	0	0	0	0	Bacteria	Bacteria_Cyanobacteria	Bacteria_Cyanobacteria_Oxyphotobacteria	Bacteria_Cyanobacteria_Oxyphotobacteria_Chloroplast	Bacteria_Cyanobacteria_Oxyphotobacteria_Chloroplast_Helicosporidium sp. ex Simulium jonesi	Bacteria_Cyanobacteria_Oxyphotobacteria_Chloroplast_Helicosporidium sp. ex Simulium jonesi_-Helicosporidium sp. ex Simulium jonesi-	Bacteria_Cyanobacteria_Oxyphotobacteria_Chloroplast_Helicosporidium sp. ex Simulium jonesi_-Helicosporidium sp. ex Simulium jonesi-_-Helicosporidium sp. ex Simulium jonesi-
741	741	2	0	0	0	0	Bacteria	Bacteria_Proteobacteria	Bacteria_Proteobacteria_Alphaproteobacteria	Bacteria_Proteobacteria_Alphaproteobacteria_Sphingomonadales	Bacteria_Proteobacteria_Alphaproteobacteria_Sphingomonadales_Sphingomonadaceae	Bacteria_Proteobacteria_Alphaproteobacteria_Sphingomonadales_Sphingomonadaceae_Erythrobacter	Bacteria_Proteobacteria_Alphaproteobacteria_Sphingomonadales_Sphingomonadaceae_Erythrobacter_Erythrobacter sp. QSSC1-22B
742	742	2	6	0	0	0	Bacteria	Bacteria_Elusimicrobia	Bacteria_Elusimicrobia_Elusimicrobia	Bacteria_Elusimicrobia_Elusimicrobia_Lineage IV	Bacteria_Elusimicrobia_Elusimicrobia_Lineage IV_-Lineage IV-	Bacteria_Elusimicrobia_Elusimicrobia_Lineage IV_-Lineage IV-_-Lineage IV-	Bacteria_Elusimicrobia_Elusimicrobia_Lineage IV_-Lineage IV-_-Lineage IV-_-Lineage IV-
743	743	2	0	1	0	0	Bacteria	Bacteria_WS1	Bacteria_WS1_-WS1-	Bacteria_WS1_-WS1-_-WS1-	Bacteria_WS1_-WS1-_-WS1-_-WS1-	Bacteria_WS1_-WS1-_-WS1-_-WS1-_-WS1-	Bacteria_WS1_-WS1-_-WS1-_-WS1-_-WS1-_-WS1-
744	744	2	10	19	10	26	Bacteria	Bacteria_Proteobacteria	Bacteria_Proteobacteria_Gammaproteobacteria	Bacteria_Proteobacteria_Gammaproteobacteria_Betaproteobacteriales	Bacteria_Proteobacteria_Gammaproteobacteria_Betaproteobacteriales_Methylophilaceae	Bacteria_Proteobacteria_Gammaproteobacteria_Betaproteobacteriales_Methylophilaceae_Methylophilus	Bacteria_Proteobacteria_Gammaproteobacteria_Betaproteobacteriales_Methylophilaceae_Methylophilus_Methylotenera sp. N17
745	745	2	0	0	0	0	Bacteria	Bacteria_Proteobacteria	Bacteria_Proteobacteria_Deltaproteobacteria	Bacteria_Proteobacteria_Deltaproteobacteria_Desulfuromonadales	Bacteria_Proteobacteria_Deltaproteobacteria_Desulfuromonadales_Desulfuromonadaceae	Bacteria_Proteobacteria_Deltaproteobacteria_Desulfuromonadales_Desulfuromonadaceae_Desulfuromonas	Bacteria_Proteobacteria_Deltaproteobacteria_Desulfuromonadales_Desulfuromonadaceae_Desulfuromonas_Desulfuromonas acetexigens
746	746	2	3	0	3	2	Bacteria	Bacteria_Proteobacteria	Bacteria_Proteobacteria_Alphaproteobacteria	Bacteria_Proteobacteria_Alphaproteobacteria_Rhizobiales	Bacteria_Proteobacteria_Alphaproteobacteria_Rhizobiales_Rhizobiaceae	Bacteria_Proteobacteria_Alphaproteobacteria_Rhizobiales_Rhizobiaceae_Hoeflea	Bacteria_Proteobacteria_Alphaproteobacteria_Rhizobiales_Rhizobiaceae_Hoeflea_Hoeflea sp. IMCC20628
747	747	1	0	20	4	0	Bacteria	Bacteria_Tenericutes	Bacteria_Tenericutes_Mollicutes	Bacteria_Tenericutes_Mollicutes_Izimaplasmatales	Bacteria_Tenericutes_Mollicutes_Izimaplasmatales_Izimaplasmataceae	Bacteria_Tenericutes_Mollicutes_Izimaplasmatales_Izimaplasmataceae_-Izimaplasmataceae-	Bacteria_Tenericutes_Mollicutes_Izimaplasmatales_Izimaplasmataceae_-Izimaplasmataceae-_-Izimaplasmataceae-
748	748	1	0	3	0	0	Archaea	Archaea_Crenarchaeota	Archaea_Crenarchaeota_Bathyarchaeia	Archaea_Crenarchaeota_Bathyarchaeia_uncultured archaeon	Archaea_Crenarchaeota_Bathyarchaeia_uncultured archaeon_-uncultured archaeon-	Archaea_Crenarchaeota_Bathyarchaeia_uncultured archaeon_-uncultured archaeon-_-uncultured archaeon-	Archaea_Crenarchaeota_Bathyarchaeia_uncultured archaeon_-uncultured archaeon-_-uncultured archaeon-_-uncultured archaeon-
749	749	1	0	0	0	0	Bacteria	Bacteria_Proteobacteria	Bacteria_Proteobacteria_Alphaproteobacteria	Bacteria_Proteobacteria_Alphaproteobacteria_Rhizobiales	Bacteria_Proteobacteria_Alphaproteobacteria_Rhizobiales_Xanthobacteraceae	Bacteria_Proteobacteria_Alphaproteobacteria_Rhizobiales_Xanthobacteraceae_Bradyrhizobium	Bacteria_Proteobacteria_Alphaproteobacteria_Rhizobiales_Xanthobacteraceae_Bradyrhizobium_Bradyrhizobium sp. HDQ-01
750	750	1	0	0	0	0	Bacteria	Bacteria_Proteobacteria	Bacteria_Proteobacteria_Gammaproteobacteria	Bacteria_Proteobacteria_Gammaproteobacteria_Betaproteobacteriales	Bacteria_Proteobacteria_Gammaproteobacteria_Betaproteobacteriales_Burkholderiaceae	Bacteria_Proteobacteria_Gammaproteobacteria_Betaproteobacteriales_Burkholderiaceae_Ralstonia	Bacteria_Proteobacteria_Gammaproteobacteria_Betaproteobacteriales_Burkholderiaceae_Ralstonia_Ralstonia solanacearum
751	751	1	0	0	1	4	Bacteria	Bacteria_Proteobacteria	Bacteria_Proteobacteria_Gammaproteobacteria	Bacteria_Proteobacteria_Gammaproteobacteria_Xanthomonadales	Bacteria_Proteobacteria_Gammaproteobacteria_Xanthomonadales_Xanthomonadaceae	Bacteria_Proteobacteria_Gammaproteobacteria_Xanthomonadales_Xanthomonadaceae_Stenotrophomonas	Bacteria_Proteobacteria_Gammaproteobacteria_Xanthomonadales_Xanthomonadaceae_Stenotrophomonas_uncultured bacterium
752	752	1	0	0	2	0	Bacteria	Bacteria_Bacteroidetes	Bacteria_Bacteroidetes_Bacteroidia	Bacteria_Bacteroidetes_Bacteroidia_Flavobacteriales	Bacteria_Bacteroidetes_Bacteroidia_Flavobacteriales_Flavobacteriaceae	Bacteria_Bacteroidetes_Bacteroidia_Flavobacteriales_Flavobacteriaceae_Salinimicrobium	Bacteria_Bacteroidetes_Bacteroidia_Flavobacteriales_Flavobacteriaceae_Salinimicrobium_-Salinimicrobium-
753	753	1	5	0	0	0	Bacteria	Bacteria_Chloroflexi	Bacteria_Chloroflexi_KD4-96	Bacteria_Chloroflexi_KD4-96_-KD4-96-	Bacteria_Chloroflexi_KD4-96_-KD4-96-_-KD4-96-	Bacteria_Chloroflexi_KD4-96_-KD4-96-_-KD4-96-_-KD4-96-	Bacteria_Chloroflexi_KD4-96_-KD4-96-_-KD4-96-_-KD4-96-_-KD4-96-
754	754	1	0	0	0	0	Bacteria	Bacteria_Proteobacteria	Bacteria_Proteobacteria_Gammaproteobacteria	Bacteria_Proteobacteria_Gammaproteobacteria_Oceanospirillales	Bacteria_Proteobacteria_Gammaproteobacteria_Oceanospirillales_Nitrincolaceae	Bacteria_Proteobacteria_Gammaproteobacteria_Oceanospirillales_Nitrincolaceae_uncultured	Bacteria_Proteobacteria_Gammaproteobacteria_Oceanospirillales_Nitrincolaceae_uncultured_marine metagenome
755	755	1	0	0	0	0	Bacteria	Bacteria_Firmicutes	Bacteria_Firmicutes_Clostridia	Bacteria_Firmicutes_Clostridia_Clostridiales	Bacteria_Firmicutes_Clostridia_Clostridiales_Lachnospiraceae	Bacteria_Firmicutes_Clostridia_Clostridiales_Lachnospiraceae_uncultured	Bacteria_Firmicutes_Clostridia_Clostridiales_Lachnospiraceae_uncultured_uncultured bacterium
756	756	1	0	0	0	0	Eukaryota	Eukaryota_Archaeplastida	Eukaryota_Archaeplastida_Chloroplastida	Eukaryota_Archaeplastida_Chloroplastida_Chlorophyta	Eukaryota_Archaeplastida_Chloroplastida_Chlorophyta_Chlorophyceae	Eukaryota_Archaeplastida_Chloroplastida_Chlorophyta_Chlorophyceae_-Chlorophyceae-	Eukaryota_Archaeplastida_Chloroplastida_Chlorophyta_Chlorophyceae_-Chlorophyceae-_-Chlorophyceae-
757	757	1	0	0	0	0	Archaea	Archaea_Euryarchaeota	Archaea_Euryarchaeota_Methanomicrobia	Archaea_Euryarchaeota_Methanomicrobia_Methanocellales	Archaea_Euryarchaeota_Methanomicrobia_Methanocellales_Methanocellaceae	Archaea_Euryarchaeota_Methanomicrobia_Methanocellales_Methanocellaceae_Methanocella	Archaea_Euryarchaeota_Methanomicrobia_Methanocellales_Methanocellaceae_Methanocella_uncultured archaeon
758	758	1	0	0	0	0	Bacteria	Bacteria_Proteobacteria	Bacteria_Proteobacteria_Gammaproteobacteria	Bacteria_Proteobacteria_Gammaproteobacteria_Xanthomonadales	Bacteria_Proteobacteria_Gammaproteobacteria_Xanthomonadales_Rhodanobacteraceae	Bacteria_Proteobacteria_Gammaproteobacteria_Xanthomonadales_Rhodanobacteraceae_Aquimonas	Bacteria_Proteobacteria_Gammaproteobacteria_Xanthomonadales_Rhodanobacteraceae_Aquimonas_Aquimonas voraii
759	759	1	3	0	0	0	Bacteria	Bacteria_Proteobacteria	Bacteria_Proteobacteria_Gammaproteobacteria	Bacteria_Proteobacteria_Gammaproteobacteria_Betaproteobacteriales	Bacteria_Proteobacteria_Gammaproteobacteria_Betaproteobacteriales_Nitrosomonadaceae	Bacteria_Proteobacteria_Gammaproteobacteria_Betaproteobacteriales_Nitrosomonadaceae_Nitrosomonas	Bacteria_Proteobacteria_Gammaproteobacteria_Betaproteobacteriales_Nitrosomonadaceae_Nitrosomonas_Nitrosomonas cryotolerans
760	760	1	0	0	0	6	Bacteria	Bacteria_Verrucomicrobia	Bacteria_Verrucomicrobia_Verrucomicrobiae	Bacteria_Verrucomicrobia_Verrucomicrobiae_Verrucomicrobiales	Bacteria_Verrucomicrobia_Verrucomicrobiae_Verrucomicrobiales_Verrucomicrobiaceae	Bacteria_Verrucomicrobia_Verrucomicrobiae_Verrucomicrobiales_Verrucomicrobiaceae_Prosthecobacter	Bacteria_Verrucomicrobia_Verrucomicrobiae_Verrucomicrobiales_Verrucomicrobiaceae_Prosthecobacter_uncultured bacterium
761	761	1	7	0	0	0	Bacteria	Bacteria_Proteobacteria	Bacteria_Proteobacteria_Gammaproteobacteria	Bacteria_Proteobacteria_Gammaproteobacteria_Methylococcales	Bacteria_Proteobacteria_Gammaproteobacteria_Methylococcales_Methylomonaceae	Bacteria_Proteobacteria_Gammaproteobacteria_Methylococcales_Methylomonaceae_Methylomonas	Bacteria_Proteobacteria_Gammaproteobacteria_Methylococcales_Methylomonaceae_Methylomonas_Methylomonas sp. MK1
762	762	1	0	0	1	0	Eukaryota	Eukaryota_SAR	Eukaryota_SAR_Stramenopiles	Eukaryota_SAR_Stramenopiles_Incertae Sedis	Eukaryota_SAR_Stramenopiles_Incertae Sedis_Blastocystis	Eukaryota_SAR_Stramenopiles_Incertae Sedis_Blastocystis_Blastocystis sp. subtype 17 Gundi	Eukaryota_SAR_Stramenopiles_Incertae Sedis_Blastocystis_Blastocystis sp. subtype 17 Gundi_-Blastocystis sp. subtype 17 Gundi-
763	763	1	0	3	1	4	Bacteria	Bacteria_Firmicutes	Bacteria_Firmicutes_Negativicutes	Bacteria_Firmicutes_Negativicutes_Selenomonadales	Bacteria_Firmicutes_Negativicutes_Selenomonadales_Veillonellaceae	Bacteria_Firmicutes_Negativicutes_Selenomonadales_Veillonellaceae_Selenomonas 1	Bacteria_Firmicutes_Negativicutes_Selenomonadales_Veillonellaceae_Selenomonas 1_Selenomonas ruminantium AC2024
764	764	1	0	0	0	0	Bacteria	Bacteria_Proteobacteria	Bacteria_Proteobacteria_Gammaproteobacteria	Bacteria_Proteobacteria_Gammaproteobacteria_Pseudomonadales	Bacteria_Proteobacteria_Gammaproteobacteria_Pseudomonadales_Pseudomonadaceae	Bacteria_Proteobacteria_Gammaproteobacteria_Pseudomonadales_Pseudomonadaceae_Pseudomonas	Bacteria_Proteobacteria_Gammaproteobacteria_Pseudomonadales_Pseudomonadaceae_Pseudomonas_Pseudomonas sp. 2N1-1
765	765	1	0	0	0	0	Bacteria	Bacteria_Proteobacteria	Bacteria_Proteobacteria_Deltaproteobacteria	Bacteria_Proteobacteria_Deltaproteobacteria_Desulfobacterales	Bacteria_Proteobacteria_Deltaproteobacteria_Desulfobacterales_Desulfobacteraceae	Bacteria_Proteobacteria_Deltaproteobacteria_Desulfobacterales_Desulfobacteraceae_uncultured	Bacteria_Proteobacteria_Deltaproteobacteria_Desulfobacterales_Desulfobacteraceae_uncultured_bacterium enrichment culture clone 61
766	766	1	0	0	0	0	Bacteria	Bacteria_Proteobacteria	Bacteria_Proteobacteria_Gammaproteobacteria	Bacteria_Proteobacteria_Gammaproteobacteria_Pseudomonadales	Bacteria_Proteobacteria_Gammaproteobacteria_Pseudomonadales_Pseudomonadaceae	Bacteria_Proteobacteria_Gammaproteobacteria_Pseudomonadales_Pseudomonadaceae_Pseudomonas	Bacteria_Proteobacteria_Gammaproteobacteria_Pseudomonadales_Pseudomonadaceae_Pseudomonas_Pseudomonas sp. RB5-2015-
767	767	1	0	0	0	0	Bacteria	Bacteria_Proteobacteria	Bacteria_Proteobacteria_Gammaproteobacteria	Bacteria_Proteobacteria_Gammaproteobacteria_Oceanospirillales	Bacteria_Proteobacteria_Gammaproteobacteria_Oceanospirillales_Halomonadaceae	Bacteria_Proteobacteria_Gammaproteobacteria_Oceanospirillales_Halomonadaceae_Carnimonas	Bacteria_Proteobacteria_Gammaproteobacteria_Oceanospirillales_Halomonadaceae_Carnimonas_uncultured bacterium
768	768	1	0	1	0	0	Bacteria	Bacteria_Actinobacteria	Bacteria_Actinobacteria_Coriobacteriia	Bacteria_Actinobacteria_Coriobacteriia_OPB41	Bacteria_Actinobacteria_Coriobacteriia_OPB41_uncultured Coriobacteriaceae bacterium	Bacteria_Actinobacteria_Coriobacteriia_OPB41_uncultured Coriobacteriaceae bacterium_-uncultured Coriobacteriaceae bacterium-	Bacteria_Actinobacteria_Coriobacteriia_OPB41_uncultured Coriobacteriaceae bacterium_-uncultured Coriobacteriaceae bacterium-_-uncultured Coriobacteriaceae bacterium-
769	769	1	1	0	0	0	Bacteria	Bacteria_Cyanobacteria	Bacteria_Cyanobacteria_Oxyphotobacteria	Bacteria_Cyanobacteria_Oxyphotobacteria_Chloroplast	Bacteria_Cyanobacteria_Oxyphotobacteria_Chloroplast_Lavandula angustifolia	Bacteria_Cyanobacteria_Oxyphotobacteria_Chloroplast_Lavandula angustifolia_-Lavandula angustifolia-	Bacteria_Cyanobacteria_Oxyphotobacteria_Chloroplast_Lavandula angustifolia_-Lavandula angustifolia-_-Lavandula angustifolia-
770	770	1	14	0	3	1	Bacteria	Bacteria_Patescibacteria	Bacteria_Patescibacteria_Parcubacteria	Bacteria_Patescibacteria_Parcubacteria_Candidatus Wolfebacteria	Bacteria_Patescibacteria_Parcubacteria_Candidatus Wolfebacteria_-Candidatus Wolfebacteria-	Bacteria_Patescibacteria_Parcubacteria_Candidatus Wolfebacteria_-Candidatus Wolfebacteria-_-Candidatus Wolfebacteria-	Bacteria_Patescibacteria_Parcubacteria_Candidatus Wolfebacteria_-Candidatus Wolfebacteria-_-Candidatus Wolfebacteria-_-Candidatus Wolfebacteria-
771	771	1	1	0	1	1	Bacteria	Bacteria_Bacteroidetes	Bacteria_Bacteroidetes_Bacteroidia	Bacteria_Bacteroidetes_Bacteroidia_Cytophagales	Bacteria_Bacteroidetes_Bacteroidia_Cytophagales_Microscillaceae	Bacteria_Bacteroidetes_Bacteroidia_Cytophagales_Microscillaceae_Ohtaekwangia	Bacteria_Bacteroidetes_Bacteroidia_Cytophagales_Microscillaceae_Ohtaekwangia_metagenome
772	772	1	0	1	1	0	Bacteria	Bacteria_Caldiserica	Bacteria_Caldiserica_Caldisericia	Bacteria_Caldiserica_Caldisericia_Caldisericales	Bacteria_Caldiserica_Caldisericia_Caldisericales_WCHB1-02	Bacteria_Caldiserica_Caldisericia_Caldisericales_WCHB1-02_uncultured bacterium	Bacteria_Caldiserica_Caldisericia_Caldisericales_WCHB1-02_uncultured bacterium_-uncultured bacterium-
773	773	1	0	1	0	0	Bacteria	Bacteria_Firmicutes	Bacteria_Firmicutes_Clostridia	Bacteria_Firmicutes_Clostridia_Clostridiales	Bacteria_Firmicutes_Clostridia_Clostridiales_Syntrophomonadaceae	Bacteria_Firmicutes_Clostridia_Clostridiales_Syntrophomonadaceae_Dethiobacter	Bacteria_Firmicutes_Clostridia_Clostridiales_Syntrophomonadaceae_Dethiobacter_-Dethiobacter-
774	774	1	0	0	1	0	Eukaryota	Eukaryota_SAR	Eukaryota_SAR_Alveolata	Eukaryota_SAR_Alveolata_Dinoflagellata	Eukaryota_SAR_Alveolata_Dinoflagellata_Dinophyceae	Eukaryota_SAR_Alveolata_Dinoflagellata_Dinophyceae_uncultured	Eukaryota_SAR_Alveolata_Dinoflagellata_Dinophyceae_uncultured_uncultured eukaryote
775	775	1	0	0	0	0	Bacteria	Bacteria_Proteobacteria	Bacteria_Proteobacteria_Gammaproteobacteria	Bacteria_Proteobacteria_Gammaproteobacteria_Enterobacteriales	Bacteria_Proteobacteria_Gammaproteobacteria_Enterobacteriales_Enterobacteriaceae	Bacteria_Proteobacteria_Gammaproteobacteria_Enterobacteriales_Enterobacteriaceae_Enterobacter	Bacteria_Proteobacteria_Gammaproteobacteria_Enterobacteriales_Enterobacteriaceae_Enterobacter_Enterobacter sp. QAUEC01
776	776	1	0	0	0	0	Bacteria	Bacteria_Proteobacteria	Bacteria_Proteobacteria_Gammaproteobacteria	Bacteria_Proteobacteria_Gammaproteobacteria_Betaproteobacteriales	Bacteria_Proteobacteria_Gammaproteobacteria_Betaproteobacteriales_Rhodocyclaceae	Bacteria_Proteobacteria_Gammaproteobacteria_Betaproteobacteriales_Rhodocyclaceae_Thauera	Bacteria_Proteobacteria_Gammaproteobacteria_Betaproteobacteriales_Rhodocyclaceae_Thauera_Thauera sp. SWB20
777	777	1	0	0	0	0	Bacteria	Bacteria_Marinimicrobia -SAR406 clade-	Bacteria_Marinimicrobia -SAR406 clade-_metagenome	Bacteria_Marinimicrobia -SAR406 clade-_metagenome_-metagenome-	Bacteria_Marinimicrobia -SAR406 clade-_metagenome_-metagenome-_-metagenome-	Bacteria_Marinimicrobia -SAR406 clade-_metagenome_-metagenome-_-metagenome-_-metagenome-	Bacteria_Marinimicrobia -SAR406 clade-_metagenome_-metagenome-_-metagenome-_-metagenome-_-metagenome-
778	778	1	0	0	0	0	Eukaryota	Eukaryota_SAR	Eukaryota_SAR_Stramenopiles	Eukaryota_SAR_Stramenopiles_MAST-4	Eukaryota_SAR_Stramenopiles_MAST-4_uncultured stramenopile	Eukaryota_SAR_Stramenopiles_MAST-4_uncultured stramenopile_-uncultured stramenopile-	Eukaryota_SAR_Stramenopiles_MAST-4_uncultured stramenopile_-uncultured stramenopile-_-uncultured stramenopile-
779	779	1	0	0	0	1	Eukaryota	Eukaryota_SAR	Eukaryota_SAR_Stramenopiles	Eukaryota_SAR_Stramenopiles_Placididea	Eukaryota_SAR_Stramenopiles_Placididea_Wobblia	Eukaryota_SAR_Stramenopiles_Placididea_Wobblia_marine gliding biciliate TCS-2004	Eukaryota_SAR_Stramenopiles_Placididea_Wobblia_marine gliding biciliate TCS-2004_-marine gliding biciliate TCS-2004-
780	780	1	0	0	0	0	Bacteria	Bacteria_Proteobacteria	Bacteria_Proteobacteria_Gammaproteobacteria	Bacteria_Proteobacteria_Gammaproteobacteria_Betaproteobacteriales	Bacteria_Proteobacteria_Gammaproteobacteria_Betaproteobacteriales_Rhodocyclaceae	Bacteria_Proteobacteria_Gammaproteobacteria_Betaproteobacteriales_Rhodocyclaceae_Denitratisoma	Bacteria_Proteobacteria_Gammaproteobacteria_Betaproteobacteriales_Rhodocyclaceae_Denitratisoma_uncultured Rhodocyclaceae bacterium
781	781	1	84	0	10	15	Bacteria	Bacteria_Patescibacteria	Bacteria_Patescibacteria_-Patescibacteria-	Bacteria_Patescibacteria_-Patescibacteria-_-Patescibacteria-	Bacteria_Patescibacteria_-Patescibacteria-_-Patescibacteria-_-Patescibacteria-	Bacteria_Patescibacteria_-Patescibacteria-_-Patescibacteria-_-Patescibacteria-_-Patescibacteria-	Bacteria_Patescibacteria_-Patescibacteria-_-Patescibacteria-_-Patescibacteria-_-Patescibacteria-_-Patescibacteria-
782	782	1	0	0	0	0	Bacteria	Bacteria_Proteobacteria	Bacteria_Proteobacteria_Gammaproteobacteria	Bacteria_Proteobacteria_Gammaproteobacteria_Alteromonadales	Bacteria_Proteobacteria_Gammaproteobacteria_Alteromonadales_Alteromonadaceae	Bacteria_Proteobacteria_Gammaproteobacteria_Alteromonadales_Alteromonadaceae_Rheinheimera	Bacteria_Proteobacteria_Gammaproteobacteria_Alteromonadales_Alteromonadaceae_Rheinheimera_Rheinheimera sp. Gbf-Ret-3
783	783	1	1	0	0	0	Bacteria	Bacteria_Cyanobacteria	Bacteria_Cyanobacteria_Oxyphotobacteria	Bacteria_Cyanobacteria_Oxyphotobacteria_Oxyphotobacteria Incertae Sedis	Bacteria_Cyanobacteria_Oxyphotobacteria_Oxyphotobacteria Incertae Sedis_Unknown Family	Bacteria_Cyanobacteria_Oxyphotobacteria_Oxyphotobacteria Incertae Sedis_Unknown Family_uncultured	Bacteria_Cyanobacteria_Oxyphotobacteria_Oxyphotobacteria Incertae Sedis_Unknown Family_uncultured_uncultured organism
784	784	1	0	0	0	0	Bacteria	Bacteria_Proteobacteria	Bacteria_Proteobacteria_Gammaproteobacteria	Bacteria_Proteobacteria_Gammaproteobacteria_Enterobacteriales	Bacteria_Proteobacteria_Gammaproteobacteria_Enterobacteriales_Enterobacteriaceae	Bacteria_Proteobacteria_Gammaproteobacteria_Enterobacteriales_Enterobacteriaceae_endosymbionts2	Bacteria_Proteobacteria_Gammaproteobacteria_Enterobacteriales_Enterobacteriaceae_endosymbionts2_-endosymbionts2-
785	785	1	0	2	0	1	Bacteria	Bacteria_Actinobacteria	Bacteria_Actinobacteria_Actinobacteria	Bacteria_Actinobacteria_Actinobacteria_Streptomycetales	Bacteria_Actinobacteria_Actinobacteria_Streptomycetales_Streptomycetaceae	Bacteria_Actinobacteria_Actinobacteria_Streptomycetales_Streptomycetaceae_Streptomyces	Bacteria_Actinobacteria_Actinobacteria_Streptomycetales_Streptomycetaceae_Streptomyces_Streptomyces sp. NRRL F-6677
786	786	1	0	0	3	1	Bacteria	Bacteria_Bacteroidetes	Bacteria_Bacteroidetes_Bacteroidia	Bacteria_Bacteroidetes_Bacteroidia_Flavobacteriales	Bacteria_Bacteroidetes_Bacteroidia_Flavobacteriales_Flavobacteriaceae	Bacteria_Bacteroidetes_Bacteroidia_Flavobacteriales_Flavobacteriaceae_Polaribacter 4	Bacteria_Bacteroidetes_Bacteroidia_Flavobacteriales_Flavobacteriaceae_Polaribacter 4_uncultured bacterium
787	787	1	0	0	0	0	Bacteria	Bacteria_Proteobacteria	Bacteria_Proteobacteria_Gammaproteobacteria	Bacteria_Proteobacteria_Gammaproteobacteria_Gammaproteobacteria Incertae Sedis	Bacteria_Proteobacteria_Gammaproteobacteria_Gammaproteobacteria Incertae Sedis_Unknown Family	Bacteria_Proteobacteria_Gammaproteobacteria_Gammaproteobacteria Incertae Sedis_Unknown Family_uncultured	Bacteria_Proteobacteria_Gammaproteobacteria_Gammaproteobacteria Incertae Sedis_Unknown Family_uncultured_uncultured gamma proteobacterium
788	788	1	0	0	0	0	Bacteria	Bacteria_Proteobacteria	Bacteria_Proteobacteria_Gammaproteobacteria	Bacteria_Proteobacteria_Gammaproteobacteria_Betaproteobacteriales	Bacteria_Proteobacteria_Gammaproteobacteria_Betaproteobacteriales_Methylophilaceae	Bacteria_Proteobacteria_Gammaproteobacteria_Betaproteobacteriales_Methylophilaceae_UBA6140	Bacteria_Proteobacteria_Gammaproteobacteria_Betaproteobacteriales_Methylophilaceae_UBA6140_-UBA6140-
789	789	1	0	0	0	0	Bacteria	Bacteria_Proteobacteria	Bacteria_Proteobacteria_Gammaproteobacteria	Bacteria_Proteobacteria_Gammaproteobacteria_Pseudomonadales	Bacteria_Proteobacteria_Gammaproteobacteria_Pseudomonadales_Pseudomonadaceae	Bacteria_Proteobacteria_Gammaproteobacteria_Pseudomonadales_Pseudomonadaceae_Pseudomonas	Bacteria_Proteobacteria_Gammaproteobacteria_Pseudomonadales_Pseudomonadaceae_Pseudomonas_uncultured Pseudomonadales bacterium
790	790	1	0	0	0	0	Archaea	Archaea_Thaumarchaeota	Archaea_Thaumarchaeota_Nitrososphaeria	Archaea_Thaumarchaeota_Nitrososphaeria_Nitrosotaleales	Archaea_Thaumarchaeota_Nitrososphaeria_Nitrosotaleales_Nitrosotaleaceae	Archaea_Thaumarchaeota_Nitrososphaeria_Nitrosotaleales_Nitrosotaleaceae_uncultured archaeon	Archaea_Thaumarchaeota_Nitrososphaeria_Nitrosotaleales_Nitrosotaleaceae_uncultured archaeon_-uncultured archaeon-
791	791	1	0	2	0	0	Bacteria	Bacteria_Proteobacteria	Bacteria_Proteobacteria_Deltaproteobacteria	Bacteria_Proteobacteria_Deltaproteobacteria_Desulfovibrionales	Bacteria_Proteobacteria_Deltaproteobacteria_Desulfovibrionales_Desulfomicrobiaceae	Bacteria_Proteobacteria_Deltaproteobacteria_Desulfovibrionales_Desulfomicrobiaceae_Desulfomicrobium	Bacteria_Proteobacteria_Deltaproteobacteria_Desulfovibrionales_Desulfomicrobiaceae_Desulfomicrobium_Desulfomicrobium sp. SA2
792	792	1	0	2	0	0	Bacteria	Bacteria_Tenericutes	Bacteria_Tenericutes_Mollicutes	Bacteria_Tenericutes_Mollicutes_Izimaplasmatales	Bacteria_Tenericutes_Mollicutes_Izimaplasmatales_Izimaplasmataceae	Bacteria_Tenericutes_Mollicutes_Izimaplasmatales_Izimaplasmataceae_Izimaplasma	Bacteria_Tenericutes_Mollicutes_Izimaplasmatales_Izimaplasmataceae_Izimaplasma_uncultured bacterium
793	793	1	0	0	0	4	Bacteria	Bacteria_Proteobacteria	Bacteria_Proteobacteria_Alphaproteobacteria	Bacteria_Proteobacteria_Alphaproteobacteria_Rhodobacterales	Bacteria_Proteobacteria_Alphaproteobacteria_Rhodobacterales_Rhodobacteraceae	Bacteria_Proteobacteria_Alphaproteobacteria_Rhodobacterales_Rhodobacteraceae_Pseudorhodobacter	Bacteria_Proteobacteria_Alphaproteobacteria_Rhodobacterales_Rhodobacteraceae_Pseudorhodobacter_uncultured Rhodobacteraceae bacterium
794	794	1	1	3	0	1	Bacteria	Bacteria_Cyanobacteria	Bacteria_Cyanobacteria_Oxyphotobacteria	Bacteria_Cyanobacteria_Oxyphotobacteria_Chloroplast	Bacteria_Cyanobacteria_Oxyphotobacteria_Chloroplast_Coccomyxa sp. LA000219	Bacteria_Cyanobacteria_Oxyphotobacteria_Chloroplast_Coccomyxa sp. LA000219_-Coccomyxa sp. LA000219-	Bacteria_Cyanobacteria_Oxyphotobacteria_Chloroplast_Coccomyxa sp. LA000219_-Coccomyxa sp. LA000219-_-Coccomyxa sp. LA000219-
795	795	1	1	4	1	4	Bacteria	Bacteria_Proteobacteria	Bacteria_Proteobacteria_Gammaproteobacteria	Bacteria_Proteobacteria_Gammaproteobacteria_Betaproteobacteriales	Bacteria_Proteobacteria_Gammaproteobacteria_Betaproteobacteriales_Methylophilaceae	Bacteria_Proteobacteria_Gammaproteobacteria_Betaproteobacteriales_Methylophilaceae_uncultured	Bacteria_Proteobacteria_Gammaproteobacteria_Betaproteobacteriales_Methylophilaceae_uncultured_-uncultured-
796	796	1	0	3	0	4	Bacteria	Bacteria_Proteobacteria	Bacteria_Proteobacteria_Gammaproteobacteria	Bacteria_Proteobacteria_Gammaproteobacteria_Vibrionales	Bacteria_Proteobacteria_Gammaproteobacteria_Vibrionales_Vibrionaceae	Bacteria_Proteobacteria_Gammaproteobacteria_Vibrionales_Vibrionaceae_Vibrio	Bacteria_Proteobacteria_Gammaproteobacteria_Vibrionales_Vibrionaceae_Vibrio_Vibrio europaeus
797	797	1	0	1	1	2	Bacteria	Bacteria_Proteobacteria	Bacteria_Proteobacteria_Alphaproteobacteria	Bacteria_Proteobacteria_Alphaproteobacteria_Holosporales	Bacteria_Proteobacteria_Alphaproteobacteria_Holosporales_Holosporaceae	Bacteria_Proteobacteria_Alphaproteobacteria_Holosporales_Holosporaceae_uncultured	Bacteria_Proteobacteria_Alphaproteobacteria_Holosporales_Holosporaceae_uncultured_uncultured alpha proteobacterium
798	798	1	0	0	0	0	Archaea	Archaea_Euryarchaeota	Archaea_Euryarchaeota_Methanomicrobia	Archaea_Euryarchaeota_Methanomicrobia_Methanomicrobiales	Archaea_Euryarchaeota_Methanomicrobia_Methanomicrobiales_Methanoregulaceae	Archaea_Euryarchaeota_Methanomicrobia_Methanomicrobiales_Methanoregulaceae_Methanolinea	Archaea_Euryarchaeota_Methanomicrobia_Methanomicrobiales_Methanoregulaceae_Methanolinea_uncultured bacterium
799	799	1	0	0	1	0	Bacteria	Bacteria_Patescibacteria	Bacteria_Patescibacteria_Parcubacteria	Bacteria_Patescibacteria_Parcubacteria_Candidatus Nealsonbacteria	Bacteria_Patescibacteria_Parcubacteria_Candidatus Nealsonbacteria_uncultured Microgenomates group bacterium	Bacteria_Patescibacteria_Parcubacteria_Candidatus Nealsonbacteria_uncultured Microgenomates group bacterium_-uncultured Microgenomates group bacterium-	Bacteria_Patescibacteria_Parcubacteria_Candidatus Nealsonbacteria_uncultured Microgenomates group bacterium_-uncultured Microgenomates group bacterium-_-uncultured Microgenomates group bacterium-
800	800	1	0	0	0	0	Bacteria	Bacteria_Patescibacteria	Bacteria_Patescibacteria_Gracilibacteria	Bacteria_Patescibacteria_Gracilibacteria_metagenome	Bacteria_Patescibacteria_Gracilibacteria_metagenome_-metagenome-	Bacteria_Patescibacteria_Gracilibacteria_metagenome_-metagenome-_-metagenome-	Bacteria_Patescibacteria_Gracilibacteria_metagenome_-metagenome-_-metagenome-_-metagenome-
801	801	1	1	1	1	2	Eukaryota	Eukaryota_Opisthokonta	Eukaryota_Opisthokonta_Nucletmycea	Eukaryota_Opisthokonta_Nucletmycea_Fungi	Eukaryota_Opisthokonta_Nucletmycea_Fungi_Dikarya	Eukaryota_Opisthokonta_Nucletmycea_Fungi_Dikarya_Basidiomycota	Eukaryota_Opisthokonta_Nucletmycea_Fungi_Dikarya_Basidiomycota_Pucciniomycotina
802	802	1	0	0	0	0	Bacteria	Bacteria_Firmicutes	Bacteria_Firmicutes_Clostridia	Bacteria_Firmicutes_Clostridia_Clostridiales	Bacteria_Firmicutes_Clostridia_Clostridiales_Lachnospiraceae	Bacteria_Firmicutes_Clostridia_Clostridiales_Lachnospiraceae_Tyzzerella	Bacteria_Firmicutes_Clostridia_Clostridiales_Lachnospiraceae_Tyzzerella_uncultured bacterium
803	803	1	6	6	3	3	Bacteria	Bacteria_Proteobacteria	Bacteria_Proteobacteria_Gammaproteobacteria	Bacteria_Proteobacteria_Gammaproteobacteria_Betaproteobacteriales	Bacteria_Proteobacteria_Gammaproteobacteria_Betaproteobacteriales_Burkholderiaceae	Bacteria_Proteobacteria_Gammaproteobacteria_Betaproteobacteriales_Burkholderiaceae_Rhodoferax	Bacteria_Proteobacteria_Gammaproteobacteria_Betaproteobacteriales_Burkholderiaceae_Rhodoferax_Rhodoferax ferrireducens T118
804	804	1	2	3	1	1	Bacteria	Bacteria_Proteobacteria	Bacteria_Proteobacteria_Gammaproteobacteria	Bacteria_Proteobacteria_Gammaproteobacteria_Methylococcales	Bacteria_Proteobacteria_Gammaproteobacteria_Methylococcales_Methylomonaceae	Bacteria_Proteobacteria_Gammaproteobacteria_Methylococcales_Methylomonaceae_Marine Methylotrophic Group 2	Bacteria_Proteobacteria_Gammaproteobacteria_Methylococcales_Methylomonaceae_Marine Methylotrophic Group 2_uncultured Methylococcaceae bacterium
805	805	1	390	13	10	2	Bacteria	Bacteria_Proteobacteria	Bacteria_Proteobacteria_Gammaproteobacteria	Bacteria_Proteobacteria_Gammaproteobacteria_Betaproteobacteriales	Bacteria_Proteobacteria_Gammaproteobacteria_Betaproteobacteriales_Burkholderiaceae	Bacteria_Proteobacteria_Gammaproteobacteria_Betaproteobacteriales_Burkholderiaceae_Polaromonas	Bacteria_Proteobacteria_Gammaproteobacteria_Betaproteobacteriales_Burkholderiaceae_Polaromonas_-Polaromonas-
806	806	1	0	0	0	0	Bacteria	Bacteria_Cloacimonetes	Bacteria_Cloacimonetes_Cloacimonadia	Bacteria_Cloacimonetes_Cloacimonadia_Cloacimonadales	Bacteria_Cloacimonetes_Cloacimonadia_Cloacimonadales_Cloacimonadaceae	Bacteria_Cloacimonetes_Cloacimonadia_Cloacimonadales_Cloacimonadaceae_W5	Bacteria_Cloacimonetes_Cloacimonadia_Cloacimonadales_Cloacimonadaceae_W5_uncultured bacterium
807	807	1	1	0	0	1	Bacteria	Bacteria_Proteobacteria	Bacteria_Proteobacteria_Gammaproteobacteria	Bacteria_Proteobacteria_Gammaproteobacteria_Pasteurellales	Bacteria_Proteobacteria_Gammaproteobacteria_Pasteurellales_Pasteurellaceae	Bacteria_Proteobacteria_Gammaproteobacteria_Pasteurellales_Pasteurellaceae_uncultured	Bacteria_Proteobacteria_Gammaproteobacteria_Pasteurellales_Pasteurellaceae_uncultured_uncultured bacterium
808	808	1	0	0	0	0	Bacteria	Bacteria_Bacteroidetes	Bacteria_Bacteroidetes_Bacteroidia	Bacteria_Bacteroidetes_Bacteroidia_Flavobacteriales	Bacteria_Bacteroidetes_Bacteroidia_Flavobacteriales_Flavobacteriaceae	Bacteria_Bacteroidetes_Bacteroidia_Flavobacteriales_Flavobacteriaceae_Flavobacterium	Bacteria_Bacteroidetes_Bacteroidia_Flavobacteriales_Flavobacteriaceae_Flavobacterium_cf. Chryseobacterium sp. UOF CM895
809	809	1	0	0	0	0	Archaea	Archaea_Euryarchaeota	Archaea_Euryarchaeota_Methanomicrobia	Archaea_Euryarchaeota_Methanomicrobia_Methanosarcinales	Archaea_Euryarchaeota_Methanomicrobia_Methanosarcinales_Methanosarcinaceae	Archaea_Euryarchaeota_Methanomicrobia_Methanosarcinales_Methanosarcinaceae_Methanosarcina	Archaea_Euryarchaeota_Methanomicrobia_Methanosarcinales_Methanosarcinaceae_Methanosarcina_Methanosarcina barkeri
810	810	1	0	0	1	0	Bacteria	Bacteria_Firmicutes	Bacteria_Firmicutes_Bacilli	Bacteria_Firmicutes_Bacilli_Bacillales	Bacteria_Firmicutes_Bacilli_Bacillales_Bacillaceae	Bacteria_Firmicutes_Bacilli_Bacillales_Bacillaceae_Bacillus	Bacteria_Firmicutes_Bacilli_Bacillales_Bacillaceae_Bacillus_Bacillus subtilis
811	811	1	0	0	0	0	Eukaryota	Eukaryota_Archaeplastida	Eukaryota_Archaeplastida_Chloroplastida	Eukaryota_Archaeplastida_Chloroplastida_Chlorophyta	Eukaryota_Archaeplastida_Chloroplastida_Chlorophyta_Chlorophyceae	Eukaryota_Archaeplastida_Chloroplastida_Chlorophyta_Chlorophyceae_Sphaeropleales	Eukaryota_Archaeplastida_Chloroplastida_Chlorophyta_Chlorophyceae_Sphaeropleales_Coelastrella
812	812	1	0	0	0	0	Bacteria	Bacteria_Proteobacteria	Bacteria_Proteobacteria_Gammaproteobacteria	Bacteria_Proteobacteria_Gammaproteobacteria_Betaproteobacteriales	Bacteria_Proteobacteria_Gammaproteobacteria_Betaproteobacteriales_Rhodocyclaceae	Bacteria_Proteobacteria_Gammaproteobacteria_Betaproteobacteriales_Rhodocyclaceae_Propionivibrio	Bacteria_Proteobacteria_Gammaproteobacteria_Betaproteobacteriales_Rhodocyclaceae_Propionivibrio_metagenome
813	813	1	2	5	3	80	Bacteria	Bacteria_Proteobacteria	Bacteria_Proteobacteria_Alphaproteobacteria	Bacteria_Proteobacteria_Alphaproteobacteria_Parvibaculales	Bacteria_Proteobacteria_Alphaproteobacteria_Parvibaculales_Parvibaculaceae	Bacteria_Proteobacteria_Alphaproteobacteria_Parvibaculales_Parvibaculaceae_Parvibaculum	Bacteria_Proteobacteria_Alphaproteobacteria_Parvibaculales_Parvibaculaceae_Parvibaculum_uncultured bacterium HF4000_48A13
814	814	1	0	4	1	1	Bacteria	Bacteria_Proteobacteria	Bacteria_Proteobacteria_Deltaproteobacteria	Bacteria_Proteobacteria_Deltaproteobacteria_Syntrophobacterales	Bacteria_Proteobacteria_Deltaproteobacteria_Syntrophobacterales_Syntrophaceae	Bacteria_Proteobacteria_Deltaproteobacteria_Syntrophobacterales_Syntrophaceae_uncultured	Bacteria_Proteobacteria_Deltaproteobacteria_Syntrophobacterales_Syntrophaceae_uncultured_uncultured bacterium
815	815	1	4	0	1	2	Bacteria	Bacteria_Proteobacteria	Bacteria_Proteobacteria_Alphaproteobacteria	Bacteria_Proteobacteria_Alphaproteobacteria_Rhizobiales	Bacteria_Proteobacteria_Alphaproteobacteria_Rhizobiales_Xanthobacteraceae	Bacteria_Proteobacteria_Alphaproteobacteria_Rhizobiales_Xanthobacteraceae_Pseudolabrys	Bacteria_Proteobacteria_Alphaproteobacteria_Rhizobiales_Xanthobacteraceae_Pseudolabrys_uncultured bacterium
816	816	1	0	0	0	0	Bacteria	Bacteria_Proteobacteria	Bacteria_Proteobacteria_Gammaproteobacteria	Bacteria_Proteobacteria_Gammaproteobacteria_Enterobacteriales	Bacteria_Proteobacteria_Gammaproteobacteria_Enterobacteriales_Enterobacteriaceae	Bacteria_Proteobacteria_Gammaproteobacteria_Enterobacteriales_Enterobacteriaceae_endosymbionts2	Bacteria_Proteobacteria_Gammaproteobacteria_Enterobacteriales_Enterobacteriaceae_endosymbionts2_Enterobacteriaceae bacterium endosymbiont of Protyora sterculiae
817	817	1	23	1	1	0	Bacteria	Bacteria_Kiritimatiellaeota	Bacteria_Kiritimatiellaeota_Kiritimatiellae	Bacteria_Kiritimatiellaeota_Kiritimatiellae_WCHB1-41	Bacteria_Kiritimatiellaeota_Kiritimatiellae_WCHB1-41_uncultured bacterium	Bacteria_Kiritimatiellaeota_Kiritimatiellae_WCHB1-41_uncultured bacterium_-uncultured bacterium-	Bacteria_Kiritimatiellaeota_Kiritimatiellae_WCHB1-41_uncultured bacterium_-uncultured bacterium-_-uncultured bacterium-
818	818	1	0	0	0	0	Bacteria	Bacteria_Proteobacteria	Bacteria_Proteobacteria_Alphaproteobacteria	Bacteria_Proteobacteria_Alphaproteobacteria_Rickettsiales	Bacteria_Proteobacteria_Alphaproteobacteria_Rickettsiales_Mitochondria	Bacteria_Proteobacteria_Alphaproteobacteria_Rickettsiales_Mitochondria_Pyramimonas parkeae	Bacteria_Proteobacteria_Alphaproteobacteria_Rickettsiales_Mitochondria_Pyramimonas parkeae_-Pyramimonas parkeae-
819	819	1	0	0	0	0	Bacteria	Bacteria_Proteobacteria	Bacteria_Proteobacteria_Gammaproteobacteria	Bacteria_Proteobacteria_Gammaproteobacteria_Betaproteobacteriales	Bacteria_Proteobacteria_Gammaproteobacteria_Betaproteobacteriales_Rhodocyclaceae	Bacteria_Proteobacteria_Gammaproteobacteria_Betaproteobacteriales_Rhodocyclaceae_Uliginosibacterium	Bacteria_Proteobacteria_Gammaproteobacteria_Betaproteobacteriales_Rhodocyclaceae_Uliginosibacterium_uncultured soil bacterium
820	820	1	2	0	0	0	Bacteria	Bacteria_Proteobacteria	Bacteria_Proteobacteria_Deltaproteobacteria	Bacteria_Proteobacteria_Deltaproteobacteria_Myxococcales	Bacteria_Proteobacteria_Deltaproteobacteria_Myxococcales_P3OB-42	Bacteria_Proteobacteria_Deltaproteobacteria_Myxococcales_P3OB-42_metagenome	Bacteria_Proteobacteria_Deltaproteobacteria_Myxococcales_P3OB-42_metagenome_-metagenome-
821	821	1	0	0	0	0	Bacteria	Bacteria_Proteobacteria	Bacteria_Proteobacteria_Gammaproteobacteria	Bacteria_Proteobacteria_Gammaproteobacteria_Vibrionales	Bacteria_Proteobacteria_Gammaproteobacteria_Vibrionales_Vibrionaceae	Bacteria_Proteobacteria_Gammaproteobacteria_Vibrionales_Vibrionaceae_Vibrio	Bacteria_Proteobacteria_Gammaproteobacteria_Vibrionales_Vibrionaceae_Vibrio_-Vibrio-
822	822	1	0	0	0	0	Bacteria	Bacteria_Proteobacteria	Bacteria_Proteobacteria_Gammaproteobacteria	Bacteria_Proteobacteria_Gammaproteobacteria_Alteromonadales	Bacteria_Proteobacteria_Gammaproteobacteria_Alteromonadales_Alteromonadaceae	Bacteria_Proteobacteria_Gammaproteobacteria_Alteromonadales_Alteromonadaceae_Rheinheimera	Bacteria_Proteobacteria_Gammaproteobacteria_Alteromonadales_Alteromonadaceae_Rheinheimera_Rheinheimera sp. THWCSN2
823	823	1	0	0	0	0	Bacteria	Bacteria_Proteobacteria	Bacteria_Proteobacteria_Gammaproteobacteria	Bacteria_Proteobacteria_Gammaproteobacteria_Chromatiales	Bacteria_Proteobacteria_Gammaproteobacteria_Chromatiales_Sedimenticolaceae	Bacteria_Proteobacteria_Gammaproteobacteria_Chromatiales_Sedimenticolaceae_Candidatus Thiodiazotropha	Bacteria_Proteobacteria_Gammaproteobacteria_Chromatiales_Sedimenticolaceae_Candidatus Thiodiazotropha_Candidatus Thiodiazotropha endolucinida
824	824	1	1	1	0	0	Eukaryota	Eukaryota_Opisthokonta	Eukaryota_Opisthokonta_Nucletmycea	Eukaryota_Opisthokonta_Nucletmycea_Fungi	Eukaryota_Opisthokonta_Nucletmycea_Fungi_Dikarya	Eukaryota_Opisthokonta_Nucletmycea_Fungi_Dikarya_Ascomycota	Eukaryota_Opisthokonta_Nucletmycea_Fungi_Dikarya_Ascomycota_Saccharomycotina
825	825	1	11	0	5	4	Bacteria	Bacteria_Proteobacteria	Bacteria_Proteobacteria_Gammaproteobacteria	Bacteria_Proteobacteria_Gammaproteobacteria_Diplorickettsiales	Bacteria_Proteobacteria_Gammaproteobacteria_Diplorickettsiales_Diplorickettsiaceae	Bacteria_Proteobacteria_Gammaproteobacteria_Diplorickettsiales_Diplorickettsiaceae_uncultured	Bacteria_Proteobacteria_Gammaproteobacteria_Diplorickettsiales_Diplorickettsiaceae_uncultured_uncultured bacterium
826	826	1	0	0	0	2	Bacteria	Bacteria_Proteobacteria	Bacteria_Proteobacteria_Gammaproteobacteria	Bacteria_Proteobacteria_Gammaproteobacteria_Betaproteobacteriales	Bacteria_Proteobacteria_Gammaproteobacteria_Betaproteobacteriales_Burkholderiaceae	Bacteria_Proteobacteria_Gammaproteobacteria_Betaproteobacteriales_Burkholderiaceae_Caenimonas	Bacteria_Proteobacteria_Gammaproteobacteria_Betaproteobacteriales_Burkholderiaceae_Caenimonas_uncultured bacterium
827	827	1	0	0	0	0	Bacteria	Bacteria_Proteobacteria	Bacteria_Proteobacteria_Gammaproteobacteria	Bacteria_Proteobacteria_Gammaproteobacteria_Betaproteobacteriales	Bacteria_Proteobacteria_Gammaproteobacteria_Betaproteobacteriales_Burkholderiaceae	Bacteria_Proteobacteria_Gammaproteobacteria_Betaproteobacteriales_Burkholderiaceae_Noviherbaspirillum	Bacteria_Proteobacteria_Gammaproteobacteria_Betaproteobacteriales_Burkholderiaceae_Noviherbaspirillum_metagenome
828	828	1	0	0	5	0	Bacteria	Bacteria_Firmicutes	Bacteria_Firmicutes_Bacilli	Bacteria_Firmicutes_Bacilli_Lactobacillales	Bacteria_Firmicutes_Bacilli_Lactobacillales_Streptococcaceae	Bacteria_Firmicutes_Bacilli_Lactobacillales_Streptococcaceae_Streptococcus	Bacteria_Firmicutes_Bacilli_Lactobacillales_Streptococcaceae_Streptococcus_uncultured bacterium
829	829	1	0	0	0	1	Bacteria	Bacteria_Acidobacteria	Bacteria_Acidobacteria_Blastocatellia -Subgroup 4-	Bacteria_Acidobacteria_Blastocatellia -Subgroup 4-_Blastocatellales	Bacteria_Acidobacteria_Blastocatellia -Subgroup 4-_Blastocatellales_Blastocatellaceae	Bacteria_Acidobacteria_Blastocatellia -Subgroup 4-_Blastocatellales_Blastocatellaceae_uncultured	Bacteria_Acidobacteria_Blastocatellia -Subgroup 4-_Blastocatellales_Blastocatellaceae_uncultured_uncultured bacterium
830	830	1	0	0	0	0	Eukaryota	Eukaryota_Amoebozoa	Eukaryota_Amoebozoa_Discosea	Eukaryota_Amoebozoa_Discosea_Longamoebia	Eukaryota_Amoebozoa_Discosea_Longamoebia_Centramoebida	Eukaryota_Amoebozoa_Discosea_Longamoebia_Centramoebida_Acanthamoeba	Eukaryota_Amoebozoa_Discosea_Longamoebia_Centramoebida_Acanthamoeba_Acanthamoeba sp. Ac_E1b
831	831	1	0	0	0	0	Bacteria	Bacteria_Proteobacteria	Bacteria_Proteobacteria_Gammaproteobacteria	Bacteria_Proteobacteria_Gammaproteobacteria_Betaproteobacteriales	Bacteria_Proteobacteria_Gammaproteobacteria_Betaproteobacteriales_Burkholderiaceae	Bacteria_Proteobacteria_Gammaproteobacteria_Betaproteobacteriales_Burkholderiaceae_Simplicispira	Bacteria_Proteobacteria_Gammaproteobacteria_Betaproteobacteriales_Burkholderiaceae_Simplicispira_Simplicispira psychrophila DSM 11588
832	832	1	0	0	0	0	Bacteria	Bacteria_Bacteroidetes	Bacteria_Bacteroidetes_Bacteroidia	Bacteria_Bacteroidetes_Bacteroidia_Flavobacteriales	Bacteria_Bacteroidetes_Bacteroidia_Flavobacteriales_Flavobacteriaceae	Bacteria_Bacteroidetes_Bacteroidia_Flavobacteriales_Flavobacteriaceae_Winogradskyella sp. IMCC2192	Bacteria_Bacteroidetes_Bacteroidia_Flavobacteriales_Flavobacteriaceae_Winogradskyella sp. IMCC2192_-Winogradskyella sp. IMCC2192-
833	833	1	0	0	0	0	Bacteria	Bacteria_Proteobacteria	Bacteria_Proteobacteria_Gammaproteobacteria	Bacteria_Proteobacteria_Gammaproteobacteria_Arenicellales	Bacteria_Proteobacteria_Gammaproteobacteria_Arenicellales_Arenicellaceae	Bacteria_Proteobacteria_Gammaproteobacteria_Arenicellales_Arenicellaceae_Candidatus Thiosymbion	Bacteria_Proteobacteria_Gammaproteobacteria_Arenicellales_Arenicellaceae_Candidatus Thiosymbion_Olavius algarvensis
834	834	1	0	0	0	0	Bacteria	Bacteria_Proteobacteria	Bacteria_Proteobacteria_Gammaproteobacteria	Bacteria_Proteobacteria_Gammaproteobacteria_Betaproteobacteriales	Bacteria_Proteobacteria_Gammaproteobacteria_Betaproteobacteriales_Burkholderiaceae	Bacteria_Proteobacteria_Gammaproteobacteria_Betaproteobacteriales_Burkholderiaceae_Comamonas	Bacteria_Proteobacteria_Gammaproteobacteria_Betaproteobacteriales_Burkholderiaceae_Comamonas_-Comamonas-
835	835	1	1	0	2	2	Eukaryota	Eukaryota_SAR	Eukaryota_SAR_Alveolata	Eukaryota_SAR_Alveolata_Ciliophora	Eukaryota_SAR_Alveolata_Ciliophora_Intramacronucleata	Eukaryota_SAR_Alveolata_Ciliophora_Intramacronucleata_Conthreep	Eukaryota_SAR_Alveolata_Ciliophora_Intramacronucleata_Conthreep_Phyllopharyngea
836	836	1	0	0	0	0	Bacteria	Bacteria_Proteobacteria	Bacteria_Proteobacteria_Gammaproteobacteria	Bacteria_Proteobacteria_Gammaproteobacteria_Betaproteobacteriales	Bacteria_Proteobacteria_Gammaproteobacteria_Betaproteobacteriales_Burkholderiaceae	Bacteria_Proteobacteria_Gammaproteobacteria_Betaproteobacteriales_Burkholderiaceae_Kerstersia	Bacteria_Proteobacteria_Gammaproteobacteria_Betaproteobacteriales_Burkholderiaceae_Kerstersia_Kerstersia gyiorum
837	837	1	16	0	0	0	Bacteria	Bacteria_Proteobacteria	Bacteria_Proteobacteria_Gammaproteobacteria	Bacteria_Proteobacteria_Gammaproteobacteria_Betaproteobacteriales	Bacteria_Proteobacteria_Gammaproteobacteria_Betaproteobacteriales_Nitrosomonadaceae	Bacteria_Proteobacteria_Gammaproteobacteria_Betaproteobacteriales_Nitrosomonadaceae_Nitrosomonas	Bacteria_Proteobacteria_Gammaproteobacteria_Betaproteobacteriales_Nitrosomonadaceae_Nitrosomonas_uncultured bacterium
838	838	1	0	0	0	0	Bacteria	Bacteria_Proteobacteria	Bacteria_Proteobacteria_Gammaproteobacteria	Bacteria_Proteobacteria_Gammaproteobacteria_Enterobacteriales	Bacteria_Proteobacteria_Gammaproteobacteria_Enterobacteriales_Enterobacteriaceae	Bacteria_Proteobacteria_Gammaproteobacteria_Enterobacteriales_Enterobacteriaceae_Pantoea	Bacteria_Proteobacteria_Gammaproteobacteria_Enterobacteriales_Enterobacteriaceae_Pantoea_Pantoea agglomerans
839	839	1	0	0	0	0	Bacteria	Bacteria_Proteobacteria	Bacteria_Proteobacteria_Alphaproteobacteria	Bacteria_Proteobacteria_Alphaproteobacteria_Rhodobacterales	Bacteria_Proteobacteria_Alphaproteobacteria_Rhodobacterales_Rhodobacteraceae	Bacteria_Proteobacteria_Alphaproteobacteria_Rhodobacterales_Rhodobacteraceae_Paracoccus	Bacteria_Proteobacteria_Alphaproteobacteria_Rhodobacterales_Rhodobacteraceae_Paracoccus_metagenome
840	840	1	0	0	0	0	Bacteria	Bacteria_Firmicutes	Bacteria_Firmicutes_Clostridia	Bacteria_Firmicutes_Clostridia_Clostridiales	Bacteria_Firmicutes_Clostridia_Clostridiales_Ruminococcaceae	Bacteria_Firmicutes_Clostridia_Clostridiales_Ruminococcaceae_Clostridium sp. JC3	Bacteria_Firmicutes_Clostridia_Clostridiales_Ruminococcaceae_Clostridium sp. JC3_-Clostridium sp. JC3-
841	841	1	0	0	0	0	Bacteria	Bacteria_Proteobacteria	Bacteria_Proteobacteria_Gammaproteobacteria	Bacteria_Proteobacteria_Gammaproteobacteria_Methylococcales	Bacteria_Proteobacteria_Gammaproteobacteria_Methylococcales_Methylomonaceae	Bacteria_Proteobacteria_Gammaproteobacteria_Methylococcales_Methylomonaceae_Methylosarcina	Bacteria_Proteobacteria_Gammaproteobacteria_Methylococcales_Methylomonaceae_Methylosarcina_Methylosarcina quisquiliarum
842	842	1	0	0	0	0	Bacteria	Bacteria_Bacteroidetes	Bacteria_Bacteroidetes_Bacteroidia	Bacteria_Bacteroidetes_Bacteroidia_Flavobacteriales	Bacteria_Bacteroidetes_Bacteroidia_Flavobacteriales_Flavobacteriaceae	Bacteria_Bacteroidetes_Bacteroidia_Flavobacteriales_Flavobacteriaceae_Flavobacterium	Bacteria_Bacteroidetes_Bacteroidia_Flavobacteriales_Flavobacteriaceae_Flavobacterium_uncultured Flavobacteriia bacterium
843	843	1	0	0	0	0	Eukaryota	Eukaryota_Opisthokonta	Eukaryota_Opisthokonta_Holozoa	Eukaryota_Opisthokonta_Holozoa_Metazoa -Animalia-	Eukaryota_Opisthokonta_Holozoa_Metazoa -Animalia-_Eumetazoa	Eukaryota_Opisthokonta_Holozoa_Metazoa -Animalia-_Eumetazoa_Bilateria	Eukaryota_Opisthokonta_Holozoa_Metazoa -Animalia-_Eumetazoa_Bilateria_Xenacoelomorpha
844	844	1	1	0	4	2	Bacteria	Bacteria_Proteobacteria	Bacteria_Proteobacteria_Gammaproteobacteria	Bacteria_Proteobacteria_Gammaproteobacteria_Oceanospirillales	Bacteria_Proteobacteria_Gammaproteobacteria_Oceanospirillales_-Oceanospirillales-	Bacteria_Proteobacteria_Gammaproteobacteria_Oceanospirillales_-Oceanospirillales-_-Oceanospirillales-	Bacteria_Proteobacteria_Gammaproteobacteria_Oceanospirillales_-Oceanospirillales-_-Oceanospirillales-_-Oceanospirillales-
845	845	1	0	0	0	1	Bacteria	Bacteria_Patescibacteria	Bacteria_Patescibacteria_Gracilibacteria	Bacteria_Patescibacteria_Gracilibacteria_JGI 0000069-P22	Bacteria_Patescibacteria_Gracilibacteria_JGI 0000069-P22_Gracilibacteria bacterium canine oral taxon 323	Bacteria_Patescibacteria_Gracilibacteria_JGI 0000069-P22_Gracilibacteria bacterium canine oral taxon 323_-Gracilibacteria bacterium canine oral taxon 323-	Bacteria_Patescibacteria_Gracilibacteria_JGI 0000069-P22_Gracilibacteria bacterium canine oral taxon 323_-Gracilibacteria bacterium canine oral taxon 323-_-Gracilibacteria bacterium canine oral taxon 323-
846	846	1	0	0	0	1	Bacteria	Bacteria_Bacteroidetes	Bacteria_Bacteroidetes_Bacteroidia	Bacteria_Bacteroidetes_Bacteroidia_Flavobacteriales	Bacteria_Bacteroidetes_Bacteroidia_Flavobacteriales_Flavobacteriaceae	Bacteria_Bacteroidetes_Bacteroidia_Flavobacteriales_Flavobacteriaceae_NS5 marine group	Bacteria_Bacteroidetes_Bacteroidia_Flavobacteriales_Flavobacteriaceae_NS5 marine group_-NS5 marine group-
847	847	1	0	0	0	0	Bacteria	Bacteria_Epsilonbacteraeota	Bacteria_Epsilonbacteraeota_Campylobacteria	Bacteria_Epsilonbacteraeota_Campylobacteria_Campylobacterales	Bacteria_Epsilonbacteraeota_Campylobacteria_Campylobacterales_Helicobacteraceae	Bacteria_Epsilonbacteraeota_Campylobacteria_Campylobacterales_Helicobacteraceae_Helicobacter	Bacteria_Epsilonbacteraeota_Campylobacteria_Campylobacterales_Helicobacteraceae_Helicobacter_Helicobacter mastomyrinus
848	848	1	0	0	0	0	Eukaryota	Eukaryota_Opisthokonta	Eukaryota_Opisthokonta_Nucletmycea	Eukaryota_Opisthokonta_Nucletmycea_Fungi	Eukaryota_Opisthokonta_Nucletmycea_Fungi_Chytridiomycota	Eukaryota_Opisthokonta_Nucletmycea_Fungi_Chytridiomycota_Incertae Sedis	Eukaryota_Opisthokonta_Nucletmycea_Fungi_Chytridiomycota_Incertae Sedis_Chytridiomycetes
849	849	1	0	0	0	0	Bacteria	Bacteria_Proteobacteria	Bacteria_Proteobacteria_Gammaproteobacteria	Bacteria_Proteobacteria_Gammaproteobacteria_Betaproteobacteriales	Bacteria_Proteobacteria_Gammaproteobacteria_Betaproteobacteriales_Methylophilaceae	Bacteria_Proteobacteria_Gammaproteobacteria_Betaproteobacteriales_Methylophilaceae_Methylobacillus	Bacteria_Proteobacteria_Gammaproteobacteria_Betaproteobacteriales_Methylophilaceae_Methylobacillus_Methylobacillus flagellatus
850	850	1	0	0	0	0	Bacteria	Bacteria_Proteobacteria	Bacteria_Proteobacteria_Alphaproteobacteria	Bacteria_Proteobacteria_Alphaproteobacteria_Rhodobacterales	Bacteria_Proteobacteria_Alphaproteobacteria_Rhodobacterales_Rhodobacteraceae	Bacteria_Proteobacteria_Alphaproteobacteria_Rhodobacterales_Rhodobacteraceae_Nioella	Bacteria_Proteobacteria_Alphaproteobacteria_Rhodobacterales_Rhodobacteraceae_Nioella_Nioella sediminis
851	851	1	1	0	0	0	Bacteria	Bacteria_Proteobacteria	Bacteria_Proteobacteria_Gammaproteobacteria	Bacteria_Proteobacteria_Gammaproteobacteria_211ds20	Bacteria_Proteobacteria_Gammaproteobacteria_211ds20_uncultured bacterium	Bacteria_Proteobacteria_Gammaproteobacteria_211ds20_uncultured bacterium_-uncultured bacterium-	Bacteria_Proteobacteria_Gammaproteobacteria_211ds20_uncultured bacterium_-uncultured bacterium-_-uncultured bacterium-
852	852	1	0	0	0	0	Bacteria	Bacteria_Proteobacteria	Bacteria_Proteobacteria_Gammaproteobacteria	Bacteria_Proteobacteria_Gammaproteobacteria_Oceanospirillales	Bacteria_Proteobacteria_Gammaproteobacteria_Oceanospirillales_Pseudohongiellaceae	Bacteria_Proteobacteria_Gammaproteobacteria_Oceanospirillales_Pseudohongiellaceae_Pseudohongiella	Bacteria_Proteobacteria_Gammaproteobacteria_Oceanospirillales_Pseudohongiellaceae_Pseudohongiella_Pseudohongiella acticola
853	853	1	0	0	0	0	Bacteria	Bacteria_Bacteroidetes	Bacteria_Bacteroidetes_Bacteroidia	Bacteria_Bacteroidetes_Bacteroidia_Flavobacteriales	Bacteria_Bacteroidetes_Bacteroidia_Flavobacteriales_Flavobacteriaceae	Bacteria_Bacteroidetes_Bacteroidia_Flavobacteriales_Flavobacteriaceae_Hyunsoonleella	Bacteria_Bacteroidetes_Bacteroidia_Flavobacteriales_Flavobacteriaceae_Hyunsoonleella_-Hyunsoonleella-
854	854	1	0	0	1	1	Bacteria	Bacteria_Proteobacteria	Bacteria_Proteobacteria_Gammaproteobacteria	Bacteria_Proteobacteria_Gammaproteobacteria_Betaproteobacteriales	Bacteria_Proteobacteria_Gammaproteobacteria_Betaproteobacteriales_Burkholderiaceae	Bacteria_Proteobacteria_Gammaproteobacteria_Betaproteobacteriales_Burkholderiaceae_Delftia	Bacteria_Proteobacteria_Gammaproteobacteria_Betaproteobacteriales_Burkholderiaceae_Delftia_Delftia lacustris
855	855	1	4	1	1	0	Bacteria	Bacteria_Proteobacteria	Bacteria_Proteobacteria_Gammaproteobacteria	Bacteria_Proteobacteria_Gammaproteobacteria_UBA10353 marine group	Bacteria_Proteobacteria_Gammaproteobacteria_UBA10353 marine group_uncultured gamma proteobacterium	Bacteria_Proteobacteria_Gammaproteobacteria_UBA10353 marine group_uncultured gamma proteobacterium_-uncultured gamma proteobacterium-	Bacteria_Proteobacteria_Gammaproteobacteria_UBA10353 marine group_uncultured gamma proteobacterium_-uncultured gamma proteobacterium-_-uncultured gamma proteobacterium-
856	856	1	0	0	0	0	Bacteria	Bacteria_Patescibacteria	Bacteria_Patescibacteria_Parcubacteria	Bacteria_Patescibacteria_Parcubacteria_Parcubacteria group bacterium GW2011_GWB1_41_6	Bacteria_Patescibacteria_Parcubacteria_Parcubacteria group bacterium GW2011_GWB1_41_6_-Parcubacteria group bacterium GW2011_GWB1_41_6-	Bacteria_Patescibacteria_Parcubacteria_Parcubacteria group bacterium GW2011_GWB1_41_6_-Parcubacteria group bacterium GW2011_GWB1_41_6-_-Parcubacteria group bacterium GW2011_GWB1_41_6-	Bacteria_Patescibacteria_Parcubacteria_Parcubacteria group bacterium GW2011_GWB1_41_6_-Parcubacteria group bacterium GW2011_GWB1_41_6-_-Parcubacteria group bacterium GW2011_GWB1_41_6-_-Parcubacteria group bacterium GW2011_GWB1_41_6-
857	857	1	0	0	0	0	Bacteria	Bacteria_Proteobacteria	Bacteria_Proteobacteria_Gammaproteobacteria	Bacteria_Proteobacteria_Gammaproteobacteria_Pseudomonadales	Bacteria_Proteobacteria_Gammaproteobacteria_Pseudomonadales_Pseudomonadaceae	Bacteria_Proteobacteria_Gammaproteobacteria_Pseudomonadales_Pseudomonadaceae_Pseudomonas	Bacteria_Proteobacteria_Gammaproteobacteria_Pseudomonadales_Pseudomonadaceae_Pseudomonas_Pseudomonas syringae pv. actinidiae ICMP 19104
858	858	1	0	0	0	0	Bacteria	Bacteria_Proteobacteria	Bacteria_Proteobacteria_Alphaproteobacteria	Bacteria_Proteobacteria_Alphaproteobacteria_Rickettsiales	Bacteria_Proteobacteria_Alphaproteobacteria_Rickettsiales_Mitochondria	Bacteria_Proteobacteria_Alphaproteobacteria_Rickettsiales_Mitochondria_Thecamonas trahens	Bacteria_Proteobacteria_Alphaproteobacteria_Rickettsiales_Mitochondria_Thecamonas trahens_-Thecamonas trahens-
859	859	1	0	0	0	0	Bacteria	Bacteria_Bacteroidetes	Bacteria_Bacteroidetes_Bacteroidia	Bacteria_Bacteroidetes_Bacteroidia_Cytophagales	Bacteria_Bacteroidetes_Bacteroidia_Cytophagales_-Cytophagales-	Bacteria_Bacteroidetes_Bacteroidia_Cytophagales_-Cytophagales-_-Cytophagales-	Bacteria_Bacteroidetes_Bacteroidia_Cytophagales_-Cytophagales-_-Cytophagales-_-Cytophagales-
860	860	1	1	0	0	1	Bacteria	Bacteria_Dadabacteria	Bacteria_Dadabacteria_Dadabacteriia	Bacteria_Dadabacteria_Dadabacteriia_Dadabacteriales	Bacteria_Dadabacteria_Dadabacteriia_Dadabacteriales_uncultured bacterium	Bacteria_Dadabacteria_Dadabacteriia_Dadabacteriales_uncultured bacterium_-uncultured bacterium-	Bacteria_Dadabacteria_Dadabacteriia_Dadabacteriales_uncultured bacterium_-uncultured bacterium-_-uncultured bacterium-
861	861	1	0	0	0	0	Bacteria	Bacteria_Proteobacteria	Bacteria_Proteobacteria_Alphaproteobacteria	Bacteria_Proteobacteria_Alphaproteobacteria_Sneathiellales	Bacteria_Proteobacteria_Alphaproteobacteria_Sneathiellales_Sneathiellaceae	Bacteria_Proteobacteria_Alphaproteobacteria_Sneathiellales_Sneathiellaceae_AT-s3-44	Bacteria_Proteobacteria_Alphaproteobacteria_Sneathiellales_Sneathiellaceae_AT-s3-44_uncultured organism
862	862	1	0	0	0	0	Eukaryota	Eukaryota_SAR	Eukaryota_SAR_Alveolata	Eukaryota_SAR_Alveolata_Ciliophora	Eukaryota_SAR_Alveolata_Ciliophora_Intramacronucleata	Eukaryota_SAR_Alveolata_Ciliophora_Intramacronucleata_Spirotrichea	Eukaryota_SAR_Alveolata_Ciliophora_Intramacronucleata_Spirotrichea_Choreotrichia
863	863	1	0	0	0	0	Bacteria	Bacteria_Proteobacteria	Bacteria_Proteobacteria_Gammaproteobacteria	Bacteria_Proteobacteria_Gammaproteobacteria_Methylococcales	Bacteria_Proteobacteria_Gammaproteobacteria_Methylococcales_Methylomonaceae	Bacteria_Proteobacteria_Gammaproteobacteria_Methylococcales_Methylomonaceae_Methylovulum	Bacteria_Proteobacteria_Gammaproteobacteria_Methylococcales_Methylomonaceae_Methylovulum_Methylovulum miyakonense HT12
864	864	1	0	1	1	0	Bacteria	Bacteria_Cloacimonetes	Bacteria_Cloacimonetes_Cloacimonadia	Bacteria_Cloacimonetes_Cloacimonadia_Cloacimonadales	Bacteria_Cloacimonetes_Cloacimonadia_Cloacimonadales_Cloacimonadaceae	Bacteria_Cloacimonetes_Cloacimonadia_Cloacimonadales_Cloacimonadaceae_LNR A2-18	Bacteria_Cloacimonetes_Cloacimonadia_Cloacimonadales_Cloacimonadaceae_LNR A2-18_uncultured Planctomycetales bacterium
865	865	1	0	0	3	4	Bacteria	Bacteria_Proteobacteria	Bacteria_Proteobacteria_Alphaproteobacteria	Bacteria_Proteobacteria_Alphaproteobacteria_Rickettsiales	Bacteria_Proteobacteria_Alphaproteobacteria_Rickettsiales_Mitochondria	Bacteria_Proteobacteria_Alphaproteobacteria_Rickettsiales_Mitochondria_uncultured bacterium	Bacteria_Proteobacteria_Alphaproteobacteria_Rickettsiales_Mitochondria_uncultured bacterium_-uncultured bacterium-
866	866	1	0	0	2	1	Bacteria	Bacteria_Proteobacteria	Bacteria_Proteobacteria_Deltaproteobacteria	Bacteria_Proteobacteria_Deltaproteobacteria_SAR324 clade-Marine group B-	Bacteria_Proteobacteria_Deltaproteobacteria_SAR324 clade-Marine group B-_uncultured bacterium	Bacteria_Proteobacteria_Deltaproteobacteria_SAR324 clade-Marine group B-_uncultured bacterium_-uncultured bacterium-	Bacteria_Proteobacteria_Deltaproteobacteria_SAR324 clade-Marine group B-_uncultured bacterium_-uncultured bacterium-_-uncultured bacterium-
867	867	1	0	0	0	0	Bacteria	Bacteria_Firmicutes	Bacteria_Firmicutes_Bacilli	Bacteria_Firmicutes_Bacilli_Lactobacillales	Bacteria_Firmicutes_Bacilli_Lactobacillales_Leuconostocaceae	Bacteria_Firmicutes_Bacilli_Lactobacillales_Leuconostocaceae_Leuconostoc	Bacteria_Firmicutes_Bacilli_Lactobacillales_Leuconostocaceae_Leuconostoc_Leuconostoc citreum
868	868	1	3	0	0	0	Bacteria	Bacteria_Proteobacteria	Bacteria_Proteobacteria_Deltaproteobacteria	Bacteria_Proteobacteria_Deltaproteobacteria_Desulfobacterales	Bacteria_Proteobacteria_Deltaproteobacteria_Desulfobacterales_Desulfobacteraceae	Bacteria_Proteobacteria_Deltaproteobacteria_Desulfobacterales_Desulfobacteraceae_SEEP-SRB1	Bacteria_Proteobacteria_Deltaproteobacteria_Desulfobacterales_Desulfobacteraceae_SEEP-SRB1_uncultured bacterium
869	869	1	0	0	17	14	Bacteria	Bacteria_Proteobacteria	Bacteria_Proteobacteria_Alphaproteobacteria	Bacteria_Proteobacteria_Alphaproteobacteria_Rhodospirillales	Bacteria_Proteobacteria_Alphaproteobacteria_Rhodospirillales_uncultured	Bacteria_Proteobacteria_Alphaproteobacteria_Rhodospirillales_uncultured_-uncultured-	Bacteria_Proteobacteria_Alphaproteobacteria_Rhodospirillales_uncultured_-uncultured-_-uncultured-
870	870	1	0	0	7	0	Bacteria	Bacteria_Firmicutes	Bacteria_Firmicutes_Clostridia	Bacteria_Firmicutes_Clostridia_Clostridiales	Bacteria_Firmicutes_Clostridia_Clostridiales_Family XII	Bacteria_Firmicutes_Clostridia_Clostridiales_Family XII_Acidaminobacter	Bacteria_Firmicutes_Clostridia_Clostridiales_Family XII_Acidaminobacter_uncultured bacterium
871	871	1	1	1	3	0	Bacteria	Bacteria_Proteobacteria	Bacteria_Proteobacteria_Gammaproteobacteria	Bacteria_Proteobacteria_Gammaproteobacteria_Pseudomonadales	Bacteria_Proteobacteria_Gammaproteobacteria_Pseudomonadales_Moraxellaceae	Bacteria_Proteobacteria_Gammaproteobacteria_Pseudomonadales_Moraxellaceae_Acinetobacter	Bacteria_Proteobacteria_Gammaproteobacteria_Pseudomonadales_Moraxellaceae_Acinetobacter_Acinetobacter baumannii
872	872	1	0	0	0	0	Bacteria	Bacteria_Proteobacteria	Bacteria_Proteobacteria_Gammaproteobacteria	Bacteria_Proteobacteria_Gammaproteobacteria_Oceanospirillales	Bacteria_Proteobacteria_Gammaproteobacteria_Oceanospirillales_Kangiellaceae	Bacteria_Proteobacteria_Gammaproteobacteria_Oceanospirillales_Kangiellaceae_Kangiella	Bacteria_Proteobacteria_Gammaproteobacteria_Oceanospirillales_Kangiellaceae_Kangiella_Kangiella aquimarina DSM 16071
873	873	1	0	0	0	1	Bacteria	Bacteria_Proteobacteria	Bacteria_Proteobacteria_Gammaproteobacteria	Bacteria_Proteobacteria_Gammaproteobacteria_Methylococcales	Bacteria_Proteobacteria_Gammaproteobacteria_Methylococcales_Methylomonaceae	Bacteria_Proteobacteria_Gammaproteobacteria_Methylococcales_Methylomonaceae_Crenothrix	Bacteria_Proteobacteria_Gammaproteobacteria_Methylococcales_Methylomonaceae_Crenothrix_uncultured proteobacterium
874	874	1	0	2	2	0	Bacteria	Bacteria_Proteobacteria	Bacteria_Proteobacteria_Gammaproteobacteria	Bacteria_Proteobacteria_Gammaproteobacteria_Methylococcales	Bacteria_Proteobacteria_Gammaproteobacteria_Methylococcales_Methylococcaceae	Bacteria_Proteobacteria_Gammaproteobacteria_Methylococcales_Methylococcaceae_Methylocaldum	Bacteria_Proteobacteria_Gammaproteobacteria_Methylococcales_Methylococcaceae_Methylocaldum_uncultured Methylocaldum sp.
875	875	1	0	0	0	0	Bacteria	Bacteria_Proteobacteria	Bacteria_Proteobacteria_Alphaproteobacteria	Bacteria_Proteobacteria_Alphaproteobacteria_Rhodobacterales	Bacteria_Proteobacteria_Alphaproteobacteria_Rhodobacterales_Rhodobacteraceae	Bacteria_Proteobacteria_Alphaproteobacteria_Rhodobacterales_Rhodobacteraceae_Paracoccus	Bacteria_Proteobacteria_Alphaproteobacteria_Rhodobacterales_Rhodobacteraceae_Paracoccus_Paracoccus siganidrum
876	876	1	0	0	0	0	Bacteria	Bacteria_Bacteroidetes	Bacteria_Bacteroidetes_Rhodothermia	Bacteria_Bacteroidetes_Rhodothermia_Balneolales	Bacteria_Bacteroidetes_Rhodothermia_Balneolales_Balneolaceae	Bacteria_Bacteroidetes_Rhodothermia_Balneolales_Balneolaceae_Balneola	Bacteria_Bacteroidetes_Rhodothermia_Balneolales_Balneolaceae_Balneola_uncultured Chitinophagaceae bacterium
877	877	1	5	0	0	0	Bacteria	Bacteria_Acidobacteria	Bacteria_Acidobacteria_Holophagae	Bacteria_Acidobacteria_Holophagae_Subgroup 7	Bacteria_Acidobacteria_Holophagae_Subgroup 7_-Subgroup 7-	Bacteria_Acidobacteria_Holophagae_Subgroup 7_-Subgroup 7-_-Subgroup 7-	Bacteria_Acidobacteria_Holophagae_Subgroup 7_-Subgroup 7-_-Subgroup 7-_-Subgroup 7-
878	878	1	0	0	0	0	Bacteria	Bacteria_Proteobacteria	Bacteria_Proteobacteria_Alphaproteobacteria	Bacteria_Proteobacteria_Alphaproteobacteria_Rhizobiales	Bacteria_Proteobacteria_Alphaproteobacteria_Rhizobiales_Kaistiaceae	Bacteria_Proteobacteria_Alphaproteobacteria_Rhizobiales_Kaistiaceae_Kaistia	Bacteria_Proteobacteria_Alphaproteobacteria_Rhizobiales_Kaistiaceae_Kaistia_uncultured bacterium
879	879	1	1	0	0	1	Bacteria	Bacteria_Proteobacteria	Bacteria_Proteobacteria_Gammaproteobacteria	Bacteria_Proteobacteria_Gammaproteobacteria_UBA10353 marine group	Bacteria_Proteobacteria_Gammaproteobacteria_UBA10353 marine group_uncultured bacterium HERMI11	Bacteria_Proteobacteria_Gammaproteobacteria_UBA10353 marine group_uncultured bacterium HERMI11_-uncultured bacterium HERMI11-	Bacteria_Proteobacteria_Gammaproteobacteria_UBA10353 marine group_uncultured bacterium HERMI11_-uncultured bacterium HERMI11-_-uncultured bacterium HERMI11-
880	880	1	0	0	0	0	Bacteria	Bacteria_Bacteroidetes	Bacteria_Bacteroidetes_Bacteroidia	Bacteria_Bacteroidetes_Bacteroidia_Flavobacteriales	Bacteria_Bacteroidetes_Bacteroidia_Flavobacteriales_Cryomorphaceae	Bacteria_Bacteroidetes_Bacteroidia_Flavobacteriales_Cryomorphaceae_NS10 marine group	Bacteria_Bacteroidetes_Bacteroidia_Flavobacteriales_Cryomorphaceae_NS10 marine group_metagenome
881	881	1	0	0	0	0	Bacteria	Bacteria_Tenericutes	Bacteria_Tenericutes_Mollicutes	Bacteria_Tenericutes_Mollicutes_Mollicutes Incertae Sedis	Bacteria_Tenericutes_Mollicutes_Mollicutes Incertae Sedis_Unknown Family	Bacteria_Tenericutes_Mollicutes_Mollicutes Incertae Sedis_Unknown Family_Candidatus Phytoplasma	Bacteria_Tenericutes_Mollicutes_Mollicutes Incertae Sedis_Unknown Family_Candidatus Phytoplasma_Candidatus Phytoplasma solani
882	882	1	0	0	0	0	Bacteria	Bacteria_Proteobacteria	Bacteria_Proteobacteria_Deltaproteobacteria	Bacteria_Proteobacteria_Deltaproteobacteria_Desulfobacterales	Bacteria_Proteobacteria_Deltaproteobacteria_Desulfobacterales_Desulfobulbaceae	Bacteria_Proteobacteria_Deltaproteobacteria_Desulfobacterales_Desulfobulbaceae_Desulfurivibrio	Bacteria_Proteobacteria_Deltaproteobacteria_Desulfobacterales_Desulfobulbaceae_Desulfurivibrio_Desulfurivibrio alkaliphilus AHT 2
883	883	1	0	0	0	0	Bacteria	Bacteria_Tenericutes	Bacteria_Tenericutes_Mollicutes	Bacteria_Tenericutes_Mollicutes_Mycoplasmatales	Bacteria_Tenericutes_Mollicutes_Mycoplasmatales_Mycoplasmataceae	Bacteria_Tenericutes_Mollicutes_Mycoplasmatales_Mycoplasmataceae_Mycoplasma	Bacteria_Tenericutes_Mollicutes_Mycoplasmatales_Mycoplasmataceae_Mycoplasma_Mycoplasma canis PG 14
884	884	1	0	0	0	0	Bacteria	Bacteria_Proteobacteria	Bacteria_Proteobacteria_Gammaproteobacteria	Bacteria_Proteobacteria_Gammaproteobacteria_Enterobacteriales	Bacteria_Proteobacteria_Gammaproteobacteria_Enterobacteriales_Enterobacteriaceae	Bacteria_Proteobacteria_Gammaproteobacteria_Enterobacteriales_Enterobacteriaceae_endosymbionts2	Bacteria_Proteobacteria_Gammaproteobacteria_Enterobacteriales_Enterobacteriaceae_endosymbionts2_endosymbiont of Haematomyzus elephantis
885	885	1	0	0	0	0	Bacteria	Bacteria_Bacteroidetes	Bacteria_Bacteroidetes_Bacteroidia	Bacteria_Bacteroidetes_Bacteroidia_Flavobacteriales	Bacteria_Bacteroidetes_Bacteroidia_Flavobacteriales_Flavobacteriaceae	Bacteria_Bacteroidetes_Bacteroidia_Flavobacteriales_Flavobacteriaceae_Hyunsoonleella	Bacteria_Bacteroidetes_Bacteroidia_Flavobacteriales_Flavobacteriaceae_Hyunsoonleella_Jejuia sp. EF1C-CB108
886	886	1	0	0	3	0	Bacteria	Bacteria_Proteobacteria	Bacteria_Proteobacteria_Alphaproteobacteria	Bacteria_Proteobacteria_Alphaproteobacteria_Rhodospirillales	Bacteria_Proteobacteria_Alphaproteobacteria_Rhodospirillales_uncultured	Bacteria_Proteobacteria_Alphaproteobacteria_Rhodospirillales_uncultured_gut metagenome	Bacteria_Proteobacteria_Alphaproteobacteria_Rhodospirillales_uncultured_gut metagenome_-gut metagenome-
887	887	1	0	0	0	0	Bacteria	Bacteria_Firmicutes	Bacteria_Firmicutes_Bacilli	Bacteria_Firmicutes_Bacilli_Lactobacillales	Bacteria_Firmicutes_Bacilli_Lactobacillales_Lactobacillaceae	Bacteria_Firmicutes_Bacilli_Lactobacillales_Lactobacillaceae_Lactobacillus	Bacteria_Firmicutes_Bacilli_Lactobacillales_Lactobacillaceae_Lactobacillus_Lactobacillus saerimneri
888	888	1	69	0	0	0	Bacteria	Bacteria_Proteobacteria	Bacteria_Proteobacteria_Gammaproteobacteria	Bacteria_Proteobacteria_Gammaproteobacteria_Betaproteobacteriales	Bacteria_Proteobacteria_Gammaproteobacteria_Betaproteobacteriales_Nitrosomonadaceae	Bacteria_Proteobacteria_Gammaproteobacteria_Betaproteobacteriales_Nitrosomonadaceae_Nitrosomonas	Bacteria_Proteobacteria_Gammaproteobacteria_Betaproteobacteriales_Nitrosomonadaceae_Nitrosomonas_Nitrosomonas sp. Is79A3
889	889	1	0	0	0	0	Bacteria	Bacteria_Proteobacteria	Bacteria_Proteobacteria_Alphaproteobacteria	Bacteria_Proteobacteria_Alphaproteobacteria_Sphingomonadales	Bacteria_Proteobacteria_Alphaproteobacteria_Sphingomonadales_Sphingomonadaceae	Bacteria_Proteobacteria_Alphaproteobacteria_Sphingomonadales_Sphingomonadaceae_Erythrobacter	Bacteria_Proteobacteria_Alphaproteobacteria_Sphingomonadales_Sphingomonadaceae_Erythrobacter_uncultured bacterium HF0500_24B12
890	890	1	0	0	0	0	Bacteria	Bacteria_Proteobacteria	Bacteria_Proteobacteria_Deltaproteobacteria	Bacteria_Proteobacteria_Deltaproteobacteria_Desulfarculales	Bacteria_Proteobacteria_Deltaproteobacteria_Desulfarculales_Desulfarculaceae	Bacteria_Proteobacteria_Deltaproteobacteria_Desulfarculales_Desulfarculaceae_uncultured	Bacteria_Proteobacteria_Deltaproteobacteria_Desulfarculales_Desulfarculaceae_uncultured_Desulfarculaceae bacterium JdFR-97
891	891	1	0	0	1	0	Bacteria	Bacteria_Proteobacteria	Bacteria_Proteobacteria_Gammaproteobacteria	Bacteria_Proteobacteria_Gammaproteobacteria_Enterobacteriales	Bacteria_Proteobacteria_Gammaproteobacteria_Enterobacteriales_Enterobacteriaceae	Bacteria_Proteobacteria_Gammaproteobacteria_Enterobacteriales_Enterobacteriaceae_Candidatus Blochmannia	Bacteria_Proteobacteria_Gammaproteobacteria_Enterobacteriales_Enterobacteriaceae_Candidatus Blochmannia_uncultured bacterium
892	892	1	1	2	0	0	Bacteria	Bacteria_Proteobacteria	Bacteria_Proteobacteria_Gammaproteobacteria	Bacteria_Proteobacteria_Gammaproteobacteria_Cellvibrionales	Bacteria_Proteobacteria_Gammaproteobacteria_Cellvibrionales_Spongiibacteraceae	Bacteria_Proteobacteria_Gammaproteobacteria_Cellvibrionales_Spongiibacteraceae_uncultured	Bacteria_Proteobacteria_Gammaproteobacteria_Cellvibrionales_Spongiibacteraceae_uncultured_uncultured bacterium
893	893	1	0	0	1	0	Bacteria	Bacteria_Proteobacteria	Bacteria_Proteobacteria_Alphaproteobacteria	Bacteria_Proteobacteria_Alphaproteobacteria_Sphingomonadales	Bacteria_Proteobacteria_Alphaproteobacteria_Sphingomonadales_Sphingomonadaceae	Bacteria_Proteobacteria_Alphaproteobacteria_Sphingomonadales_Sphingomonadaceae_Novosphingobium	Bacteria_Proteobacteria_Alphaproteobacteria_Sphingomonadales_Sphingomonadaceae_Novosphingobium_Novosphingobium sp.
894	894	1	0	1	4	0	Bacteria	Bacteria_Proteobacteria	Bacteria_Proteobacteria_Deltaproteobacteria	Bacteria_Proteobacteria_Deltaproteobacteria_Deltaproteobacteria Incertae Sedis	Bacteria_Proteobacteria_Deltaproteobacteria_Deltaproteobacteria Incertae Sedis_Syntrophorhabdaceae	Bacteria_Proteobacteria_Deltaproteobacteria_Deltaproteobacteria Incertae Sedis_Syntrophorhabdaceae_Syntrophorhabdus	Bacteria_Proteobacteria_Deltaproteobacteria_Deltaproteobacteria Incertae Sedis_Syntrophorhabdaceae_Syntrophorhabdus_uncultured bacterium
895	895	1	0	0	0	0	Bacteria	Bacteria_Proteobacteria	Bacteria_Proteobacteria_Gammaproteobacteria	Bacteria_Proteobacteria_Gammaproteobacteria_Enterobacteriales	Bacteria_Proteobacteria_Gammaproteobacteria_Enterobacteriales_Enterobacteriaceae	Bacteria_Proteobacteria_Gammaproteobacteria_Enterobacteriales_Enterobacteriaceae_Proteus	Bacteria_Proteobacteria_Gammaproteobacteria_Enterobacteriales_Enterobacteriaceae_Proteus_Proteus vulgaris
896	896	1	0	0	0	0	Bacteria	Bacteria_Firmicutes	Bacteria_Firmicutes_Clostridia	Bacteria_Firmicutes_Clostridia_Clostridiales	Bacteria_Firmicutes_Clostridia_Clostridiales_Family XI	Bacteria_Firmicutes_Clostridia_Clostridiales_Family XI_Sedimentibacter	Bacteria_Firmicutes_Clostridia_Clostridiales_Family XI_Sedimentibacter_-Sedimentibacter-
897	897	1	0	0	0	0	Bacteria	Bacteria_Proteobacteria	Bacteria_Proteobacteria_Gammaproteobacteria	Bacteria_Proteobacteria_Gammaproteobacteria_Pseudomonadales	Bacteria_Proteobacteria_Gammaproteobacteria_Pseudomonadales_Moraxellaceae	Bacteria_Proteobacteria_Gammaproteobacteria_Pseudomonadales_Moraxellaceae_uncultured	Bacteria_Proteobacteria_Gammaproteobacteria_Pseudomonadales_Moraxellaceae_uncultured_uncultured Perlucidibaca sp.
898	898	1	0	0	0	0	Bacteria	Bacteria_Firmicutes	Bacteria_Firmicutes_Bacilli	Bacteria_Firmicutes_Bacilli_Bacillales	Bacteria_Firmicutes_Bacilli_Bacillales_Paenibacillaceae	Bacteria_Firmicutes_Bacilli_Bacillales_Paenibacillaceae_Paenibacillus	Bacteria_Firmicutes_Bacilli_Bacillales_Paenibacillaceae_Paenibacillus_Paenibacillus sp. 7B-650
899	899	1	1	0	2	0	Bacteria	Bacteria_Actinobacteria	Bacteria_Actinobacteria_Actinobacteria	Bacteria_Actinobacteria_Actinobacteria_Micrococcales	Bacteria_Actinobacteria_Actinobacteria_Micrococcales_Micrococcaceae	Bacteria_Actinobacteria_Actinobacteria_Micrococcales_Micrococcaceae_Rothia	Bacteria_Actinobacteria_Actinobacteria_Micrococcales_Micrococcaceae_Rothia_uncultured bacterium
900	900	1	0	0	0	5	Bacteria	Bacteria_Bacteroidetes	Bacteria_Bacteroidetes_Bacteroidia	Bacteria_Bacteroidetes_Bacteroidia_Flavobacteriales	Bacteria_Bacteroidetes_Bacteroidia_Flavobacteriales_Flavobacteriaceae	Bacteria_Bacteroidetes_Bacteroidia_Flavobacteriales_Flavobacteriaceae_Maritimimonas	Bacteria_Bacteroidetes_Bacteroidia_Flavobacteriales_Flavobacteriaceae_Maritimimonas_-Maritimimonas-
901	901	1	0	0	0	0	Bacteria	Bacteria_Proteobacteria	Bacteria_Proteobacteria_Alphaproteobacteria	Bacteria_Proteobacteria_Alphaproteobacteria_Rickettsiales	Bacteria_Proteobacteria_Alphaproteobacteria_Rickettsiales_SM2D12	Bacteria_Proteobacteria_Alphaproteobacteria_Rickettsiales_SM2D12_metagenome	Bacteria_Proteobacteria_Alphaproteobacteria_Rickettsiales_SM2D12_metagenome_-metagenome-
902	902	1	0	0	0	0	Bacteria	Bacteria_Verrucomicrobia	Bacteria_Verrucomicrobia_Verrucomicrobiae	Bacteria_Verrucomicrobia_Verrucomicrobiae_Opitutales	Bacteria_Verrucomicrobia_Verrucomicrobiae_Opitutales_Puniceicoccaceae	Bacteria_Verrucomicrobia_Verrucomicrobiae_Opitutales_Puniceicoccaceae_Verruc-01	Bacteria_Verrucomicrobia_Verrucomicrobiae_Opitutales_Puniceicoccaceae_Verruc-01_uncultured organism
903	903	1	0	0	1	0	Bacteria	Bacteria_Aegiribacteria	Bacteria_Aegiribacteria_uncultured bacterium	Bacteria_Aegiribacteria_uncultured bacterium_-uncultured bacterium-	Bacteria_Aegiribacteria_uncultured bacterium_-uncultured bacterium-_-uncultured bacterium-	Bacteria_Aegiribacteria_uncultured bacterium_-uncultured bacterium-_-uncultured bacterium-_-uncultured bacterium-	Bacteria_Aegiribacteria_uncultured bacterium_-uncultured bacterium-_-uncultured bacterium-_-uncultured bacterium-_-uncultured bacterium-
904	904	1	1	0	0	1	Bacteria	Bacteria_Proteobacteria	Bacteria_Proteobacteria_Gammaproteobacteria	Bacteria_Proteobacteria_Gammaproteobacteria_Gammaproteobacteria Incertae Sedis	Bacteria_Proteobacteria_Gammaproteobacteria_Gammaproteobacteria Incertae Sedis_Unknown Family	Bacteria_Proteobacteria_Gammaproteobacteria_Gammaproteobacteria Incertae Sedis_Unknown Family_Candidatus Carsonella	Bacteria_Proteobacteria_Gammaproteobacteria_Gammaproteobacteria Incertae Sedis_Unknown Family_Candidatus Carsonella_primary endosymbiont of Cecidotrioza sozanica
905	905	1	4	30	24	1	Bacteria	Bacteria_Proteobacteria	Bacteria_Proteobacteria_Gammaproteobacteria	Bacteria_Proteobacteria_Gammaproteobacteria_Betaproteobacteriales	Bacteria_Proteobacteria_Gammaproteobacteria_Betaproteobacteriales_Burkholderiaceae	Bacteria_Proteobacteria_Gammaproteobacteria_Betaproteobacteriales_Burkholderiaceae_Cupriavidus	Bacteria_Proteobacteria_Gammaproteobacteria_Betaproteobacteriales_Burkholderiaceae_Cupriavidus_Cupriavidus sp. IK-2016
906	906	1	0	1	0	0	Bacteria	Bacteria_Bacteroidetes	Bacteria_Bacteroidetes_Bacteroidia	Bacteria_Bacteroidetes_Bacteroidia_Sphingobacteriales	Bacteria_Bacteroidetes_Bacteroidia_Sphingobacteriales_Lentimicrobiaceae	Bacteria_Bacteroidetes_Bacteroidia_Sphingobacteriales_Lentimicrobiaceae_uncultured prokaryote	Bacteria_Bacteroidetes_Bacteroidia_Sphingobacteriales_Lentimicrobiaceae_uncultured prokaryote_-uncultured prokaryote-
907	907	1	0	0	0	0	Eukaryota	Eukaryota_Amoebozoa	Eukaryota_Amoebozoa_Discosea	Eukaryota_Amoebozoa_Discosea_Flabellinia	Eukaryota_Amoebozoa_Discosea_Flabellinia_Vannellida	Eukaryota_Amoebozoa_Discosea_Flabellinia_Vannellida_Platyamoeba	Eukaryota_Amoebozoa_Discosea_Flabellinia_Vannellida_Platyamoeba_Vannella sp. CHOR
908	908	1	0	7	3	5	Bacteria	Bacteria_Proteobacteria	Bacteria_Proteobacteria_Gammaproteobacteria	Bacteria_Proteobacteria_Gammaproteobacteria_Chromatiales	Bacteria_Proteobacteria_Gammaproteobacteria_Chromatiales_Sedimenticolaceae	Bacteria_Proteobacteria_Gammaproteobacteria_Chromatiales_Sedimenticolaceae_Sedimenticola	Bacteria_Proteobacteria_Gammaproteobacteria_Chromatiales_Sedimenticolaceae_Sedimenticola_-Sedimenticola-
909	909	1	0	0	0	0	Bacteria	Bacteria_Bacteroidetes	Bacteria_Bacteroidetes_Bacteroidia	Bacteria_Bacteroidetes_Bacteroidia_Flavobacteriales	Bacteria_Bacteroidetes_Bacteroidia_Flavobacteriales_Flavobacteriaceae	Bacteria_Bacteroidetes_Bacteroidia_Flavobacteriales_Flavobacteriaceae_Leeuwenhoekiella	Bacteria_Bacteroidetes_Bacteroidia_Flavobacteriales_Flavobacteriaceae_Leeuwenhoekiella_Flavobacterium sp. V4.MS.12
910	910	1	0	0	0	0	Bacteria	Bacteria_Proteobacteria	Bacteria_Proteobacteria_Alphaproteobacteria	Bacteria_Proteobacteria_Alphaproteobacteria_Rickettsiales	Bacteria_Proteobacteria_Alphaproteobacteria_Rickettsiales_Rickettsiaceae	Bacteria_Proteobacteria_Alphaproteobacteria_Rickettsiales_Rickettsiaceae_uncultured	Bacteria_Proteobacteria_Alphaproteobacteria_Rickettsiales_Rickettsiaceae_uncultured_uncultured bacterium
911	911	1	0	0	0	0	Bacteria	Bacteria_Elusimicrobia	Bacteria_Elusimicrobia_Elusimicrobia	Bacteria_Elusimicrobia_Elusimicrobia_Lineage IV	Bacteria_Elusimicrobia_Elusimicrobia_Lineage IV_uncultured Clostridiaceae bacterium	Bacteria_Elusimicrobia_Elusimicrobia_Lineage IV_uncultured Clostridiaceae bacterium_-uncultured Clostridiaceae bacterium-	Bacteria_Elusimicrobia_Elusimicrobia_Lineage IV_uncultured Clostridiaceae bacterium_-uncultured Clostridiaceae bacterium-_-uncultured Clostridiaceae bacterium-
912	912	1	0	0	0	0	Bacteria	Bacteria_Proteobacteria	Bacteria_Proteobacteria_Gammaproteobacteria	Bacteria_Proteobacteria_Gammaproteobacteria_Betaproteobacteriales	Bacteria_Proteobacteria_Gammaproteobacteria_Betaproteobacteriales_Burkholderiaceae	Bacteria_Proteobacteria_Gammaproteobacteria_Betaproteobacteriales_Burkholderiaceae_Ralstonia	Bacteria_Proteobacteria_Gammaproteobacteria_Betaproteobacteriales_Burkholderiaceae_Ralstonia_uncultured beta proteobacterium
913	913	1	0	0	0	0	Bacteria	Bacteria_Firmicutes	Bacteria_Firmicutes_Clostridia	Bacteria_Firmicutes_Clostridia_Clostridiales	Bacteria_Firmicutes_Clostridia_Clostridiales_Clostridiaceae 1	Bacteria_Firmicutes_Clostridia_Clostridiales_Clostridiaceae 1_Proteiniclasticum	Bacteria_Firmicutes_Clostridia_Clostridiales_Clostridiaceae 1_Proteiniclasticum_Clostridium sp. R6T
914	914	1	16	0	0	0	Bacteria	Bacteria_Patescibacteria	Bacteria_Patescibacteria_Microgenomatia	Bacteria_Patescibacteria_Microgenomatia_Candidatus Levybacteria	Bacteria_Patescibacteria_Microgenomatia_Candidatus Levybacteria_uncultured soil bacterium	Bacteria_Patescibacteria_Microgenomatia_Candidatus Levybacteria_uncultured soil bacterium_-uncultured soil bacterium-	Bacteria_Patescibacteria_Microgenomatia_Candidatus Levybacteria_uncultured soil bacterium_-uncultured soil bacterium-_-uncultured soil bacterium-
915	915	1	0	0	0	0	Bacteria	Bacteria_Bacteroidetes	Bacteria_Bacteroidetes_Bacteroidia	Bacteria_Bacteroidetes_Bacteroidia_Flavobacteriales	Bacteria_Bacteroidetes_Bacteroidia_Flavobacteriales_Flavobacteriaceae	Bacteria_Bacteroidetes_Bacteroidia_Flavobacteriales_Flavobacteriaceae_Olleya	Bacteria_Bacteroidetes_Bacteroidia_Flavobacteriales_Flavobacteriaceae_Olleya_-Olleya-
916	916	1	1	0	0	0	Bacteria	Bacteria_Proteobacteria	Bacteria_Proteobacteria_Deltaproteobacteria	Bacteria_Proteobacteria_Deltaproteobacteria_Desulfobacterales	Bacteria_Proteobacteria_Deltaproteobacteria_Desulfobacterales_Desulfobacteraceae	Bacteria_Proteobacteria_Deltaproteobacteria_Desulfobacterales_Desulfobacteraceae_Sva0081 sediment group	Bacteria_Proteobacteria_Deltaproteobacteria_Desulfobacterales_Desulfobacteraceae_Sva0081 sediment group_uncultured bacterium
[truncated: 2,494 more rows]
