# Supplementary material for: Hydrogen and dark oxygen drive microbial productivity in diverse groundwater ecosystems
Source: Nat Commun. 2023 Jun 13;14:3194. doi: 10.1038/s41467-023-38523-4 (PMC10264387; doi:10.1038/s41467-023-38523-4)
Supplement: Supplementary file 17 — Supplementary Dataset 14 [file 41467_2023_38523_MOESM17_ESM.zip › Raw_Data/Fig5c_Archaea_RDA_output.txt]

Anova
Permutation test for rda under reduced model
Permutation: free
Number of permutations: 999

Model: rda(formula = Y ~ Fluoride + CO2 + Methane + Calcium + d13CDIC + Hardness + Magnesium + pH + Sodium + Sulfate + WellDepth + O2, na.action = na.omit)
         Df Variance      F Pr(>F)    
Model    12  0.25369 1.4447  0.001 ***
Residual 42  0.61463                  
---
Signif. codes:  0 ‘***’ 0.001 ‘**’ 0.01 ‘*’ 0.05 ‘.’ 0.1 ‘ ’ 1
M.ASV.rda

Call: rda(formula = Y ~ Fluoride + CO2 + Methane + Calcium + d13CDIC + Hardness + Magnesium + pH + Sodium + Sulfate + WellDepth + O2, data = E, na.action = na.omit)

              Inertia Proportion Rank
Total          0.8683     1.0000     
Constrained    0.2537     0.2922   12
Unconstrained  0.6146     0.7078   42
Inertia is variance 
9 observations deleted due to missingness 

Eigenvalues for constrained axes:
   RDA1    RDA2    RDA3    RDA4    RDA5    RDA6    RDA7    RDA8    RDA9   RDA10   RDA11   RDA12 
0.07289 0.03351 0.02824 0.02243 0.01873 0.01652 0.01509 0.01253 0.01159 0.00930 0.00778 0.00508 

Eigenvalues for unconstrained axes:
    PC1     PC2     PC3     PC4     PC5     PC6     PC7     PC8 
0.08874 0.04083 0.04002 0.03140 0.02979 0.02624 0.02431 0.02256 
(Showing 8 of 42 unconstrained eigenvalues)


M.anova

Permutation test for rda under reduced model
Permutation: free
Number of permutations: 999

Model: rda(formula = Y ~ Fluoride + CO2 + Methane + Calcium + d13CDIC + Hardness + Magnesium + pH + Sodium + Sulfate + WellDepth + O2, na.action = na.omit)
         Df Variance      F Pr(>F)    
Model    12  0.25369 1.4447  0.001 ***
Residual 42  0.61463                  
---
Signif. codes:  0 ‘***’ 0.001 ‘**’ 0.01 ‘*’ 0.05 ‘.’ 0.1 ‘ ’ 1


Fluoride
Permutation test for rda under reduced model
Permutation: free
Number of permutations: 999

Model: rda(formula = Y ~ Fluoride + Condition(O2) + Condition(CO2) + Condition(Methane) + Condition(Calcium) + Condition(d13CDIC) + Condition(Hardness) + Condition(Magnesium) + Condition(pH) + Condition(Sodium) + Condition(Sulfate) + Condition(WellDepth), na.action = na.omit, step = 1000)
         Df Variance      F Pr(>F)
Model     1  0.01281 0.8753   0.69
Residual 42  0.61463              


CO2
Permutation test for rda under reduced model
Permutation: free
Number of permutations: 999

Model: rda(formula = Y ~ CO2 + Condition(O2) + Condition(Fluoride) + Condition(Methane) + Condition(Calcium) + Condition(d13CDIC) + Condition(Hardness) + Condition(Magnesium) + Condition(pH) + Condition(Sodium) + Condition(Sulfate) + Condition(WellDepth), na.action = na.omit, step = 1000)
         Df Variance      F Pr(>F)
Model     1  0.01803 1.2319  0.204
Residual 42  0.61463              


Methane
Permutation test for rda under reduced model
Permutation: free
Number of permutations: 999

Model: rda(formula = Y ~ Methane + Condition(O2) + Condition(CO2) + Condition(Fluoride) + Condition(Calcium) + Condition(d13CDIC) + Condition(Hardness) + Condition(Magnesium) + Condition(pH) + Condition(Sodium) + Condition(Sulfate) + Condition(WellDepth), na.action = na.omit, step = 1000)
         Df Variance     F Pr(>F)
Model     1  0.01601 1.094  0.343
Residual 42  0.61463             


Calcium
Permutation test for rda under reduced model
Permutation: free
Number of permutations: 999

Model: rda(formula = Y ~ Calcium + Condition(O2) + Condition(CO2) + Condition(Methane) + Condition(Fluoride) + Condition(d13CDIC) + Condition(Hardness) + Condition(Magnesium) + Condition(pH) + Condition(Sodium) + Condition(Sulfate) + Condition(WellDepth), na.action = na.omit, step = 1000)
         Df Variance      F Pr(>F)
Model     1  0.01528 1.0439    0.4
Residual 42  0.61463              


d13CDIC
Permutation test for rda under reduced model
Permutation: free
Number of permutations: 999

Model: rda(formula = Y ~ d13CDIC + Condition(O2) + Condition(CO2) + Condition(Methane) + Condition(Calcium) + Condition(Fluoride) + Condition(Hardness) + Condition(Magnesium) + Condition(pH) + Condition(Sodium) + Condition(Sulfate) + Condition(WellDepth), na.action = na.omit, step = 1000)
         Df Variance      F Pr(>F)  
Model     1  0.02442 1.6685  0.019 *
Residual 42  0.61463                
---
Signif. codes:  0 ‘***’ 0.001 ‘**’ 0.01 ‘*’ 0.05 ‘.’ 0.1 ‘ ’ 1


Hardness
Permutation test for rda under reduced model
Permutation: free
Number of permutations: 999

Model: rda(formula = Y ~ Hardness + Condition(O2) + Condition(CO2) + Condition(Methane) + Condition(Calcium) + Condition(d13CDIC) + Condition(Fluoride) + Condition(Magnesium) + Condition(pH) + Condition(Sodium) + Condition(Sulfate) + Condition(WellDepth), na.action = na.omit, step = 1000)
         Df Variance      F Pr(>F)
Model     1  0.01527 1.0433   0.38
Residual 42  0.61463              


Magnesium
Permutation test for rda under reduced model
Permutation: free
Number of permutations: 999

Model: rda(formula = Y ~ Magnesium + Condition(O2) + Condition(CO2) + Condition(Methane) + Condition(Calcium) + Condition(d13CDIC) + Condition(Hardness) + Condition(Fluoride) + Condition(pH) + Condition(Sodium) + Condition(Sulfate) + Condition(WellDepth), na.action = na.omit, step = 1000)
         Df Variance      F Pr(>F)
Model     1  0.01526 1.0425  0.405
Residual 42  0.61463              


pH
Permutation test for rda under reduced model
Permutation: free
Number of permutations: 999

Model: rda(formula = Y ~ pH + Condition(O2) + Condition(CO2) + Condition(Methane) + Condition(Calcium) + Condition(d13CDIC) + Condition(Hardness) + Condition(Magnesium) + Condition(Fluoride) + Condition(Sodium) + Condition(Sulfate) + Condition(WellDepth), na.action = na.omit, step = 1000)
         Df Variance      F Pr(>F)
Model     1  0.01301 0.8889  0.651
Residual 42  0.61463              


Sodium
Permutation test for rda under reduced model
Permutation: free
Number of permutations: 999

Model: rda(formula = Y ~ Sodium + Condition(O2) + Condition(CO2) + Condition(Methane) + Condition(Calcium) + Condition(d13CDIC) + Condition(Hardness) + Condition(Magnesium) + Condition(pH) + Condition(Fluoride) + Condition(Sulfate) + Condition(WellDepth), na.action = na.omit, step = 1000)
         Df Variance      F Pr(>F)  
Model     1  0.02061 1.4085  0.061 .
Residual 42  0.61463                
---
Signif. codes:  0 ‘***’ 0.001 ‘**’ 0.01 ‘*’ 0.05 ‘.’ 0.1 ‘ ’ 1


Sulfate
Permutation test for rda under reduced model
Permutation: free
Number of permutations: 999

Model: rda(formula = Y ~ Sulfate + Condition(O2) + Condition(CO2) + Condition(Methane) + Condition(Calcium) + Condition(d13CDIC) + Condition(Hardness) + Condition(Magnesium) + Condition(pH) + Condition(Sodium) + Condition(Fluoride) + Condition(WellDepth), na.action = na.omit, step = 1000)
         Df Variance      F Pr(>F)
Model     1  0.01366 0.9335  0.565
Residual 42  0.61463              


WellDepth
Permutation test for rda under reduced model
Permutation: free
Number of permutations: 999

Model: rda(formula = Y ~ WellDepth + Condition(O2) + Condition(CO2) + Condition(Methane) + Condition(Calcium) + Condition(d13CDIC) + Condition(Hardness) + Condition(Magnesium) + Condition(pH) + Condition(Sodium) + Condition(Sulfate) + Condition(Fluoride), na.action = na.omit, step = 1000)
         Df Variance      F Pr(>F)  
Model     1  0.02660 1.8177  0.011 *
Residual 42  0.61463                
---
Signif. codes:  0 ‘***’ 0.001 ‘**’ 0.01 ‘*’ 0.05 ‘.’ 0.1 ‘ ’ 1


O2
Permutation test for rda under reduced model
Permutation: free
Number of permutations: 999

Model: rda(formula = Y ~ O2 + Condition(WellDepth) + Condition(CO2) + Condition(Methane) + Condition(Calcium) + Condition(d13CDIC) + Condition(Hardness) + Condition(Magnesium) + Condition(pH) + Condition(Sodium) + Condition(Sulfate) + Condition(Fluoride), na.action = na.omit, step = 1000)
         Df Variance      F Pr(>F)
Model     1  0.01898 1.2967  0.126
Residual 42  0.61463              

Anova by term
Permutation test for rda under reduced model
Terms added sequentially (first to last)
Permutation: free
Number of permutations: 999

Model: rda(formula = Y ~ Fluoride + CO2 + Methane + Calcium + d13CDIC + Hardness + Magnesium + pH + Sodium + Sulfate + WellDepth + O2, na.action = na.omit)
          Df Variance      F Pr(>F)   
Fluoride   1  0.02567 1.7544  0.012 * 
CO2        1  0.01743 1.1913  0.183   
Methane    1  0.03253 2.2228  0.002 **
Calcium    1  0.02044 1.3967  0.044 * 
d13CDIC    1  0.02369 1.6189  0.027 * 
Hardness   1  0.01685 1.1513  0.228   
Magnesium  1  0.01618 1.1054  0.285   
pH         1  0.01593 1.0885  0.313   
Sodium     1  0.02760 1.8861  0.002 **
Sulfate    1  0.01056 0.7219  0.899   
WellDepth  1  0.02783 1.9017  0.008 **
O2         1  0.01898 1.2967  0.120   
Residual  42  0.61463                 
---
Signif. codes:  0 ‘***’ 0.001 ‘**’ 0.01 ‘*’ 0.05 ‘.’ 0.1 ‘ ’ 1
