# Supplementary material for: Hydrogen and dark oxygen drive microbial productivity in diverse groundwater ecosystems
Source: Nat Commun. 2023 Jun 13;14:3194. doi: 10.1038/s41467-023-38523-4 (PMC10264387; doi:10.1038/s41467-023-38523-4)
Supplement: Supplementary file 17 — Supplementary Dataset 14 [file 41467_2023_38523_MOESM17_ESM.zip › Raw_Data/Supplementary_Fig_13_ASV_vs_16S_blast.xlsx]

## Sheet: pident_vs_align_length
pident	length	sample
100	402	GW114
100	373	GW114
100	360	GW114
100	426	GW114
98.829	427	GW114
98.14	430	GW114
99.766	427	GW114
99.07	430	GW114
98.756	402	GW114
98.66	373	GW114
98.611	360	GW114
98.122	426	GW114
100	427	GW114
98.592	426	GW114
100	427	GW114
99.302	430	GW114
100	426	GW114
97.512	402	GW114
97.319	373	GW114
97.222	360	GW114
98.595	427	GW114
97.907	430	GW114
100	427	GW114
98.126	427	GW114
99.766	427	GW114
99.532	427	GW114
97.424	427	GW114
98.126	427	GW114
97.19	427	GW114
98.595	427	GW114
99.061	426	GW114
97.19	427	GW114
100	427	GW114
97.892	427	GW114
99.765	426	GW114
99.063	427	GW114
98.372	430	GW114
98.126	427	GW114
97.897	428	GW114
97.424	427	GW114
100	422	GW114
99.296	426	GW114
99.751	402	GW114
99.732	373	GW114
99.722	360	GW114
99.063	427	GW114
98.372	430	GW114
100	402	GW114
97.512	402	GW114
98.126	427	GW114
97.442	430	GW114
100	402	GW114
99.765	426	GW114
99.296	426	GW114
100	421	GW114
98.829	427	GW114
99.763	422	GW114
99.766	427	GW114
100	427	GW114
99.254	402	GW114
97.512	402	GW114
98.507	402	GW114
97.264	402	GW114
98.829	427	GW114
99.502	402	GW114
99.464	373	GW114
99.444	360	GW114
97.196	428	GW114
98.595	427	GW114
97.907	430	GW114
99.531	426	GW114
100	402	GW114
97.512	402	GW114
99.531	426	GW114
99.766	427	GW114
98.361	427	GW114
97.424	427	GW114
97.897	428	GW114
97.216	431	GW114
99.532	427	GW114
99.765	426	GW114
99.063	427	GW114
99.063	427	GW114
98.372	430	GW114
98.756	402	GW114
98.01	402	GW114
99.005	402	GW114
97.015	402	GW114
97.658	427	GW114
97.015	402	GW114
97.19	427	GW114
98.259	402	GW114
97.512	402	GW114
98.126	427	GW114
97.19	427	GW114
97.892	427	GW114
97.424	427	GW114
98.756	402	GW114
97.512	402	GW114
98.126	427	GW114
97.442	430	GW114
99.296	426	GW114
97.19	427	GW114
99.297	427	GW114
98.605	430	GW114
98.361	427	GW114
97.674	430	GW114
98.756	402	GW114
98.01	402	GW114
99.765	426	GW114
98.126	427	GW114
97.761	402	GW114
97.512	402	GW114
97.015	402	GW114
98.349	424	GW114
100	422	GW114
100	422	GW114
98.126	427	GW114
99.502	402	GW114
99.464	373	GW114
99.444	360	GW114
97.424	427	GW114
98.126	427	GW114
97.19	427	GW114
99.766	427	GW114
97.418	426	GW114
100	429	GW114
98.122	426	GW114
97.642	424	GW114
97.887	426	GW114
99.297	427	GW114
98.605	430	GW114
99.751	402	GW114
99.732	373	GW114
99.722	360	GW114
99.532	427	GW114
97.658	427	GW114
99.297	427	GW114
98.605	430	GW114
98.507	402	GW114
98.595	427	GW114
97.658	427	GW114
98.829	427	GW114
97.63	422	GW114
97.892	427	GW114
97.209	430	GW114
97.424	427	GW114
99.532	427	GW114
97.892	427	GW114
97.209	430	GW114
98.126	427	GW114
97.442	430	GW114
98.829	427	GW114
97.19	427	GW114
100	427	GW114
98.595	427	GW114
97.892	427	GW114
97.43	428	GW114
97.196	428	GW114
99.532	427	GW114
98.837	430	GW114
97.63	422	GW114
99.502	402	GW114
99.464	373	GW114
99.444	360	GW114
99.531	426	GW114
98.815	422	GW114
98.126	427	GW114
97.664	428	GW114
97.424	427	GW114
100	402	GW114
99.531	426	GW114
99.296	426	GW114
99.766	427	GW114
97.892	427	GW114
99.531	426	GW114
97.877	424	GW114
97.19	427	GW114
99.751	402	GW114
99.297	427	GW114
98.126	427	GW114
97.19	427	GW114
97.424	427	GW114
97.892	427	GW114
100	402	GW114
100	422	GW114
97.658	427	GW114
97.19	427	GW114
98.131	428	GW114
98.361	427	GW114
97.424	427	GW114
99.532	427	GW114
97.658	427	GW114
98.361	427	GW114
98.126	427	GW114
99.766	427	GW114
99.005	402	GW114
98.928	373	GW114
98.889	360	GW114
97.892	427	GW114
97.209	430	GW114
99.068	429	GW114
100	428	GW114
99.532	427	GW114
98.126	427	GW114
99.297	427	GW114
99.532	427	GW114
98.837	430	GW114
98.361	427	GW114
98.361	427	GW114
97.674	430	GW114
97.424	427	GW114
98.361	427	GW114
97.674	430	GW114
100	427	GW114
97.424	427	GW114
98.507	402	GW114
98.259	402	GW114
97.512	402	GW114
98.832	428	GW114
99.296	426	GW114
99.297	427	GW114
97.19	427	GW114
97.424	427	GW114
99.254	402	GW114
99.196	373	GW114
99.167	360	GW114
97.512	402	GW114
97.015	402	GW114
97.418	426	GW114
98.578	422	GW114
100	427	GW114
97.658	427	GW114
99.299	428	GW114
99.763	422	GW114
99.526	422	GW114
99.296	426	GW114
97.512	402	GW114
98.507	402	GW114
98.391	373	GW114
98.333	360	GW114
99.502	402	GW114
97.015	402	GW114
98.826	426	GW114
99.532	427	GW114
98.837	430	GW114
98.259	402	GW114
98.123	373	GW114
98.056	360	GW114
99.068	429	GW114
99.763	422	GW114
98.595	427	GW114
98.104	422	GW114
99.525	421	GW114
98.829	427	GW114
98.14	430	GW114
97.892	427	GW114
97.209	430	GW114
99.532	427	GW114
98.126	427	GW114
99.297	427	GW114
97.642	424	GW114
98.829	427	GW114
98.14	430	GW114
98.829	427	GW114
97.892	427	GW114
98.126	427	GW114
97.19	427	GW114
98.595	427	GW114
98.595	427	GW114
99.063	427	GW114
98.826	426	GW114
98.126	427	GW114
98.361	427	GW114
98.357	426	GW114
97.761	402	GW114
97.264	402	GW114
97.015	402	GW114
98.126	427	GW114
97.196	428	GW114
97.19	427	GW114
98.361	427	GW114
98.595	427	GW114
97.658	427	GW114
98.126	427	GW114
97.442	430	GW114
98.122	426	GW114
98.126	427	GW114
97.424	427	GW114
97.19	427	GW114
97.19	427	GW114
97.264	402	GW114
97.424	427	GW114
98.361	427	GW114
97.664	428	GW114
97.658	427	GW114
98.361	427	GW114
97.674	430	GW114
99.531	426	GW114
99.297	427	GW114
97.658	427	GW114
98.821	424	GW114
98.756	402	GW114
98.66	373	GW114
98.611	360	GW114
99.052	422	GW114
98.126	427	GW114
99.531	426	GW114
97.892	427	GW114
97.209	430	GW114
98.126	427	GW114
97.442	430	GW114
98.829	427	GW114
97.867	422	GW114
98.341	422	GW114
97.264	402	GW114
99.063	427	GW114
98.364	428	GW114
99.061	426	GW114
98.361	427	GW114
97.674	430	GW114
97.892	427	GW114
97.209	430	GW114
97.664	428	GW114
98.361	427	GW114
97.674	430	GW114
99.766	427	GW114
99.531	426	GW114
97.424	427	GW114
97.19	427	GW114
97.19	427	GW114
97.642	424	GW114
97.015	402	GW114
98.595	427	GW114
97.907	430	GW114
99.766	427	GW114
99.07	430	GW114
98.826	426	GW114
97.022	403	GW114
97.658	427	GW114
97.156	422	GW114
97.892	427	GW114
97.209	430	GW114
97.658	427	GW114
97.424	427	GW114
98.104	422	GW114
97.892	427	GW114
98.595	427	GW114
97.907	430	GW114
98.259	402	GW114
97.761	402	GW114
97.512	402	GW114
99.063	427	GW114
97.19	427	GW114
97.892	427	GW114
97.209	430	GW114
99.254	402	GW114
99.196	373	GW114
99.167	360	GW114
97.19	427	GW114
99.751	402	GW114
97.264	402	GW114
97.015	402	GW114
97.19	427	GW114
97.19	427	GW114
98.364	428	GW114
97.19	427	GW114
97.892	427	GW114
98.349	424	GW114
97.892	427	GW114
98.829	427	GW114
98.14	430	GW114
97.892	427	GW114
98.361	427	GW114
97.424	427	GW114
98.829	427	GW114
98.14	430	GW114
97.636	423	GW114
97.19	427	GW114
97.19	427	GW114
98.104	422	GW114
98.361	427	GW114
98.341	422	GW114
97.519	403	GW114
97.022	403	GW114
97.424	427	GW114
98.361	427	GW114
98.829	427	GW114
97.642	424	GW114
97.424	427	GW114
97.642	424	GW114
98.126	427	GW114
97.442	430	GW114
98.507	402	GW114
98.259	402	GW114
97.015	402	GW114
97.19	427	GW114
100	402	GW114
98.361	427	GW114
99.063	427	GW114
97.658	427	GW114
97.424	427	GW114
98.826	426	GW114
99.763	422	GW114
97.19	427	GW114
99.005	402	GW114
98.01	402	GW114
97.761	402	GW114
98.595	427	GW114
97.264	402	GW114
97.424	427	GW114
98.131	428	GW114
97.658	427	GW114
97.761	402	GW114
98.361	427	GW114
98.829	427	GW114
97.156	422	GW114
97.424	427	GW114
97.761	402	GW114
97.512	402	GW114
97.264	402	GW114
98.595	427	GW114
99.254	402	GW114
97.512	402	GW114
97.892	427	GW114
97.209	430	GW114
98.126	427	GW114
98.595	427	GW114
97.907	430	GW114
99.297	427	GW114
99.063	427	GW114
98.372	430	GW114
99.299	428	GW114
99.766	427	GW114
97.19	427	GW114
98.01	402	GW114
97.772	404	GW114
97.022	403	GW114
97.872	423	GW114
99.297	427	GW114
99.289	422	GW114
99.526	422	GW114
97.892	427	GW114
98.595	427	GW114
97.19	427	GW114
99.297	427	GW114
97.892	427	GW114
97.892	427	GW114
99.254	402	GW114
98.829	427	GW114
97.892	427	GW114
99.532	427	GW114
98.601	429	GW114
98.595	427	GW114
97.907	430	GW114
98.598	428	GW114
99.297	427	GW114
98.364	428	GW114
97.68	431	GW114
97.19	427	GW114
97.015	402	GW114
97.658	427	GW114
99.052	422	GW114
98.507	402	GW114
97.761	402	GW114
97.264	402	GW114
97.387	421	GW114
99.061	426	GW114
99.063	427	GW114
98.372	430	GW114
98.113	424	GW114
99.766	427	GW114
98.104	422	GW114
98.595	427	GW114
97.664	428	GW114
98.595	427	GW114
97.015	402	GW114
98.507	402	GW114
98.507	402	GW114
98.259	402	GW114
99.005	402	GW114
97.761	402	GW114
99.502	402	GW114
97.015	402	GW114
98.815	422	GW114
97.27	403	GW114
97.022	403	GW114
98.829	427	GW114
98.14	430	GW114
98.829	427	GW114
97.772	404	GW114
97.519	403	GW114
98.126	427	GW114
97.424	427	GW114
98.815	422	GW114
97.19	427	GW114
97.19	427	GW114
98.349	424	GW114
98.598	428	GW114
97.912	431	GW114
98.361	427	GW114
99.065	428	GW114
97.892	427	GW114
97.209	430	GW114
97.897	428	GW114
97.216	431	GW114
98.361	427	GW114
99.301	429	GW114
97.015	402	GW114
97.658	427	GW114
98.131	428	GW114
99.766	427	GW114
98.829	427	GW114
97.892	427	GW114
97.424	427	GW114
97.892	427	GW114
98.595	427	GW114
98.815	422	GW114
98.364	428	GW114
97.892	427	GW114
97.209	430	GW114
99.532	427	GW114
97.63	422	GW114
97.761	402	GW114
99.063	427	GW114
99.289	422	GW114
97.277	404	GW114
98.832	428	GW114
98.104	422	GW114
98.756	402	GW144
100	426	GW144
99.297	427	GW144
99.766	427	GW144
98.361	427	GW144
100	402	GW144
98.122	426	GW144
97.424	427	GW144
97.424	427	GW144
98.592	426	GW144
97.892	427	GW144
98.595	427	GW144
98.756	402	GW144
98.595	427	GW144
100	427	GW144
98.131	428	GW144
97.19	427	GW144
100	427	GW144
97.196	428	GW144
97.424	427	GW144
98.126	427	GW144
97.892	427	GW144
100	427	GW144
97.902	429	GW144
99.766	427	GW144
99.061	426	GW144
98.361	427	GW144
99.765	426	GW144
99.063	427	GW144
98.126	427	GW144
98.126	427	GW144
97.424	427	GW144
100	422	GW144
99.296	426	GW144
98.595	427	GW144
99.005	402	GW144
98.126	427	GW144
97.761	402	GW144
98.361	427	GW144
99.766	427	GW144
97.669	429	GW144
99.765	426	GW144
99.063	427	GW144
98.259	402	GW144
99.296	426	GW144
98.595	427	GW144
99.297	427	GW144
100	427	GW144
97.19	427	GW144
97.512	402	GW144
97.512	402	GW144
99.254	402	GW144
97.196	428	GW144
100	427	GW144
99.766	427	GW144
97.43	428	GW144
98.364	428	GW144
98.131	428	GW144
97.264	402	GW144
99.531	426	GW144
98.829	427	GW144
99.766	427	GW144
97.897	428	GW144
98.829	427	GW144
97.43	428	GW144
100	427	GW144
99.765	426	GW144
99.063	427	GW144
99.532	427	GW144
98.829	427	GW144
97.897	428	GW144
98.361	427	GW144
100	419	GW144
97.015	402	GW144
100	402	GW144
97	400	GW144
97.264	402	GW144
99.766	427	GW144
99.254	402	GW144
97.512	402	GW144
97.669	429	GW144
98.126	427	GW144
97.424	427	GW144
97.664	428	GW144
97.19	427	GW144
98.5	400	GW144
97.015	402	GW144
98.598	428	GW144
97.19	427	GW144
99.766	427	GW144
97.43	428	GW144
99.005	402	GW144
97.424	427	GW144
99.017	407	GW144
98.598	428	GW144
97.196	428	GW144
97.658	427	GW144
100	402	GW144
99.296	426	GW144
98.595	427	GW144
98.595	427	GW144
99.532	427	GW144
100	422	GW144
98.364	428	GW144
97.892	427	GW144
97.761	402	GW144
99.765	426	GW144
99.063	427	GW144
97.897	428	GW144
97.196	428	GW144
97.264	402	GW144
97.867	422	GW144
98.131	428	GW144
98.259	402	GW144
99.284	419	GW144
97.424	427	GW144
99.284	419	GW144
98.126	427	GW144
97.418	426	GW144
98.122	426	GW144
97.424	427	GW144
97.63	422	GW144
98.578	422	GW144
99.761	419	GW144
99.25	400	GW144
98.771	407	GW144
98.832	428	GW144
97.43	428	GW144
97.887	426	GW144
97.19	427	GW144
97.264	402	GW144
97.892	427	GW144
99.766	427	GW144
98.507	402	GW144
99.532	427	GW144
98.131	428	GW144
97.664	428	GW144
97.892	427	GW144
98.598	428	GW144
98.131	428	GW144
97.658	427	GW144
97.19	427	GW144
97.658	427	GW144
100	402	GW144
98.361	427	GW144
99.005	402	GW144
98.595	427	GW144
98.126	427	GW144
97.156	422	GW144
99.254	402	GW144
99.531	426	GW144
98.829	427	GW144
98.126	427	GW144
97.015	402	GW144
97.669	429	GW144
99.531	426	GW144
98.829	427	GW144
99.296	426	GW144
98.595	427	GW144
100	407	GW144
99.766	427	GW144
98.131	428	GW144
98.595	427	GW144
99.531	426	GW144
98.829	427	GW144
97.393	422	GW144
98.832	428	GW144
97.897	428	GW144
97.19	427	GW144
97.015	402	GW144
97.664	428	GW144
97.658	427	GW144
98	400	GW144
97.264	402	GW144
98.832	428	GW144
97.642	424	GW144
97.19	427	GW144
99.532	427	GW144
97.897	428	GW144
98.598	428	GW144
97.196	428	GW144
98.01	402	GW144
97.5	400	GW144
97.761	402	GW144
99.526	422	GW144
99.526	422	GW144
98.364	428	GW144
99.254	402	GW144
97.424	427	GW144
97.264	402	GW144
97.25	400	GW144
98.01	402	GW144
98.126	427	GW144
99.045	419	GW144
98.126	427	GW144
98.361	427	GW144
98.364	428	GW144
98.131	428	GW144
99.297	427	GW144
98.526	407	GW144
100	422	GW144
100	422	GW144
97.264	402	GW144
97.867	422	GW144
99.296	426	GW144
98.595	427	GW144
99.766	427	GW144
98.131	428	GW144
97.196	428	GW144
99.502	402	GW144
97.43	428	GW144
97.669	429	GW144
99.751	402	GW144
97.418	426	GW144
97.196	428	GW144
97.196	428	GW144
98.131	428	GW144
97.658	427	GW144
97.424	427	GW144
97.5	400	GW144
97.015	402	GW144
97.63	422	GW144
99.296	426	GW144
98.595	427	GW144
99.766	427	GW144
98.364	428	GW144
99.752	403	GW144
99.751	402	GW144
99.766	427	GW144
97.897	428	GW144
98.826	426	GW144
98.126	427	GW144
98.126	427	GW144
97.19	427	GW144
97.19	427	GW144
99.502	402	GW144
97.406	424	GW144
98.756	402	GW144
97.156	422	GW144
99.005	402	GW144
98.131	428	GW144
98.601	429	GW144
97.196	428	GW144
98.135	429	GW144
97.436	429	GW144
97.424	427	GW144
98.126	427	GW144
99.284	419	GW144
99.532	427	GW144
97.664	428	GW144
97.63	422	GW144
100	422	GW144
98.126	427	GW144
97.43	428	GW144
98.829	427	GW144
97.43	428	GW144
97.436	429	GW144
99.297	427	GW144
97.897	428	GW144
97.664	428	GW144
97.19	427	GW144
97.897	428	GW144
99.017	407	GW144
99.763	422	GW144
98.826	426	GW144
98.126	427	GW144
97.424	427	GW144
97.393	422	GW144
97.43	428	GW144
98.756	402	GW144
97.25	400	GW144
100	422	GW144
99.052	422	GW144
97.43	428	GW144
97.19	427	GW144
98.357	426	GW144
97.658	427	GW144
100	402	GW144
97.902	429	GW144
98.126	427	GW144
97.892	427	GW144
98.832	428	GW144
98.595	427	GW144
97.196	428	GW144
97.897	428	GW144
98.126	427	GW144
98.122	426	GW144
97.424	427	GW144
99.532	427	GW144
97.196	428	GW144
97.512	402	GW144
98.507	402	GW144
100	422	GW144
100	422	GW144
99.005	402	GW144
97.512	402	GW144
97.19	427	GW144
98.526	407	GW144
98.361	427	GW144
97.19	427	GW144
98.595	427	GW144
97.4	423	GW144
99.531	426	GW144
98.829	427	GW144
97.892	427	GW144
98.341	422	GW144
98.75	400	GW144
97.264	402	GW144
99.005	402	GW144
98.595	427	GW144
97.902	429	GW144
97.902	429	GW144
99.531	426	GW144
98.829	427	GW144
97.19	427	GW144
97.19	427	GW144
97.658	427	GW144
98.507	402	GW144
98.368	429	GW144
97.669	429	GW144
97.43	428	GW144
99.061	426	GW144
98.361	427	GW144
97.669	429	GW144
99.291	423	GW144
97.163	423	GW144
98.361	427	GW144
97.19	427	GW144
98.131	428	GW144
99.531	426	GW144
98.829	427	GW144
98.131	428	GW144
97.436	429	GW144
97.897	428	GW144
97.424	427	GW144
99.523	419	GW144
97.669	429	GW144
98.104	422	GW144
98.259	402	GW144
97.902	429	GW144
98.135	429	GW144
97.424	427	GW144
97.196	428	GW144
98.259	402	GW144
99.532	427	GW144
97.664	428	GW144
97.436	429	GW144
98.361	427	GW144
99.523	419	GW144
97.43	428	GW144
98.826	426	GW144
98.126	427	GW144
99.761	419	GW144
98.771	407	GW144
99.757	412	GW144
99.515	412	GW144
97.19	427	GW144
97.761	402	GW144
98.578	422	GW144
97.43	428	GW144
98.126	427	GW144
99.299	428	GW144
99.299	428	GW144
100	419	GW144
100	360	GW144
97.658	427	GW144
99.289	422	GW144
98.507	402	GW144
98.829	427	GW144
97.43	428	GW144
98.126	427	GW144
98.368	429	GW144
98.507	402	GW144
100	427	GW144
100	427	GW144
100	402	GW144
97	400	GW144
98.595	427	GW144
97.436	429	GW144
97.19	427	GW144
97.512	402	GW144
97.424	427	GW144
97.291	406	GW144
98.126	427	GW144
98.361	427	GW144
97.19	427	GW144
99.533	428	GW144
99.299	428	GW144
97.512	402	GW144
98.598	428	GW144
97.196	428	GW144
98.01	402	GW144
97.867	422	GW144
99.263	407	GW144
97.892	427	GW144
98.361	427	GW144
97.19	427	GW144
98.595	427	GW144
97.436	429	GW144
99.523	419	GW144
99.284	419	GW144
97.892	427	GW144
99.272	412	GW144
99.029	412	GW144
97.63	422	GW144
97.658	427	GW144
97.867	422	GW144
97.658	427	GW144
97.897	428	GW144
98.526	407	GW144
97.43	428	GW144
97.642	424	GW144
99.297	427	GW144
97.43	428	GW144
97.63	422	GW144
98.309	414	GW144
98.068	414	GW144
99.755	408	GW144
98.756	402	GW144
98.815	422	GW144
97.43	428	GW144
97.63	422	GW144
98.361	427	GW144
97.19	427	GW144
97.761	402	GW144
97.424	427	GW144
99.299	428	GW144
98.131	428	GW144
99.052	422	GW144
98.826	426	GW144
98.126	427	GW144
99.063	427	GW144
97.664	428	GW144
97.867	422	GW144
97.761	402	GW144
99.299	428	GW144
98.832	428	GW144
99.751	402	GW144
99.005	402	GW144
97.897	428	GW144
98.284	408	GW144
97.669	429	GW144
97.537	406	GW144
98.598	428	GW144
97.03	404	GW144
98.598	428	GW144
98.815	422	GW144
97.761	402	GW144
98.595	427	GW144
97.424	427	GW144
99.509	407	GW144
98.578	422	GW144
98.578	422	GW144
98.832	428	GW144
98.832	428	GW144
98.131	428	GW144
99.045	419	GW144
98.889	360	GW144
99.065	428	GW144
98.341	422	GW144
97.658	427	GW144
99.289	422	GW144
98.034	407	GW144
98.361	427	GW144
98.507	402	GW144
98.364	428	GW144
98.818	423	GW144
97.196	428	GW144
99.532	427	GW144
97.664	428	GW144
98.267	404	GW144
97.015	402	GW144
97.897	428	GW144
98.832	428	GW144
97.897	428	GW144
97.156	422	GW144
98.807	419	GW144
98.135	429	GW144
97.512	402	GW144
97	400	GW144
97.19	427	GW144
98.807	419	GW144
98.361	427	GW144
97.19	427	GW144
97.761	402	GW144
97.393	422	GW144
97.642	424	GW144
98.259	402	GW144
97.75	400	GW144
98.829	427	GW144
97.892	427	GW144
97.658	427	GW144
98.135	429	GW144
97.436	429	GW144
99.297	427	GW144
97.43	428	GW144
99.017	407	GW144
98.131	428	GW144
97.264	402	GW144
98.126	427	GW144
98.829	427	GW144
97.43	428	GW144
98.361	427	GW144
97.19	427	GW144
100	406	GW144
97.203	429	GW144
97.63	422	GW144
97.19	427	GW144
99.015	406	GW144
97.63	422	GW144
98.507	402	GW144
97.015	402	GW144
98.131	428	GW144
97.19	427	GW144
97.196	428	GW144
98.126	427	GW144
98.756	402	GW144
97.196	428	GW144
98.259	402	GW144
98.28	407	GW144
97.436	429	GW144
97.19	427	GW144
97.393	422	GW144
97.156	422	GW144
98.756	402	GW144
98.01	402	GW144
97.264	402	GW144
99.061	426	GW144
98.361	427	GW144
98.364	428	GW144
98.131	428	GW144
97.658	427	GW144
97.63	422	GW144
97.19	427	GW144
98.598	428	GW144
97.897	428	GW144
97.43	428	GW144
99.054	423	GW144
97.664	428	GW144
99.532	427	GW144
97.196	428	GW144
98.756	402	GW144
98.259	402	GW144
98.364	428	GW144
97.63	422	GW144
99.504	403	GW144
97.897	428	GW144
99.284	419	GW144
99.167	360	GW144
97.196	428	GW144
97.512	402	GW144
97.264	402	GW144
97.406	424	GW144
98.756	402	GW144
97.892	427	GW144
98.598	428	GW144
97.897	428	GW144
99.751	402	GW144
98.01	402	GW144
97.27	403	GW144
97.43	428	GW144
99.063	427	GW144
99.063	427	GW144
97.867	422	GW144
97.867	422	GW144
98.01	402	GW144
97.19	427	GW144
98.815	422	GW144
97.867	422	GW144
97.761	402	GW144
98.135	429	GW144
99.766	427	GW144
97.393	422	GW144
97.424	427	GW144
98.361	427	GW144
98.361	427	GW144
99.766	427	GW144
97.664	428	GW144
98.368	429	GW144
97.436	429	GW144
97.867	422	GW144
97.196	428	GW144
97.902	429	GW144
97.203	429	GW144
97.897	428	GW144
97.196	428	GW144
97.19	427	GW144
99.291	423	GW144
99.763	422	GW144
99.763	422	GW144
97.375	419	GW144
99.052	422	GW144
99.052	422	GW144
97.902	429	GW144
97.203	429	GW144
100	403	GW144
98.507	402	GW144
97	400	GW144
100	408	GW144
97.767	403	GW144
99.068	429	GW144
98.601	429	GW144
97.664	428	GW144
97.519	403	GW144
97.156	422	GW144
99.532	427	GW144
99.029	412	GW144
98.786	412	GW144
98.81	420	GW144
98.263	403	GW144
97.512	402	GW144
97.19	427	GW144
97.196	428	GW144
97.867	422	GW144
99.764	423	GW144
98.104	422	GW144
97.203	429	GW144
98.135	429	GW144
99.065	428	GW144
99.065	428	GW144
97.613	419	GW144
97.867	422	GW144
100	406	GW144
100	403	GW144
99.754	406	GW144
98.818	423	GW144
97.872	423	GW144
97.783	406	GW144
98.341	422	GW144
98.341	422	GW144
98.592	426	GW218
100	427	GW218
98.595	427	GW218
100	427	GW218
98.595	427	GW218
100	427	GW218
97.19	427	GW218
100	426	GW218
99.766	427	GW218
98.829	427	GW218
100	427	GW218
98.829	427	GW218
98.361	427	GW218
100	427	GW218
99.766	427	GW218
100	427	GW218
97.424	427	GW218
98.126	427	GW218
97.653	426	GW218
98.357	426	GW218
99.063	427	GW218
98.361	427	GW218
98.126	427	GW218
97.897	428	GW218
97.887	426	GW218
99.063	427	GW218
98.361	427	GW218
98.595	427	GW218
97.892	427	GW218
100	402	GW218
100	402	GW218
98.357	426	GW218
97.887	426	GW218
97.424	427	GW218
97.196	428	GW218
97.43	428	GW218
98.595	427	GW218
98.364	428	GW218
99.751	402	GW218
98.122	426	GW218
99.766	427	GW218
97.897	428	GW218
98.357	426	GW218
97.264	402	GW218
99.063	427	GW218
98.595	427	GW218
100	402	GW218
97.19	427	GW218
97.209	430	GW218
97.19	427	GW218
97.424	427	GW218
97.19	427	GW218
97.19	427	GW218
98.126	427	GW218
97.19	427	GW218
99.532	427	GW218
97.015	402	GW218
97.892	427	GW218
97.424	427	GW218
97.664	428	GW218
98.126	427	GW218
97.892	427	GW218
97.887	426	GW218
99.297	427	GW218
98.829	427	GW218
97.897	428	GW218
98.361	427	GW218
98.126	427	GW218
98.357	426	GW218
97.196	428	GW218
98.341	422	GW218
97.658	427	GW218
97.19	427	GW218
98.126	427	GW218
99.532	427	GW218
98.126	427	GW218
98.815	422	GW218
97.63	422	GW218
97.19	427	GW218
99.532	427	GW218
97.892	427	GW218
97.658	427	GW218
99.532	427	GW218
98.126	427	GW218
97.436	429	GW218
97.892	427	GW218
97.368	380	GW218
97.892	427	GW218
97.424	427	GW218
97.892	427	GW218
98.595	427	GW218
97.892	427	GW218
98.595	427	GW218
97.43	428	GW218
99.766	427	GW218
98.361	427	GW218
98.122	426	GW218
99.526	422	GW218
98.126	427	GW218
97.664	428	GW218
97.196	428	GW218
98.122	426	GW218
97.887	426	GW218
99.766	427	GW218
99.297	427	GW218
98.122	426	GW218
97.43	428	GW218
97.664	428	GW218
97.424	427	GW218
99.254	402	GW218
97.19	427	GW218
98.829	427	GW218
97.196	428	GW218
97.892	427	GW218
97.19	427	GW218
98	400	GW218
100	422	GW218
97.658	427	GW218
97.424	427	GW218
99.532	427	GW218
97.43	428	GW218
98.01	402	GW218
97.196	428	GW218
97.892	427	GW218
97.658	427	GW218
97.264	402	GW218
97.658	427	GW218
98.126	427	GW218
99.766	427	GW218
98.361	427	GW218
98.361	427	GW218
98.598	428	GW218
98.361	427	GW218
97.19	427	GW218
97.19	427	GW218
97.196	428	GW218
97.424	427	GW218
99.532	427	GW218
98.126	427	GW218
98.357	426	GW218
97.892	427	GW218
97.19	427	GW218
98.826	426	GW218
98.829	427	GW218
98.829	427	GW218
97.658	427	GW218
97.664	428	GW218
97.658	427	GW218
97.015	402	GW218
97.887	426	GW218
100	402	GW218
97.43	428	GW218
97.418	426	GW218
99.297	427	GW218
98.361	427	GW218
97.658	427	GW218
99.052	422	GW218
97.867	422	GW218
97.897	428	GW218
97.196	428	GW218
99.063	427	GW218
97.658	427	GW218
98.361	427	GW218
97.658	427	GW218
99.532	427	GW218
97.12	382	GW218
98.829	427	GW218
98.361	427	GW218
98.829	427	GW218
97.19	427	GW218
97.424	427	GW218
98.341	422	GW218
97.156	422	GW218
97.19	427	GW218
97.418	426	GW218
98.126	427	GW218
97.19	427	GW218
97.25	400	GW218
98.126	427	GW218
100	422	GW218
98.815	422	GW218
99.765	426	GW218
97.424	427	GW218
98.126	427	GW218
97.196	428	GW218
98.595	427	GW218
97.19	427	GW218
98.361	427	GW218
97.892	427	GW218
99.526	422	GW218
98.815	422	GW218
99.061	426	GW218
99.211	380	GW218
97.424	427	GW218
98.361	427	GW218
97.664	428	GW218
98.829	427	GW218
98.126	427	GW218
99.297	427	GW218
97.19	427	GW218
98.122	426	GW218
98.126	427	GW218
97.658	427	GW218
97.264	402	GW218
97.424	427	GW218
97.424	427	GW218
97.43	428	GW218
98.122	426	GW218
97.892	427	GW218
97.424	427	GW218
98.126	427	GW218
97.892	427	GW218
99.063	427	GW218
97.897	428	GW218
100	422	GW218
97.19	427	GW218
97.653	426	GW218
98.361	427	GW218
97.902	429	GW218
98.126	427	GW218
98.595	427	GW218
98.126	427	GW218
99.766	427	GW218
97.424	427	GW218
98.122	426	GW218
97.196	428	GW218
99.763	422	GW218
98.578	422	GW218
97.424	427	GW218
97.424	427	GW218
97.19	427	GW218
99.063	427	GW218
97.19	427	GW218
97.902	429	GW218
97.19	427	GW218
97.658	427	GW218
99.297	427	GW218
99.766	427	GW218
98.361	427	GW218
97.424	427	GW218
97.424	427	GW218
97.424	427	GW218
99.532	427	GW218
98.595	427	GW218
99.063	427	GW218
98.578	422	GW218
97.393	422	GW218
97.418	426	GW218
97.424	427	GW218
98.263	403	GW218
97.658	427	GW218
97.12	382	GW218
98.361	427	GW218
97.892	427	GW218
99.763	422	GW218
98.595	427	GW218
97.892	427	GW218
98.361	427	GW218
97.658	427	GW218
97.436	429	GW218
97.264	402	GW218
97	400	GW218
97.203	429	GW218
97.19	427	GW218
99.297	427	GW218
97.424	427	GW218
97.196	428	GW218
98.361	427	GW218
98.829	427	GW218
98.126	427	GW218
98.361	427	GW218
98.829	427	GW218
98.126	427	GW218
99.526	422	GW218
97.105	380	GW218
97.892	427	GW218
97.424	427	GW218
97.196	428	GW218
97.658	427	GW218
98.595	427	GW218
97.892	427	GW218
97.658	427	GW218
97.424	427	GW218
97.19	427	GW218
97.19	427	GW218
97.418	426	GW218
98.361	427	GW218
97.27	403	GW218
97.43	428	GW218
97.19	427	GW218
97.196	428	GW218
97.196	428	GW218
97.196	428	GW218
97.015	402	GW218
97.424	427	GW218
98.364	428	GW218
97.892	427	GW218
97.424	427	GW218
98.595	427	GW218
97.892	427	GW218
98.259	402	GW218
99.063	427	GW218
98.595	427	GW218
97.196	428	GW218
97.658	427	GW218
97.43	428	GW218
97.43	428	GW218
97.19	427	GW218
97.512	402	GW218
98.259	402	GW218
97.892	427	GW218
97.368	380	GW218
97.196	428	GW218
99.297	427	GW218
99.751	402	GW218
98.95	381	GW218
98.126	427	GW218
98.829	427	GW218
98.829	427	GW218
97.424	427	GW218
97.19	427	GW218
99.751	402	GW218
97.892	427	GW218
98.361	427	GW218
98.131	428	GW218
98.361	427	GW218
97.43	428	GW218
97.382	382	GW218
97.19	427	GW218
98.829	427	GW218
100	402	GW218
100	426	GW218
99.061	426	GW218
99.063	427	GW218
97.196	428	GW218
99.297	427	GW218
97.892	427	GW218
99.766	427	GW218
97.19	427	GW218
97.892	427	GW218
98.595	427	GW218
97.27	403	GW218
98.829	427	GW218
98.126	427	GW218
97.19	427	GW218
98.361	427	GW218
97.658	427	GW218
97.424	427	GW218
97.19	427	GW218
98.595	427	GW218
98.368	429	GW218
97.658	427	GW218
98.361	427	GW218
97.19	427	GW218
97.892	427	GW218
97.658	427	GW218
98.829	427	GW218
98.361	427	GW218
97.43	428	GW218
97.897	428	GW218
97.19	427	GW218
99.766	427	GW218
98.126	427	GW218
97.19	427	GW218
97.183	426	GW218
97	400	GW218
97.658	427	GW218
97.418	426	GW218
97.892	427	GW218
97.424	427	GW218
98.126	427	GW218
97.658	427	GW218
97.887	426	GW218
97.393	422	GW218
99.474	380	GW218
97.658	427	GW218
99.763	422	GW218
99.289	422	GW218
98.578	422	GW218
98.507	402	GW218
100	426	GW265
99.531	426	GW265
98.592	426	GW265
100	427	GW265
98.595	427	GW265
98.122	426	GW265
97.653	426	GW265
97.658	427	GW265
100	426	GW265
99.061	426	GW265
98.592	426	GW265
98.829	427	GW265
100	427	GW265
98.829	427	GW265
97.658	427	GW265
97.892	427	GW265
100	427	GW265
98.361	427	GW265
98.595	427	GW265
99.061	426	GW265
98.592	426	GW265
97.653	426	GW265
99.765	426	GW265
99.296	426	GW265
98.357	426	GW265
98.361	427	GW265
99.532	427	GW265
99.296	426	GW265
98.826	426	GW265
97.887	426	GW265
98.361	427	GW265
98.595	427	GW265
100	402	GW265
99.765	426	GW265
99.296	426	GW265
98.357	426	GW265
99.296	426	GW265
98.826	426	GW265
97.887	426	GW265
97.424	427	GW265
98.361	427	GW265
99.063	427	GW265
97.43	428	GW265
98.364	428	GW265
99.531	426	GW265
99.061	426	GW265
98.122	426	GW265
97.658	427	GW265
99.765	426	GW265
99.296	426	GW265
98.357	426	GW265
98.595	427	GW265
97.19	427	GW265
97.209	430	GW265
99.297	427	GW265
97.424	427	GW265
97.19	427	GW265
99.063	427	GW265
99.532	427	GW265
97.892	427	GW265
99.05	421	GW265
98.126	427	GW265
98.829	427	GW265
97.664	428	GW265
97.892	427	GW265
99.296	426	GW265
98.826	426	GW265
97.887	426	GW265
98.829	427	GW265
98.361	427	GW265
97.897	428	GW265
98.126	427	GW265
97.636	423	GW265
99.765	426	GW265
99.296	426	GW265
98.357	426	GW265
98.595	427	GW265
97.658	427	GW265
97.418	426	GW265
98.122	426	GW265
97.653	426	GW265
100	429	GW265
97.887	426	GW265
97.418	426	GW265
99.063	427	GW265
98.126	427	GW265
97.892	427	GW265
97.892	427	GW265
98.126	427	GW265
97.436	429	GW265
97.892	427	GW265
97.424	427	GW265
97.892	427	GW265
100	427	GW265
98.595	427	GW265
97.15	421	GW265
98.595	427	GW265
98.361	427	GW265
100	426	GW265
99.531	426	GW265
99.061	426	GW265
98.122	426	GW265
99.063	427	GW265
97.196	428	GW265
99.531	426	GW265
99.061	426	GW265
98.122	426	GW265
99.296	426	GW265
98.826	426	GW265
97.887	426	GW265
97.892	427	GW265
99.531	426	GW265
99.061	426	GW265
98.122	426	GW265
97.43	428	GW265
99.532	427	GW265
97.664	428	GW265
98.595	427	GW265
98.829	427	GW265
97.892	427	GW265
97.424	427	GW265
100	422	GW265
97.658	427	GW265
97.43	428	GW265
97.196	428	GW265
97.658	427	GW265
99.525	421	GW265
98.361	427	GW265
97.43	428	GW265
98.598	428	GW265
97.196	428	GW265
99.532	427	GW265
99.296	426	GW265
98.357	426	GW265
98.496	399	GW265
97.892	427	GW265
97.19	427	GW265
98.826	426	GW265
97.887	426	GW265
97.418	426	GW265
98.829	427	GW265
98.829	427	GW265
97.243	399	GW265
99.248	399	GW265
98.595	427	GW265
97.664	428	GW265
98.126	427	GW265
99.526	422	GW265
99.296	426	GW265
98.826	426	GW265
97.887	426	GW265
97.43	428	GW265
98.826	426	GW265
98.357	426	GW265
97.418	426	GW265
98.361	427	GW265
98.578	422	GW265
97.897	428	GW265
97.196	428	GW265
97.658	427	GW265
98.361	427	GW265
98.126	427	GW265
98.361	427	GW265
97.897	428	GW265
97.424	427	GW265
98.826	426	GW265
98.357	426	GW265
97.418	426	GW265
98.829	427	GW265
98.126	427	GW265
97	400	GW265
99.765	426	GW265
98.826	426	GW265
98.357	426	GW265
97.424	427	GW265
99.063	427	GW265
98.131	428	GW265
97.19	427	GW265
98.361	427	GW265
99.061	426	GW265
98.592	426	GW265
98.122	426	GW265
97.424	427	GW265
99.063	427	GW265
98.829	427	GW265
99.531	426	GW265
99.061	426	GW265
98.122	426	GW265
98.126	427	GW265
100	422	GW265
97.43	428	GW265
99.766	427	GW265
99.531	426	GW265
99.061	426	GW265
98.122	426	GW265
97.424	427	GW265
97.892	427	GW265
97.897	428	GW265
99.061	426	GW265
98.592	426	GW265
97.653	426	GW265
97.902	429	GW265
98.595	427	GW265
97.424	427	GW265
97.424	427	GW265
99.531	426	GW265
99.061	426	GW265
98.122	426	GW265
97.196	428	GW265
97.424	427	GW265
99.063	427	GW265
97.902	429	GW265
97.658	427	GW265
99.297	427	GW265
99.766	427	GW265
97.658	427	GW265
97.424	427	GW265
98.595	427	GW265
99.063	427	GW265
98.826	426	GW265
98.357	426	GW265
97.418	426	GW265
97.424	427	GW265
98.361	427	GW265
97.892	427	GW265
99.765	426	GW265
98.361	427	GW265
97.436	429	GW265
97.203	429	GW265
98.126	427	GW265
97.196	428	GW265
98.361	427	GW265
98.824	425	GW265
98.815	422	GW265
98.126	427	GW265
97.636	423	GW265
98.829	427	GW265
98.126	427	GW265
99.766	427	GW265
99.301	429	GW265
99.763	422	GW265
97.196	428	GW265
98.595	427	GW265
97.658	427	GW265
97.494	399	GW265
97.19	427	GW265
97.19	427	GW265
98.826	426	GW265
98.357	426	GW265
97.418	426	GW265
97.19	427	GW265
97.196	428	GW265
97.196	428	GW265
97.424	427	GW265
98.364	428	GW265
97.424	427	GW265
97.892	427	GW265
98.595	427	GW265
99.534	429	GW265
97.196	428	GW265
97.43	428	GW265
98.829	427	GW265
97.43	428	GW265
98.361	427	GW265
97.892	427	GW265
98.126	427	GW265
97.897	428	GW265
97.424	427	GW265
97.424	427	GW265
97.892	427	GW265
98.361	427	GW265
98.815	422	GW265
97.43	428	GW265
98.815	422	GW265
98.829	427	GW265
99.061	426	GW265
99.061	426	GW265
99.063	427	GW265
97.196	428	GW265
97.892	427	GW265
97.424	427	GW265
97.892	427	GW265
98.595	427	GW265
98.829	427	GW265
98.126	427	GW265
97.892	427	GW265
97.196	428	GW265
98.368	429	GW265
99.052	422	GW265
97.636	423	GW265
97.658	427	GW265
98.829	427	GW265
97.4	423	GW265
97.43	428	GW265
97.19	427	GW265
97.424	427	GW265
97.658	427	GW265
97.163	423	GW265
97.658	427	GW265
97.418	426	GW265
97.418	426	GW265
98.126	427	GW265
97.43	428	GW265
98.812	421	GW265
97.424	427	GW265
97.243	399	GW265
97.658	427	GW265
100	426	GW972
98.592	426	GW972
98.592	426	GW972
100	427	GW972
100	427	GW972
99.533	428	GW972
97.907	430	GW972
99.302	430	GW972
98.595	427	GW972
98.595	427	GW972
98.131	428	GW972
98.122	426	GW972
100	427	GW972
97.897	428	GW972
100	426	GW972
100	426	GW972
98.592	426	GW972
97.424	427	GW972
99.07	430	GW972
98.829	427	GW972
98.829	427	GW972
98.364	428	GW972
100	427	GW972
100	427	GW972
98.829	427	GW972
98.829	427	GW972
98.364	428	GW972
97.674	430	GW972
98.126	427	GW972
99.766	427	GW972
97.664	428	GW972
100	427	GW972
98.829	427	GW972
98.595	427	GW972
99.061	426	GW972
97.653	426	GW972
97.653	426	GW972
99.765	426	GW972
98.357	426	GW972
98.357	426	GW972
98.372	430	GW972
98.361	427	GW972
98.361	427	GW972
97.897	428	GW972
100	427	GW972
97.897	428	GW972
100	422	GW972
100	422	GW972
99.296	426	GW972
97.887	426	GW972
97.887	426	GW972
98.372	430	GW972
98.361	427	GW972
98.361	427	GW972
97.897	428	GW972
97.512	402	GW972
98.595	427	GW972
98.595	427	GW972
98.131	428	GW972
97.209	430	GW972
99.765	426	GW972
98.357	426	GW972
98.357	426	GW972
99.296	426	GW972
97.887	426	GW972
97.887	426	GW972
99.763	422	GW972
99.763	422	GW972
97.424	427	GW972
97.424	427	GW972
100	402	GW972
100	402	GW972
98.829	427	GW972
99.766	427	GW972
97.43	428	GW972
97.43	428	GW972
98.364	428	GW972
98.364	428	GW972
97.907	430	GW972
97.897	428	GW972
100	402	GW972
99.531	426	GW972
98.122	426	GW972
98.122	426	GW972
98.126	427	GW972
97.216	431	GW972
98.829	427	GW972
99.765	426	GW972
98.357	426	GW972
98.357	426	GW972
98.829	427	GW972
98.595	427	GW972
98.595	427	GW972
98.372	430	GW972
98.131	428	GW972
97.19	427	GW972
97.19	427	GW972
97.015	402	GW972
99.766	427	GW972
97.209	430	GW972
97.209	430	GW972
97.424	427	GW972
97.424	427	GW972
97.19	427	GW972
97.19	427	GW972
99.063	427	GW972
99.532	427	GW972
99.532	427	GW972
97.892	427	GW972
97.892	427	GW972
97.19	427	GW972
99.766	427	GW972
98.595	427	GW972
97.512	402	GW972
97.664	428	GW972
97.664	428	GW972
97.196	428	GW972
97.892	427	GW972
97.892	427	GW972
97.664	428	GW972
97.442	430	GW972
99.296	426	GW972
97.887	426	GW972
97.887	426	GW972
98.829	427	GW972
98.829	427	GW972
98.605	430	GW972
98.364	428	GW972
97.897	428	GW972
97.897	428	GW972
98.126	427	GW972
98.126	427	GW972
97.897	428	GW972
97.674	430	GW972
98.01	402	GW972
99.765	426	GW972
98.357	426	GW972
98.357	426	GW972
98.595	427	GW972
97.512	402	GW972
98.578	422	GW972
98.341	422	GW972
98.104	422	GW972
97.658	427	GW972
97.658	427	GW972
97.203	429	GW972
97.43	428	GW972
97.418	426	GW972
98.122	426	GW972
100	422	GW972
99.763	422	GW972
97.393	422	GW972
98.832	428	GW972
[truncated: 538 more rows]

## Sheet: unique_ASV
GOWN_114	GOWN_144	GOWN_218	GOWN_265	GOWN_972
1	1	2	2	2
2	2	3	3	3
3	3	4	4	4
4	4	8	7	7
5	5	9	8	8
7	7	10	9	9
8	8	11	10	10
9	9	14	11	11
10	10	17	14	14
12	13	18	17	17
13	14	24	18	18
14	17	28	27	21
17	18	29	28	28
18	21	33	29	29
22	28	38	33	33
28	29	39	38	38
29	30	44	39	39
31	32	47	44	44
33	33	49	47	45
34	38	59	49	47
35	39	60	59	49
37	44	62	62	53
38	46	65	65	59
39	47	69	69	65
44	48	81	81	69
45	49	98	98	78
47	53	108	99	81
48	59	109	108	89
49	64	111	109	98
53	65	114	114	105
59	67	116	116	108
62	69	118	129	109
65	75	129	139	112
69	79	135	153	114
73	81	139	161	116
75	88	151	179	118
78	92	153	180	120
80	96	161	183	129
87	98	179	184	138
88	104	180	190	139
92	105	183	193	153
93	108	184	194	155
96	109	185	203	157
98	112	190	208	161
109	114	191	212	180
110	116	193	214	183
112	120	203	216	184
114	122	212	221	190
116	129	214	225	193
117	132	216	227	199
118	138	221	228	203
122	139	227	234	205
129	144	228	240	212
132	150	240	253	214
139	151	266	275	216
150	155	267	293	221
155	157	275	296	227
156	160	290	309	228
160	162	323	313	232
161	183	329	320	240
162	184	334	323	253
184	185	335	335	259
189	189	337	337	262
203	191	343	343	275
205	193	345	345	290
214	199	354	354	293
216	202	359	365	296
218	203	365	370	299
221	210	370	374	312
228	212	377	377	313
232	214	388	387	320
240	215	399	388	323
241	216	405	399	335
259	221	407	404	337
262	223	408	405	342
263	224	411	408	343
267	227	413	411	345
268	228	415	413	354
269	232	418	415	365
275	240	419	418	370
290	247	423	423	377
291	250	429	429	379
293	259	440	433	388
295	262	444	440	399
296	266	455	455	400
299	269	456	456	405
313	273	458	462	408
323	275	462	477	411
333	284	469	494	413
335	290	471	500	415
343	293	477	510	418
344	296	500	529	423
346	299	510	540	426
350	305	514	566	429
356	306	529	582	440
359	307	540	584	444
365	310	545	588	455
366	312	556	596	456
367	313	562	610	462
370	317	582	647	475
377	323	584	654	477
382	326	588	666	500
385	333	595	683	510
386	335	596	688	529
388	337	602	700	540
389	343	610	706	562
399	345	647	710	582
400	354	666	714	584
401	365	683	716	588
405	370	688	723	596
407	373	700	752	610
408	377	706	768	636
409	384	716	772	647
413	388	723	830	666
415	399	752	832	683
418	400	761	839	684
423	401	772	873	688
426	405	816	879	700
428	408	830	880	706
444	409	832	888	718
449	411	839	903	723
453	413	872	910	752
455	415	877	920	765
462	417	879	936	766
465	418	880	962	772
466	421	888	996	776
475	423	903	1027	816
477	426	910	1053	830
482	429	917	1071	832
484	440	920	1084	839
486	455	936	1093	853
495	457	943	1094	879
500	458	962	1108	880
509	462	971	1109	888
517	469	984	1114	903
524	474	996	1139	910
535	475	1007	1187	917
540	477	1027	1196	919
543	500	1033	1203	920
552	510	1053	1211	936
561	514	1056	1217	962
562	516	1084	1232	975
573	528	1093	1296	976
582	529	1094	1298	996
584	535	1108	1302	1007
588	540	1109	1323	1009
593	545	1114	1329	1053
610	559	1138	1364	1069
613	562	1139	1397	1084
636	563	1170	1403	1088
646	582	1187	1432	1093
647	584	1196	1433	1094
652	588	1203	1434	1108
659	596	1207	1448	1109
664	610	1210	1451	1114
676	616	1211	1459	1125
684	620	1217	1469	1127
688	636	1239	1484	1139
718	637	1265	1546	1142
750	647	1282	1558	1186
752	652	1296	1575	1187
754	666	1302	1593	1196
765	676	1323	1594	1203
766	682	1329	1616	1211
772	683	1350	1627	1217
776	684	1364	1639	1228
809	688	1371	1668	1275
816	700	1384	1693	1296
820	706	1397	1732	1302
832	723	1403	1777	1323
839	752	1419	1785	1329
850	761	1432	1786	1364
852	766	1433	1824	1397
853	772	1434	1829	1403
864	778	1448	1970	1419
868	782	1451	1976	1432
876	808	1454	1993	1433
888	809	1459	2013	1434
903	826	1467	2034	1448
910	830	1469	2036	1451
912	832	1484	2041	1459
919	839	1546	2073	1467
920	849	1558	2092	1469
936	850	1575	2225	1484
940	853	1577	2226	1501
943	866	1593	2290	1529
954	868	1594	2383	1546
972	870	1616	2396	1558
983	879	1627	2430	1575
996	880	1637	2444	1594
1007	884	1639	2455	1616
1066	888	1668	2464	1627
1084	903	1674	2669	1639
1088	909	1683	2724	1668
1094	910	1686	2750	1693
1107	917	1693	2760	1732
1108	919	1712	2849	1758
1114	920	1732	2874	1780
1139	924	1785	2885	1785
1150	936	1786	2940	1786
1168	962	1793	2965	1824
1174	975	1824	2973	1829
1182	976	1829	3023	1846
1186	984	1872	3061	1970
1187	988	1885	3076	1976
1196	995	1970	3138	2019
1203	996	1976	3203	2034
1211	1004	2034	3240	2041
1215	1009	2041	3290	2057
1217	1023	2073	3357	2073
1228	1033	2127	3453	2086
1258	1042	2241	3497	2110
1275	1047	2270	3508	2290
1289	1053	2290	3514	2302
1302	1069	2357	3571	2341
1323	1084	2383	3751	2364
1329	1088	2396	3753	2383
1335	1093	2444	3805	2393
1368	1094	2455	3809	2396
1371	1100	2464	3816	2444
1393	1108	2557	3822	2455
1394	1109	2599	3857	2464
1396	1114	2669	3905	2489
1397	1139	2724	4180	2501
1403	1142	2750	4194	2502
1419	1144	2755	4295	2549
1425	1149	2760	4326	2669
1432	1152	2849	4338	2724
1433	1153	2874	4694	2750
1448	1186	2885	4888	2760
1467	1187	2931	4938	2796
1484	1188	2940	4959	2801
1501	1196	2973	5057	2819
1506	1203	3023	5064	2849
1575	1205	3076	5087	2874
1616	1211	3077	5355	2885
1639	1217	3120	5483	2940
1644	1228	3138	5485	2973
1668	1239	3142	5824	2997
1686	1258	3188	5905	3023
1693	1276	3203	5911	3025
1700	1282	3234	5935	3056
1709	1296	3235	5961	3076
1712	1302	3240	6337	3081
1715	1306	3290	6391	3113
1732	1323	3357	6555	3114
1758	1329	3453	7096	3138
1759	1330	3486		3203
1779	1364	3497		3234
1785	1383	3508		3240
1789	1384	3570		3290
1829	1397	3571		3357
1846	1403	3708		3450
1896	1429	3729		3497
1923	1432	3753		3499
1930	1433	3803		3508
1959	1434	3804		3560
1988	1448	3805		3571
2019	1451	3809		3632
2028	1459	3816		3695
2034	1467	3822		3720
2039	1470	3857		3753
2041	1484	3861		3770
2073	1501	3905		3805
2086	1506	4180		3809
2100	1541	4183		3816
2114	1546	4295		3822
2127	1558	4298		3851
2136	1561	4326		3857
2241	1575	4436		3905
2242	1577	4451		3935
2243	1594	4694		3974
2310	1616	4806		4008
2315	1631	4812		4041
2341	1634	4945		4048
2350	1639	4959		4180
2364	1640	5057		4195
2383	1650	5058		4211
2393	1666	5087		4224
2396	1668	5115		4255
2416	1675	5355		4295
2419	1686	5483		4323
2428	1688	5485		4377
2444	1693	5604		4430
2455	1707	5734		4451
2464	1710	5736		4482
2489	1732	5905		4521
2534	1743	5911		4623
2549	1758	6391		4694
2561	1780	6507		4928
2567	1785	6833		4959
2571	1786	6991		5057
2584	1789	7002		5087
2589	1792	7028		5115
2664	1793	7096		5157
2703	1799	7567		5326
2725	1829	7692		5355
2733	1846	7764		5483
2775	1849			5905
2796	1870			5911
2801	1878			6075
2803	1882			6294
2819	1927			6391
2849	1964			6577
2876	1970			6601
2885	1976			6603
2906	2010			6942
2940	2019			7096
2946	2020			7470
2984	2034
3018	2041
3021	2044
3025	2048
3056	2071
3058	2073
3113	2074
3114	2086
3138	2100
3169	2110
3177	2113
3203	2192
3213	2205
3234	2238
3290	2241
3301	2302
3356	2341
3357	2342
3382	2344
3421	2345
3508	2349
3546	2356
3560	2364
3602	2383
3720	2388
3770	2393
3794	2396
3805	2418
3822	2423
3851	2464
3857	2501
3866	2502
3900	2549
3963	2653
3973	2662
3974	2664
3996	2669
4008	2686
4195	2724
4211	2745
4224	2750
4255	2753
4295	2760
4354	2814
4430	2819
4448	2827
4451	2828
4482	2836
4617	2843
4620	2849
4623	2852
4694	2874
4740	2875
4906	2885
4959	2887
5115	2890
5127	2940
5256	2948
5326	2973
5428	2977
5479	2990
5483	2997
5571	3017
5651	3021
5765	3023
5927	3053
6216	3056
6294	3057
6305	3076
6391	3077
6472	3088
6528	3091
6576	3095
6593	3103
6603	3113
6639	3114
6743	3120
7567	3136
	3138
	3140
	3203
	3216
	3240
	3251
	3259
	3290
	3334
	3335
	3337
	3338
	3357
	3362
	3450
	3456
	3486
	3497
	3499
	3508
	3560
	3570
	3601
	3606
	3632
	3708
	3720
	3736
	3770
	3803
	3805
	3816
	3821
	3822
	3851
	3857
	3890
	3905
	3907
	3920
	3935
	3996
	4008
	4028
	4075
	4113
	4132
	4177
	4180
	4195
	4211
	4224
	4273
	4295
	4356
	4369
	4418
	4430
	4436
	4469
	4482
	4520
	4538
	4601
	4609
	4623
	4644
	4694
	4713
	4715
	4959
	4973
	5055
	5057
	5087
	5124
	5161
	5205
	5281
	5355
	5453
	5483
	5523
	5552
	5594
	5679
	5684
	5735
	5736
	5768
	5780
	5936
	5994
	6067
	6075
	6094
	6097
	6296
	6298
	6387
	6391
	6507
	6603
	6625
	7157
	7191
	7206
	7212
	7229
	7242
	7343
	7345
	7417
	7731
	7736
	7741
	7772

## Sheet: unique_rec16S
GOWN_114	GOWN_144	GOWN_218	GOWN_265	GOWN_972
C10.PFspades_7	C13.PFspades_8	C9.PFemirge_5	C17.PFspades_1	C3.PFspades_1
C10.PFemirge_205	C13.PFspades_3	C9.PFemirge_3	C17.PFspades_2	C3.PFspades_14
C10.PFemirge_1	C13.PFemirge_185	C9.PFspades_609	C17.PFemirge_1	C3.PFspades_355
C10.PFspades_2	C13.PFemirge_108	C9.PFspades_3	C17.PFemirge_137	C3.PFspades_18
C10.PFspades_570	C13.PFemirge_281	C9.PFemirge_319	C17.PFemirge_267	C3.PFemirge_157
C10.PFemirge_48	C13.PFspades_10	C9.PFemirge_92	C17.PFspades_3	C3.PFemirge_9
C10.PFemirge_42	C13.PFspades_1	C9.PFspades_4	C17.PFspades_7	C3.PFspades_116
C10.PFspades_3	C13.PFspades_38	C9.PFspades_6	C17.PFspades_9	C3.PFspades_35
C10.PFspades_5777	C13.PFspades_11	C9.PFemirge_233	C17.PFspades_4	C3.PFspades_126
C10.PFemirge_273	C13.PFemirge_587	C9.PFemirge_286	C17.PFemirge_171	C3.PFspades_3
C10.PFspades_15	C13.PFspades_4	C9.PFspades_13	C17.PFspades_15	C3.PFspades_7
C10.PFemirge_142	C13.PFspades_2	C9.PFspades_7	C17.PFspades_5	C3.PFspades_4
C10.PFspades_14	C13.PFspades_44	C9.PFemirge_35	C17.PFspades_17	C3.PFspades_6
C10.PFspades_5	C13.PFspades_5	C9.PFspades_17	C17.PFspades_10	C3.PFemirge_105
C10.PFspades_9	C13.PFspades_20	C9.PFemirge_43		C3.PFspades_13
C10.PFspades_5707	C13.PFemirge_333	C9.PFspades_1		C3.PFemirge_173
C10.PFemirge_108	C13.PFspades_16	C9.PFspades_614		C3.PFspades_2
C10.PFemirge_135	C13.PFemirge_18			C3.PFspades_11
C10.PFemirge_103	C13.PFemirge_456			C3.PFspades_8
C10.PFspades_13	C13.PFemirge_345			C3.PFspades_15
C10.PFspades_8	C13.PFspades_21
C10.PFspades_4	C13.PFspades_6
C10.PFspades_12	C13.PFspades_17
C10.PFspades_18	C13.PFspades_30
C10.PFemirge_267	C13.PFspades_18
C10.PFspades_17	C13.PFspades_19
C10.PFspades_16	C13.PFspades_13
C10.PFspades_6	C13.PFemirge_161
C10.PFemirge_154	C13.PFspades_28
	C13.PFemirge_605
	C13.PFspades_32
	C13.PFspades_29
	C13.PFspades_35
	C13.PFemirge_184
	C13.PFspades_7
	C13.PFemirge_112
	C13.PFspades_15
	C13.PFemirge_19
	C13.PFspades_14
	C13.PFspades_182
	C13.PFspades_9
	C13.PFspades_26
	C13.PFspades_31
	C13.PFspades_105
	C13.PFspades_25
