# Supplementary material for: Hydrogen and dark oxygen drive microbial productivity in diverse groundwater ecosystems
Source: Nat Commun. 2023 Jun 13;14:3194. doi: 10.1038/s41467-023-38523-4 (PMC10264387; doi:10.1038/s41467-023-38523-4)
Supplement: Supplementary file 17 — Supplementary Dataset 14 [file 41467_2023_38523_MOESM17_ESM.zip › Raw_Data/Fig5d_Bacteria_RDA_output.txt]

Anova
Permutation test for rda under reduced model
Permutation: free
Number of permutations: 999

Model: rda(formula = Y ~ Fluoride + CO2 + Methane + Calcium + d13CDIC + Hardness + Magnesium + pH + Sodium + Sulfate + WellDepth + O2, na.action = na.omit)
         Df Variance      F Pr(>F)    
Model    12  0.17536 1.7374  0.001 ***
Residual 84  0.70653                  
---
Signif. codes:  0 ‘***’ 0.001 ‘**’ 0.01 ‘*’ 0.05 ‘.’ 0.1 ‘ ’ 1
M.ASV.rda

Call: rda(formula = Y ~ Fluoride + CO2 + Methane + Calcium + d13CDIC + Hardness + Magnesium + pH + Sodium + Sulfate + WellDepth +
O2, data = E, na.action = na.omit)

              Inertia Proportion Rank
Total          0.8819     1.0000     
Constrained    0.1754     0.1988   12
Unconstrained  0.7065     0.8012   84
Inertia is variance 
13 observations deleted due to missingness 

Eigenvalues for constrained axes:
   RDA1    RDA2    RDA3    RDA4    RDA5    RDA6    RDA7    RDA8    RDA9   RDA10   RDA11   RDA12 
0.04154 0.02911 0.01672 0.01372 0.01205 0.01043 0.01010 0.00946 0.00857 0.00840 0.00798 0.00729 

Eigenvalues for unconstrained axes:
    PC1     PC2     PC3     PC4     PC5     PC6     PC7     PC8 
0.04760 0.03287 0.02761 0.02748 0.02490 0.02318 0.02101 0.01885 
(Showing 8 of 84 unconstrained eigenvalues)


M.anova

Permutation test for rda under reduced model
Permutation: free
Number of permutations: 999

Model: rda(formula = Y ~ Fluoride + CO2 + Methane + Calcium + d13CDIC + Hardness + Magnesium + pH + Sodium + Sulfate + WellDepth + O2, na.action = na.omit)
         Df Variance      F Pr(>F)    
Model    12  0.17536 1.7374  0.001 ***
Residual 84  0.70653                  
---
Signif. codes:  0 ‘***’ 0.001 ‘**’ 0.01 ‘*’ 0.05 ‘.’ 0.1 ‘ ’ 1


Fluoride
Permutation test for rda under reduced model
Permutation: free
Number of permutations: 999

Model: rda(formula = Y ~ Fluoride + Condition(O2) + Condition(CO2) + Condition(Methane) + Condition(Calcium) + Condition(d13CDIC) + Condition(Hardness) + Condition(Magnesium) + Condition(pH) + Condition(Sodium) + Condition(Sulfate) + Condition(WellDepth), na.action = na.omit, step = 1000)
         Df Variance      F Pr(>F)  
Model     1  0.01101 1.3096  0.051 .
Residual 84  0.70653                
---
Signif. codes:  0 ‘***’ 0.001 ‘**’ 0.01 ‘*’ 0.05 ‘.’ 0.1 ‘ ’ 1


CO2
Permutation test for rda under reduced model
Permutation: free
Number of permutations: 999

Model: rda(formula = Y ~ CO2 + Condition(O2) + Condition(Fluoride) + Condition(Methane) + Condition(Calcium) + Condition(d13CDIC) + Condition(Hardness) + Condition(Magnesium) + Condition(pH) + Condition(Sodium) + Condition(Sulfate) + Condition(WellDepth), na.action = na.omit, step = 1000)
         Df Variance      F Pr(>F)
Model     1  0.01012 1.2034  0.117
Residual 84  0.70653              


Methane
Permutation test for rda under reduced model
Permutation: free
Number of permutations: 999

Model: rda(formula = Y ~ Methane + Condition(O2) + Condition(CO2) + Condition(Fluoride) + Condition(Calcium) + Condition(d13CDIC) + Condition(Hardness) + Condition(Magnesium) + Condition(pH) + Condition(Sodium) + Condition(Sulfate) + Condition(WellDepth), na.action = na.omit, step = 1000)
         Df Variance      F Pr(>F)    
Model     1  0.01832 2.1786  0.001 ***
Residual 84  0.70653                  
---
Signif. codes:  0 ‘***’ 0.001 ‘**’ 0.01 ‘*’ 0.05 ‘.’ 0.1 ‘ ’ 1


Calcium
Permutation test for rda under reduced model
Permutation: free
Number of permutations: 999

Model: rda(formula = Y ~ Calcium + Condition(O2) + Condition(CO2) + Condition(Methane) + Condition(Fluoride) + Condition(d13CDIC) + Condition(Hardness) + Condition(Magnesium) + Condition(pH) + Condition(Sodium) + Condition(Sulfate) + Condition(WellDepth), na.action = na.omit, step = 1000)
         Df Variance      F Pr(>F)  
Model     1  0.01149 1.3665   0.02 *
Residual 84  0.70653                
---
Signif. codes:  0 ‘***’ 0.001 ‘**’ 0.01 ‘*’ 0.05 ‘.’ 0.1 ‘ ’ 1


d13CDIC
Permutation test for rda under reduced model
Permutation: free
Number of permutations: 999

Model: rda(formula = Y ~ d13CDIC + Condition(O2) + Condition(CO2) + Condition(Methane) + Condition(Calcium) + Condition(Fluoride) + Condition(Hardness) + Condition(Magnesium) + Condition(pH) + Condition(Sodium) + Condition(Sulfate) + Condition(WellDepth), na.action = na.omit, step = 1000)
         Df Variance      F Pr(>F)
Model     1  0.00865 1.0279  0.388
Residual 84  0.70653              


Hardness
Permutation test for rda under reduced model
Permutation: free
Number of permutations: 999

Model: rda(formula = Y ~ Hardness + Condition(O2) + Condition(CO2) + Condition(Methane) + Condition(Calcium) + Condition(d13CDIC) + Condition(Fluoride) + Condition(Magnesium) + Condition(pH) + Condition(Sodium) + Condition(Sulfate) + Condition(WellDepth), na.action = na.omit, step = 1000)
         Df Variance      F Pr(>F)  
Model     1  0.01150 1.3667  0.023 *
Residual 84  0.70653                
---
Signif. codes:  0 ‘***’ 0.001 ‘**’ 0.01 ‘*’ 0.05 ‘.’ 0.1 ‘ ’ 1


Magnesium
Permutation test for rda under reduced model
Permutation: free
Number of permutations: 999

Model: rda(formula = Y ~ Magnesium + Condition(O2) + Condition(CO2) + Condition(Methane) + Condition(Calcium) + Condition(d13CDIC) + Condition(Hardness) + Condition(Fluoride) + Condition(pH) + Condition(Sodium) + Condition(Sulfate) + Condition(WellDepth), na.action = na.omit, step = 1000)
         Df Variance      F Pr(>F)  
Model     1  0.01149 1.3666  0.023 *
Residual 84  0.70653                
---
Signif. codes:  0 ‘***’ 0.001 ‘**’ 0.01 ‘*’ 0.05 ‘.’ 0.1 ‘ ’ 1


pH
Permutation test for rda under reduced model
Permutation: free
Number of permutations: 999

Model: rda(formula = Y ~ pH + Condition(O2) + Condition(CO2) + Condition(Methane) + Condition(Calcium) + Condition(d13CDIC) + Condition(Hardness) + Condition(Magnesium) + Condition(Fluoride) + Condition(Sodium) + Condition(Sulfate) + Condition(WellDepth), na.action = na.omit, step = 1000)
         Df Variance      F Pr(>F)
Model     1  0.00944 1.1218  0.187
Residual 84  0.70653              


Sodium
Permutation test for rda under reduced model
Permutation: free
Number of permutations: 999

Model: rda(formula = Y ~ Sodium + Condition(O2) + Condition(CO2) + Condition(Methane) + Condition(Calcium) + Condition(d13CDIC) + Condition(Hardness) + Condition(Magnesium) + Condition(pH) + Condition(Fluoride) + Condition(Sulfate) + Condition(WellDepth), na.action = na.omit, step = 1000)
         Df Variance      F Pr(>F)  
Model     1  0.01075 1.2787  0.054 .
Residual 84  0.70653                
---
Signif. codes:  0 ‘***’ 0.001 ‘**’ 0.01 ‘*’ 0.05 ‘.’ 0.1 ‘ ’ 1


Sulfate
Permutation test for rda under reduced model
Permutation: free
Number of permutations: 999

Model: rda(formula = Y ~ Sulfate + Condition(O2) + Condition(CO2) + Condition(Methane) + Condition(Calcium) + Condition(d13CDIC) + Condition(Hardness) + Condition(Magnesium) + Condition(pH) + Condition(Sodium) + Condition(Fluoride) + Condition(WellDepth), na.action = na.omit, step = 1000)
         Df Variance      F Pr(>F)
Model     1  0.00977 1.1615  0.173
Residual 84  0.70653              


WellDepth
Permutation test for rda under reduced model
Permutation: free
Number of permutations: 999

Model: rda(formula = Y ~ WellDepth + Condition(O2) + Condition(CO2) + Condition(Methane) + Condition(Calcium) + Condition(d13CDIC) + Condition(Hardness) + Condition(Magnesium) + Condition(pH) + Condition(Sodium) + Condition(Sulfate) + Condition(Fluoride), na.action = na.omit, step = 1000)
         Df Variance      F Pr(>F)   
Model     1  0.01237 1.4703  0.008 **
Residual 84  0.70653                 
---
Signif. codes:  0 ‘***’ 0.001 ‘**’ 0.01 ‘*’ 0.05 ‘.’ 0.1 ‘ ’ 1


O2
Permutation test for rda under reduced model
Permutation: free
Number of permutations: 999

Model: rda(formula = Y ~ O2 + Condition(WellDepth) + Condition(CO2) + Condition(Methane) + Condition(Calcium) + Condition(d13CDIC) + Condition(Hardness) + Condition(Magnesium) + Condition(pH) + Condition(Sodium) + Condition(Sulfate) + Condition(Fluoride), na.action = na.omit, step = 1000)
         Df Variance      F Pr(>F)  
Model     1  0.01047 1.2444  0.079 .
Residual 84  0.70653                
---
Signif. codes:  0 ‘***’ 0.001 ‘**’ 0.01 ‘*’ 0.05 ‘.’ 0.1 ‘ ’ 1
