# Supplementary material for: Hydrogen and dark oxygen drive microbial productivity in diverse groundwater ecosystems
Source: Nat Commun. 2023 Jun 13;14:3194. doi: 10.1038/s41467-023-38523-4 (PMC10264387; doi:10.1038/s41467-023-38523-4)
Supplement: Supplementary file 17 — Supplementary Dataset 14 [file 41467_2023_38523_MOESM17_ESM.zip › Raw_Data/README_Figure raw data.txt]

Raw data for figures in Ruff et al. 

Figure 1a raw data is available in Supplementary Data 1: the Latitude, Longitude, cell abundance

Figure 1b raw data is available in Supplementary Data 1 and Supplementary Table 1: aquifer properties and geology

Figure 2a raw data is available in Supplementary Data 1: Ion concentrations

Figure 2b raw data is available in Supplementary Data 1: Age dating, and raw data folder

Figure 3a-d raw data is available in Supplementary Data 1: isotope geochemistry, and raw data folder

Figure 4 raw data is available in Supplementary Data 2

Figure 5a,b raw data is available in Supplementary Data 12 and 13

Figure 5c,d raw data is available in Supplementary Data 3 and 4

Figure 5e,f raw data is available in Supplementary Data 1, 3 and 4, analysis details are in raw data folder

Figure 6a raw data is available in Supplementary Data 3

Figure 6b,c raw data is available in Supplementary Data 4

Figure 7 raw data is available in Supplementary Data 5

Figure 8 raw data is available in Supplementary Data 1: field dissolved oxygen and Supplementary Data 4: (reative) sequence abundances

Figure 9a raw data is available in Supplementary Data 1: field dissolved oxygen vs well depth

Figure 9a raw data is available in raw data folder

Figure 10a,c raw data is available in Supplementary Data 3 and 4

Figure 10b raw data is available in Supplementary Data 5

Supplementary Figure 1 raw data is available in Supplementary Data 1: isotope geochemistry, and raw data folder

Supplementary Figure 2 raw data is available in Supplementary Data 1: cell abundance, depth, well number, geological formation

Supplementary Figure 3 micrographs are available in PANGAEA under Acc-No 952473 (https://doi.pangaea.de/10.1594/PANGAEA.952473), a high resolution .tif of the the figure is available in the raw data folder

Supplementary Figure 4, 5 raw data is available in Supplementary Data 3 and 4

Supplementary Figure 6 raw data is available in Supplementary Data 1: methane, sulfate concentrations,  Supplementary Data 3: bacterial ASV abundances

Supplementary Figure 7-10 raw data is available in Supplementary Data 3 and 4

Supplementary Figure 11 raw data is available in Supplementary Data 1: storage time,  Supplementary Data 3, 4: microbial ASV abundances

Supplementary Figure 12 raw data is available in raw data folder

Supplementary Figure 13 raw data is available in raw data folder and was based on Supplementary Data 7

Supplementary Figure 14 raw data is available in Supplementary Data 3 and 4

Supplementary Figure 15 raw data is available in raw data folder
