# Supplementary material for: Hydrogen and dark oxygen drive microbial productivity in diverse groundwater ecosystems
Source: Nat Commun. 2023 Jun 13;14:3194. doi: 10.1038/s41467-023-38523-4 (PMC10264387; doi:10.1038/s41467-023-38523-4)
Supplement: Supplementary file 17 — Supplementary Dataset 14 [file 41467_2023_38523_MOESM17_ESM.zip › Raw_Data/VisuaR_packages_Version_Information.txt]

Loading required package: stringr
Loading required package: plotrix

Attaching package: plotrix

The following object is masked from package:scales:

    rescale

Loading required package: reshape2
Loading required package: ggsignif
Loading required package: EnvStats

Attaching package: EnvStats

The following object is masked from package:vegan:

    calibrate

The following objects are masked from package:stats:

    predict, predict.lm

The following object is masked from package:base:

    print.default

Loading required package: ape

Attaching package: ape

The following object is masked from package:ggpubr:

    rotate

Loading required package: UpSetR

Attaching package: UpSetR

The following object is masked from package:lattice:

    histogram

Loading required package: venn
Loading required package: indicspecies
Loading required package: openxlsx
Loading required package: RColorBrewer
Loading required package: tibble
R version 4.1.0 (2021-05-18)
Platform: x86_64-w64-mingw32/x64 (64-bit)
Running under: Windows 10 x64 (build 19044)

Matrix products: default

locale:
[1] LC_COLLATE=English_United States.1252  LC_CTYPE=English_United States.1252    LC_MONETARY=English_United States.1252
[4] LC_NUMERIC=C                           LC_TIME=English_United States.1252    

attached base packages:
[1] stats     graphics  grDevices utils     datasets  methods   base     

other attached packages:
 [1] tibble_3.1.2       RColorBrewer_1.1-2 openxlsx_4.2.4     indicspecies_1.7.9 venn_1.10          UpSetR_1.4.0      
 [7] ape_5.5            EnvStats_2.4.0     ggsignif_0.6.2     reshape2_1.4.4     plotrix_3.8-1      stringr_1.4.0     
[13] ggpubr_0.4.0       ggplot2_3.3.5      plyr_1.8.6         vegan_2.5-7        lattice_0.20-44    permute_0.9-5     
[19] cowplot_1.1.1      scales_1.1.1      

loaded via a namespace (and not attached):
 [1] tidyselect_1.1.1 purrr_0.3.4      splines_4.1.0    carData_3.0-5    colorspace_2.0-2 vctrs_0.3.8      generics_0.1.0  
 [8] mgcv_1.8-36      utf8_1.2.1       rlang_0.4.11     pillar_1.6.1     glue_1.4.2       withr_2.4.2      DBI_1.1.1       
[15] lifecycle_1.0.0  munsell_0.5.0    gtable_0.3.0     zip_2.2.0        labeling_0.4.2   parallel_4.1.0   fansi_0.5.0     
[22] broom_0.8.0      Rcpp_1.0.6       admisc_0.16      polynom_1.4-0    backports_1.2.1  abind_1.4-5      farver_2.1.0    
[29] gridExtra_2.3    digest_0.6.27    stringi_1.6.2    rstatix_0.7.0    dplyr_1.0.7      grid_4.1.0       tools_4.1.0     
[36] magrittr_2.0.1   cluster_2.1.2    crayon_1.5.1     tidyr_1.1.3      car_3.0-13       pkgconfig_2.0.3  MASS_7.3-54     
[43] ellipsis_0.3.2   Matrix_1.3-4     assertthat_0.2.1 R6_2.5.0         nlme_3.1-152     compiler_4.1.0  
