# Supplementary material for: Hydrogen and dark oxygen drive microbial productivity in diverse groundwater ecosystems
Source: Nat Commun. 2023 Jun 13;14:3194. doi: 10.1038/s41467-023-38523-4 (PMC10264387; doi:10.1038/s41467-023-38523-4)
Supplement: Supplementary file 17 — Supplementary Dataset 14 [file 41467_2023_38523_MOESM17_ESM.zip › Raw_Data/Supplemenary_Fig15_nod_nor_clustalo_alignment.txt]

CLUSTAL O(1.2.4) multiple sequence alignment
C13|30066 --------------MEKTNFISYLLNPKNWWLPLLVIFIISIAGVTMIGIHTYTEAPPIP	46
ANF28199.1 ------------------------------------------------------------	0
APP93282.1 MSPHSGG--LV--TKSHKTFGQMLLVKKYWWLHAAIVTGISVIGLVALGVWTYTSAPPLT	56
ANF28196.1 ------------------------------------------------------------	0
APP93283.1 MSPNPSGSGTVSKGKQERTFAQALLIKKYWWLHALIVTAISTIGLIALGVWTYSGVPPLV	60
AGI26817.1 ------------------------------------------------------------	0
GEK68812.1 ------------------------------------------------------------	0
SDI45160.1 ------------------------------------------------------------	0
AAA68971.1 ------------------------------------------------------------	0
C13|30066 SYVSAKNGTVF-SKGDVLDGQAVFQKYALMEYGSMFGDGANRGPDYTAEALHYVSQYMND	105
ANF28199.1 ------------------------------------------------------------	0
APP93282.1 NYVLSSTGETVIPEWQIQRGKQVFHLKGLMTYGSFWGDGGERGPDYTAEALHHTYVSMTK	116
ANF28196.1 ------------------------------------------------------------	0
APP93283.1 NFVSATSGEVVIPEYSMNRGKQVFHLKGLMLYGSFWGDGAERGPDFTAEALHRTFVSMGK	120
AGI26817.1 ------------------------------------------------------------	0
GEK68812.1 ------------------------------------------------------------	0
SDI45160.1 ------------------------------------------------------------	0
AAA68971.1 ------------------------------------------------------------	0
C13|30066 FYQLQLKADGN---TDILKKGIAEQVKADIKNNRYSNQTNSVAISDAQEFAIQELIKYYH	162
ANF28199.1 ------------------------------------------------------------	0
APP93282.1 FYENEIAK--DRPVTQADRDMISVRVRREIRENGYDEAANLIRINPAQAFAYQELITHYT	174
ANF28196.1 ------------------------------------------------------------	0
APP93283.1 YYELQIEKTQGRPATQDEKDGIAGKVKREIHQNGYDAAAGVIRLNDAQVFAYHELIDHYT	180
AGI26817.1 ------------------------------------------------------------	0
GEK68812.1 ------------------------------------------------------------	0
SDI45160.1 ------------------------------------------------------------	0
AAA68971.1 ------------------------------------------------------------	0
C13|30066 QKFTNPSSPGAFKP---AGYITDVNEIKSLTAFFYWGAWVCGVERPGESYSYTHNWPYDP	219
ANF28199.1 ------------------------------------------------------------	0
APP93282.1 RTFTDPTYEEAFMKGRIQNHISDPEDLKALAGYFFWGGWVSGANRPGFDYTYTHNWPPDP	234
ANF28196.1 ------------------------------------------------------------	0
APP93283.1 KMFTDPTYEEAFQKGRIASYISNPDDIKGLAGYFFWGGWVAGANRPGEIYSYTHNWPYDP	240
AGI26817.1 ------------------------------------------------------------	0
GEK68812.1 ------------------------------------------------------------	0
SDI45160.1 ------------------------------------------------------------	0
AAA68971.1 ------------------------------------------------------------	0
C13|30066 AAGNTPSSAIILWSIIGSLGLVFGLGIVLYYHGKLDKLDDGAYTNKAEPFMTR--GNIQQ	277
ANF28199.1 ------------------------------------------------------------	0
APP93282.1 LVGNTPTFETYLWSFISIFVLFCGTMLVLYVYGEMKTLPGEPFNGRDWSLTTVDLENKGD	294
ANF28196.1 ------------------------------------------------------------	0
APP93283.1 DAGNLPTYATYIWSFLSILVLFAGTMLVLYVYGEMKSLPGEPFNGRDWSLTTVDLENKGD	300
AGI26817.1 -------------------------------------------------------MNPGN	5
GEK68812.1 ------------------------------------------------------------	0
SDI45160.1 ------------------------------------------------------------	0
AAA68971.1 ------------------------------------------------------------	0
C13|30066 F-QPDAVQKSTYKFFYVAVLLFATQVLAGILTVHDFVGFVNF---FGFTISEALPITVTR	333
ANF28199.1 ------------------------------------------------------------	0
APP93282.1 A-YVRPTQRATYKFFAFAVILFLVQVLAGILSAEDFVGGGPGSALATTVLGFTIPFTVTR	353
ANF28196.1 ------------------------------------------------------------	0
APP93283.1 A-YVRPTQRATYKFFAFAVILFLVQVLAGILGAEDFVGGGPGESIL-GALGIVIPFSVVR	358
AGI26817.1 PYLKFASQSVAKPYFVFALMLFVGQIIFGLIMGMQYVV--------GDFLFPAIPFNVAR	57
GEK68812.1 --MRYHSQRIAYAYFLVAMVLFAVQVTIGLIMGWIYVS--------PNFLSELLPFNIAR	50
SDI45160.1 --MRYHSQRIAYAYFLVAMVLFAVQVTIGLIMGWIYVS--------PNFLSELLPFNIAR	50
AAA68971.1 --MRYHSQRIAYAYFLVAMVLFAVQVTIGLIMGWIYVS--------PNFLSELLPFNIAR	50
C13|30066 SWHVQLSILWISACWIGASFFMMSLVSPNQSKKQVGLINAIFWLTVLLVAGSFAGMLLGP	393
ANF28199.1 ------------------------------------------------------------	0
APP93282.1 GWHTIVQIYWFFMAWVGYTLFFLPRISKVP-NGQRFLINLLFTLCLIVGAGALFGIYLGH	412
ANF28196.1 ------------------------------------------------------------	0
APP93283.1 SYHAIVQIYWFFMAWVGYTLFFLPRISKVP-NGQRFLINLLFALCVLVGAGALFGIYMGH	417
AGI26817.1 MVHTNLLIVWLLFAFMGAAYYLIPEEADRELY-SPKLAILLFWVFAIAGVLTILGYLLVP	116
GEK68812.1 MLHTNSLVVWLLLGFFGATYYILPEEAEREIH-SPLLAWIQLGIFVLGTAGVVVTYLFDL	109
SDI45160.1 MLHTNSLVVWLLLGFFGATYYILPEEAEREIH-SPLLAWIQLGIFVLGTAGVVVTYLFDL	109
AAA68971.1 MLHTNSLVVWLLLGFFGATYYILPEEAEREIH-SPLLAWIQLGIFVLGTAGVVVTYLFDL	109
C13|30066 KGVLGK--NWYWLGHQGWEYVEPGKLWQIILGVVFITWAVTIYRGIKPVMKLNQPWALPN	451
ANF28199.1 --------------------------------------------------TSQNLWSVPA	10
APP93282.1 TGYFSD-DMAYWFGSQGWEFLELGRFWHILMLASFCLWVFIIFRAVKPWITSQNLWSVPA	471
ANF28196.1 --------------------------------------------------TSQNLWSVPA	10
APP93283.1 TGLLTD-DMAYWFGSQGWEFLELGRFWHILMLASFCLWVYIIFRAVRPWITSQNLWSVPA	476
AGI26817.1 YAGLAKLTHNELLPTMGREFLEQPTITKIGIVIVALGFLFNIG----MTMLKGRKTAVSV	172
GEK68812.1 FH------GHWLLGKEGREFLEQPKWVKLGIAVAAVIFMYNVS----MTALKGRRTAVTN	159
SDI45160.1 FH------GHWLLGKEGREFLEQPKWVKLGIAVAAVIFMYNVS----MTALKGRRTAVTN	159
AAA68971.1 FH------GHWLLGKEGREFLEQPKWVKLGIAVAAVIFMYNVS----MTALKGRRTAVTN	159
. ::
C13|30066 WLVYSTFSIILLLISGFIATPKTNFVIADFWRWMVVHMWAEAFFEVFTTVLIGYFMVVMG	511
ANF28199.1 WLFYGSGIMVLFLFFGMFMTPSQNFAIADYWRWMNIHMWVEVTFEVFTTCIVGYMLVQMG	70
APP93282.1 WLFYGSGIMVLFLFFGMFMTPSQNFAIADYWRWMNIHMWVEVTFEVFTTCIVGYMLVQMG	531
ANF28196.1 WLFYGSGIMVLFLFFGMFMTPSQNFAISDYWRWVNIHMWVEVTFEVFTTCIVGYMLVQMG	70
APP93283.1 WLFYGSGIMVLFLFFGMFMTPSQNFAISDYWRWMNIHMWVEVTFEVFTTCIVGYMLVQMG	536
AGI26817.1 VMMTGLVGLAVFFLFSF--YNPENLARDKYYWWWVVHLWVEGVWELIMGSMLAFVLIKIT	230
GEK68812.1 VLLMGLWGLVLLWLFAF--YNPANLVLDKQYWWWVIHLWVEGVWELIMAAILAFLMLKLT	217
SDI45160.1 VLLMGLWGLVLLWLFAF--YNPANLVLDKQYWWWVIHLWVEGVWELIMAAILAFLMLKLT	217
AAA68971.1 VLLMGLWGLVLLWLFAF--YNPANLVLDKQYWWWVIHLWVEGVWELIMAAILAFLMLKLT	217
:. . : :: : .: *:. . : * :*:*.* :*:: ::.:.:: :
C13|30066 LVSRQAVIRVIYLATLLFLGSGLLGISHNFYWNAKPVFTMALGSVFSTLQVIPLVLLTLE	571
ANF28199.1 LVNRAMAERVIFLAVMMFLVTALIGISHNFYWIAKPTGIIALGSVFSTMQVLPLLLITLD	130
APP93282.1 LVNRAMAERVIFLAVMMFLVTALIGISHNFYWIAKPTGIIALGSVFSTMQVLPLLLITLD	591
ANF28196.1 LVNRAMAERVIFLAVMMFLVTALIGISHNFYWIAKPTGIIALGSVFSTMQVLPLLLITLD	130
APP93283.1 LVNRAMAERVIFLAVMMFLVTALIGISHNFYWIAKPTGIIALGSVFSTMQVLPLLLITLD	596
AGI26817.1 GVDREVVEKWLYVIIAMALITGIIGTGHHFFWIGAPGVWLWLGSIFSALEPLPFFAMVLF	290
GEK68812.1 GVDREVVEKWLYVIVATALFSGILGTGHHYYWIGLPAYWQWIGSIFSSFEIVPFFAMMSF	277
SDI45160.1 GVDREVVEKWLYVIVATALFSGILGTGHHYYWIGLPAYWQWIGSIFSSFEIVPFFAMMSF	277
AAA68971.1 GVDREVVEKWLYVIVATALFSGILGTGHHYYWIGLPAYWQWIGSIFSSFEIVPFFAMMSF	277
*.* . : ::: * :.::* .*:::* . * :**:**::: :*:. :
C13|30066 AARFRKLPHILENGNRPDGDLNKRFGFSEVFLFLIAVNFWNFFGAGVLGFIINLPIANYY	631
ANF28199.1 AWKMRTER----------------------------------------------------	138
APP93282.1 AWKMRTERVK---AYENIAEGKQRFVMDGVWTFILAVNFWNIFGAGVFGSLINLPIVNYY	648
ANF28196.1 AWKMRTER----------------------------------------------------	138
APP93283.1 AWKMRTERTK---AHEHLAEGKQRFVMDGVWTFILAVNFWNIFGAGVMGSLINLPIVNYY	653
AGI26817.1 AFNMVNRRRR---EHPNK----------AAALWALGTTVTAFLGAGVWGFLHTLAPVNYY	337
GEK68812.1 AFVMVWKGRR---DHPNK----------AALVWSLGCTVLAFFGAGVWGFLHTLHGVNYY	324
SDI45160.1 AFVMVWKGRR---DHPNK----------AALVWSLGCTVLAFFGAGVWGFLHTLHGVNYY	324
AAA68971.1 AFVMVWKGRR---DHPNK----------AALVWSLGCTVLAFFGAGVWGFLHTLHGVNYY	324
* :
C13|30066 EHGTYLTVNHGHAALMGVYGNLALATVLFCCQLLFK----ADWWKPRLIKTAFWSINIGL	687
ANF28199.1 ------------------------------------------------------------	138
APP93282.1 EHGTYLTGNHAHAAMFGVKGNIAIAGMLFACQHLFQ----RSAWNEKLIKGVFWSLQSGL	704
ANF28196.1 ------------------------------------------------------------	138
APP93283.1 EHGTYLTNNHAHGAMFGVKGNIAIAGMLFACQHLFQ----RSAWNEKLIKGVFWSLQVGI	709
AGI26817.1 THGSQLTAAHGHLAFYGAYAMIVMTMISYAMPRLRGIGEAPDARAQSLEIWGFWLMTISM	397
GEK68812.1 THGTQITAAHGHLAFYGAYVCLVLALVTYCMPLMKN----RDPYNQVLNMASFWLMSSGM	380
SDI45160.1 THGTQITAAHGHLAFYGAYVCLVLALVTYCMPLMKN----RDPYNQVLNMASFWLMSSGM	380
AAA68971.1 THGTQITAAHGHLAFYGAYVCLVLALVTYCMPLMKN----RDPYNQVLNMASFWLMSSGM	380
C13|30066 LLMVLLDLFPAGIYQFKTVTENGLWYARSSAFIESTGFQTLTWLRIIGGSLFTVGGVIPL	747
ANF28199.1 ------------------------------------------------------------	138
APP93282.1 VLMMMLDLFPVGLYQVATVFKQGLWAARAQAHVTDNVWITLTWMRTVGGAIFLFGGVLPL	764
ANF28196.1 ------------------------------------------------------------	138
APP93283.1 VMMMLMDMFPVGLYQLAHIFQYGFWYGRQQSFVTNEVWHTLTWLRSIGGAVFLFGGVLPL	769
AGI26817.1 LLITLMLTAA-GVVQVWLQRLPADG-AAMPFMATVDQLKIFFWLRLYSGVGFFIGLICYL	455
GEK68812.1 VFMTVTLTFA-GTVQTHLQRVEG-----GFFMDVQDGLALFYWMRFGSGVAVVLGALLFI	434
SDI45160.1 VFMTVTLTFA-GTVQTHLQRVEG-----GFFMDVQDGLALFYWMRFGSGVAVVLGALLFI	434
AAA68971.1 VFMTVTLTFA-GTVQTHLQRVEG-----GFFMDVQDGLALFYWMRFGSGVAVVLGALLFI	434
C13|30066 VWFITGGRKRLKKG------------------------------	761
ANF28199.1 --------------------------------------------	138
APP93282.1 AYFILSRAGRMVREATVVEEGEWTIYDKEKAKEREAWAAGDEAF	808
ANF28196.1 --------------------------------------------	138
APP93283.1 CWFILSRAGRMVREAAVVEEGEWTIYDKEKAKEREAWAASDEAF	813
AGI26817.1 LSFRQRGRVAVASGAAQVS-------------------------	474
GEK68812.1 YAVLFPRREVVKAGPVQAHKDGH-------LEAAE---------	462
SDI45160.1 YAVLFPRREVVKAGPVQAHKDGH-------LEAAE---------	462
AAA68971.1 YAVLFPRREVVKAGPVQAHKDGH-------LEAAE---------	462
