# Supplementary material for: Hydrogen and dark oxygen drive microbial productivity in diverse groundwater ecosystems
Source: Nat Commun. 2023 Jun 13;14:3194. doi: 10.1038/s41467-023-38523-4 (PMC10264387; doi:10.1038/s41467-023-38523-4)
Supplement: Supplementary file 17 — Supplementary Dataset 14 [file 41467_2023_38523_MOESM17_ESM.zip › Raw_Data/Fig9b_18O-O2_isotope.xlsx]

## Sheet: Sheet1
	GOWN Water Samples
	Sample ID	O2:Ar corr	Final δ18O (VSMOW)
	218 Cluny-1540 A	21.542	21.94
	218 Cluny-1540 A repeat	21.488	21.7
	218 Cluny-1540 B	20.676	21.73
	218 Cluny-1540 C	18.093	24.52
	972 Rosebud-1530 A	20.711	24.3
	972 Rosebud-1530 B	20.52	24.47
	972 Rosebud--1530	20.272	24.55
	265 Metiskow-1430 A	21.177	23.44
	265 Metiskow-1430 B	20.507	24.37
	265 Metiskow-1430 C	22.057	21.24
