# Supplementary material for: Hydrogen and dark oxygen drive microbial productivity in diverse groundwater ecosystems
Source: Nat Commun. 2023 Jun 13;14:3194. doi: 10.1038/s41467-023-38523-4 (PMC10264387; doi:10.1038/s41467-023-38523-4)
Supplement: Supplementary file 17 — Supplementary Dataset 14 [file 41467_2023_38523_MOESM17_ESM.zip › Raw_Data/Supplemenary_Fig12_GOWN_Bac_ASVBySamples.txt]

	GW128_BE015_S156	GW137_BE124_S96	GW139_BE095_S112	GW263_BE056_S50	GW267_BE059_S43	GW267_BE134_S68	GW3002_BE130_S32	GW3004_BE065_S29	GW3021_BE090_S47	GW3026_BE014_S45	GW3104_BE021_S33	GW3104_BE079_S46	GW313_BE115_S40	GW384_BE144_S61	GW760_BE037_S30	GW760_BE104_S18	GW945_BE073_S74	GW947_BE078_S77	GW983_BE084_S60	GW101_BE140_S64	GW125_BE106_S113	GW140_BE061_S75	GW140_BE131_S70	GW147_BE100_S42	GW219_BE032_S35	GW277_BE093_S65	GW3053_BE117_S36	GW332_BE101_S131	GW338_BE041_S95	GW378_BE112_S137	GW985_BE111_S62	GW110_BE003_S87	GW113_BE063_S53	GW117_BE052_S34	GW121_BE034_S69	GW126_BE001_S63	GW126_BE142_S28	GW128_BE103_S120	GW155_BE020_S41	GW191_BE139_S124	GW222_BE035_S59	GW230_BE072_S132	GW259_BE002_S38	GW259_BE058_S111	GW259_BE126_S25	GW273_BE136_S84	GW275_BE137_S88	GW3010_BE006_S5	GW340_BE107_S118
Bacteria_Actinobacteriota_Actinobacteria_Corynebacteriales_Corynebacteriaceae_Corynebacterium_aurimucosum/pseudogenitalium/tuberculostearicum	0	0	0	0	0	0	0	0	0	0	0	0	0	0	4	0	0	0	0	0	0	0	0	0	0	0	0	0	0	0	0	0	0	0	0	0	0	0	0	0	0	0	0	0	0	0	0	0	0
Bacteria_Actinobacteriota_Actinobacteria_Corynebacteriales_Corynebacteriaceae_Corynebacterium_casei/glutamicum	0	0	0	0	0	0	0	0	0	0	0	0	0	0	0	0	0	0	0	0	0	0	0	0	0	0	0	0	0	0	0	0	0	0	0	0	0	0	0	0	0	0	0	0	0	0	0	19	0
Bacteria_Actinobacteriota_Actinobacteria_Corynebacteriales_Corynebacteriaceae_Corynebacterium_kroppenstedtii	0	0	0	0	0	0	0	0	0	0	0	0	0	0	0	0	0	0	0	0	0	0	0	0	0	0	0	0	0	0	0	0	0	0	0	0	0	0	0	0	0	0	0	0	0	0	0	36	0
Bacteria_Actinobacteriota_Actinobacteria_Corynebacteriales_Dietziaceae_Dietzia_cercidiphylli/dagingensis/natronolimnaea/psychralcaliphila	0	0	0	0	0	0	0	0	0	0	0	0	0	0	0	0	0	0	17	0	0	0	0	0	0	0	0	0	0	0	0	0	0	0	0	0	0	0	0	0	24	0	0	0	0	0	2	0	0
Bacteria_Actinobacteriota_Actinobacteria_Corynebacteriales_Dietziaceae_Dietzia_cercidiphylli/natronolimnaea/psychralcaliphila	0	0	0	0	0	0	0	0	0	0	0	0	0	0	0	0	0	0	0	0	0	0	0	0	0	0	0	0	0	0	0	0	0	0	0	0	0	0	0	0	0	0	0	0	0	14	0	0	0
Bacteria_Actinobacteriota_Actinobacteria_Corynebacteriales_Mycobacteriaceae_Mycobacterium_aurum/bacteremicum/diernhoferi/fluoranthenivorans/frederiksbergense/hackensackense/sacrum	0	0	0	0	0	0	0	0	0	0	0	0	0	0	0	0	0	0	0	0	0	0	0	0	0	0	0	0	0	0	0	0	0	0	0	0	0	0	0	0	0	0	0	0	0	0	0	0	0
Bacteria_Actinobacteriota_Actinobacteria_Corynebacteriales_Mycobacteriaceae_Mycobacterium_iranicum	0	0	0	0	0	0	0	0	0	0	0	0	0	0	0	0	0	0	0	0	0	0	0	0	0	0	0	0	0	0	0	0	0	0	0	0	0	0	0	0	0	0	0	0	0	0	0	0	0
Bacteria_Actinobacteriota_Actinobacteria_Corynebacteriales_Mycobacteriaceae_Mycobacterium_madagascariense	0	0	0	0	0	0	0	0	0	0	0	0	0	0	0	0	0	3	0	0	0	0	0	0	0	0	0	0	0	0	0	0	0	0	0	0	0	0	0	0	0	0	0	0	0	0	0	0	0
Bacteria_Actinobacteriota_Actinobacteria_Corynebacteriales_Nocardiaceae_Nocardia_coubleae/cummidelens/ignorata/salmonicida/soli	0	0	0	0	0	0	0	0	0	0	0	0	0	18	0	0	0	0	0	0	0	0	0	0	0	0	0	0	0	0	0	0	0	0	0	0	0	0	0	0	0	0	0	0	0	0	0	0	0
Bacteria_Actinobacteriota_Actinobacteria_Corynebacteriales_Nocardiaceae_Nocardia_fluminea/salmonicida/soli	0	0	0	0	0	0	0	0	0	0	0	0	0	0	0	0	0	0	0	0	6	0	0	0	0	0	0	0	0	0	0	0	0	0	0	0	0	0	0	0	0	0	0	0	0	0	0	0	0
Bacteria_Actinobacteriota_Actinobacteria_Corynebacteriales_Nocardiaceae_Rhodococcus_baikonurensis/boritolerans/degradans/erythropolis/globerulus/hoagii/opacus/qingshengii/rhodochrous	0	0	0	0	0	19	16	0	0	12	0	0	0	0	0	0	29	0	42	24	0	14	0	4	0	6	0	0	0	0	0	0	0	5	0	0	0	0	0	0	0	0	0	0	0	0	0	0	0
Bacteria_Actinobacteriota_Actinobacteria_Corynebacteriales_Nocardiaceae_Rhodococcus_cerastii/cercidiphylli/fascians/kyotonensis/sovatensis/yunnanensis	0	9	0	0	4	0	8	9	0	0	0	0	5	0	0	0	15	0	49	0	0	5	0	0	0	0	0	0	0	0	0	0	0	0	4	0	4	0	0	0	0	0	0	0	0	0	0	0	0
Bacteria_Actinobacteriota_Actinobacteria_Corynebacteriales_Nocardiaceae_Rhodococcus_fascians/sovatensis/yunnanensis	0	0	0	0	0	0	0	0	0	0	0	0	0	0	0	0	0	0	49	0	0	0	0	0	0	0	0	0	0	0	0	0	0	0	0	0	0	0	0	0	0	0	0	0	0	0	0	0	0
Bacteria_Actinobacteriota_Actinobacteria_Corynebacteriales_Nocardiaceae_Rhodococcus_yunnanensis	3	7	25	0	13	7	0	0	0	0	0	0	0	0	7	7	0	0	10	5	0	0	0	0	0	0	0	0	0	0	14	0	0	0	0	0	0	0	0	0	0	0	0	0	0	0	0	0	0
Bacteria_Actinobacteriota_Actinobacteria_Corynebacteriales_Nocardiaceae_Smaragdicoccus_niigatensis	0	0	0	9	0	0	0	0	0	0	0	0	0	0	0	0	0	0	0	0	0	0	0	0	0	0	0	0	0	0	0	0	0	0	0	0	0	0	0	0	0	0	0	0	0	0	0	0	0
Bacteria_Actinobacteriota_Actinobacteria_Corynebacteriales_Nocardiaceae_Williamsia_faeni/limnetica/muralis	0	0	0	0	0	0	0	0	0	0	0	0	0	0	0	0	0	0	0	0	0	5	0	0	0	0	0	0	0	0	0	0	0	0	0	0	0	0	0	0	0	0	0	0	0	0	0	0	0
Bacteria_Actinobacteriota_Actinobacteria_Frankiales_Geodermatophilaceae_Blastococcus_aggregatus	0	0	0	0	0	0	0	0	0	0	0	0	0	0	0	0	0	0	0	0	0	0	0	0	0	0	0	0	0	0	0	0	0	0	0	0	0	0	0	0	0	0	0	0	0	0	0	0	0
Bacteria_Actinobacteriota_Actinobacteria_Micrococcales_Microbacteriaceae_Leucobacter_aridicollis/komagatae	0	0	0	0	0	0	0	0	0	0	0	0	0	0	0	0	0	0	0	0	0	0	0	0	0	0	0	0	0	0	0	0	0	0	0	0	0	0	0	0	0	0	0	0	0	0	0	0	0
Bacteria_Actinobacteriota_Actinobacteria_Micrococcales_Microbacteriaceae_Microbacterium_lacus	0	0	0	0	0	0	0	0	0	0	0	0	0	0	0	0	0	0	0	0	0	0	0	0	0	0	0	0	0	0	0	0	0	0	0	0	0	0	15	0	0	0	0	0	0	0	0	0	0
Bacteria_Actinobacteriota_Actinobacteria_Micrococcales_Microbacteriaceae_Microbacterium_phyllosphaerae/profundi/shaanxiense	0	0	0	0	0	0	21	0	0	0	0	0	0	0	0	0	0	0	0	0	0	0	0	0	0	0	0	0	0	0	0	0	0	0	0	0	0	0	0	0	0	0	0	0	0	0	0	0	0
Bacteria_Actinobacteriota_Actinobacteria_Micrococcales_Microbacteriaceae_Microbacterium_pygmaeum	0	0	48	0	0	0	0	0	0	0	0	0	0	0	0	0	0	0	0	0	0	0	0	11	0	0	0	0	0	0	0	0	0	0	0	0	0	0	0	0	0	0	0	0	0	0	0	0	0
Bacteria_Actinobacteriota_Actinobacteria_Micrococcales_Microbacteriaceae_Microcella_alkaliphila/putealis	0	0	0	0	0	0	0	0	0	0	0	0	0	0	0	0	0	0	0	0	0	0	0	0	0	0	0	0	0	0	0	0	0	0	0	0	0	0	0	0	10	0	0	0	0	0	0	0	0
Bacteria_Actinobacteriota_Actinobacteria_Micrococcales_Micrococcaceae_Arthrobacter_agilis/flavus/tumbae	0	0	0	0	0	0	0	0	0	0	0	0	0	0	0	2	0	0	0	0	0	0	0	0	0	0	0	0	0	0	0	0	0	0	0	0	0	0	0	0	0	0	0	0	0	0	0	0	0
Bacteria_Actinobacteriota_Actinobacteria_Micrococcales_Micrococcaceae_Arthrobacter_alpinus/cryoconiti	0	0	0	0	0	0	0	0	0	0	0	0	0	0	0	0	0	0	0	0	0	0	0	0	0	0	0	0	0	0	0	0	0	0	0	0	0	0	20	0	0	0	0	0	0	0	0	0	0
Bacteria_Actinobacteriota_Actinobacteria_Micrococcales_Micrococcaceae_Arthrobacter_psychrolactophilus	0	0	0	0	0	0	0	0	0	0	0	0	0	0	0	0	0	0	0	0	0	0	0	0	0	0	0	0	0	0	0	0	0	0	0	0	0	0	0	0	0	0	0	0	0	0	0	0	0
Bacteria_Actinobacteriota_Actinobacteria_Micrococcales_Micrococcaceae_Kocuria_assamensis/palustris	0	0	0	0	0	0	0	0	0	0	0	0	0	0	0	0	0	0	0	0	0	0	0	0	0	0	0	0	0	0	0	0	0	0	0	0	0	0	0	0	0	0	0	0	0	0	0	4	0
Bacteria_Actinobacteriota_Actinobacteria_Micrococcales_Micrococcaceae_Paeniglutamicibacter_antarcticus	0	0	0	0	0	0	0	0	0	0	0	0	0	0	0	0	0	0	0	43	0	0	0	0	0	0	0	0	0	0	0	0	0	0	0	0	0	0	0	0	0	0	0	0	0	0	0	0	0
Bacteria_Actinobacteriota_Actinobacteria_Micrococcales_Micrococcaceae_Paeniglutamicibacter_gangotriensis	0	0	0	0	0	0	0	0	0	0	0	0	0	0	0	0	0	0	0	0	0	0	0	0	0	0	0	0	0	0	0	0	0	0	0	0	0	0	0	0	0	0	0	0	0	0	0	0	0
Bacteria_Actinobacteriota_Actinobacteria_Micrococcales_Micrococcaceae_Pseudarthrobacter_chlorophenolicus/equi/scleromae/sulfonivorans	0	0	8	0	0	12	0	0	0	0	0	0	0	50	0	0	0	0	26	0	4	5	0	8	0	0	0	0	0	0	0	38	0	0	0	0	0	0	0	0	0	0	0	0	0	0	0	0	0
Bacteria_Actinobacteriota_Actinobacteria_Propionibacteriales_Nocardioidaceae_Aeromicrobium_kwangyangensis/marinum	0	0	0	0	0	0	0	0	0	0	0	0	0	0	0	0	0	0	0	0	0	0	0	0	0	0	0	0	0	0	0	0	0	0	0	0	0	0	0	0	0	0	0	0	0	0	0	0	0
Bacteria_Actinobacteriota_Actinobacteria_Propionibacteriales_Nocardioidaceae_Aeromicrobium_panaciterrae	0	0	0	0	0	0	0	0	0	0	3	0	0	0	0	0	0	0	0	0	0	0	0	0	0	0	0	0	0	0	0	0	0	0	0	0	0	0	0	0	0	0	0	0	0	0	0	0	0
Bacteria_Actinobacteriota_Actinobacteria_Propionibacteriales_Nocardioidaceae_Kribbella_catacumbae/ginsengisoli/karoonensis/koreensis/qitaiheensis/sandramycini	0	0	0	0	0	0	0	0	0	0	0	0	0	0	0	0	0	0	0	0	2	0	0	0	0	0	0	0	0	0	0	0	0	0	0	0	0	0	0	0	0	0	0	0	0	0	0	0	0
Bacteria_Actinobacteriota_Actinobacteria_Propionibacteriales_Nocardioidaceae_Marmoricola_aurantiacus/scoriae	0	0	0	0	0	0	0	0	0	0	0	0	0	0	0	0	0	0	0	0	0	0	0	0	0	0	0	0	0	0	0	0	0	0	0	0	0	0	0	0	0	0	0	0	0	0	0	0	0
Bacteria_Actinobacteriota_Actinobacteria_Propionibacteriales_Nocardioidaceae_Marmoricola_ginsengisoli	0	0	0	0	0	0	0	0	0	0	0	0	0	9	0	0	0	0	0	7	0	0	0	0	0	0	0	0	0	0	0	0	0	0	0	0	0	0	0	0	0	0	0	0	0	0	0	0	0
Bacteria_Actinobacteriota_Actinobacteria_Propionibacteriales_Nocardioidaceae_Nocardioides_alpinus	0	0	0	0	0	0	0	0	0	0	0	0	0	0	0	0	0	0	0	0	0	0	0	0	0	0	0	0	0	0	0	0	0	0	0	0	0	0	0	0	0	0	0	0	0	0	0	0	0
Bacteria_Actinobacteriota_Actinobacteria_Propionibacteriales_Nocardioidaceae_Nocardioides_furvisabuli	0	0	0	0	0	0	0	0	0	0	0	13	0	0	0	0	0	0	0	0	0	0	0	0	0	0	0	0	0	0	0	0	0	0	0	0	0	0	0	0	0	0	0	0	0	0	0	0	0
Bacteria_Actinobacteriota_Actinobacteria_Propionibacteriales_Nocardioidaceae_Nocardioides_ginkgobilobae	0	0	0	0	0	0	0	0	0	0	0	0	0	0	0	0	0	16	0	0	0	0	0	0	0	0	0	0	0	0	0	0	0	0	0	0	0	0	0	0	0	0	0	0	0	0	0	0	0
Bacteria_Actinobacteriota_Actinobacteria_Propionibacteriales_Nocardioidaceae_Nocardioides_szechwanensis	0	0	0	0	0	3	0	0	0	0	0	0	0	0	0	0	0	0	18	8	0	0	0	0	0	0	0	0	0	0	0	7	0	0	0	0	0	0	0	0	0	0	0	0	0	0	0	0	0
Bacteria_Actinobacteriota_Actinobacteria_Propionibacteriales_Propionibacteriaceae_Cutibacterium_acnes/avidum	0	0	0	0	0	2	0	11	0	46	56	26	0	0	7	0	0	0	0	5	0	0	0	0	0	0	0	0	0	0	0	9	0	8	0	0	0	0	0	0	0	0	0	0	0	0	0	145	0
Bacteria_Actinobacteriota_Actinobacteria_Propionibacteriales_Propionibacteriaceae_Cutibacterium_granulosum	0	0	0	0	0	0	0	0	0	0	0	0	0	0	0	0	0	0	0	0	0	0	0	0	0	0	0	0	0	0	0	0	0	0	0	0	0	0	0	0	0	0	0	0	0	0	0	0	0
Bacteria_Actinobacteriota_Actinobacteria_Pseudonocardiales_Pseudonocardiaceae_Pseudonocardia_alaniniphila	0	0	5	0	0	7	5	0	0	0	15	0	0	5	0	0	0	0	0	8	0	0	0	0	0	0	0	0	0	0	0	18	0	0	0	0	0	0	0	0	0	0	0	0	0	0	0	0	0
Bacteria_Actinobacteriota_Actinobacteria_Streptomycetales_Streptomycetaceae_Streptomyces_acidoresistans/adephospholyticus/albidus/albus/anulatus/aridus/badius/cavourensis/cf./chromogenus/crystallinus/cyaneofuscatus/cyaneus/europaeiscabiei/exfoliatus/flaveus/flavolimosus/flavovirens/fulvissimus/fulvorobeus/fulvoviridis/globisporus/globosus/griseolus/griseoplanus/griseorubiginosus/griseus/halstedii…	0	0	0	0	0	0	0	0	0	0	0	0	0	0	24	0	0	0	0	0	0	0	0	0	0	0	0	0	0	0	0	0	0	0	0	0	0	0	0	0	0	0	0	0	0	0	0	0	0
Bacteria_Actinobacteriota_Actinobacteria_Streptomycetales_Streptomycetaceae_Streptomyces_drozdowiczii	0	0	0	0	0	0	0	0	0	0	0	0	0	0	0	0	0	0	0	0	0	0	0	0	0	0	0	0	0	0	0	0	0	0	0	0	0	0	0	0	0	0	0	0	0	0	0	0	0
Bacteria_Actinobacteriota_Actinobacteria_Streptosporangiales_Streptosporangiaceae_Streptosporangium_album/amethystogenes/canum/corydalis/fenghuangense/jiaoheense/koreanum/kronopolitis/longisporum/lutulentum/minutum/roseum/rubrum/shengliense/sonchi/vulgare	0	0	0	0	0	0	0	0	0	0	0	0	0	0	0	0	0	0	0	0	0	0	0	0	0	0	0	0	0	0	0	0	0	0	0	0	0	0	0	0	0	0	0	0	8	0	0	0	0
Bacteria_Actinobacteriota_Thermoleophilia_Solirubrobacterales_Solirubrobacteraceae_Patulibacter_ginsengiterrae	0	0	0	0	0	0	0	0	0	0	0	0	0	0	0	0	0	0	0	0	2	0	0	0	0	0	0	0	0	0	0	0	0	0	0	0	0	0	0	0	0	0	0	0	0	0	0	0	0
Bacteria_Actinobacteriota_Thermoleophilia_Solirubrobacterales_Solirubrobacteraceae_Patulibacter_minatonensis	0	0	0	0	0	0	0	0	0	0	0	0	2	0	0	0	0	0	0	0	0	0	0	0	0	0	0	0	0	0	0	0	0	0	0	0	0	0	0	0	0	0	0	0	0	0	0	0	0
Bacteria_Bacteroidota_Bacteroidia_Chitinophagales_Chitinophagaceae_Asinibacterium_lactis	0	0	0	0	0	0	0	0	0	0	0	0	0	0	0	0	0	0	0	0	0	0	0	3	0	0	0	0	0	0	0	0	0	0	0	0	0	0	0	0	0	0	0	0	0	0	0	0	0
Bacteria_Bacteroidota_Bacteroidia_Chitinophagales_Chitinophagaceae_Chitinophaga_soli	0	0	0	0	0	0	0	0	0	0	0	0	0	0	0	0	0	0	0	130	0	0	0	0	0	0	0	0	0	0	0	0	0	0	0	0	0	0	0	0	0	0	0	0	0	0	0	0	0
Bacteria_Bacteroidota_Bacteroidia_Chitinophagales_Chitinophagaceae_Sediminibacterium_goheungense	0	0	0	0	0	0	0	0	0	0	0	0	0	0	0	0	0	0	3	0	0	0	0	0	0	0	0	0	0	0	0	0	0	0	0	0	0	0	0	0	0	0	0	0	0	0	0	0	0
Bacteria_Bacteroidota_Bacteroidia_Chitinophagales_Chitinophagaceae_Sediminibacterium_salmoneum	0	0	0	0	133	121	0	0	0	44	0	0	311	0	0	0	0	0	0	0	0	272	0	0	142	0	0	0	0	0	0	0	0	0	0	0	0	0	0	0	0	0	0	0	0	0	0	0	7
Bacteria_Bacteroidota_Bacteroidia_Chitinophagales_Chitinophagaceae_Vibrionimonas_magnilacihabitans	0	0	24	0	0	0	0	0	0	0	0	0	0	0	0	0	0	0	0	0	0	0	0	0	0	0	0	0	0	0	0	0	0	0	0	0	0	0	0	0	0	0	0	0	0	0	0	0	0
Bacteria_Bacteroidota_Bacteroidia_Cytophagales_Cyclobacteriaceae_Algoriphagus_alkaliphilus	0	0	54	0	0	0	0	18	0	0	0	0	0	159	0	0	0	0	1230	41	0	64	0	18	214	41	0	15	7	0	42	0	0	0	13	306	33	3	0	0	0	57	10	5	89	0	0	0	0
Bacteria_Bacteroidota_Bacteroidia_Cytophagales_Spirosomaceae_Lacihabitans_soyangensis	0	20	0	0	0	50	0	0	0	0	0	0	0	0	0	0	0	0	0	0	0	0	0	0	0	0	0	0	0	0	0	0	0	0	0	0	0	0	0	0	0	0	0	0	0	0	0	0	0
Bacteria_Bacteroidota_Bacteroidia_Flavobacteriales_Crocinitomicaceae_Fluviicola_riflensis	0	0	0	0	0	0	0	0	0	0	0	0	0	0	0	0	0	0	0	0	25	0	0	0	0	0	0	0	0	0	0	0	0	0	0	0	0	0	0	0	0	0	0	0	0	0	0	0	0
Bacteria_Bacteroidota_Bacteroidia_Flavobacteriales_Flavobacteriaceae_Flavobacterium_antarcticum	0	0	0	0	0	0	0	0	0	0	0	0	0	0	0	0	0	0	0	0	0	0	0	0	0	0	0	0	91	0	0	0	0	0	0	0	0	0	0	0	0	0	0	0	0	0	0	0	0
Bacteria_Bacteroidota_Bacteroidia_Flavobacteriales_Flavobacteriaceae_Flavobacterium_aquatile/collinsii	0	0	0	0	0	0	0	0	0	0	0	0	0	0	0	0	0	26	0	0	0	0	0	0	0	0	0	0	0	0	0	0	0	0	0	0	0	0	0	0	0	0	0	0	0	0	0	0	0
Bacteria_Bacteroidota_Bacteroidia_Flavobacteriales_Flavobacteriaceae_Flavobacterium_arsenatis	0	0	0	0	0	0	0	0	0	0	0	0	0	0	0	0	0	0	0	0	0	0	0	0	38	0	0	0	0	0	0	0	0	0	0	0	0	0	0	0	0	0	0	0	0	0	0	0	0
Bacteria_Bacteroidota_Bacteroidia_Flavobacteriales_Flavobacteriaceae_Flavobacterium_branchiarum/hercynium	0	0	26	0	0	27	0	0	0	0	0	0	0	0	0	0	0	0	0	0	0	0	0	0	0	0	0	0	0	0	0	0	0	0	0	0	0	0	0	0	0	0	0	0	0	0	0	0	0
Bacteria_Bacteroidota_Bacteroidia_Flavobacteriales_Flavobacteriaceae_Flavobacterium_frigidimaris	0	0	0	0	0	0	0	0	0	0	0	0	0	0	0	0	0	0	0	0	0	0	0	0	0	0	0	0	0	0	0	0	0	0	0	0	0	0	0	0	0	0	0	0	0	0	0	0	0
Bacteria_Bacteroidota_Bacteroidia_Flavobacteriales_Flavobacteriaceae_Flavobacterium_frigidimaris/piscis	0	0	0	0	0	0	0	0	0	0	0	0	0	0	0	0	0	0	0	88	0	0	0	0	0	0	0	0	0	0	0	0	0	0	0	0	0	0	0	0	0	0	0	0	4	0	0	0	0
Bacteria_Bacteroidota_Bacteroidia_Flavobacteriales_Flavobacteriaceae_Flavobacterium_glaciei	0	0	0	0	0	0	0	0	0	0	0	0	0	0	0	0	0	64	0	0	0	0	0	0	0	0	0	0	0	0	0	0	0	0	0	0	0	0	0	0	0	0	0	0	0	0	0	0	0
Bacteria_Bacteroidota_Bacteroidia_Flavobacteriales_Flavobacteriaceae_Flavobacterium_hercynium	0	0	0	0	0	0	0	0	0	0	0	0	0	0	0	0	0	0	0	0	0	0	0	0	0	0	0	0	0	0	0	0	0	0	0	0	0	0	0	0	0	0	0	0	0	0	0	0	0
Bacteria_Bacteroidota_Bacteroidia_Flavobacteriales_Flavobacteriaceae_Flavobacterium_lacus	8	0	0	0	0	0	0	0	0	0	0	0	0	0	0	0	0	0	0	0	0	0	0	0	0	0	0	0	0	0	0	0	0	0	0	13	53	0	0	0	0	0	0	0	0	0	0	0	0
Bacteria_Bacteroidota_Bacteroidia_Flavobacteriales_Flavobacteriaceae_Flavobacterium_sinopsychrotolerans	0	0	0	0	0	0	0	0	0	0	0	0	0	0	0	0	0	5	0	0	0	0	0	0	0	0	0	0	0	0	0	0	0	0	0	0	0	0	0	0	0	0	0	0	0	0	0	0	0
Bacteria_Bacteroidota_Bacteroidia_Flavobacteriales_Flavobacteriaceae_Flavobacterium_subsaxonicum	0	0	0	0	0	0	0	0	0	0	0	0	0	0	0	0	0	0	0	0	0	0	0	0	0	0	0	0	0	0	0	0	0	0	0	0	0	0	0	0	0	0	0	0	0	0	0	0	0
Bacteria_Bacteroidota_Bacteroidia_Flavobacteriales_Flavobacteriaceae_Flavobacterium_terrigena	0	0	0	0	0	0	0	0	0	0	0	0	111	0	0	0	0	0	0	0	0	0	0	0	0	0	0	0	0	0	0	0	0	0	0	0	0	0	0	0	0	0	0	0	0	0	0	0	0
Bacteria_Bacteroidota_Bacteroidia_Flavobacteriales_Flavobacteriaceae_Flavobacterium_xanthum	0	0	0	0	0	0	78	0	0	0	0	0	0	0	0	0	0	3	0	0	0	0	0	0	0	0	0	0	0	0	0	0	0	0	0	0	0	0	0	0	0	0	0	0	0	0	0	0	0
Bacteria_Bacteroidota_Bacteroidia_Flavobacteriales_Flavobacteriaceae_Flavobacterium_xinjiangense	0	0	0	0	0	0	16	0	0	0	0	0	0	0	0	0	0	0	0	0	0	0	0	0	0	0	0	0	0	0	0	0	0	0	0	0	0	0	0	0	0	0	0	0	0	0	0	0	0
Bacteria_Bacteroidota_Bacteroidia_Flavobacteriales_Flavobacteriaceae_Myroides_guanonis	0	0	0	0	0	0	0	0	0	0	0	0	0	0	0	0	0	0	0	0	0	0	0	0	0	0	0	0	0	0	0	2	0	0	0	0	0	0	0	0	0	0	0	0	0	0	0	0	0
Bacteria_Bacteroidota_Bacteroidia_Flavobacteriales_Weeksellaceae_Chryseobacterium_culicis/indologenes/jejuense/lactis/viscerum	0	0	0	0	3	0	0	0	0	0	0	0	0	0	0	0	0	0	0	0	0	0	0	0	0	0	0	0	0	0	0	0	0	0	0	0	0	0	0	0	0	0	0	0	0	0	0	0	0
Bacteria_Bacteroidota_Bacteroidia_Flavobacteriales_Weeksellaceae_Chryseobacterium_daecheongense	0	0	0	0	0	0	0	0	0	0	0	0	0	0	0	0	0	0	0	0	0	0	0	0	0	0	0	0	0	0	0	0	0	0	0	0	0	0	0	0	0	0	0	0	0	14	2	0	0
Bacteria_Bacteroidota_Bacteroidia_Sphingobacteriales_Sphingobacteriaceae_Pedobacter_caeni	0	0	0	0	0	0	0	0	0	0	0	0	0	0	0	0	0	0	0	8	0	0	0	0	0	0	0	0	0	0	0	0	0	0	0	0	0	0	0	0	0	0	0	0	0	0	0	0	0
Bacteria_Bacteroidota_Bacteroidia_Sphingobacteriales_Sphingobacteriaceae_Pedobacter_caeni/steynii	0	0	0	2	0	77	0	0	0	0	0	0	0	0	0	0	0	0	30	150	0	0	0	0	0	44	0	31	0	0	0	0	0	0	7	0	0	0	0	0	0	0	0	0	870	0	0	0	0
Bacteria_Bacteroidota_Bacteroidia_Sphingobacteriales_Sphingobacteriaceae_Pedobacter_insulae	0	0	0	0	0	0	0	0	0	0	0	0	0	0	0	0	0	0	0	0	0	0	0	0	0	0	0	0	17	0	13	0	0	0	0	0	0	0	0	0	0	0	0	0	0	0	0	0	0
Bacteria_Bacteroidota_Bacteroidia_Sphingobacteriales_Sphingobacteriaceae_Pedobacter_ruber	0	20	0	0	0	64	0	0	0	0	0	0	0	55	0	0	0	0	0	0	0	273	0	0	0	0	0	0	0	0	0	0	0	0	0	0	0	0	0	0	0	0	0	0	0	0	0	0	0
Bacteria_Bacteroidota_Bacteroidia_Sphingobacteriales_Sphingobacteriaceae_Sphingobacterium_anhuiense/faecium/kitahiroshimense	0	0	0	0	0	0	0	0	0	0	0	0	0	0	0	0	0	0	0	0	0	0	0	0	0	0	0	0	0	0	0	0	0	0	0	0	0	0	0	0	0	0	0	0	0	0	0	0	0
Bacteria_Bacteroidota_Bacteroidia_Sphingobacteriales_Sphingobacteriaceae_Sphingobacterium_faecium	0	0	0	0	0	0	0	0	0	0	0	0	0	0	0	0	0	0	0	0	0	0	0	0	0	0	0	0	0	0	0	0	0	0	0	0	0	0	0	0	0	0	0	0	46	0	0	0	0
Bacteria_Desulfobacterota_Desulfovibrionia_Desulfovibrionales_Desulfomicrobiaceae_Desulfomicrobium_apsheronum/baculatum/norvegicum	4	3	5	0	0	0	0	0	0	0	0	0	0	16	0	0	17	0	0	0	0	473	94	446	0	0	0	0	0	0	0	7766	147	0	184	40	430	0	0	0	185	0	0	13	307	419	451	12	319
Bacteria_Desulfobacterota_Desulfovibrionia_Desulfovibrionales_Desulfovibrionaceae_Desulfovibrio_vulgaris	0	0	0	0	0	0	0	0	0	0	0	0	0	205	0	0	0	0	0	0	0	0	0	0	0	0	0	0	0	0	0	0	0	0	0	0	0	0	0	0	0	0	0	0	0	0	0	0	0
Bacteria_Firmicutes_Bacilli_Bacillales_Bacillaceae_Bacillus_aequororis/horikoshii	0	0	0	0	0	0	0	0	0	0	0	0	0	0	0	0	0	9	0	0	0	0	0	0	0	0	0	0	0	0	0	0	0	0	0	0	0	0	0	0	0	0	0	0	0	0	0	0	0
Bacteria_Firmicutes_Bacilli_Bacillales_Bacillaceae_Bacillus_aeris/boroniphilus/cohnii/jeotgali/oceanisediminis/selenatarsenatis/subterraneus/thioparans	0	0	0	0	0	0	0	0	0	0	0	0	0	10	0	0	0	0	0	0	0	0	0	0	0	0	0	0	0	0	0	0	0	0	0	0	0	0	0	0	0	0	0	0	0	0	0	0	0
Bacteria_Firmicutes_Bacilli_Bacillales_Bacillaceae_Bacillus_beringensis/coreaensis/koreensis/korlensis	0	0	0	0	0	0	0	0	0	0	0	0	0	3	0	0	0	0	0	0	0	0	0	0	0	0	0	0	0	0	0	0	0	0	0	0	0	0	0	0	0	0	0	0	0	0	0	0	0
Bacteria_Firmicutes_Bacilli_Bacillales_Bacillaceae_Bacillus_idriensis/indicus/pumilus	0	0	0	0	0	0	0	0	0	0	0	0	0	0	0	0	0	0	9	0	0	0	0	0	0	0	0	0	0	0	0	0	0	0	0	0	0	0	0	0	0	0	0	0	0	0	0	0	0
Bacteria_Firmicutes_Bacilli_Bacillales_Bacillaceae_Bacillus_marmarensis/pseudofirmus	0	0	0	0	0	0	0	0	0	92	0	59	0	0	0	0	0	0	0	0	0	0	0	0	0	0	0	0	0	0	0	21	0	0	0	0	0	0	0	0	0	0	0	0	0	0	0	46	0
Bacteria_Firmicutes_Bacilli_Bacillales_Planococcaceae_Planococcus_citreus/columbae/maritimus/pelagicus/plakortidis/rifietoensis	0	0	0	0	0	0	0	0	0	0	0	0	0	0	0	0	0	0	0	3	0	0	0	0	0	0	0	0	0	0	0	0	0	0	0	0	0	0	0	0	0	0	0	0	23	0	0	0	0
Bacteria_Firmicutes_Bacilli_Bacillales_Planococcaceae_Planococcus_dechangensis	0	13	0	0	0	0	0	0	0	0	0	0	0	0	0	0	0	0	0	0	0	0	0	0	0	0	0	0	0	0	0	0	0	0	0	0	0	0	0	0	0	0	0	0	0	0	0	0	0
Bacteria_Firmicutes_Bacilli_Exiguobacterales_Exiguobacteraceae_Exiguobacterium_aestuarii/arabatum/aurantiacum/mexicanum/panipatensis/profundum	0	0	0	0	0	0	0	0	0	0	0	0	0	0	0	0	0	16	0	0	0	0	0	0	0	0	0	0	0	0	0	0	0	0	0	0	0	0	0	0	0	0	0	0	0	0	0	0	0
Bacteria_Firmicutes_Bacilli_Lactobacillales_Carnobacteriaceae_Carnobacterium_divergens/maltaromaticum	0	0	0	0	0	0	0	0	0	0	0	0	0	0	0	0	0	0	0	0	0	0	0	0	0	0	0	0	0	0	0	0	0	0	0	0	0	0	0	0	0	0	0	0	0	0	0	0	0
Bacteria_Firmicutes_Bacilli_Lactobacillales_Carnobacteriaceae_Carnobacterium_gallinarum/maltaromaticum	0	0	0	0	0	0	0	0	0	0	0	0	0	0	0	0	0	0	0	0	0	0	0	0	0	0	0	0	0	0	0	0	0	0	4	0	0	0	0	0	0	0	0	0	54	0	0	0	0
Bacteria_Firmicutes_Bacilli_Lactobacillales_Carnobacteriaceae_Carnobacterium_inhibens/jeotgali/viridans	0	0	0	0	0	0	0	0	0	0	0	0	0	0	0	0	0	0	0	0	0	0	0	0	0	0	0	0	0	0	0	0	0	0	0	0	0	0	0	0	0	0	0	0	0	0	6	0	0
Bacteria_Firmicutes_Bacilli_Lactobacillales_Carnobacteriaceae_Granulicatella_elegans	0	0	0	0	0	0	0	0	0	0	0	0	0	0	13	0	0	0	0	0	0	0	0	0	0	0	0	0	0	0	0	0	0	0	0	0	0	0	0	0	0	0	0	0	0	0	0	0	0
Bacteria_Firmicutes_Bacilli_Lactobacillales_Carnobacteriaceae_Trichococcus_alkaliphilus/collinsii/palustris/pasteurii/patagoniensis	21	0	16	0	0	0	0	0	0	0	0	0	0	0	0	0	300	0	0	0	0	0	0	12	0	32	0	0	90	0	7	0	0	0	0	0	0	0	0	0	0	2	0	0	0	0	0	0	98
Bacteria_Firmicutes_Bacilli_Lactobacillales_Carnobacteriaceae_Trichococcus_collinsii/flocculiformis/paludicola/pasteurii	0	0	0	0	0	0	0	0	0	0	0	0	0	0	0	0	0	0	0	0	16	0	0	0	0	0	0	0	0	0	0	0	9	0	0	0	0	0	0	0	0	0	0	0	0	0	0	0	0
Bacteria_Firmicutes_Bacilli_Lactobacillales_Enterococcaceae_Enterococcus_azikeevi/casseliflavus/durans/faecalis/faecium/hirae/lactis/mundtii/raffinosus/ratti/rivorum/thailandicus/villorum	0	0	0	0	0	0	0	0	0	0	0	0	0	0	0	0	0	0	0	0	0	0	0	0	0	0	0	0	0	0	0	0	0	0	0	0	0	0	0	0	0	0	0	0	0	0	0	0	0
Bacteria_Firmicutes_Bacilli_Lactobacillales_Lactobacillaceae_Lactobacillus_curvatus	0	0	0	0	0	0	0	0	0	0	0	0	0	0	0	0	0	0	0	0	0	0	0	0	0	0	0	0	0	0	0	0	0	0	0	0	0	0	0	0	0	0	0	0	0	0	0	0	0
Bacteria_Firmicutes_Bacilli_Lactobacillales_Lactobacillaceae_Lactobacillus_plantarum/sakei	0	0	0	0	0	0	0	0	0	0	0	0	0	0	0	0	0	0	0	0	0	0	0	0	0	0	0	0	0	0	0	0	0	0	0	0	4	0	0	0	0	0	0	0	0	0	0	0	0
Bacteria_Firmicutes_Bacilli_Lactobacillales_Streptococcaceae_Streptococcus_anginosus/cristatus/infantis/mitis/oralis/pneumoniae/pseudopneumoniae/sanguinis/timonensis	0	0	0	0	0	0	0	0	0	14	0	0	0	0	80	0	0	0	0	0	0	0	0	0	0	0	0	0	0	0	0	0	0	0	0	0	0	0	0	0	0	0	0	0	0	0	0	0	0
Bacteria_Firmicutes_Bacilli_Paenibacillales_Paenibacillaceae_Paenibacillus_sepulcri	0	0	0	0	0	0	0	0	0	0	0	0	0	0	0	0	0	0	0	0	0	0	0	0	0	0	0	0	0	0	0	4	0	0	0	0	0	0	0	0	0	0	0	0	0	0	0	0	0
Bacteria_Firmicutes_Bacilli_Staphylococcales_Gemellaceae_Gemella_haemolysans/sanguinis/taiwanensis	0	0	0	0	0	0	0	0	0	0	0	0	0	0	2	0	0	0	0	0	0	0	0	0	0	0	0	0	0	0	0	0	0	0	0	0	0	0	0	0	0	0	0	0	0	0	0	0	0
Bacteria_Firmicutes_Bacilli_Staphylococcales_Staphylococcaceae_Staphylococcus_aureus/capitis/caprae/epidermidis/haemolyticus/saprophyticus/warneri	0	0	0	0	0	0	0	0	0	0	0	18	0	0	0	0	0	0	0	0	0	0	0	0	0	0	0	0	0	0	0	0	0	0	0	0	0	0	0	0	0	0	0	0	0	0	0	0	0
Bacteria_Firmicutes_Bacilli_Staphylococcales_Staphylococcaceae_Staphylococcus_aureus/haemolyticus/hominis/petrasii	0	0	0	0	0	0	0	0	0	0	0	0	0	0	6	0	0	0	0	0	0	0	0	0	0	0	0	0	0	0	0	0	0	0	0	0	0	0	0	0	0	0	0	0	0	0	0	0	0
Bacteria_Firmicutes_Bacilli_Staphylococcales_Staphylococcaceae_Staphylococcus_epidermidis/haemolyticus/hominis/petrasii	0	0	0	0	0	0	0	0	0	0	4	0	0	0	0	0	0	0	0	0	0	0	0	0	0	0	0	0	0	0	0	0	0	0	0	0	0	0	0	0	0	0	0	0	0	0	0	0	0
Bacteria_Firmicutes_Clostridia_Clostridiales_Clostridiaceae_Clostridium_sensu_stricto_1_botulinum/chromiireducens	0	0	0	0	0	0	0	0	0	0	0	0	0	0	0	0	0	0	0	0	0	0	0	0	0	0	0	0	0	0	0	0	0	0	0	0	0	0	0	0	0	0	0	0	0	0	0	0	0
Bacteria_Firmicutes_Clostridia_Clostridiales_Clostridiaceae_Clostridium_sensu_stricto_1_gasigenes	0	0	44	0	0	0	0	0	0	0	0	0	0	0	0	0	0	0	0	17	16	0	0	0	0	52	0	0	0	0	0	101	0	0	13	0	0	0	0	0	0	3	0	0	0	0	0	0	72
Bacteria_Firmicutes_Clostridia_Clostridiales_Clostridiaceae_Clostridium_sensu_stricto_1_vincentii	0	0	0	0	0	0	0	0	0	0	0	0	0	0	0	0	0	0	0	0	0	0	0	0	0	0	0	0	0	0	0	0	65	0	0	0	0	0	0	0	0	0	0	0	0	0	0	0	0
Bacteria_Firmicutes_Clostridia_Clostridiales_Clostridiaceae_Clostridium_sensu_stricto_13_bowmanii/estertheticum/frigoriphilum	2	0	54	0	7	0	0	0	0	0	0	0	0	0	0	0	7	0	0	6	38	3	0	0	0	0	0	0	7	0	0	36	0	0	4	0	13	0	0	0	0	0	0	5	31	0	0	10	84
Bacteria_Firmicutes_Clostridia_Clostridiales_Clostridiaceae_Clostridium_sensu_stricto_2_frigidicarnis	0	0	0	0	0	0	0	0	0	0	0	0	0	0	0	0	0	0	0	0	0	0	0	0	0	0	0	0	0	0	0	42	0	0	0	0	0	0	0	0	0	0	0	0	0	0	0	0	0
Bacteria_Firmicutes_Clostridia_Clostridiales_Clostridiaceae_Clostridium_sensu_stricto_5_algidicarnis	0	0	0	0	0	0	0	0	0	0	0	0	0	0	0	0	0	0	0	0	0	0	0	0	0	0	0	0	0	0	0	0	20	0	0	0	0	0	0	0	0	0	0	0	194	0	0	0	0
Bacteria_Firmicutes_Clostridia_Clostridiales_Clostridiaceae_Clostridium_sensu_stricto_5_putrefaciens	0	0	0	0	0	0	0	0	0	0	0	0	0	0	0	0	0	0	0	0	0	0	0	0	0	0	0	0	0	0	0	0	0	0	0	0	0	0	0	0	0	0	0	0	0	0	0	0	0
Bacteria_Firmicutes_Clostridia_Eubacteriales_Eubacteriaceae_Acetobacterium_bakii	15	0	0	0	0	0	0	0	0	0	0	0	0	0	0	0	0	54	329	0	0	0	0	0	0	0	0	0	0	0	0	0	0	0	0	0	0	0	0	0	0	0	0	0	0	0	0	0	0
Bacteria_Firmicutes_Clostridia_Eubacteriales_Eubacteriaceae_Acetobacterium_carbinolicum/psammolithicum/submarinus	0	26	34	0	0	4	0	0	0	0	0	0	0	0	927	53	0	0	1698	0	0	0	0	67	0	5	0	0	0	0	631	0	14	0	26	0	70	0	0	5	0	3	0	0	27	19	5	0	2
Bacteria_Firmicutes_Clostridia_Peptostreptococcales-Tissierellales_Acidaminobacteraceae_Acidaminobacter_hydrogenoformans	0	0	0	0	0	0	0	0	0	0	0	0	0	0	0	0	0	0	0	0	0	4	0	0	0	0	0	0	0	0	0	64	0	0	0	0	0	0	0	0	0	0	0	0	0	0	0	0	0
Bacteria_Firmicutes_Clostridia_Peptostreptococcales-Tissierellales_Peptostreptococcaceae_Romboutsia_ilealis/timonensis	0	0	0	0	0	0	0	0	0	0	0	0	0	0	0	0	0	0	0	5	0	0	0	0	0	0	0	0	0	0	0	0	0	0	0	0	0	0	0	0	0	0	0	0	0	0	0	0	0
Bacteria_Firmicutes_Desulfitobacteriia_Desulfitobacteriales_Desulfitobacteriaceae_Desulfosporosinus_fructosivorans	0	80	8	0	0	0	0	0	0	0	0	0	0	0	50	0	0	32	336	8	0	0	0	11	0	0	0	0	0	0	83	35	188	0	9	58	148	0	0	0	0	0	0	9	0	0	0	11	43
Bacteria_Nitrospirota_Nitrospiria_Nitrospirales_Nitrospiraceae_Nitrospira_lenta	0	49	87	0	0	22	0	31	0	0	0	0	0	61	0	0	0	0	0	75	43	194	6	0	208	33	0	16	0	6	0	0	0	0	57	8	0	0	0	10	0	80	0	0	49	0	0	0	0
Bacteria_Proteobacteria_Alphaproteobacteria_Acetobacterales_Acetobacteraceae_Roseococcus_suduntuyensis	0	0	0	0	0	0	0	0	0	0	0	0	0	0	0	0	0	0	0	0	0	0	0	0	0	0	0	0	0	0	0	0	0	0	0	0	0	0	0	0	49	0	0	0	0	0	0	0	0
Bacteria_Proteobacteria_Alphaproteobacteria_Acetobacterales_Acetobacteraceae_Roseomonas_aquatica	0	0	0	0	0	12	0	0	0	0	0	0	0	0	0	0	0	0	0	0	0	0	0	0	0	0	0	0	0	0	0	0	0	0	0	0	0	0	0	0	0	0	0	0	0	0	0	0	0
Bacteria_Proteobacteria_Alphaproteobacteria_Acetobacterales_Acetobacteraceae_Roseomonas_frigidaquae	0	0	13	0	0	0	0	0	0	0	0	0	0	0	0	0	0	0	23	8	0	0	0	0	7	0	0	36	0	0	33	0	0	0	38	12	0	0	0	0	7	17	0	0	0	0	0	0	0
Bacteria_Proteobacteria_Alphaproteobacteria_Acetobacterales_Acetobacteraceae_Roseomonas_lacus	0	0	0	0	0	0	0	0	0	0	0	0	0	0	0	0	0	0	142	0	0	0	0	0	0	0	0	0	0	0	4	0	0	0	0	0	4	0	0	0	0	0	0	0	0	0	0	0	0
Bacteria_Proteobacteria_Alphaproteobacteria_Azospirillales_Azospirillaceae_Skermanella_aerolata	0	0	0	0	0	0	0	0	0	0	0	0	0	0	0	0	0	0	0	0	0	0	0	0	0	0	0	0	0	0	0	56	0	0	0	0	0	0	0	0	0	0	0	0	0	0	0	0	0
Bacteria_Proteobacteria_Alphaproteobacteria_Caulobacterales_Caulobacteraceae_Asticcacaulis_biprosthecium/biprosthecum	0	0	0	4	0	0	0	0	0	0	0	0	0	0	0	0	0	0	0	0	0	0	0	0	0	0	0	0	0	0	0	0	0	0	0	0	0	0	0	0	0	0	0	0	0	0	0	0	0
Bacteria_Proteobacteria_Alphaproteobacteria_Caulobacterales_Caulobacteraceae_Brevundimonas_alba/basaltis/denitrificans/subvibrioides	3	29	129	0	0	12	0	14	0	0	0	8	0	55	149	35	0	0	374	5	64	5	0	19	78	0	0	3	15	8	53	13	0	9	11	49	0	25	3	0	0	24	0	0	0	0	0	0	0
Bacteria_Proteobacteria_Alphaproteobacteria_Caulobacterales_Caulobacteraceae_Brevundimonas_albigilva/nasdae/vesicularis	0	0	0	0	0	0	0	0	0	0	0	0	0	0	0	0	0	0	0	0	0	0	0	0	0	0	0	0	0	0	0	0	0	0	0	0	0	0	0	0	0	0	0	0	0	5	0	0	0
Bacteria_Proteobacteria_Alphaproteobacteria_Caulobacterales_Caulobacteraceae_Brevundimonas_bullata/halotolerans/terrae	0	0	0	0	0	0	0	0	0	0	0	0	0	0	0	0	0	0	41	13	0	0	0	0	0	0	0	0	0	0	0	0	0	0	0	0	0	0	0	0	0	0	0	0	0	5	0	0	0
Bacteria_Proteobacteria_Alphaproteobacteria_Caulobacterales_Caulobacteraceae_Brevundimonas_kwangchunensis/lenta	0	0	0	0	0	0	0	0	0	0	0	0	0	0	0	0	0	0	0	0	0	0	0	0	0	0	0	0	0	0	0	0	0	0	0	0	11	0	0	0	0	0	0	0	0	8	0	0	0
Bacteria_Proteobacteria_Alphaproteobacteria_Caulobacterales_Caulobacteraceae_Brevundimonas_mediterranea	0	0	0	0	0	0	0	0	0	0	0	0	0	0	0	0	0	0	0	0	0	0	0	0	0	0	0	0	0	0	0	0	0	0	0	0	0	0	0	0	6	0	0	0	0	0	0	0	0
Bacteria_Proteobacteria_Alphaproteobacteria_Caulobacterales_Caulobacteraceae_Brevundimonas_staleyi	0	0	0	0	0	0	0	0	0	0	0	0	0	0	0	0	0	0	0	0	0	0	0	0	0	0	0	0	0	0	0	0	0	0	0	0	0	0	4	0	0	0	0	0	0	0	0	0	0
Bacteria_Proteobacteria_Alphaproteobacteria_Caulobacterales_Caulobacteraceae_Caulobacter_daechungensis	0	0	0	0	0	0	0	0	0	0	0	0	0	0	0	0	0	0	0	0	58	22	0	0	0	0	0	0	0	0	26	0	0	0	0	0	0	0	0	0	0	0	9	98	0	7	0	0	0
Bacteria_Proteobacteria_Alphaproteobacteria_Caulobacterales_Caulobacteraceae_Caulobacter_henricii	0	0	0	0	0	0	0	0	0	0	0	0	0	0	0	0	0	0	0	0	0	0	0	0	0	0	0	0	0	37	0	0	0	0	0	0	0	0	0	0	0	0	0	0	0	0	0	0	0
Bacteria_Proteobacteria_Alphaproteobacteria_Caulobacterales_Caulobacteraceae_Caulobacter_henricii/rhizosphaerae	0	0	0	0	0	0	0	0	0	0	0	0	0	0	0	0	0	0	0	0	0	0	0	0	0	0	0	0	0	0	0	0	0	0	0	0	0	0	0	0	0	0	0	0	0	0	0	0	0
Bacteria_Proteobacteria_Alphaproteobacteria_Caulobacterales_Caulobacteraceae_Caulobacter_profundus	0	0	0	0	0	0	0	0	0	0	10549	0	0	0	0	0	0	0	0	0	0	0	0	0	0	0	0	0	0	0	0	0	0	0	0	0	0	0	0	0	0	0	0	0	0	0	0	0	0
Bacteria_Proteobacteria_Alphaproteobacteria_Caulobacterales_Caulobacteraceae_Phenylobacterium_falsum	0	0	64	0	0	0	0	0	0	0	0	0	0	0	11	0	0	46	169	0	0	9	0	0	0	0	0	0	0	0	39	0	0	0	0	0	21	0	0	0	59	0	9	0	0	49	17	0	0
Bacteria_Proteobacteria_Alphaproteobacteria_Caulobacterales_Hyphomonadaceae_Glycocaulis_abyssi	0	0	0	0	0	0	0	0	0	0	0	0	0	0	0	0	0	0	0	0	0	0	0	0	0	0	0	0	0	0	0	0	0	0	0	0	0	0	0	0	0	0	0	0	0	18	0	0	0
Bacteria_Proteobacteria_Alphaproteobacteria_Parvibaculales_Parvibaculaceae_Parvibaculum_lavamentivorans	0	0	15	0	0	0	0	0	0	0	0	0	0	0	0	0	0	0	0	0	0	281	0	0	8	0	0	0	0	0	27	0	0	0	0	0	0	0	0	0	5	0	0	0	0	151	11	0	0
Bacteria_Proteobacteria_Alphaproteobacteria_Reyranellales_Reyranellaceae_Reyranella_aquatilis	0	0	34	0	5	0	0	5	0	0	0	29	0	0	0	0	0	30	46	0	30	31	0	0	31	120	0	0	0	0	0	0	0	0	0	0	0	0	0	0	0	35	0	0	0	0	0	0	23
Bacteria_Proteobacteria_Alphaproteobacteria_Reyranellales_Reyranellaceae_Reyranella_soli	0	0	0	0	0	0	0	0	0	0	0	0	0	0	0	0	0	0	0	0	99	0	0	0	0	0	0	0	0	0	0	0	0	0	0	0	0	0	0	0	0	0	0	0	0	0	0	0	0
Bacteria_Proteobacteria_Alphaproteobacteria_Rhizobiales_Beijerinckiaceae_Bosea_eneae/massiliensis/thiooxidans/vaviloviae/vestrisii	0	0	0	0	0	8	0	0	0	0	0	0	0	0	0	0	0	0	0	0	0	0	0	0	0	0	0	0	0	0	0	0	0	0	0	0	0	0	0	0	0	0	0	0	0	0	0	0	0
Bacteria_Proteobacteria_Alphaproteobacteria_Rhizobiales_Beijerinckiaceae_Bosea_lathyri/massiliensis/thiooxidans	0	0	35	0	0	0	0	0	0	0	32	0	11	0	0	0	0	0	0	0	0	0	0	0	0	0	0	0	10	2	0	0	0	0	5	0	0	0	0	0	0	0	0	0	0	0	0	0	0
Bacteria_Proteobacteria_Alphaproteobacteria_Rhizobiales_Beijerinckiaceae_Bosea_massiliensis	0	0	0	0	0	0	0	0	0	0	0	0	0	0	0	0	0	0	92	0	0	0	0	0	0	0	0	0	0	0	0	0	0	0	0	0	0	0	0	0	0	0	0	0	0	0	0	0	0
Bacteria_Proteobacteria_Alphaproteobacteria_Rhizobiales_Beijerinckiaceae_Bosea_massiliensis/vaviloviae	0	0	0	0	16	0	0	0	0	0	0	0	0	0	60	17	0	0	245	0	0	0	0	0	0	0	0	0	10	0	110	0	0	0	0	0	0	0	4	0	0	0	0	0	0	0	0	0	15
Bacteria_Proteobacteria_Alphaproteobacteria_Rhizobiales_Beijerinckiaceae_Methylocystis_echinoides/rosea	0	0	0	0	0	0	0	0	0	0	0	0	0	0	0	0	0	0	0	5	0	0	0	0	0	0	0	0	0	0	0	0	0	0	0	0	0	0	0	0	0	0	0	0	0	0	0	0	0
Bacteria_Proteobacteria_Alphaproteobacteria_Rhizobiales_Beijerinckiaceae_Methylocystis_hirsuta	0	0	0	0	0	0	0	0	0	0	0	0	0	0	0	0	0	0	0	0	0	0	0	0	0	0	0	0	0	0	0	0	0	0	59	0	0	0	0	0	0	0	0	0	0	0	0	0	0
Bacteria_Proteobacteria_Alphaproteobacteria_Rhizobiales_Beijerinckiaceae_Methylocystis_rosea	0	0	261	0	266	127	0	19	0	0	0	0	6	0	0	0	0	0	0	0	0	396	71	0	8	10	0	74	0	0	0	0	0	0	46	0	0	0	0	0	0	12	0	0	0	0	0	0	48
Bacteria_Proteobacteria_Alphaproteobacteria_Rhizobiales_Devosiaceae_Devosia_humi/insulae	0	23	63	0	14	11	0	0	0	0	52	0	26	38	0	0	0	10	38	15	52	27	0	0	40	9	0	29	0	0	7	0	0	0	0	0	0	0	0	0	0	0	0	0	0	0	0	0	164
Bacteria_Proteobacteria_Alphaproteobacteria_Rhizobiales_Devosiaceae_Devosia_limi	0	0	0	0	0	0	0	0	0	0	0	0	0	0	0	0	0	0	40	13	0	0	0	0	0	0	0	0	0	0	0	0	0	0	96	0	0	0	0	0	0	0	0	0	20	27	0	0	0
Bacteria_Proteobacteria_Alphaproteobacteria_Rhizobiales_Devosiaceae_Devosia_psychrophila	0	0	0	0	0	0	0	0	0	0	0	0	0	0	0	0	0	0	5	0	0	0	0	0	0	0	0	0	0	0	0	0	0	0	0	0	0	0	0	0	0	0	0	0	0	0	0	0	0
Bacteria_Proteobacteria_Alphaproteobacteria_Rhizobiales_Kaistiaceae_Kaistia_defluvii/terrae	0	0	0	0	0	0	0	0	0	0	0	0	0	0	3	0	0	0	0	26	0	0	0	0	0	0	0	0	0	0	0	0	0	0	0	0	0	0	0	0	0	0	0	0	0	0	0	0	0
Bacteria_Proteobacteria_Alphaproteobacteria_Rhizobiales_Rhizobiaceae_Aliihoeflea_aestuarii	0	0	0	0	0	0	0	0	0	0	8	0	0	0	0	0	0	0	0	0	0	0	0	0	0	0	0	0	0	0	0	0	0	0	0	0	18	0	0	0	0	0	0	0	0	0	0	0	0
Bacteria_Proteobacteria_Alphaproteobacteria_Rhizobiales_Rhizobiaceae_Aminobacter_anthyllidis	0	0	0	0	7	103	0	0	0	0	0	0	0	0	0	0	0	0	0	0	0	0	0	0	0	38	0	0	0	0	0	0	0	0	0	0	0	0	0	0	0	0	0	0	0	0	0	0	0
Bacteria_Proteobacteria_Alphaproteobacteria_Rhizobiales_Rhizobiaceae_Aurantimonas_aggregata	0	0	0	0	0	0	0	0	0	0	0	0	0	0	82	21	0	0	0	0	0	0	0	0	0	0	0	0	0	0	0	0	0	0	0	0	0	0	0	0	0	0	0	0	0	0	0	0	0
Bacteria_Proteobacteria_Alphaproteobacteria_Rhizobiales_Rhizobiaceae_Aurantimonas_endophytica	0	0	0	0	0	0	0	0	0	0	0	0	0	0	0	0	0	8	0	0	0	0	0	0	0	0	0	0	0	0	0	0	0	0	0	0	0	0	0	0	0	0	0	0	0	0	0	0	0
Bacteria_Proteobacteria_Alphaproteobacteria_Rhizobiales_Rhizobiaceae_Hoeflea_olei/siderophila	152	0	62	0	0	0	0	18	0	0	0	0	0	0	0	0	0	0	521	50	9	0	0	42	283	0	0	0	0	11	30	0	0	178	218	50	0	144	0	15	0	77	0	0	0	36	32	0	0
Bacteria_Proteobacteria_Alphaproteobacteria_Rhizobiales_Rhizobiaceae_Mesorhizobium_caraganae/gobiense/helmanticense/loti/mediterraneum/metallidurans/tamadayense/tarimense/tianshanense	0	0	0	0	27	11	0	0	0	0	0	0	0	0	0	0	0	0	0	0	0	42	0	0	0	0	0	7	0	32	0	0	0	0	0	0	0	0	0	0	0	0	0	0	0	0	0	0	0
Bacteria_Proteobacteria_Alphaproteobacteria_Rhizobiales_Rhizobiaceae_Ochrobactrum_anthropi/grignonense/pituitosum/pseudogrignonense	0	0	0	0	0	0	0	0	6	118	0	37	0	0	0	0	0	0	0	0	0	0	0	0	0	0	0	0	0	0	0	32	0	0	0	0	0	0	0	0	0	0	0	0	0	0	0	38	0
Bacteria_Proteobacteria_Alphaproteobacteria_Rhizobiales_Rhizobiaceae_Pseudochrobactrum_kiredjianiae	0	0	0	0	0	0	0	0	0	0	0	0	0	0	0	0	0	0	0	0	0	0	0	0	0	0	0	0	0	0	0	0	0	0	0	0	0	0	0	0	0	0	0	0	0	0	0	0	0
Bacteria_Proteobacteria_Alphaproteobacteria_Rhizobiales_Rhizobiaceae_Shinella_kummerowiae/zoogloeoides	0	0	0	0	0	0	0	0	0	0	0	0	0	0	0	0	0	0	8	0	35	0	0	0	0	0	0	10	0	0	0	0	0	0	0	0	0	0	0	0	0	0	0	0	0	0	0	0	0
Bacteria_Proteobacteria_Alphaproteobacteria_Rhizobiales_Xanthobacteraceae_Afipia_massiliensis	0	0	0	0	147	92	0	0	0	0	110	430	37	0	0	0	0	0	81	0	0	0	0	0	0	0	18	0	0	0	0	9	0	26	0	0	0	0	0	0	0	0	0	0	0	0	0	5	0
Bacteria_Proteobacteria_Alphaproteobacteria_Rhizobiales_Xanthobacteraceae_Xanthobacter_autotrophicus	0	0	42	0	0	0	0	0	0	0	0	0	0	0	0	0	0	0	0	0	0	0	0	7	0	0	0	0	0	0	0	0	0	0	0	0	0	0	0	0	0	0	0	0	0	0	0	0	0
Bacteria_Proteobacteria_Alphaproteobacteria_Rhodobacterales_Rhodobacteraceae_Cereibacter_changlensis	0	0	0	0	0	0	0	0	0	0	0	0	0	0	0	0	0	0	0	0	0	0	0	0	0	0	0	0	0	0	0	34	0	0	0	0	0	0	0	0	0	0	0	0	0	0	0	0	0
Bacteria_Proteobacteria_Alphaproteobacteria_Rhodobacterales_Rhodobacteraceae_Frigidibacter_albus	0	0	0	0	0	0	0	0	0	0	0	0	0	0	5	0	0	0	785	0	0	0	0	0	0	0	0	0	0	0	0	0	0	0	0	0	0	0	0	8	11	0	0	0	0	0	0	0	0
Bacteria_Proteobacteria_Alphaproteobacteria_Rhodobacterales_Rhodobacteraceae_Paracoccus_aminophilus/aminovorans/caeni/chinensis/denitrificans/fontiphilus/huijuniae	0	0	0	0	0	0	0	0	0	0	0	0	0	0	0	0	0	0	0	0	0	0	0	0	0	0	0	0	0	0	0	24	0	0	0	0	0	0	0	0	0	0	0	0	0	0	0	0	0
Bacteria_Proteobacteria_Alphaproteobacteria_Rhodobacterales_Rhodobacteraceae_Paracoccus_carotinifaciens/gahaiensis/haeundaensis/hibiscisoli/marcusii	0	0	36	0	0	0	0	0	14	0	0	0	0	0	9	0	0	0	0	0	0	0	0	0	0	0	0	0	0	0	0	23	0	0	0	0	0	0	0	0	0	0	0	0	0	0	0	0	0
Bacteria_Proteobacteria_Alphaproteobacteria_Rhodobacterales_Rhodobacteraceae_Paracoccus_chinensis/tibetensis	0	0	0	0	0	0	0	0	0	0	0	0	0	0	0	0	0	0	0	0	0	0	0	0	0	0	0	0	0	0	0	0	0	0	0	0	0	0	0	0	0	0	0	0	0	0	0	0	0
Bacteria_Proteobacteria_Alphaproteobacteria_Rhodobacterales_Rhodobacteraceae_Pseudorhodobacter_collinsensis/psychrotolerans/sinensis	0	2949	0	0	0	149	0	0	0	0	164	0	898	523	0	0	0	77	0	101	0	0	0	0	0	0	0	915	312	0	0	0	0	0	0	0	0	0	0	0	0	0	0	0	0	0	0	0	0
Bacteria_Proteobacteria_Alphaproteobacteria_Rhodobacterales_Rhodobacteraceae_Tabrizicola_aquatica	0	24	0	0	0	0	0	0	0	0	0	0	0	0	0	0	0	0	0	144	0	0	0	0	0	0	0	0	0	0	0	0	0	0	0	0	0	0	0	0	0	0	0	0	0	0	0	0	0
Bacteria_Proteobacteria_Alphaproteobacteria_Rhodospirillales_Magnetospirillaceae_Magnetospirillum_caucaseum/magneticum/magnetotacticum	0	0	0	9	0	0	0	0	0	0	0	0	0	0	0	0	0	0	0	0	0	0	0	0	0	0	0	0	0	0	0	0	0	0	0	0	0	0	0	0	0	0	0	0	0	0	0	0	0
Bacteria_Proteobacteria_Alphaproteobacteria_Rhodospirillales_Magnetospirillaceae_Magnetospirillum_gryphiswaldense	0	0	0	0	0	0	0	0	0	0	0	0	0	0	0	0	0	2	0	0	0	0	0	2	0	0	0	0	0	0	0	0	0	0	0	0	0	0	0	0	0	0	0	0	0	0	0	0	0
Bacteria_Proteobacteria_Alphaproteobacteria_Sphingomonadales_Sphingomonadaceae_Altererythrobacter_sediminis	0	0	0	0	0	0	0	0	0	0	0	0	0	0	0	0	0	0	0	0	0	0	0	0	0	0	0	0	0	0	0	0	0	0	0	0	0	0	0	0	0	0	0	0	0	0	0	0	0
Bacteria_Proteobacteria_Alphaproteobacteria_Sphingomonadales_Sphingomonadaceae_Blastomonas_natatoria/ursincola	0	0	0	0	0	0	0	0	0	0	0	0	0	0	0	0	0	0	0	0	0	0	0	0	0	0	0	0	0	0	0	0	0	0	0	0	35	0	0	0	0	0	0	0	0	50	10	0	0
Bacteria_Proteobacteria_Alphaproteobacteria_Sphingomonadales_Sphingomonadaceae_Novosphingobium_barchaimii/resinovorum	0	0	0	0	0	0	0	0	0	0	0	0	0	0	0	0	0	0	0	0	0	0	0	0	0	0	0	0	0	0	0	0	0	0	0	0	0	0	0	0	0	0	0	0	0	0	0	0	0
Bacteria_Proteobacteria_Alphaproteobacteria_Sphingomonadales_Sphingomonadaceae_Novosphingobium_subterraneum	0	0	0	0	0	0	0	0	0	0	0	0	0	0	0	0	0	42	0	0	0	0	0	0	0	0	0	0	0	0	0	0	0	0	0	0	0	0	0	0	0	0	0	0	0	0	0	0	0
Bacteria_Proteobacteria_Alphaproteobacteria_Sphingomonadales_Sphingomonadaceae_Porphyrobacter_neustonensis/tepidarius	0	0	0	0	0	0	0	0	0	0	0	0	0	0	0	0	0	30	0	0	0	0	0	0	0	0	0	0	0	0	0	0	0	0	0	0	0	0	0	0	0	0	0	0	0	0	0	0	0
Bacteria_Proteobacteria_Alphaproteobacteria_Sphingomonadales_Sphingomonadaceae_Sphingoaurantiacus_polygranulatus	0	13	0	0	0	0	0	5	0	0	0	0	0	0	0	0	0	0	8	0	0	0	0	0	0	0	0	0	0	0	0	0	0	0	0	0	0	0	0	0	0	0	0	0	0	0	0	0	0
Bacteria_Proteobacteria_Alphaproteobacteria_Sphingomonadales_Sphingomonadaceae_Sphingobium_amiense/czechense/rhizovicinum	0	0	0	0	0	0	0	0	0	0	0	0	0	0	0	0	0	0	901	0	0	0	0	0	0	0	0	0	0	0	0	0	0	0	0	0	0	0	0	0	0	0	0	0	0	0	0	0	0
Bacteria_Proteobacteria_Alphaproteobacteria_Sphingomonadales_Sphingomonadaceae_Sphingobium_hydrophobicum/xenophagum	0	0	51	0	0	0	0	0	0	0	2020	0	0	0	0	0	0	0	7483	0	0	0	0	7	0	0	0	0	0	0	0	10	0	0	0	0	26	0	0	0	0	0	0	0	0	0	0	0	275
Bacteria_Proteobacteria_Alphaproteobacteria_Sphingomonadales_Sphingomonadaceae_Sphingobium_japonicum	0	0	33	0	0	0	10	0	0	0	0	0	0	0	0	0	0	0	45	0	0	0	0	0	0	0	0	0	0	0	0	0	0	0	0	0	0	0	0	0	0	0	0	0	0	0	0	0	70
Bacteria_Proteobacteria_Alphaproteobacteria_Sphingomonadales_Sphingomonadaceae_Sphingobium_yanoikuyae	0	0	0	0	0	0	0	0	0	0	0	0	0	0	0	0	0	0	0	0	0	0	8	0	0	19	0	0	0	0	6	0	0	0	0	0	0	0	0	0	0	0	0	0	0	0	0	0	0
Bacteria_Proteobacteria_Alphaproteobacteria_Sphingomonadales_Sphingomonadaceae_Sphingomonas_aerolata/aurantiaca/dokdonensis/faeni/ginsenosidivorax/mucosissima/olei/panaciterrae	0	0	40	0	0	0	0	0	0	0	0	0	0	7	0	0	9	0	0	0	0	0	0	18	0	0	0	0	0	0	0	0	0	0	8	0	7	0	118	0	0	0	0	0	0	20	24	0	0
Bacteria_Proteobacteria_Alphaproteobacteria_Sphingomonadales_Sphingomonadaceae_Sphingomonas_alpina/echinoides/mali/oligophenolica/rhizogenes/sanxanigenens	0	0	0	0	0	0	27	0	0	0	0	0	0	14	0	0	0	0	0	0	0	0	0	0	0	0	0	0	0	0	0	0	0	0	0	0	0	0	0	0	0	0	0	0	0	0	0	12	0
Bacteria_Proteobacteria_Alphaproteobacteria_Sphingomonadales_Sphingomonadaceae_Sphingomonas_dokdonensis/jeddahensis	0	0	0	0	0	0	0	0	0	0	0	0	0	0	0	0	0	0	34	0	0	0	0	0	0	0	0	0	0	0	0	0	0	0	0	0	0	0	0	0	0	0	0	0	0	0	0	0	0
Bacteria_Proteobacteria_Alphaproteobacteria_Sphingomonadales_Sphingomonadaceae_Sphingomonas_echinoides/parapaucimobilis/paucimobilis/pseudosanguinis/sanguinis/yabuuchiae	0	0	0	0	0	0	0	0	0	0	0	0	0	0	0	0	0	0	0	0	0	0	0	0	0	0	0	0	0	0	0	0	0	0	0	0	4	0	0	0	0	0	0	0	0	0	0	0	0
Bacteria_Proteobacteria_Alphaproteobacteria_Sphingomonadales_Sphingomonadaceae_Sphingomonas_histidinilytica/wittichii	0	0	0	0	0	0	0	0	0	0	0	0	0	0	0	0	0	0	0	0	0	0	0	0	0	0	0	0	0	0	0	0	0	0	0	0	23	0	0	0	0	0	0	0	0	0	0	0	0
Bacteria_Proteobacteria_Alphaproteobacteria_Sphingomonadales_Sphingomonadaceae_Sphingomonas_jaspsi	0	0	28	0	0	0	0	0	0	0	0	0	0	0	0	0	0	0	0	0	9	42	0	10	0	0	0	0	0	0	0	39	0	0	0	0	0	0	0	0	0	0	0	0	0	0	0	0	0
Bacteria_Proteobacteria_Alphaproteobacteria_Sphingomonadales_Sphingomonadaceae_Sphingomonas_mucosissima	0	0	0	0	0	0	0	0	0	0	0	0	0	0	0	0	0	0	0	0	0	0	0	0	0	0	0	0	0	0	0	0	0	0	0	0	0	0	0	0	0	0	0	0	0	0	0	0	0
Bacteria_Proteobacteria_Alphaproteobacteria_Sphingomonadales_Sphingomonadaceae_Sphingomonas_oligophenolica/panacis	0	0	0	0	0	0	0	0	0	0	0	0	0	0	0	0	0	0	0	0	0	0	0	0	0	4	0	0	0	0	0	0	0	0	0	0	0	0	0	0	0	0	0	0	0	0	0	0	0
Bacteria_Proteobacteria_Alphaproteobacteria_Sphingomonadales_Sphingomonadaceae_Sphingomonas_parapaucimobilis/paucimobilis/pseudosanguinis/yabuuchiae/zeae	0	0	0	0	0	0	0	39	7	0	0	0	0	0	0	0	0	0	0	0	0	0	0	0	0	0	0	0	0	0	0	0	0	0	0	0	0	0	0	0	0	0	0	0	0	0	0	5	0
Bacteria_Proteobacteria_Alphaproteobacteria_Sphingomonadales_Sphingomonadaceae_Sphingomonas_sanxanigenens	0	0	0	0	0	0	0	0	0	0	0	0	0	0	0	0	0	0	0	0	0	0	0	0	0	0	0	0	0	0	0	0	0	0	0	0	0	0	0	0	0	0	0	0	0	0	0	0	0
Bacteria_Proteobacteria_Alphaproteobacteria_Sphingomonadales_Sphingomonadaceae_Sphingopyxis_alaskensis/bauzanensis/chilensis/fribergensis/ginsengisoli/italica/panaciterrae	0	0	36	0	154	19	9	39	0	0	1075	207	0	77	0	0	6	0	224	41	214	228	0	0	33	0	0	0	0	0	8	0	0	0	0	0	3	0	0	0	0	9	0	0	0	56	54	0	0
Bacteria_Proteobacteria_Alphaproteobacteria_Sphingomonadales_Sphingomonadaceae_Sphingopyxis_panaciterrae	0	0	0	0	0	0	0	0	0	0	0	0	0	0	0	0	0	0	0	0	0	0	0	0	0	0	0	0	0	0	0	0	0	0	0	0	0	0	0	0	0	0	0	0	0	0	0	0	0
Bacteria_Proteobacteria_Alphaproteobacteria_Sphingomonadales_Sphingomonadaceae_Sphingopyxis_witflariensis	0	0	0	0	0	0	0	0	0	0	0	0	0	0	0	0	0	0	0	62	0	0	0	0	0	0	0	0	0	0	0	0	0	0	0	0	0	0	0	0	0	0	0	0	0	0	0	0	0
Bacteria_Proteobacteria_Alphaproteobacteria_Sphingomonadales_Sphingomonadaceae_Sphingorhabdus_planktonica	0	0	0	0	0	0	0	5933	0	0	0	0	0	0	0	0	0	0	0	0	0	0	0	0	0	0	0	0	0	0	0	0	0	0	0	0	0	0	0	0	0	0	0	0	0	0	0	0	0
Bacteria_Proteobacteria_Alphaproteobacteria_Sphingomonadales_Sphingomonadaceae_Sphingorhabdus_rigui	0	0	0	0	0	6	0	0	0	0	0	0	0	0	0	2	14	0	37	0	0	0	0	0	0	0	0	0	9	0	0	0	0	0	0	0	0	0	0	0	0	0	0	0	0	0	0	0	0
Bacteria_Proteobacteria_Alphaproteobacteria_Sphingomonadales_Sphingomonadaceae_Sphingosinicella_microcystinivorans/xenopeptidilytica	0	0	0	0	0	0	0	0	0	0	0	0	0	5	0	0	0	0	15	0	0	0	0	0	0	0	0	4	0	0	0	0	0	0	0	0	0	0	0	0	0	0	0	0	0	0	0	0	0
Bacteria_Proteobacteria_Alphaproteobacteria_Sphingomonadales_Sphingomonadaceae_Sphingosinicella_soli	0	0	0	0	61	25	0	0	0	0	0	0	0	0	0	0	0	0	0	0	0	0	0	0	0	0	0	0	0	0	0	0	0	0	0	0	0	0	0	0	0	0	0	0	0	0	0	0	0
Bacteria_Proteobacteria_Gammaproteobacteria_Aeromonadales_Aeromonadaceae_Aeromonas_bestiarum/caviae/enterica/hydrophila/media/piscicola/salmonicida/sobria	83	16	0	7	0	0	0	0	0	0	0	0	0	0	0	0	0	0	0	0	0	0	0	0	0	0	0	0	0	0	0	0	0	0	6	0	0	11	0	0	0	0	0	0	0	0	1101	0	0
Bacteria_Proteobacteria_Gammaproteobacteria_Aeromonadales_Aeromonadaceae_Aeromonas_popoffii	0	0	0	0	0	0	0	0	0	0	0	0	0	0	0	0	0	0	0	0	0	0	0	0	0	0	0	0	0	0	0	0	0	0	0	0	0	0	0	0	0	0	0	0	0	0	0	0	0
Bacteria_Proteobacteria_Gammaproteobacteria_Alteromonadales_Colwelliaceae_Colwellia_psychrerythraea	0	0	0	0	0	0	0	0	0	0	0	0	0	0	0	0	0	0	0	0	0	0	0	0	0	0	0	0	0	0	0	0	0	0	0	0	0	0	0	0	0	0	0	0	0	0	0	0	0
Bacteria_Proteobacteria_Gammaproteobacteria_Alteromonadales_Idiomarinaceae_Aliidiomarina_soli	0	0	0	0	0	0	0	0	0	0	0	0	0	0	0	0	0	0	0	0	0	0	0	0	0	0	0	0	0	0	0	0	0	2	0	0	0	0	0	0	0	0	0	0	0	0	0	0	0
Bacteria_Proteobacteria_Gammaproteobacteria_Alteromonadales_Pseudoalteromonadaceae_Pseudoalteromonas_agarivorans/arctica/distincta/elyakovii/flavipulchra/haloplanktis/paragorgicola	0	0	0	0	2	0	0	0	0	0	0	0	0	0	0	0	0	0	0	0	0	0	0	0	0	0	0	0	0	0	0	0	0	0	0	0	0	0	0	0	0	0	0	0	0	0	0	0	0
Bacteria_Proteobacteria_Gammaproteobacteria_Alteromonadales_Shewanellaceae_Shewanella_algae/baltica/hafniensis/oneidensis/profunda/putrefaciens/xiamenensis	0	0	0	0	0	0	0	0	0	0	0	0	0	0	0	0	0	0	0	0	0	0	0	0	0	0	0	0	0	0	0	0	0	0	0	0	0	0	0	0	0	0	0	0	0	0	0	0	0
Bacteria_Proteobacteria_Gammaproteobacteria_Alteromonadales_Shewanellaceae_Shewanella_baltica/profunda/putrefaciens	0	0	0	0	0	0	0	0	0	0	0	0	0	0	0	0	0	0	0	0	0	0	0	0	0	0	0	0	0	0	0	0	0	0	0	0	0	0	0	0	0	0	0	0	0	0	124	0	0
Bacteria_Proteobacteria_Gammaproteobacteria_Alteromonadales_Shewanellaceae_Shewanella_oneidensis/putrefaciens/xiamenensis	0	0	0	0	0	0	0	0	0	0	0	0	0	0	0	0	0	0	0	0	0	0	0	0	0	0	0	0	0	0	0	0	0	0	0	0	0	0	0	0	0	0	0	0	0	0	0	0	0
Bacteria_Proteobacteria_Gammaproteobacteria_Alteromonadales_Shewanellaceae_Shewanella_putrefaciens	0	9	0	0	0	0	0	0	0	0	0	0	0	0	0	0	0	0	0	0	0	0	0	0	0	0	0	0	0	0	0	0	0	0	0	0	0	0	0	0	36	0	0	0	0	0	748	0	0
Bacteria_Proteobacteria_Gammaproteobacteria_Burkholderiales_Burkholderiaceae_Limnobacter_thiooxidans	0	0	0	0	0	0	0	0	0	0	0	0	0	0	0	0	0	0	0	6	0	0	0	0	0	0	0	0	0	0	0	0	0	0	0	0	0	0	0	0	0	0	0	0	0	0	0	0	0
Bacteria_Proteobacteria_Gammaproteobacteria_Burkholderiales_Burkholderiaceae_Polynucleobacter_difficilis	0	6	212	0	45	25	0	40	0	0	0	0	211	0	0	0	0	0	34	16	23	0	0	0	78	117	0	24	0	0	0	0	0	0	0	0	0	0	0	19	0	91	0	0	0	0	0	0	0
Bacteria_Proteobacteria_Gammaproteobacteria_Burkholderiales_Comamonadaceae_Acidovorax_defluvii	0	0	255	0	0	0	0	0	0	0	0	0	0	0	88	36	0	0	150	0	0	0	0	0	487	0	0	0	0	0	140	0	0	0	0	0	0	0	0	0	0	0	0	0	0	0	0	0	0
Bacteria_Proteobacteria_Gammaproteobacteria_Burkholderiales_Comamonadaceae_Acidovorax_delafieldii/facilis	0	0	0	0	0	0	0	0	0	0	0	0	0	0	0	0	0	0	0	0	0	0	0	0	0	0	0	0	0	37	0	0	0	0	0	0	0	0	0	0	0	0	0	0	0	0	0	0	0
Bacteria_Proteobacteria_Gammaproteobacteria_Burkholderiales_Comamonadaceae_Acidovorax_radicis	7	0	73	0	0	0	0	26	0	0	0	0	0	0	0	0	0	292	62	331	0	0	17	0	245	719	0	0	0	230	220	0	0	0	676	47	223	0	0	0	0	0	0	46	1538	0	22	0	0
Bacteria_Proteobacteria_Gammaproteobacteria_Burkholderiales_Comamonadaceae_Comamonas_aquatica	0	0	0	0	0	0	0	0	0	0	0	0	0	0	0	0	0	0	0	0	0	0	0	0	0	0	0	0	0	0	0	0	0	0	0	0	0	0	0	0	0	0	0	0	0	0	0	12	0
Bacteria_Proteobacteria_Gammaproteobacteria_Burkholderiales_Comamonadaceae_Curvibacter_delicatus	0	335	0	0	214	424	0	0	0	0	0	0	258	56	0	0	0	0	0	0	0	0	0	0	0	0	0	528	923	0	0	0	0	0	0	0	0	0	0	0	0	0	0	0	0	0	0	0	0
Bacteria_Proteobacteria_Gammaproteobacteria_Burkholderiales_Comamonadaceae_Delftia_acidovorans/lacustris/tsuruhatensis	0	0	0	9	0	0	0	0	23	69	0	112	5	0	0	0	0	35	0	0	0	0	0	0	0	0	0	0	0	0	0	0	0	0	0	0	0	0	0	0	0	0	0	0	0	0	0	62	0
Bacteria_Proteobacteria_Gammaproteobacteria_Burkholderiales_Comamonadaceae_Hydrogenophaga_atypica	0	0	0	0	0	0	0	0	0	0	0	0	0	0	0	0	0	0	0	0	0	0	0	0	0	0	0	0	0	0	0	0	0	0	0	0	0	0	0	0	0	0	0	0	0	0	0	0	0
Bacteria_Proteobacteria_Gammaproteobacteria_Burkholderiales_Comamonadaceae_Hydrogenophaga_caeni	0	0	0	667	0	0	0	0	0	0	0	0	0	0	0	0	0	0	0	0	0	0	0	0	0	0	0	0	0	0	0	0	0	0	0	0	0	0	0	0	0	0	0	0	0	0	0	0	0
Bacteria_Proteobacteria_Gammaproteobacteria_Burkholderiales_Comamonadaceae_Hydrogenophaga_palleronii	1341	125	1468	0	0	96	0	26678	0	0	0	0	0	108	0	0	0	248	4869	217	483	987	80	152	316	132	12	107	0	306	2231	246	0	28	193	168	90	2069	0	118	1161	228	58	292	238	0	0	0	0
Bacteria_Proteobacteria_Gammaproteobacteria_Burkholderiales_Comamonadaceae_Hydrogenophaga_pseudoflava/taeniospiralis	0	0	0	0	0	0	0	0	0	0	0	0	0	0	0	0	0	0	0	0	0	0	0	0	0	0	0	0	0	0	0	0	0	0	0	0	0	0	0	0	0	0	0	0	0	0	28	0	0
Bacteria_Proteobacteria_Gammaproteobacteria_Burkholderiales_Comamonadaceae_Hydrogenophaga_taeniospiralis	0	0	0	31	0	0	0	0	0	0	0	0	0	0	0	0	0	0	20	0	0	125	0	0	0	0	0	0	0	0	0	0	0	0	0	0	0	0	0	0	0	0	0	0	0	0	0	0	0
Bacteria_Proteobacteria_Gammaproteobacteria_Burkholderiales_Comamonadaceae_Leptothrix_cholodnii	0	0	0	183	0	0	0	0	0	0	0	0	0	0	0	0	0	0	0	0	0	0	0	0	0	0	0	0	0	0	0	0	0	0	0	0	0	0	0	0	0	0	0	0	0	0	0	0	0
Bacteria_Proteobacteria_Gammaproteobacteria_Burkholderiales_Comamonadaceae_Leptothrix_mobilis	0	0	0	65	0	0	0	0	0	0	0	0	0	0	0	0	0	0	0	0	0	0	0	0	0	0	0	0	0	0	0	0	0	0	0	0	0	0	0	0	0	0	0	0	0	0	0	0	0
Bacteria_Proteobacteria_Gammaproteobacteria_Burkholderiales_Comamonadaceae_Limnohabitans_curvus	0	0	0	0	0	0	0	0	0	0	0	0	0	0	0	0	0	0	0	0	0	0	0	0	0	0	0	0	0	0	0	0	0	0	0	0	0	0	0	0	0	0	0	0	0	0	0	0	5
Bacteria_Proteobacteria_Gammaproteobacteria_Burkholderiales_Comamonadaceae_Methylibium_petroleiphilum	0	0	0	0	0	0	0	0	0	0	0	0	0	0	0	0	0	0	54	0	35	0	0	0	0	0	0	0	0	0	0	0	0	0	0	0	0	0	0	0	0	0	0	0	0	0	0	0	0
Bacteria_Proteobacteria_Gammaproteobacteria_Burkholderiales_Comamonadaceae_Polaromonas_aquatica	0	0	0	0	0	0	251	0	11	315	0	0	0	0	0	0	0	0	0	0	0	0	0	0	0	0	0	0	0	0	0	0	0	0	0	0	0	0	0	0	0	0	0	0	0	0	0	0	0
Bacteria_Proteobacteria_Gammaproteobacteria_Burkholderiales_Comamonadaceae_Polaromonas_cryoconiti/glacialis/hydrogenivorans	0	0	0	0	0	0	0	0	0	0	0	0	0	0	0	0	4301	22	620	0	0	0	0	0	0	0	220	0	0	0	0	0	0	0	0	0	0	0	0	0	0	0	0	0	0	0	0	0	0
Bacteria_Proteobacteria_Gammaproteobacteria_Burkholderiales_Comamonadaceae_Polaromonas_eurypsychrophila	153	67	159	8	21	27	0	90	0	0	324	4242	8	97	0	33	63	341	347	112	3612	13	0	0	2987	447	1230	527	0	1183	1352	0	0	0	161	0	0	171	0	534	69	138	0	0	0	0	0	20	32
Bacteria_Proteobacteria_Gammaproteobacteria_Burkholderiales_Comamonadaceae_Polaromonas_glacialis/naphthalenivorans	0	0	0	0	0	0	0	0	0	0	0	0	0	0	0	0	0	0	0	0	0	0	0	0	0	0	0	0	0	0	0	0	0	0	0	0	0	0	0	0	0	0	0	0	0	0	0	0	0
Bacteria_Proteobacteria_Gammaproteobacteria_Burkholderiales_Comamonadaceae_Rhizobacter_fulvus	0	0	0	0	0	0	0	0	0	0	0	0	9	0	0	0	0	0	0	0	0	0	0	0	0	0	0	0	0	0	0	0	0	0	0	0	0	0	0	0	0	0	0	0	0	0	0	0	0
Bacteria_Proteobacteria_Gammaproteobacteria_Burkholderiales_Comamonadaceae_Rhodoferax_saidenbachensis	0	0	0	661	0	0	0	0	0	0	17	327	0	0	0	0	0	0	0	0	0	0	0	0	0	0	0	0	0	29	0	0	0	0	0	0	0	0	0	0	0	0	0	0	0	0	0	0	0
Bacteria_Proteobacteria_Gammaproteobacteria_Burkholderiales_Comamonadaceae_Variovorax_boronicumulans/ginsengisoli	0	0	0	0	0	0	0	0	0	0	0	0	0	0	0	0	0	0	0	0	0	0	0	49	0	0	0	0	0	0	0	0	0	0	0	0	0	0	0	0	0	0	0	0	0	0	0	0	0
Bacteria_Proteobacteria_Gammaproteobacteria_Burkholderiales_Comamonadaceae_Variovorax_boronicumulans/paradoxus	0	0	0	0	0	0	0	0	17	0	91	89	0	0	0	0	0	0	0	0	0	0	0	0	0	0	0	0	0	0	0	0	0	0	0	0	0	0	0	0	0	0	0	0	0	0	0	0	0
Bacteria_Proteobacteria_Gammaproteobacteria_Burkholderiales_Comamonadaceae_Variovorax_ginsengisoli	0	0	0	0	0	0	0	0	0	0	0	0	0	0	0	0	0	0	0	0	0	0	0	0	0	0	0	0	0	0	0	39	0	0	0	0	0	0	0	0	0	0	0	0	0	0	0	0	0
Bacteria_Proteobacteria_Gammaproteobacteria_Burkholderiales_Gallionellaceae_Gallionella_capsiferriformans	0	890	0	0	0	0	0	0	0	0	0	0	0	0	0	0	0	10	0	0	0	0	0	0	0	0	0	0	0	0	0	0	0	0	0	0	0	0	0	0	0	0	0	0	0	0	0	0	0
Bacteria_Proteobacteria_Gammaproteobacteria_Burkholderiales_Methylophilaceae_Methylophilus_flavus	0	0	0	0	0	0	0	0	0	0	0	0	0	0	0	0	0	48	0	0	0	0	0	0	0	0	0	0	0	821	0	0	0	0	0	0	0	0	0	0	0	0	0	0	0	0	0	15	0
Bacteria_Proteobacteria_Gammaproteobacteria_Burkholderiales_Methylophilaceae_Methylophilus_leisingeri	0	0	0	0	0	0	0	0	0	0	0	0	0	0	0	0	0	0	0	0	0	0	0	0	0	0	0	0	0	0	0	0	0	0	0	0	0	0	0	0	0	0	0	0	0	599	118	0	0
Bacteria_Proteobacteria_Gammaproteobacteria_Burkholderiales_Methylophilaceae_Methylophilus_rhizosphaerae	0	0	0	0	0	0	0	0	0	0	0	0	0	0	0	0	0	0	0	0	0	0	0	0	0	0	0	0	0	0	0	0	0	0	14	0	0	0	0	0	0	0	0	0	0	1013	168	0	0
Bacteria_Proteobacteria_Gammaproteobacteria_Burkholderiales_Methylophilaceae_Methylotenera_mobilis	0	0	1150	0	0	0	0	0	0	0	0	310	32	0	0	0	0	0	0	0	0	0	0	0	0	0	0	0	0	0	0	0	0	0	0	0	0	0	0	6425	0	0	0	0	0	0	0	0	0
Bacteria_Proteobacteria_Gammaproteobacteria_Burkholderiales_Methylophilaceae_Methylotenera_versatilis	0	0	0	0	0	0	0	0	0	0	0	0	0	0	0	0	0	0	384	0	0	0	0	0	0	0	0	0	0	0	0	0	0	0	0	0	0	0	0	0	0	0	0	0	0	0	0	0	0
Bacteria_Proteobacteria_Gammaproteobacteria_Burkholderiales_Neisseriaceae_Neisseria_cinerea/meningitidis/subflava	0	0	0	0	0	0	0	0	0	0	0	0	0	0	4	0	0	0	0	0	0	0	0	0	0	0	0	0	0	0	0	0	0	0	0	0	0	0	0	0	0	0	0	0	0	0	0	0	0
Bacteria_Proteobacteria_Gammaproteobacteria_Burkholderiales_Nitrosomonadaceae_Nitrosospira_lacus/multiformis	0	0	0	0	0	0	0	0	0	0	0	0	0	26	0	0	0	0	84	0	0	33	0	0	0	0	0	0	0	0	0	0	0	0	0	0	0	0	0	0	0	0	0	0	0	0	0	0	0
Bacteria_Proteobacteria_Gammaproteobacteria_Burkholderiales_Oxalobacteraceae_Herbaspirillum_chlorophenolicum/huttiense	0	0	0	0	0	0	0	0	0	0	0	0	0	0	0	0	0	0	0	0	0	0	0	0	0	0	0	0	0	0	0	0	0	0	0	0	0	0	0	0	0	0	0	0	0	0	0	66	0
Bacteria_Proteobacteria_Gammaproteobacteria_Burkholderiales_Oxalobacteraceae_Herminiimonas_arsenitoxidans	0	0	0	0	0	0	0	0	0	0	0	0	0	0	0	0	0	0	0	0	0	0	0	0	0	0	0	0	0	0	0	6	0	0	0	0	0	0	0	0	0	0	0	0	0	0	0	0	0
Bacteria_Proteobacteria_Gammaproteobacteria_Burkholderiales_Oxalobacteraceae_Herminiimonas_glaciei/saxobsidens	0	0	0	0	0	0	0	0	0	0	0	0	0	0	0	0	0	0	0	0	0	0	0	0	0	0	0	0	0	0	0	0	0	0	0	0	0	0	0	0	0	0	0	0	0	0	0	0	0
Bacteria_Proteobacteria_Gammaproteobacteria_Burkholderiales_Oxalobacteraceae_Janthinobacterium_lividum/svalbardensis	0	0	22	7	0	0	0	0	0	0	0	0	0	0	0	0	0	0	60	231	0	0	0	0	0	0	0	21	398	0	19	0	0	0	0	0	0	0	0	0	0	0	0	0	96	0	0	0	42
Bacteria_Proteobacteria_Gammaproteobacteria_Burkholderiales_Oxalobacteraceae_Massilia_eurypsychrophila	0	0	0	0	0	0	0	0	0	0	0	0	0	0	0	0	0	0	0	0	0	0	0	0	0	0	140	0	0	0	0	0	0	0	0	0	0	0	0	0	0	0	0	0	0	0	0	0	0
Bacteria_Proteobacteria_Gammaproteobacteria_Burkholderiales_Oxalobacteraceae_Massilia_violaceinigra	0	0	0	0	15	4	0	0	0	877	305	2799	0	0	0	0	53	0	0	0	0	0	0	0	0	0	0	0	0	0	0	0	0	0	0	0	0	0	0	0	0	0	0	0	0	0	0	0	0
Bacteria_Proteobacteria_Gammaproteobacteria_Burkholderiales_Oxalobacteraceae_Undibacterium_aquatile	0	18	0	0	0	0	0	0	0	0	0	0	0	0	0	0	0	0	0	0	0	0	0	0	0	0	0	0	0	0	0	0	0	0	0	0	0	0	0	0	0	0	0	0	0	0	0	0	0
Bacteria_Proteobacteria_Gammaproteobacteria_Burkholderiales_Oxalobacteraceae_Undibacterium_parvum	0	0	0	40	0	0	0	0	483	520	0	0	0	0	0	0	0	0	0	0	0	0	0	0	0	0	0	0	0	0	0	0	0	0	0	0	0	0	0	0	0	0	0	0	0	0	0	119	0
Bacteria_Proteobacteria_Gammaproteobacteria_Burkholderiales_Oxalobacteraceae_Undibacterium_pigrum	0	644	0	0	0	0	0	0	0	0	0	0	105	0	0	0	0	43	0	0	0	0	0	0	0	0	0	0	0	0	0	0	0	0	0	0	0	0	0	0	0	0	0	0	0	0	0	0	0
Bacteria_Proteobacteria_Gammaproteobacteria_Burkholderiales_Rhodocyclaceae_Ferribacterium_limneticum	0	0	0	307	0	0	0	0	0	0	0	0	0	0	0	0	0	102	0	0	0	0	0	0	1189	0	0	0	0	0	0	0	0	0	0	0	0	0	0	0	0	0	0	0	0	0	0	0	0
Bacteria_Proteobacteria_Gammaproteobacteria_Burkholderiales_Rhodocyclaceae_Methyloversatilis_discipulorum	0	0	0	0	0	0	0	0	0	0	0	0	0	0	0	0	0	0	0	0	0	0	0	0	0	0	0	0	0	0	0	0	0	0	0	0	0	0	0	0	0	0	0	0	0	49	0	0	0
Bacteria_Proteobacteria_Gammaproteobacteria_Burkholderiales_Rhodocyclaceae_Thauera_aromatica	0	0	0	0	0	0	0	0	0	0	0	0	0	219	0	0	0	0	0	0	0	0	0	0	0	0	0	0	0	0	0	0	0	0	0	0	0	0	0	0	0	0	0	0	0	0	0	0	0
Bacteria_Proteobacteria_Gammaproteobacteria_Burkholderiales_Rhodocyclaceae_Thauera_terpenica	0	0	0	0	0	0	0	0	0	0	0	0	0	0	0	0	0	0	0	0	0	0	0	0	0	0	0	0	0	0	0	0	0	0	0	0	0	0	0	0	0	0	0	0	0	0	0	0	0
Bacteria_Proteobacteria_Gammaproteobacteria_Burkholderiales_Sulfuricellaceae_Sulfuricella_denitrificans	0	0	0	0	0	0	0	0	0	0	0	0	0	924	0	0	0	0	0	12	177	0	0	0	0	0	0	0	0	0	0	0	0	0	0	0	0	0	0	0	30	0	0	0	0	0	0	0	184
Bacteria_Proteobacteria_Gammaproteobacteria_Cellvibrionales_Cellvibrionaceae_Cellvibrio_gandavensis	0	0	0	17	0	0	0	0	0	0	0	0	0	0	0	0	0	0	0	0	0	0	0	0	0	0	0	0	0	0	0	0	0	0	0	0	0	0	0	0	0	0	0	0	0	0	0	0	0
Bacteria_Proteobacteria_Gammaproteobacteria_Diplorickettsiales_Diplorickettsiaceae_Rickettsiella_tipulae	0	0	2	0	0	0	0	0	0	0	0	0	0	0	0	0	0	0	0	0	0	0	0	0	0	0	0	0	0	0	0	0	0	0	0	0	0	0	0	0	0	0	0	0	0	0	0	0	0
Bacteria_Proteobacteria_Gammaproteobacteria_Enterobacterales_Budviciaceae_Budvicia_aquatica	0	0	0	0	0	0	0	0	0	0	0	0	0	0	0	0	0	0	0	0	0	0	0	0	0	0	0	0	0	0	0	0	0	0	0	0	0	0	0	0	0	0	0	0	153	0	0	0	0
Bacteria_Proteobacteria_Gammaproteobacteria_Enterobacterales_Enterobacteriaceae_Citrobacter_braakii/freundii/koseri	0	0	0	0	0	0	0	0	0	0	0	0	0	0	0	0	0	0	0	0	0	0	0	0	0	0	0	0	0	0	0	11	0	0	0	0	0	0	0	0	0	0	0	0	0	0	0	0	0
Bacteria_Proteobacteria_Gammaproteobacteria_Enterobacterales_Enterobacteriaceae_Escherichia/Shigella_albertii/boydii/coli/dysenteriae/fergusonii/flexneri/marmotae/sonnei	0	0	0	0	0	0	0	0	0	4	0	0	0	0	0	0	0	0	0	0	0	0	0	0	0	0	0	0	0	0	0	0	0	0	0	0	0	0	0	0	0	0	0	0	0	0	0	9	0
Bacteria_Proteobacteria_Gammaproteobacteria_Enterobacterales_Enterobacteriaceae_Salmonella_enterica/phage/virus	0	0	0	0	0	0	0	0	0	0	0	0	0	0	0	0	0	0	0	0	0	0	0	0	0	0	0	0	0	0	0	0	0	0	0	0	0	0	0	0	0	0	0	0	0	0	0	0	0
Bacteria_Proteobacteria_Gammaproteobacteria_Enterobacterales_Morganellaceae_Providencia_alcalifaciens/burhodogranariea	0	0	0	0	0	0	0	0	0	0	0	0	0	0	0	0	0	0	0	0	0	0	0	0	0	0	0	0	0	0	0	0	0	0	5	0	0	0	0	0	0	0	0	0	0	0	0	0	0
Bacteria_Proteobacteria_Gammaproteobacteria_Enterobacterales_Yersiniaceae_Serratia_fonticola	0	0	0	0	0	0	0	0	0	0	0	0	0	0	0	0	0	0	0	0	0	0	0	0	0	0	0	0	0	0	0	0	0	0	50	0	0	0	0	0	0	0	0	0	0	0	24	0	0
Bacteria_Proteobacteria_Gammaproteobacteria_Enterobacterales_Yersiniaceae_Serratia_grimesii/liquefaciens/plymuthica/proteamaculans	0	0	0	0	0	0	0	0	0	0	0	0	0	0	0	0	0	0	0	0	0	0	0	0	0	0	0	0	0	0	0	0	0	0	0	0	8	0	0	0	0	0	0	0	0	0	0	0	0
Bacteria_Proteobacteria_Gammaproteobacteria_Enterobacterales_Yersiniaceae_Serratia_grimesii/proteamaculans	0	0	0	0	0	0	0	0	0	0	0	0	0	0	0	0	0	0	0	0	0	0	0	0	0	0	0	0	48	0	0	0	0	0	0	0	0	0	0	0	0	0	0	0	46	0	0	0	0
Bacteria_Proteobacteria_Gammaproteobacteria_Enterobacterales_Yersiniaceae_Serratia_liquefaciens	0	0	0	0	0	0	0	0	0	0	0	0	0	0	0	0	0	0	0	0	0	0	0	0	24	0	0	0	0	0	0	0	0	0	0	0	0	0	0	0	0	0	0	0	0	0	0	0	0
Bacteria_Proteobacteria_Gammaproteobacteria_Enterobacterales_Yersiniaceae_Serratia_plymuthica	0	0	0	0	0	0	0	0	0	0	0	0	0	0	0	0	0	0	0	0	0	0	0	0	0	0	0	0	0	0	0	0	0	0	0	0	0	0	0	0	0	0	0	0	0	0	39	0	0
Bacteria_Proteobacteria_Gammaproteobacteria_Enterobacterales_Yersiniaceae_Serratia_proteamaculans	0	0	0	0	0	0	0	0	0	0	0	0	0	0	0	0	0	0	0	0	0	0	0	0	0	0	0	0	0	0	0	0	0	0	0	0	0	0	0	0	0	0	0	0	11	0	0	0	0
Bacteria_Proteobacteria_Gammaproteobacteria_Enterobacterales_Yersiniaceae_Yersinia_aldovae/enterocolitica	0	0	0	0	0	0	0	0	0	0	0	0	0	0	0	0	0	0	0	0	0	0	0	0	0	0	0	0	0	0	0	0	0	0	0	0	0	0	8	0	0	0	0	0	614	0	0	0	0
Bacteria_Proteobacteria_Gammaproteobacteria_Methylococcales_Methylomonadaceae_Methylobacter_tundripaludum	0	4	0	0	0	0	0	0	0	0	0	0	0	0	0	0	0	0	0	12	0	32	75	0	0	26	0	0	0	0	3	75	0	0	205	11	15	28	0	0	0	0	0	6	29	6	0	0	114
Bacteria_Proteobacteria_Gammaproteobacteria_Methylococcales_Methylomonadaceae_Methylomonas_denitrificans/methanica	0	0	0	0	0	0	0	0	0	0	0	0	0	0	0	0	0	0	0	0	0	0	0	0	0	0	0	0	0	0	0	0	0	0	0	0	0	0	0	0	0	0	0	0	0	0	0	0	0
Bacteria_Proteobacteria_Gammaproteobacteria_Methylococcales_Methylomonadaceae_Methylomonas_lenta	0	0	0	0	0	0	0	0	0	0	0	0	0	0	0	0	0	0	0	0	0	0	0	0	0	0	0	0	0	0	0	0	0	0	0	0	0	0	0	0	0	0	0	0	0	0	0	0	33
Bacteria_Proteobacteria_Gammaproteobacteria_Oceanospirillales_Halomonadaceae_Halomonas_meridiana	0	31	0	0	0	0	0	0	0	0	0	0	0	0	0	0	0	0	0	0	0	0	0	0	0	0	0	0	0	0	0	0	0	3	0	0	0	0	0	0	0	0	0	0	0	0	0	0	0
Bacteria_Proteobacteria_Gammaproteobacteria_Oceanospirillales_Halomonadaceae_Halomonas_nitritophilus	0	0	0	0	0	0	0	0	0	0	0	24	0	0	0	0	0	0	0	0	0	0	0	0	0	0	0	0	0	0	0	0	0	3	0	0	0	0	0	0	0	0	0	0	0	0	0	0	0
Bacteria_Proteobacteria_Gammaproteobacteria_Oceanospirillales_Saccharospirillaceae_Thalassolituus_oleivorans	8	0	0	0	0	0	0	0	0	0	0	0	0	0	0	0	0	0	0	0	0	0	0	0	0	0	0	0	0	0	0	0	0	0	0	0	0	0	0	0	0	0	0	0	0	0	0	0	0
Bacteria_Proteobacteria_Gammaproteobacteria_Pseudomonadales_Moraxellaceae_Acinetobacter_baumannii/junii	0	0	0	0	0	0	0	0	43	26	0	80	0	0	0	7	0	0	0	0	0	0	0	0	0	0	8	0	0	0	0	0	8	0	0	0	0	0	0	0	0	0	0	0	0	0	0	81	4
Bacteria_Proteobacteria_Gammaproteobacteria_Pseudomonadales_Moraxellaceae_Acinetobacter_baumannii/septicus/ursingii	0	0	0	0	0	0	0	0	0	0	0	0	0	0	0	0	0	0	0	0	0	0	0	0	0	0	0	0	0	0	0	0	0	0	0	0	0	0	0	0	0	0	0	0	0	0	0	0	0
Bacteria_Proteobacteria_Gammaproteobacteria_Pseudomonadales_Moraxellaceae_Acinetobacter_bouvetii/haemolyticus/johnsonii/oryzae	0	0	14	0	0	0	0	0	109	0	0	0	0	0	0	0	0	0	0	0	0	0	0	0	0	0	0	0	0	0	0	0	0	0	0	0	0	0	0	0	0	0	0	0	0	0	0	0	0
Bacteria_Proteobacteria_Gammaproteobacteria_Pseudomonadales_Moraxellaceae_Acinetobacter_calcoaceticus/haemolyticus/johnsonii/schindleri	0	0	0	0	0	0	0	0	0	0	0	0	0	0	0	0	22	0	0	0	0	0	0	0	0	0	0	0	0	0	0	0	0	0	0	0	0	0	0	0	0	0	0	0	0	0	0	0	0
Bacteria_Proteobacteria_Gammaproteobacteria_Pseudomonadales_Moraxellaceae_Acinetobacter_haemolyticus/johnsonii/junii	0	0	0	0	0	0	0	0	115	0	0	0	0	0	0	0	0	0	0	17	0	0	0	0	0	0	0	0	0	0	0	0	0	0	0	0	0	0	0	0	0	0	0	0	0	135	88	0	0
Bacteria_Proteobacteria_Gammaproteobacteria_Pseudomonadales_Moraxellaceae_Acinetobacter_haemolyticus/johnsonii/lwoffii	0	0	100	0	0	0	0	0	288	0	0	0	0	0	0	0	0	0	0	0	0	0	0	0	0	0	0	0	0	0	0	0	0	0	0	0	0	0	0	0	0	0	0	0	0	0	0	0	0
Bacteria_Proteobacteria_Gammaproteobacteria_Pseudomonadales_Moraxellaceae_Acinetobacter_haemolyticus/johnsonii/schindleri	0	0	0	0	0	0	0	0	0	0	0	0	0	0	0	0	0	0	0	0	0	0	0	0	0	0	0	0	0	0	0	0	0	0	0	0	0	0	0	0	0	0	0	0	0	0	0	0	0
Bacteria_Proteobacteria_Gammaproteobacteria_Pseudomonadales_Moraxellaceae_Acinetobacter_johnsonii	0	16	0	0	0	0	0	0	0	0	0	0	0	0	0	0	0	0	0	22	0	0	0	0	0	0	0	0	0	0	0	0	0	0	5	0	9	0	0	0	0	0	0	0	0	635	160	0	0
Bacteria_Proteobacteria_Gammaproteobacteria_Pseudomonadales_Moraxellaceae_Acinetobacter_johnsonii/junii/lwoffii	0	8	31	0	0	0	0	0	157	0	0	0	0	0	0	0	0	0	0	0	0	0	0	16	0	0	0	0	0	0	0	0	0	0	0	0	19	0	0	0	0	0	0	0	0	325	25	0	0
Bacteria_Proteobacteria_Gammaproteobacteria_Pseudomonadales_Moraxellaceae_Acinetobacter_johnsonii/schindleri	0	0	0	0	0	0	0	0	0	0	0	0	0	0	0	0	17	0	0	0	0	0	0	0	0	0	0	0	0	0	0	0	0	0	0	0	0	0	0	0	0	0	0	0	0	0	0	0	0
Bacteria_Proteobacteria_Gammaproteobacteria_Pseudomonadales_Moraxellaceae_Acinetobacter_lwoffii	0	24	41	0	0	0	0	0	189	0	12	11	6	0	24	0	0	7	0	0	0	0	0	16	0	0	0	0	0	0	0	81	0	0	0	0	47	0	0	3	41	0	0	0	0	156	47	0	0
Bacteria_Proteobacteria_Gammaproteobacteria_Pseudomonadales_Moraxellaceae_Moraxella_catarrhalis/nonliquefaciens	0	0	0	0	0	0	0	0	0	20	0	0	0	0	0	0	0	0	0	0	0	0	0	0	0	0	0	0	0	0	0	0	0	0	0	0	0	0	0	0	0	0	0	0	0	0	0	0	0
Bacteria_Proteobacteria_Gammaproteobacteria_Pseudomonadales_Moraxellaceae_Perlucidibaca_aquatica	0	0	0	0	0	0	0	0	0	0	0	0	0	0	0	0	435	0	0	0	0	0	0	0	0	2	0	0	0	0	0	0	0	0	0	0	0	0	0	0	0	0	0	0	0	0	0	0	0
Bacteria_Proteobacteria_Gammaproteobacteria_Pseudomonadales_Moraxellaceae_Psychrobacter_arcticus/glacincola	0	0	0	0	0	0	0	0	0	0	0	0	0	0	0	0	0	0	0	0	0	0	0	0	0	0	0	0	0	0	0	0	0	0	0	0	0	0	0	0	0	0	0	0	0	0	0	3	0
Bacteria_Proteobacteria_Gammaproteobacteria_Pseudomonadales_Moraxellaceae_Psychrobacter_maritimus	0	0	0	0	0	0	0	0	0	0	0	0	0	0	0	0	0	0	0	0	0	0	0	0	0	0	0	0	0	0	0	0	0	0	0	0	0	0	0	0	0	0	0	0	0	0	0	0	0
Bacteria_Proteobacteria_Gammaproteobacteria_Pseudomonadales_Pseudomonadaceae_Pseudomonas_aeruginosa/alcaliphila/mendocina/putida/stutzeri	0	0	0	0	0	0	0	0	0	0	0	0	0	0	0	0	0	0	0	0	0	0	0	0	0	0	0	0	0	0	0	0	0	0	0	0	0	0	0	0	0	0	0	0	0	80	0	0	0
Bacteria_Proteobacteria_Gammaproteobacteria_Pseudomonadales_Pseudomonadaceae_Pseudomonas_aeruginosa/cf./chloritidismutans/knackmussii/kunmingensis/putida/stutzeri/xanthomarina/zhaodongensis	0	0	0	0	0	0	0	0	0	0	0	0	0	0	0	0	0	0	0	0	0	0	0	0	0	0	0	0	0	0	0	167	0	0	0	0	0	0	15	0	0	0	0	0	0	0	0	0	0
Bacteria_Proteobacteria_Gammaproteobacteria_Pseudomonadales_Pseudomonadaceae_Pseudomonas_alcaligenes/alcaliphila/asplenii/cf./chengduensis/indoloxydans/jessenii/mendocina/nitroreducens/oleovorans/sihuiensis/toyotomiensis/trautweinii	63	289	0	104	0	0	3822	0	74	0	60	23	9	65	28	212	38	39	11	190	0	0	2888	0	0	207	3480	0	0	0	70	185	8	0	42	0	2283	0	0	0	50	0	0	0	745	21952	7527	328	0
Bacteria_Proteobacteria_Gammaproteobacteria_Pseudomonadales_Pseudomonadaceae_Pseudomonas_alcaligenes/rhizosphaerae	0	0	0	0	0	0	0	0	0	0	0	0	0	0	0	0	0	0	0	0	0	0	0	0	0	0	0	0	0	0	0	0	0	0	0	0	0	0	0	0	0	0	0	0	0	0	0	0	0
Bacteria_Proteobacteria_Gammaproteobacteria_Pseudomonadales_Pseudomonadaceae_Pseudomonas_anguilliseptica/fluorescens/oryzihabitans/peli	839	73	3611	0	100	209	0	172	48	0	7	0	29	48	38	0	493	0	238	165	42	15	1076	113	503	218	0	169	22	1109	1162	41	0	86	1051	91	2083	562	0	142	1856	0	19	47	404	0	72	0	0
Bacteria_Proteobacteria_Gammaproteobacteria_Pseudomonadales_Pseudomonadaceae_Pseudomonas_anguilliseptica/peli	0	0	0	0	0	0	0	0	0	0	0	0	0	0	0	0	8	0	0	0	0	0	0	0	85	0	0	0	23	0	0	0	0	0	0	0	0	0	0	0	25	0	0	0	0	0	0	0	0
Bacteria_Proteobacteria_Gammaproteobacteria_Pseudomonadales_Pseudomonadaceae_Pseudomonas_antarctica/auricularis/canadensis/costantinii/fluorescens/meridiana/poae/putida/reactans/salomonii/simiae/trivialis	0	0	0	0	0	0	0	43	0	0	0	0	0	0	0	0	0	0	0	0	0	0	0	0	0	0	0	0	0	0	0	0	0	0	0	0	0	0	0	0	0	0	0	0	0	0	120	0	0
Bacteria_Proteobacteria_Gammaproteobacteria_Pseudomonadales_Pseudomonadaceae_Pseudomonas_arsenicoxydans/baetica/fluorescens/helmanticensis/jessenii/kilonensis/mandelii/moorei/salomonii	0	0	0	0	0	0	0	0	0	0	0	0	79	0	0	0	0	0	0	0	654	0	8	0	0	0	22	0	0	0	0	0	0	76	0	0	0	41	0	0	0	0	0	0	0	0	0	0	0
Bacteria_Proteobacteria_Gammaproteobacteria_Pseudomonadales_Pseudomonadaceae_Pseudomonas_arsenicoxydans/brassicacearum/fluorescens/lini/migulae/putida/thivervalensis/tolaasii	0	0	0	0	0	0	0	0	0	0	0	0	0	0	0	0	0	270	0	0	0	0	0	0	0	0	0	0	0	0	0	0	0	0	0	0	0	0	0	0	0	0	0	0	0	0	0	0	21
Bacteria_Proteobacteria_Gammaproteobacteria_Pseudomonadales_Pseudomonadaceae_Pseudomonas_arsenicoxydans/ficuserectae/fluorescens/gregormendelii/lini/mandelii/marginalis/migulae/monteilii/prosekii/silesiensis	0	32	0	0	0	0	19	0	0	226	334	7455	0	98	0	0	0	0	0	0	0	0	2724	0	0	23	16187	0	0	0	0	0	0	44	0	0	0	0	0	0	0	0	0	0	0	0	0	0	0
Bacteria_Proteobacteria_Gammaproteobacteria_Pseudomonadales_Pseudomonadaceae_Pseudomonas_azotoformans/brenneri/cedrina/cf./fluorescens/gessardii/grimontii/lactis/libanensis/marginalis/paralactis/poae/putida/reactans/syncyanea/synxantha	0	0	0	0	0	0	0	0	0	0	0	0	0	0	0	0	0	0	0	0	0	0	0	0	0	0	0	0	0	0	0	0	0	0	0	0	0	0	0	0	0	0	0	0	0	0	0	0	0
Bacteria_Proteobacteria_Gammaproteobacteria_Pseudomonadales_Pseudomonadaceae_Pseudomonas_baetica/brenneri/fluorescens/gessardii/granadensis/helmanticensis/koreensis/mandelii/migulae	0	0	0	0	0	76	0	0	0	10	0	0	0	8	0	0	124	8	0	0	0	0	0	0	0	0	0	0	0	0	0	0	0	0	0	0	0	0	0	0	0	0	0	0	0	0	0	0	0
Bacteria_Proteobacteria_Gammaproteobacteria_Pseudomonadales_Pseudomonadaceae_Pseudomonas_brassicacearum/chlororaphis/ficuserectae/frederiksbergensis/mandelii/veronii	0	0	0	0	0	0	25	0	0	0	0	0	0	0	0	0	0	0	0	0	0	0	0	0	0	0	0	0	0	0	0	0	0	0	0	0	0	0	0	0	0	0	0	0	0	0	0	0	0
Bacteria_Proteobacteria_Gammaproteobacteria_Pseudomonadales_Pseudomonadaceae_Pseudomonas_brassicacearum/fluorescens/mandelii/migulae	0	21	0	0	0	0	0	0	0	0	0	0	0	0	0	0	0	0	0	0	0	0	0	0	0	0	0	0	0	0	0	0	0	0	0	0	0	0	0	0	0	0	0	0	0	0	0	0	0
Bacteria_Proteobacteria_Gammaproteobacteria_Pseudomonadales_Pseudomonadaceae_Pseudomonas_brassicacearum/thivervalensis	0	0	0	0	0	0	0	0	0	0	0	0	0	0	0	0	0	1	0	0	0	0	0	0	0	0	0	0	0	0	0	0	0	0	0	0	0	0	0	0	0	0	0	0	0	0	0	0	0
Bacteria_Proteobacteria_Gammaproteobacteria_Pseudomonadales_Pseudomonadaceae_Pseudomonas_brenneri/chlororaphis/fluorescens/gessardii/proteolytica	85	4	0	0	0	235	0	25	0	0	0	0	0	0	0	0	0	0	0	639	0	0	0	0	0	2260	0	0	0	0	0	27	0	24	0	0	0	0	0	119	0	35	0	0	4953	0	0	0	0
Bacteria_Proteobacteria_Gammaproteobacteria_Pseudomonadales_Pseudomonadaceae_Pseudomonas_brenneri/collierea/fluorescens/libanensis/migulae/panacis/proteolytica/putida/veronii/yamanorum	0	0	0	0	0	0	0	0	0	0	1829	467	0	0	0	0	0	13	0	0	0	0	0	0	0	0	0	0	0	0	0	0	0	0	0	0	0	0	0	0	0	0	0	0	0	0	0	0	0
Bacteria_Proteobacteria_Gammaproteobacteria_Pseudomonadales_Pseudomonadaceae_Pseudomonas_brenneri/fluorescens/panacis/proteolytica	0	8	9	0	0	0	268	0	0	0	0	0	0	0	0	0	0	0	0	0	0	0	36	0	668	0	0	0	115	0	148	0	0	17	0	0	0	0	0	7	57	0	0	0	84	0	0	0	0
Bacteria_Proteobacteria_Gammaproteobacteria_Pseudomonadales_Pseudomonadaceae_Pseudomonas_chlororaphis/corrugata/ficuserectae/fluorescens/protegens	0	0	0	0	0	333	0	0	0	0	0	0	0	0	0	0	0	0	0	0	0	0	0	0	0	0	0	0	0	0	0	0	0	0	0	0	0	0	0	0	0	0	0	0	0	0	0	0	0
Bacteria_Proteobacteria_Gammaproteobacteria_Pseudomonadales_Pseudomonadaceae_Pseudomonas_chlororaphis/deceptionensis/fluorescens/fragi/lundensis/psychrophila/putida/syringae/taiwanensis/weihenstephanensis	0	0	0	0	0	0	0	0	0	0	0	0	0	0	0	0	0	0	0	0	0	0	0	0	0	0	0	0	0	0	0	0	0	0	0	0	0	23	9	0	0	0	0	0	1333	0	0	0	0
Bacteria_Proteobacteria_Gammaproteobacteria_Pseudomonadales_Pseudomonadaceae_Pseudomonas_chlororaphis/mandelii	0	0	0	0	0	0	0	0	0	0	0	0	0	0	0	0	0	0	0	0	0	0	0	0	0	0	0	0	13	0	0	0	0	0	0	0	0	0	0	0	0	0	0	0	0	0	0	0	0
Bacteria_Proteobacteria_Gammaproteobacteria_Pseudomonadales_Pseudomonadaceae_Pseudomonas_clemancea/fluorescens/granadensis/jessenii/koreensis/moraviensis/putida/reinekei	0	0	0	0	0	0	0	0	0	0	0	0	0	0	0	0	0	0	0	0	0	0	0	0	0	0	0	0	0	0	0	0	0	0	92	0	0	0	0	0	0	0	0	0	0	0	0	0	0
Bacteria_Proteobacteria_Gammaproteobacteria_Pseudomonadales_Pseudomonadaceae_Pseudomonas_extremaustralis/fluorescens/fulva/grimontii/marginalis/rhodesiae/trivialis/veronii	0	0	0	0	0	0	0	0	0	0	0	0	0	0	0	0	0	0	0	0	0	0	0	0	0	0	0	0	0	0	0	0	0	0	41	0	0	0	0	0	0	0	0	0	0	0	0	0	0
Bacteria_Proteobacteria_Gammaproteobacteria_Pseudomonadales_Pseudomonadaceae_Pseudomonas_fluorescens/fulva/grimontii/marginalis/poae/rhodesiae/veronii	0	0	0	0	0	0	0	0	0	0	0	0	0	0	0	0	0	0	0	0	0	0	0	0	0	0	0	0	0	0	0	0	0	0	0	0	0	0	0	0	0	0	0	0	0	0	0	0	0
Bacteria_Proteobacteria_Gammaproteobacteria_Pseudomonadales_Pseudomonadaceae_Pseudomonas_fluorescens/poae	0	0	0	0	0	0	0	0	0	0	0	0	0	0	0	0	0	0	0	0	0	0	0	0	0	0	0	0	0	0	0	0	0	0	0	0	0	0	0	101	0	0	0	0	0	0	0	0	0
Bacteria_Proteobacteria_Gammaproteobacteria_Pseudomonadales_Pseudomonadaceae_Pseudomonas_fluorescens/salomonii/veronii	0	0	0	0	0	0	0	4	0	0	0	0	0	0	0	0	0	0	0	0	0	0	1	0	0	0	0	0	0	0	0	0	0	0	0	0	0	0	0	0	0	0	0	0	0	0	0	0	0
Bacteria_Proteobacteria_Gammaproteobacteria_Pseudomonadales_Pseudomonadaceae_Pseudomonas_fragi/weihenstephanensis	0	0	0	0	0	0	0	0	0	0	0	0	0	0	0	0	0	0	0	0	0	0	0	0	0	0	0	0	0	0	0	0	0	0	0	0	0	0	0	0	0	0	0	0	21	0	0	0	0
Bacteria_Proteobacteria_Gammaproteobacteria_Pseudomonadales_Pseudomonadaceae_Pseudomonas_frederiksbergensis/mandelii	0	0	0	0	0	0	0	0	115	0	0	0	0	0	0	0	0	0	0	0	0	0	0	0	0	0	0	0	0	0	0	0	0	0	0	0	0	0	0	0	0	0	0	0	0	0	0	0	0
Bacteria_Proteobacteria_Gammaproteobacteria_Pseudomonadales_Pseudomonadaceae_Pseudomonas_graminis	0	0	0	0	0	0	0	0	0	0	0	0	0	0	0	0	0	0	0	0	0	0	0	0	17	0	0	0	0	0	0	0	0	0	0	0	0	0	0	0	0	0	0	0	0	0	0	0	0
Bacteria_Proteobacteria_Gammaproteobacteria_Pseudomonadales_Pseudomonadaceae_Pseudomonas_oryzihabitans/putida/reidholzensis	0	0	0	0	0	0	0	0	0	0	0	0	0	0	0	0	0	0	0	0	0	0	0	0	0	0	0	0	0	0	0	0	0	0	0	0	0	0	0	0	0	0	0	0	0	0	0	0	0
Bacteria_Proteobacteria_Gammaproteobacteria_Pseudomonadales_Pseudomonadaceae_Pseudomonas_pelagia	0	0	0	0	0	0	0	0	0	0	0	0	0	0	0	0	0	0	0	0	0	0	0	0	0	0	0	0	0	0	0	0	0	0	0	0	0	0	0	0	17	0	0	0	0	0	0	0	0
Bacteria_Proteobacteria_Gammaproteobacteria_Pseudomonadales_Pseudomonadaceae_Pseudomonas_peli	0	0	0	0	0	0	0	0	0	1426	0	0	0	0	0	0	0	0	0	0	0	0	0	0	0	0	0	0	0	0	0	0	0	0	0	0	0	0	0	0	510	0	0	0	0	0	0	0	0
Bacteria_Proteobacteria_Gammaproteobacteria_Pseudomonadales_Pseudomonadaceae_Pseudomonas_putida	0	0	0	0	0	0	0	0	0	0	0	0	0	0	0	0	0	0	0	0	0	0	0	0	0	0	0	0	0	0	0	0	0	0	0	0	0	0	0	0	0	0	0	0	0	0	0	0	0
Bacteria_Proteobacteria_Gammaproteobacteria_Pseudomonadales_Pseudomonadaceae_Pseudomonas_putida/songnenensis/stutzeri/xanthomarina	0	0	0	0	0	0	0	0	0	0	0	0	0	0	0	0	0	0	0	0	0	0	0	0	0	0	0	0	0	0	0	103	0	0	0	0	0	0	0	0	0	0	0	0	0	0	0	0	0
Bacteria_Proteobacteria_Gammaproteobacteria_Pseudomonadales_Pseudomonadaceae_Pseudomonas_songnenensis/stutzeri	0	0	0	0	0	0	0	0	0	0	0	0	0	0	0	0	0	0	0	0	0	0	0	0	0	0	0	0	0	0	0	0	0	0	0	0	0	0	0	0	0	0	0	0	0	0	0	0	0
Bacteria_Proteobacteria_Gammaproteobacteria_Pseudomonadales_Pseudomonadaceae_Pseudomonas_songnenensis/stutzeri/xanthomarina	0	110	0	0	0	0	0	0	0	0	0	0	0	0	0	0	0	0	0	0	0	0	0	0	0	0	0	0	0	0	0	0	0	0	0	0	0	0	0	0	0	0	0	0	0	0	42	0	0
Bacteria_Proteobacteria_Gammaproteobacteria_Pseudomonadales_Pseudomonadaceae_Pseudomonas_stutzeri	0	0	0	0	0	0	0	0	0	0	0	0	0	0	0	0	0	0	0	0	0	0	0	0	0	0	0	0	0	0	0	0	0	0	0	0	0	0	0	0	0	0	0	0	0	0	0	0	0
Bacteria_Proteobacteria_Gammaproteobacteria_Salinisphaerales_Solimonadaceae_Nevskia_ramosa	0	0	0	0	0	0	0	0	0	0	0	0	0	0	0	0	0	0	0	0	0	0	0	0	0	0	0	0	0	0	0	0	0	0	0	0	0	0	0	0	0	0	0	0	0	0	0	0	0
Bacteria_Proteobacteria_Gammaproteobacteria_Vibrionales_Vibrionaceae_Vibrio_metschnikovii	0	0	0	0	0	0	0	0	0	0	0	0	0	0	0	0	0	0	0	0	0	0	0	0	0	0	0	0	0	0	0	0	0	0	0	0	0	0	0	0	0	0	0	0	0	0	129	0	0
Bacteria_Proteobacteria_Gammaproteobacteria_Xanthomonadales_Xanthomonadaceae_Luteimonas_aestuarii/terrae	0	0	0	0	0	0	0	0	0	0	0	0	0	0	0	0	0	0	0	0	0	0	0	0	0	0	0	0	0	0	0	0	0	0	0	0	166	0	0	0	0	0	0	0	0	0	0	0	0
Bacteria_Proteobacteria_Gammaproteobacteria_Xanthomonadales_Xanthomonadaceae_Lysobacter_bugurensis	0	0	0	0	0	0	0	0	0	0	0	0	0	0	0	0	0	0	0	0	0	0	0	0	0	0	0	0	0	0	0	0	0	0	0	0	0	0	0	0	0	0	0	0	0	0	0	0	0
Bacteria_Proteobacteria_Gammaproteobacteria_Xanthomonadales_Xanthomonadaceae_Pseudoxanthomonas_japonensis/mexicana	0	0	0	0	0	0	0	0	0	0	0	0	0	0	0	0	0	0	0	0	0	0	0	0	0	0	0	0	0	0	0	0	0	0	0	0	0	0	0	0	0	0	0	0	0	0	0	0	0
Bacteria_Proteobacteria_Gammaproteobacteria_Xanthomonadales_Xanthomonadaceae_Pseudoxanthomonas_mexicana	0	0	0	0	0	0	0	0	0	0	0	0	0	0	0	0	0	0	0	8	0	0	0	0	0	0	0	0	0	0	0	0	0	0	0	0	0	0	0	0	0	0	0	0	14	0	0	0	0
Bacteria_Proteobacteria_Gammaproteobacteria_Xanthomonadales_Xanthomonadaceae_Stenotrophomonas_chelatiphaga/indicatrix/lactitubi/maltophilia/rhizophila	0	0	0	0	0	20	0	0	0	0	0	0	0	0	0	0	0	0	0	0	0	0	0	0	0	0	0	0	0	0	0	0	0	0	253	0	0	0	0	0	0	0	0	0	0	0	0	0	0
Bacteria_Proteobacteria_Gammaproteobacteria_Xanthomonadales_Xanthomonadaceae_Stenotrophomonas_maltophilia	0	0	6	18	0	0	45	0	0	0	0	16	0	0	0	0	0	16	5	39	0	0	0	41	0	0	0	0	0	0	8	0	0	0	0	0	5	0	0	0	0	0	0	0	0	4	0	0	0
Bacteria_Proteobacteria_Gammaproteobacteria_Xanthomonadales_Xanthomonadaceae_Stenotrophomonas_maltophilia/rhizophila	0	0	7	0	0	81	0	0	0	0	0	0	0	0	0	0	0	0	24	0	3	7	0	0	34	0	0	0	38	0	0	0	0	0	0	0	0	0	0	0	0	0	0	0	0	0	47	0	0
[truncated: 62 more columns]
